# Supplementary material for: Elucidating cardiac fibroblasts heterogeneity and activation during experimental autoimmune myocarditis using spatial transcriptomics
Source: Biochem Biophys Rep. 2025 Nov 20;44:102344. doi: 10.1016/j.bbrep.2025.102344 (PMC12670445; doi:10.1016/j.bbrep.2025.102344)
Supplement: Multimedia component 1 [file mmc1.csv]

	spot	top_population
1	3743x6506	Fibroblasts
2	4189x4758	Fibroblasts
3	10496x7738	Cardiomyocytes I
4	9211x6158	Cardiomyocytes I
5	5462x4117	Cardiomyocytes I
6	11321x8526	Cardiomyocytes I
7	5853x8874	Cardiomyocytes I
8	7648x3788	Cardiomyocytes I
9	6646x3952	Cardiomyocytes I
10	6938x7281	Fibroblasts
11	11314x7257	Cardiomyocytes I
12	8109x4578	Cardiomyocytes I
13	8024x5689	Cardiomyocytes I
14	7412x10610	Cardiomyocytes I
15	10580x6310	Cardiomyocytes I
16	4478x7454	Cardiomyocytes I
17	4297x7772	Cardiomyocytes I
18	6754x6965	Cardiomyocytes I
19	5837x6018	Cardiomyocytes I
20	5097x4119	Cardiomyocytes I
21	7942x7435	Cardiomyocytes I
22	3832x6029	Cardiomyocytes I
23	11493x6622	Cardiomyocytes I
24	8407x9177	Cardiomyocytes I
25	7768x9022	Cardiomyocytes I
26	4493x10309	Cardiomyocytes I
27	10212x5677	Cardiomyocytes I
28	10036x6947	Cardiomyocytes I
29	9232x9966	Cardiomyocytes I
30	9659x4728	Cardiomyocytes I
31	10781x9798	Cardiomyocytes I
32	4563x6343	Cardiomyocytes I
33	11132x7258	Cardiomyocytes I
34	10208x5043	Cardiomyocytes I
35	10234x9801	Cardiomyocytes I
36	8289x4260	Cardiomyocytes I
37	10866x8688	Cardiomyocytes I
38	9107x3780	Cardiomyocytes I
39	4299x8089	Cardiomyocytes I
40	6683x10614	Cardiomyocytes I
41	4658x7135	Cardiomyocytes I
42	5556x4592	Cardiomyocytes I
43	6839x5854	Cardiomyocytes I
44	6384x6015	Fibroblasts
45	8241x12033	Cardiomyocytes I
46	6136x10617	Cardiomyocytes I
47	8195x3785	Cardiomyocytes I
48	7140x10770	Endothelial
49	4469x5867	Cardiomyocytes I
50	4655x6501	Cardiomyocytes I
51	9489x6950	Cardiomyocytes I
52	9215x6793	Cardiomyocytes I
53	9418x10599	Cardiomyocytes I
54	6308x8713	Cardiomyocytes I
55	7477x5692	Cardiomyocytes I
56	9041x8380	Fibroblasts
57	4646x4915	Cardiomyocytes I
58	4577x8881	Cardiomyocytes I
59	9302x5999	Cardiomyocytes I
60	7055x11881	Atrial cardiomyocytes
61	7051x11247	Cardiomyocytes I
62	10599x9799	Cardiomyocytes I
63	8110x4895	Cardiomyocytes I
64	6855x8710	Cardiomyocytes I
65	10601x10117	Cardiomyocytes I
66	6035x8873	Cardiomyocytes I
67	10408x8214	Cardiomyocytes I
68	5761x8716	Cardiomyocytes I
69	9479x5047	Cardiomyocytes I
70	4858x10307	Cardiomyocytes I
71	6379x5064	Cardiomyocytes I
72	6749x6013	Cardiomyocytes I
73	6372x3795	Cardiomyocytes I
74	9845x5362	Cardiomyocytes I
75	6843x6489	Cardiomyocytes I
76	6400x8871	Cardiomyocytes I
77	5651x5385	Cardiomyocytes I
78	8685x9969	Cardiomyocytes I
79	5131x10147	Fibroblasts
80	9600x10598	Cardiomyocytes I
81	8866x9650	Cardiomyocytes I
82	4676x10308	Cardiomyocytes I
83	5679x10461	Cardiomyocytes I
84	4660x7453	Cardiomyocytes I
85	8784x11396	Cardiomyocytes I
86	10231x9167	Cardiomyocytes I
87	3839x7299	Cardiomyocytes I
88	10771x7895	Cardiomyocytes I
89	8656x4575	Cardiomyocytes I
90	3566x7459	Cardiomyocytes I
91	10581x6627	Cardiomyocytes I
92	5747x6178	Cardiomyocytes I
93	5287x5387	Cardiomyocytes I
94	9946x7106	Cardiomyocytes I
95	6645x3634	Cardiomyocytes I
96	10319x8691	Cardiomyocytes I
97	9576x6156	Cardiomyocytes I
98	8847x6160	Cardiomyocytes I
99	5203x6815	Cardiomyocytes I
100	7839x5373	Cardiomyocytes I
101	11049x8687	Cardiomyocytes I
102	4104x5869	Cardiomyocytes I
103	5849x8239	Cardiomyocytes I
104	4670x9356	Cardiomyocytes I
105	10309x6787	Cardiomyocytes I
106	5936x7446	Cardiomyocytes I
107	8781x10761	Cardiomyocytes I
108	4587x10784	Fibroblasts
109	7685x10450	Cardiomyocytes I
110	10576x5675	Cardiomyocytes I
111	8492x8066	Endothelial
112	7018x5219	Cardiomyocytes I
113	7298x6328	Cardiomyocytes I
114	4769x10783	Atrial cardiomyocytes
115	7740x3946	Cardiomyocytes I
116	6099x3955	Cardiomyocytes I
117	7299x6645	Cardiomyocytes I
118	5480x7289	Cardiomyocytes I
119	5566x6496	Cardiomyocytes I
120	5389x7449	Cardiomyocytes I
121	6494x9346	Cardiomyocytes I
122	10689x9640	Cardiomyocytes I
123	6205x6651	Cardiomyocytes I
124	9687x9804	Cardiomyocytes I
125	5101x4753	Cardiomyocytes I
126	6119x7445	Cardiomyocytes I
127	11226x7734	Cardiomyocytes I
128	10137x8692	Cardiomyocytes I
129	10210x5360	Cardiomyocytes I
130	4198x6345	Cardiomyocytes I
131	5586x9986	Cardiomyocytes I
132	7959x10607	Cardiomyocytes I
133	4842x7452	Cardiomyocytes I
134	8506x10604	Cardiomyocytes I
135	9514x11392	Cardiomyocytes I
136	9144x10442	Cardiomyocytes I
137	6586x9504	Cardiomyocytes I
138	6589x10139	Fibroblasts
139	8664x6161	Cardiomyocytes I
140	10852x6149	Cardiomyocytes I
141	4009x5077	Cardiomyocytes I
142	5108x6022	Cardiomyocytes I
143	9486x6316	Cardiomyocytes I
144	7324x11087	Fibroblasts
145	7841x5690	Cardiomyocytes I
146	3750x7775	Cardiomyocytes I
147	7397x7755	Fibroblasts
148	9677x7901	Cardiomyocytes I
149	5662x7288	Cardiomyocytes I
150	3569x8093	Cardiomyocytes I
151	7480x6327	Cardiomyocytes I
152	8572x6003	Cardiomyocytes I
153	8604x11714	Cardiomyocytes I
154	5926x5542	Cardiomyocytes I
155	8137x9654	Cardiomyocytes I
156	6115x6810	Cardiomyocytes I
157	4474x6819	Cardiomyocytes I
158	7947x8386	Cardiomyocytes I
159	9220x7745	Cardiomyocytes I
160	5219x9670	Fibroblasts
161	9680x8535	Cardiomyocytes I
162	10389x4724	Cardiomyocytes I
163	7110x5377	Cardiomyocytes I
164	3936x8408	Cardiomyocytes I
165	8673x7748	Cardiomyocytes I
166	8112x5213	Fibroblasts
167	9390x5523	Cardiomyocytes I
168	5386x6814	Cardiomyocytes I
169	6924x4743	Fibroblasts
170	7044x9978	Cardiomyocytes I
171	4667x8722	Cardiomyocytes I
172	5839x6336	Cardiomyocytes I
173	3384x7460	Atrial cardiomyocytes
174	4111x7138	Cardiomyocytes I
175	9477x4729	Cardiomyocytes I
176	10307x6470	Cardiomyocytes I
177	10323x9325	Cardiomyocytes I
178	7739x3628	Cardiomyocytes I
179	11405x7098	Cardiomyocytes I
180	10870x9322	Cardiomyocytes I
181	9930x4251	Cardiomyocytes I
182	11401x6464	Cardiomyocytes I
183	5773x10936	Macrophages
184	7320x10452	Cardiomyocytes I
185	3755x8727	Cardiomyocytes I
186	9133x8538	Cardiomyocytes I
187	8746x4416	Cardiomyocytes I
188	3738x5554	Fibroblasts
189	7496x9182	Cardiomyocytes I
190	6416x11726	Atrial cardiomyocytes
191	6575x7601	Cardiomyocytes I
192	7664x6643	Cardiomyocytes I
193	10224x7898	Cardiomyocytes I
194	7404x9024	Cardiomyocytes I
195	6195x4747	Cardiomyocytes I
196	5834x5384	Cardiomyocytes I
197	7570x6168	Cardiomyocytes I
198	8025x6006	Cardiomyocytes I
199	6023x6652	Cardiomyocytes I
200	10765x6943	Cardiomyocytes I
201	6949x9185	Cardiomyocytes I
202	4207x7931	Cardiomyocytes I
203	7327x11721	Cardiomyocytes I
204	6759x7917	Cardiomyocytes I
205	9496x8219	Cardiomyocytes I
206	9022x4890	Cardiomyocytes I
207	9326x10441	Cardiomyocytes I
208	7928x4896	Cardiomyocytes I
209	3561x6507	Fibroblasts
210	9296x5048	Cardiomyocytes I
211	5193x4912	Cardiomyocytes I
212	6773x10455	Cardiomyocytes I
213	11495x6939	Cardiomyocytes I
214	6745x5379	Cardiomyocytes I
215	6662x6807	Cardiomyocytes I
216	10946x6625	Cardiomyocytes I
217	5943x8715	Cardiomyocytes I
218	5938x7763	Cardiomyocytes I
219	6673x8711	Cardiomyocytes I
220	4557x5391	Cardiomyocytes I
221	5478x6972	Cardiomyocytes I
222	6690x11883	Fibroblasts
223	5949x9666	Cardiomyocytes I
224	9507x10123	Cardiomyocytes I
225	8043x9179	Cardiomyocytes I
226	7225x9659	Cardiomyocytes I
227	5924x5225	Cardiomyocytes I
228	4849x8721	Cardiomyocytes I
229	8312x8384	Cardiomyocytes I
230	4841x7134	Cardiomyocytes I
231	5657x6337	Cardiomyocytes I
232	5283x4752	Cardiomyocytes I
233	6225x10141	Cardiomyocytes I
234	6485x7760	Cardiomyocytes I
235	8593x9810	Cardiomyocytes I
236	7409x9976	Cardiomyocytes I
237	6407x10140	Fibroblasts
238	5030x8402	Cardiomyocytes I
239	9038x7746	Cardiomyocytes I
240	5919x4273	Cardiomyocytes I
241	10491x6786	Cardiomyocytes I
242	4123x9359	Cardiomyocytes I
243	7117x6646	Endothelial
244	7958x10290	Cardiomyocytes I
245	11500x7891	Cardiomyocytes I
246	4200x6662	Cardiomyocytes I
247	10031x5995	Cardiomyocytes I
248	8868x9968	Cardiomyocytes I
249	8928x4415	Cardiomyocytes I
250	5040x10306	Macrophages
251	9935x5203	Cardiomyocytes I
252	11410x8050	Cardiomyocytes I
253	7237x11880	Atrial cardiomyocytes
254	10512x10593	Cardiomyocytes I
255	3833x6347	Cardiomyocytes I
256	3380x6825	Fibroblasts
257	9046x9332	Cardiomyocytes I
258	9586x8060	Cardiomyocytes I
259	5570x7130	Cardiomyocytes I
260	6466x4270	Cardiomyocytes I
261	6223x9824	Cardiomyocytes I
262	8053x11083	Cardiomyocytes I
263	8131x8703	Cardiomyocytes I
264	6469x4905	Fibroblasts
265	4571x7929	Cardiomyocytes I
266	11213x5513	Cardiomyocytes I
267	7136x10136	Cardiomyocytes I
268	11233x9003	Cardiomyocytes I
269	5655x6019	Cardiomyocytes I
270	9868x9486	Cardiomyocytes I
271	6830x4268	Cardiomyocytes I
272	7749x5532	Fibroblasts
273	4380x6344	Cardiomyocytes I
274	11307x5988	Cardiomyocytes I
275	8326x10922	Cardiomyocytes I
276	7742x4263	Cardiomyocytes I
277	4917x4437	Cardiomyocytes I
278	5681x10778	Fibroblasts
279	10679x7737	Cardiomyocytes I
280	8103x3626	Cardiomyocytes I
281	8565x4734	Cardiomyocytes I
282	11036x6466	Cardiomyocytes I
283	9668x6315	Cardiomyocytes I
284	7692x11719	Cardiomyocytes I
285	8050x10448	Cardiomyocytes I
286	8022x5372	Cardiomyocytes I
287	4677x10625	Cardiomyocytes I
288	7379x4582	Cardiomyocytes I
289	7011x3950	Cardiomyocytes I
290	6574x7283	Cardiomyocytes I
291	10024x4726	Cardiomyocytes I
292	5189x4277	Cardiomyocytes I
293	5200x6181	Cardiomyocytes I
294	6124x8396	Cardiomyocytes I
295	8947x7905	Endothelial
296	10486x5834	Cardiomyocytes I
297	10953x7894	Cardiomyocytes I
298	7107x4742	Cardiomyocytes I
299	5299x7608	Cardiomyocytes I
300	8946x7588	Cardiomyocytes I
301	4106x6187	Cardiomyocytes I
302	7114x6011	Cardiomyocytes I
303	4294x7137	Cardiomyocytes I
304	11585x6780	Cardiomyocytes I
305	5223x10305	Cardiomyocytes I
306	8567x5052	Cardiomyocytes I
307	4017x6663	Cardiomyocytes I
308	9597x9964	Cardiomyocytes I
309	8058x12034	Cardiomyocytes I
310	10767x7260	Cardiomyocytes I
311	5009x4595	Cardiomyocytes I
312	10328x10277	Cardiomyocytes I
313	9213x6476	Cardiomyocytes I
314	8206x5688	Cardiomyocytes I
315	11224x7416	Cardiomyocytes I
316	8968x11712	Cardiomyocytes I
317	7129x8867	Cardiomyocytes I
318	4210x8566	Endothelial
319	4669x9039	Cardiomyocytes I
320	5037x9671	Cardiomyocytes I
321	7313x9183	Cardiomyocytes I
322	9840x4410	Cardiomyocytes I
323	10229x8850	Cardiomyocytes I
324	11222x7099	Cardiomyocytes I
325	7924x4262	Cardiomyocytes I
326	11504x8525	Cardiomyocytes I
327	6320x10933	Cardiomyocytes I
328	6942x7916	Cardiomyocytes I
329	7602x11878	Cardiomyocytes I
330	5862x10460	Cardiomyocytes I
331	5014x5547	Cardiomyocytes I
332	10055x10437	Cardiomyocytes I
333	8654x4258	Cardiomyocytes I
334	10665x5199	Cardiomyocytes I
335	8294x5212	Fibroblasts
336	8765x7906	Cardiomyocytes I
337	4839x6817	Cardiomyocytes I
338	4012x5711	Fibroblasts
339	3932x7774	Cardiomyocytes I
340	4848x8403	Cardiomyocytes I
341	9508x10440	Cardiomyocytes I
342	10948x6942	Cardiomyocytes I
343	5644x4116	Cardiomyocytes I
344	4740x5390	Cardiomyocytes I
345	10397x6311	Cardiomyocytes I
346	10304x5835	Cardiomyocytes I
347	7048x10612	Cardiomyocytes I
348	6007x3797	Cardiomyocytes I
349	3748x7458	Cardiomyocytes I
350	8307x7433	Cardiomyocytes I
351	5124x8878	Cardiomyocytes I
352	4920x5072	Cardiomyocytes I
353	8579x7272	Cardiomyocytes I
354	5125x9195	Cardiomyocytes I
355	4288x6186	Cardiomyocytes I
356	9217x7110	Cardiomyocytes I
357	4736x4755	Endothelial
358	4936x7927	Cardiomyocytes I
359	5191x4594	Lymphatic endothelial
360	9039x8063	Cardiomyocytes I
361	10762x6309	Cardiomyocytes I
362	8501x9652	Cardiomyocytes I
363	7122x7598	Cardiomyocytes I
364	7285x4107	Cardiomyocytes I
365	6289x5223	Cardiomyocytes I
366	3745x6823	Cardiomyocytes I
367	10218x6946	Cardiomyocytes I
368	7483x6961	Cardiomyocytes I
369	8498x9018	Cardiomyocytes I
370	10500x8372	Cardiomyocytes I
371	5671x8875	Cardiomyocytes I
372	6226x10458	Fibroblasts
373	6478x6491	Fibroblasts
374	8305x7115	Cardiomyocytes I
375	7301x6962	Cardiomyocytes I
376	6013x4748	Cardiomyocytes I
377	7195x4266	Cardiomyocytes I
378	6473x5539	Cardiomyocytes I
379	10411x8849	Cardiomyocytes I
380	7200x5218	Cardiomyocytes I
381	5940x8080	Cardiomyocytes I
382	11031x5514	Cardiomyocytes I
383	5591x10937	Cardiomyocytes I
384	6018x5700	Endothelial
385	4566x6977	Cardiomyocytes I
386	7287x4424	Fibroblasts
387	7506x11086	Cardiomyocytes I
388	5377x5228	Cardiomyocytes I
389	4674x9991	Cardiomyocytes I
390	8954x9174	Cardiomyocytes I
391	8687x10286	Cardiomyocytes I
392	4584x10150	Cardiomyocytes I
393	10040x7582	Cardiomyocytes I
394	6595x11091	Cardiomyocytes I
395	7227x9977	Cardiomyocytes I
396	7853x7911	Cardiomyocytes I
397	3754x8409	Cardiomyocytes I
398	6836x5220	Cardiomyocytes I
399	6292x5857	Cardiomyocytes I
400	3481x8570	Fibroblasts
401	4648x5232	Cardiomyocytes I
402	7494x8865	Cardiomyocytes I
403	4212x8883	Cardiomyocytes I
404	9401x7427	Cardiomyocytes I
405	6021x6335	Cardiomyocytes I
406	8044x9496	Cardiomyocytes I
407	10034x6630	Cardiomyocytes I
408	7131x9184	Cardiomyocytes I
409	5593x11255	Atrial cardiomyocytes
410	9764x7107	Cardiomyocytes I
411	6959x11089	Cardiomyocytes I
412	9218x7428	Cardiomyocytes I
413	5104x5388	Cardiomyocytes I
414	11675x6621	Cardiomyocytes I
415	5134x10781	Cardiomyocytes I
416	7673x8229	Cardiomyocytes I
417	9691x10439	Cardiomyocytes I
418	10587x7579	Cardiomyocytes I
419	6468x4587	Cardiomyocytes I
420	8301x6481	Cardiomyocytes I
421	8857x8064	Endothelial
422	8671x7431	Cardiomyocytes I
423	10682x8371	Cardiomyocytes I
424	8762x7271	Cardiomyocytes I
425	7305x7597	Fibroblasts
426	7504x10768	Cardiomyocytes I
427	7867x10449	Cardiomyocytes I
428	3474x7301	Cardiomyocytes I
429	6112x6176	Cardiomyocytes I
430	4101x5235	Fibroblasts
431	6930x5695	Cardiomyocytes I
432	7101x3791	Cardiomyocytes I
433	9293x4413	Cardiomyocytes I
434	7831x3787	Cardiomyocytes I
435	6742x4744	Cardiomyocytes I
436	6134x10300	Cardiomyocytes I
437	7876x12035	Cardiomyocytes I
438	9052x10284	Cardiomyocytes I
439	8873x10919	Cardiomyocytes I
440	7784x11877	Cardiomyocytes I
441	10305x6152	Cardiomyocytes I
442	9111x4414	Cardiomyocytes I
443	5021x6816	Cardiomyocytes I
444	9873x10438	Cardiomyocytes I
445	8149x11875	Cardiomyocytes I
446	8489x7432	Cardiomyocytes I
447	8960x10126	Cardiomyocytes I
448	7138x10453	Cardiomyocytes I
449	4752x7611	Cardiomyocytes I
450	6221x9506	Cardiomyocytes I
451	6582x8870	Cardiomyocytes I
452	3562x6824	Cardiomyocytes I
453	6105x4907	Cardiomyocytes I
454	7037x8709	Cardiomyocytes I
455	5867x11412	Cardiomyocytes I
456	7501x10134	Cardiomyocytes II
457	10206x4725	Cardiomyocytes I
458	4750x7293	Cardiomyocytes I
459	5297x7290	Cardiomyocytes I
460	7193x3949	Cardiomyocytes I
461	6462x3635	Cardiomyocytes I
462	11040x7100	Cardiomyocytes I
463	7869x10766	Cardiomyocytes I
464	6572x6966	Cardiomyocytes I
465	8744x4099	Cardiomyocytes I
466	7669x7595	Cardiomyocytes I
467	7050x10929	Cardiomyocytes I
468	5863x10777	Cardiomyocytes I
469	10316x8056	Cardiomyocytes I
470	9059x11553	Cardiomyocytes I
471	8602x11397	Cardiomyocytes I
472	6581x8552	Cardiomyocytes I
473	5959x11570	Atrial cardiomyocytes
474	8236x11082	Cardiomyocytes I
475	9661x5046	Cardiomyocytes I
476	3918x5236	Fibroblasts
477	6837x5537	Cardiomyocytes I
478	10783x10116	Cardiomyocytes I
479	7576x7119	Cardiomyocytes I
480	4919x4754	Endothelial
481	9510x10757	Cardiomyocytes I
482	10684x8689	Cardiomyocytes I
483	8591x9493	Cardiomyocytes I
484	4031x9201	Cardiomyocytes I
485	5372x4276	Cardiomyocytes I
486	4016x6346	Cardiomyocytes I
487	9135x8856	Cardiomyocytes I
488	3740x5871	Fibroblasts
489	3665x8886	Atrial cardiomyocytes
490	9595x9646	Cardiomyocytes I
491	9847x5679	Cardiomyocytes I
492	10213x5994	Cardiomyocytes I
493	5393x8083	Cardiomyocytes I
494	6596x11408	Cardiomyocytes I
495	8760x6954	Cardiomyocytes I
496	9413x9647	Cardiomyocytes I
497	10302x5518	Cardiomyocytes I
498	10859x7418	Cardiomyocytes I
499	8215x7274	Cardiomyocytes I
500	8510x11239	Cardiomyocytes I
501	9606x11550	Fibroblasts
502	8876x11554	Cardiomyocytes I
503	8020x5055	Cardiomyocytes I
504	6299x7126	Cardiomyocytes I
505	4933x7292	Cardiomyocytes I
506	9593x9329	Cardiomyocytes I
507	7053x11564	Cardiomyocytes I
508	6475x5856	Cardiomyocytes I
509	6851x8075	Cardiomyocytes I
510	4481x8088	Cardiomyocytes I
511	6317x10299	Fibroblasts
512	9392x5840	Cardiomyocytes I
513	5563x5861	Cardiomyocytes I
514	5221x9988	Endothelial
515	7135x9819	Cardiomyocytes I
516	7310x8548	Cardiomyocytes I
517	8491x7749	Cardiomyocytes I
518	3648x5713	Fibroblasts
519	10602x10434	Cardiomyocytes I
520	4943x9196	Cardiomyocytes I
521	7680x9498	Cardiomyocytes I
522	7598x11244	Cardiomyocytes I
523	4193x5393	Cardiomyocytes I
524	7562x4581	Cardiomyocytes I
525	6389x6967	Cardiomyocytes I
526	9569x4887	Cardiomyocytes I
527	6198x5382	Cardiomyocytes I
528	7218x8390	Cardiomyocytes I
529	9151x11711	Cardiomyocytes I
530	9484x5998	Cardiomyocytes I
531	5743x5543	Cardiomyocytes I
532	11583x6463	Cardiomyocytes I
533	7683x10133	Cardiomyocytes I
534	3559x6190	Fibroblasts
535	9666x5997	Cardiomyocytes I
536	10401x6945	Cardiomyocytes I
537	6504x11250	Fibroblasts
538	6688x11566	Cardiomyocytes I
539	5407x10621	Cardiomyocytes I
540	3658x7617	Cardiomyocytes I
541	10413x9166	Cardiomyocytes I
542	6501x10615	Cardiomyocytes I
543	9138x9490	Cardiomyocytes I
544	4115x7773	Cardiomyocytes I
545	9670x6632	Cardiomyocytes I
546	5669x8558	Cardiomyocytes I
547	4742x5707	Cardiomyocytes I
548	8406x8860	Cardiomyocytes I
549	7855x8228	Cardiomyocytes I
550	9755x5521	Cardiomyocytes I
551	6297x6809	Cardiomyocytes I
552	3826x5078	Fibroblasts
553	8379x4101	Cardiomyocytes I
554	9149x11394	Cardiomyocytes I
555	8680x9017	Cardiomyocytes I
556	5290x6021	Cardiomyocytes I
557	8390x6004	Cardiomyocytes I
558	4033x9518	Cardiomyocytes I
559	8484x6480	Cardiomyocytes I
560	7845x6325	Cardiomyocytes I
561	6681x10297	Cardiomyocytes I
562	8663x5844	Cardiomyocytes I
563	8869x10285	Cardiomyocytes I
564	5950x9984	Cardiomyocytes I
565	3925x6505	Cardiomyocytes I
566	6285x4588	Cardiomyocytes I
567	6046x10776	Cardiomyocytes I
568	9119x6000	Cardiomyocytes I
569	7678x9181	Cardiomyocytes I
570	4856x9990	Cardiomyocytes I
571	11038x6783	Cardiomyocytes I
572	10505x9324	Cardiomyocytes I
573	7577x7437	Cardiomyocytes I
574	5280x4118	Cardiomyocytes I
575	9131x8221	Cardiomyocytes I
576	10484x5517	Cardiomyocytes I
577	6388x6650	Cardiomyocytes I
578	11403x6781	Cardiomyocytes I
579	4768x10466	Cardiomyocytes I
580	7032x7757	Cardiomyocytes I
581	5497x10462	Cardiomyocytes I
582	4653x6184	Cardiomyocytes I
583	8411x9811	Cardiomyocytes I
584	10693x10275	Cardiomyocytes I
585	4485x8723	Cardiomyocytes I
586	6471x5222	Cardiomyocytes I
587	8018x4737	Cardiomyocytes I
588	10227x8532	Cardiomyocytes I
589	7308x8231	Fibroblasts
590	8678x8700	Cardiomyocytes I
591	8286x3625	Cardiomyocytes I
592	9210x5841	Cardiomyocytes I
593	8967x11395	Cardiomyocytes I
594	10220x7263	Cardiomyocytes I
595	8034x7593	Cardiomyocytes I
596	10856x6784	Cardiomyocytes I
597	4471x6185	Cardiomyocytes I
598	4651x5866	Cardiomyocytes I
599	7761x7753	Cardiomyocytes I
600	4028x8567	Cardiomyocytes I
601	3387x8094	Atrial cardiomyocytes
602	5832x5067	Cardiomyocytes I
603	6777x11090	Cardiomyocytes I
604	3656x7300	Cardiomyocytes I
605	11134x7576	Cardiomyocytes I
606	7329x12038	Cardiomyocytes I
607	3830x5712	Fibroblasts
608	7874x11718	Cardiomyocytes I
609	5561x5544	Cardiomyocytes I
610	5318x11098	Atrial cardiomyocytes
611	6391x7284	Cardiomyocytes I
612	7046x10295	Fibroblasts
613	4834x5865	Cardiomyocytes I
614	5294x6656	Cardiomyocytes I
615	7143x11405	Cardiomyocytes I
616	8322x10288	Cardiomyocytes I
617	5315x10463	Cardiomyocytes I
618	8666x6479	Cardiomyocytes I
619	8691x10920	Cardiomyocytes I
620	9685x9487	Cardiomyocytes I
621	8300x6163	Fibroblasts
622	7416x11245	Cardiomyocytes I
623	6584x9187	Cardiomyocytes I
624	9227x9014	Cardiomyocytes I
625	8586x8541	Cardiomyocytes I
626	8875x11237	Cardiomyocytes I
627	5311x9829	Fibroblasts
628	8584x8224	Cardiomyocytes I
629	4656x6818	Cardiomyocytes I
630	9394x6157	Cardiomyocytes I
631	6216x8554	Cardiomyocytes I
632	6233x11727	Fibroblasts
633	10583x6944	Cardiomyocytes I
634	11137x8210	Cardiomyocytes I
635	9758x6155	Cardiomyocytes I
636	5403x9987	Fibroblasts
637	7128x8549	Cardiomyocytes I
638	7105x4425	Cardiomyocytes I
639	11139x8527	Cardiomyocytes I
640	8230x10130	Cardiomyocytes I
641	4766x10149	Cardiomyocytes I
642	5224x10622	Cardiomyocytes I
643	7655x5057	Fibroblasts
644	7418x11562	Cardiomyocytes I
645	3649x6030	Cardiomyocytes I
646	7390x6486	Fibroblasts
647	4118x8407	Endothelial
648	4102x5552	Fibroblasts
649	8223x8861	Cardiomyocytes I
650	9147x11077	Cardiomyocytes I
651	11052x9321	Cardiomyocytes I
652	9229x9331	Cardiomyocytes I
653	9501x9171	Cardiomyocytes I
654	6565x5697	Cardiomyocytes I
655	5033x9037	Cardiomyocytes I
656	9857x7583	Cardiomyocytes I
657	9387x4888	Cardiomyocytes I
658	10043x8216	Cardiomyocytes I
659	5573x7765	Cardiomyocytes I
660	6322x11251	Cardiomyocytes I
661	6935x6647	Endothelial
662	9331x11393	Cardiomyocytes I
663	7832x4104	Cardiomyocytes I
664	11490x5987	Cardiomyocytes I
665	10498x8055	Cardiomyocytes I
666	9480x5364	Cardiomyocytes I
667	8416x10763	Cardiomyocytes I
668	9060x11870	Fibroblasts
669	3378x6508	Fibroblasts
670	9503x9488	Cardiomyocytes I
671	11318x7892	Cardiomyocytes I
672	10868x9005	Cardiomyocytes I
673	7937x6483	Cardiomyocytes I
674	11406x7415	Cardiomyocytes I
675	6570x6649	Fibroblasts
676	11142x9162	Cardiomyocytes I
677	10668x5833	Cardiomyocytes I
678	3846x8568	Cardiomyocytes I
679	11229x8368	Cardiomyocytes I
680	6126x8714	Cardiomyocytes I
681	10691x9958	Cardiomyocytes I
682	7020x5536	Fibroblasts
683	8939x6319	Cardiomyocytes I
684	10687x9323	Cardiomyocytes I
685	11054x9638	Cardiomyocytes I
686	7303x7279	Fibroblasts
687	9854x6948	Cardiomyocytes I
688	10147x10595	Cardiomyocytes I
689	7930x5214	Cardiomyocytes I
690	7968x12193	Fibroblasts
691	8331x11874	Cardiomyocytes I
692	6129x9348	Cardiomyocytes I
693	5214x8719	Cardiomyocytes I
694	10135x8374	Cardiomyocytes I
695	9208x5524	Cardiomyocytes I
696	6037x9190	Cardiomyocytes I
697	4281x4917	Fibroblasts
698	10578x5992	Cardiomyocytes I
699	9762x6790	Cardiomyocytes I
700	11045x8052	Cardiomyocytes I
701	6850x7758	Cardiomyocytes I
702	4929x6658	Cardiomyocytes I
703	10033x6313	Cardiomyocytes I
704	8595x10128	Cardiomyocytes I
705	5032x8720	Cardiomyocytes I
706	5653x5702	Cardiomyocytes I
707	8935x5684	Cardiomyocytes I
708	8291x4577	Cardiomyocytes I
709	6049x11411	Cardiomyocytes I
710	6770x9821	Cardiomyocytes I
711	6827x3633	Cardiomyocytes I
712	4644x4597	Fibroblasts
713	4219x10152	Atrial cardiomyocytes
714	10048x9168	Cardiomyocytes I
715	4280x4599	Fibroblasts
716	6324x11568	Fibroblasts
717	7657x5374	Cardiomyocytes I
718	5301x7925	Cardiomyocytes I
719	6410x10774	Cardiomyocytes I
720	10670x6150	Cardiomyocytes I
721	9774x9011	Cardiomyocytes I
722	7478x6009	Cardiomyocytes I
723	5304x8560	Cardiomyocytes I
724	6593x10773	Endothelial
725	7485x7278	Fibroblasts
726	8505x10287	Cardiomyocytes I
727	9140x9807	Cardiomyocytes I
728	6744x5062	Cardiomyocytes I
729	9316x8537	Cardiomyocytes I
730	10863x8053	Cardiomyocytes I
731	6952x9820	Cardiomyocytes I
732	7402x8707	Cardiomyocytes I
733	4465x5233	Cardiomyocytes I
734	8748x4733	Cardiomyocytes I
735	11681x7573	Cardiomyocytes I
736	6414x11409	Cardiomyocytes I
737	8477x5211	Fibroblasts
738	4403x10468	Atrial cardiomyocytes
739	10041x7899	Cardiomyocytes I
740	4290x6503	Cardiomyocytes I
741	8576x6638	Cardiomyocytes I
742	11677x6938	Cardiomyocytes I
743	9866x9169	Cardiomyocytes I
744	7834x4421	Cardiomyocytes I
745	4387x7613	Cardiomyocytes I
746	4476x7136	Cardiomyocytes I
747	9225x8697	Cardiomyocytes I
748	4952x10782	Cardiomyocytes I
749	7487x7596	Cardiomyocytes I
750	6405x9823	Cardiomyocytes I
751	5007x4278	Cardiomyocytes I
752	3555x5555	Fibroblasts
753	6963x11723	Pericyty
754	6588x9822	Cardiomyocytes I
755	5942x8397	Cardiomyocytes I
756	7560x4264	Cardiomyocytes I
757	9856x7265	Cardiomyocytes I
758	10394x5676	Cardiomyocytes I
759	5313x10146	Cardiomyocytes I
760	4575x8564	Lymphocytes
761	8675x8065	Cardiomyocytes I
762	8494x8383	Cardiomyocytes I
763	9381x3937	Cardiomyocytes I
764	10858x7101	Cardiomyocytes I
765	7384x5534	Cardiomyocytes I
766	6381x5381	Cardiomyocytes I
767	9689x10122	Cardiomyocytes I
768	10057x10754	Cardiomyocytes I
769	9050x9967	Cardiomyocytes I
770	10510x10276	Cardiomyocytes I
771	5120x8243	Cardiomyocytes I
772	4026x8249	Cardiomyocytes I
773	3741x6189	Cardiomyocytes I
774	7034x8074	Cardiomyocytes I
775	7866x10132	Cardiomyocytes I
776	11502x8208	Cardiomyocytes I
777	5771x10619	Cardiomyocytes I
778	8385x5053	Cardiomyocytes I
779	5485x8241	Cardiomyocytes I
780	6393x7602	Cardiomyocytes I
781	10588x7896	Cardiomyocytes I
782	5650x5068	Cardiomyocytes I
783	11217x6147	Cardiomyocytes I
784	10849x5515	Cardiomyocytes I
785	8119x6482	Cardiomyocytes I
786	6230x11093	Cardiomyocytes I
787	4205x7614	Cardiomyocytes I
788	5768x9985	Cardiomyocytes I
789	8413x10129	Cardiomyocytes I
790	8677x8382	Cardiomyocytes I
791	3844x8250	Cardiomyocytes I
792	7583x8388	Cardiomyocytes I
793	8965x11078	Cardiomyocytes I
794	9684x9170	Cardiomyocytes I
795	4109x6821	Cardiomyocytes I
796	8779x10444	Cardiomyocytes I
797	9114x5049	Cardiomyocytes I
798	8287x3943	Cardiomyocytes I
799	10314x7739	Cardiomyocytes I
800	9241x11552	Cardiomyocytes I
801	5309x9511	Cardiomyocytes I
802	8659x5210	Cardiomyocytes I
803	8942x6953	Cardiomyocytes I
804	7569x5850	Cardiomyocytes I
805	6943x8233	Cardiomyocytes I
806	9960x9644	Cardiomyocytes I
807	5740x4909	Cardiomyocytes I
808	7023x6171	Cardiomyocytes I
809	4488x9357	Cardiomyocytes I
810	7676x8864	Cardiomyocytes I
811	8560x3783	Cardiomyocytes I
812	3476x7618	Cardiomyocytes I
813	4556x5074	Cardiomyocytes I
814	3472x6983	Cardiomyocytes I
815	7121x7280	Fibroblasts
816	4747x6659	Cardiomyocytes I
817	7687x10767	Fibroblasts
818	7952x9338	Cardiomyocytes I
819	8036x7910	Cardiomyocytes I
820	5217x9353	Cardiomyocytes I
821	5481x7607	Cardiomyocytes I
822	5770x10302	Cardiomyocytes I
823	8381x4418	Cardiomyocytes I
824	10958x8846	Cardiomyocytes I
825	9767x7742	Cardiomyocytes I
826	9487x6633	Cardiomyocytes I
827	4125x9676	Cardiomyocytes I
828	10772x8212	Cardiomyocytes I
829	8468x3624	Cardiomyocytes I
830	6867x10930	Cardiomyocytes I
831	8135x9337	Cardiomyocytes I
832	8395x6956	Cardiomyocytes I
833	6009x4114	Cardiomyocytes I
834	4304x9041	Cardiomyocytes I
835	11033x5831	Cardiomyocytes I
836	6108x5541	Fibroblasts
837	7419x11879	Cardiomyocytes I
838	7945x8069	Fibroblasts
839	8017x4420	Cardiomyocytes I
840	6304x8078	Cardiomyocytes I
841	10225x8215	Cardiomyocytes I
842	6028x7604	Cardiomyocytes I
843	3837x6981	Cardiomyocytes I
844	9199x3938	Cardiomyocytes I
845	9415x9965	Cardiomyocytes I
846	9934x4885	Cardiomyocytes I
847	5103x5071	Cardiomyocytes I
848	7468x4106	Cardiomyocytes I
849	11220x6782	Cardiomyocytes I
850	6016x5383	Cardiomyocytes I
851	6301x7444	Cardiomyocytes I
852	8926x4098	Cardiomyocytes I
853	7013x4267	Cardiomyocytes I
854	9409x9013	Cardiomyocytes I
855	8588x8859	Cardiomyocytes I
856	9300x5682	Cardiomyocytes I
857	9772x8694	Fibroblasts
858	7395x7438	Fibroblasts
859	9842x4727	Cardiomyocytes I
860	5405x10304	Cardiomyocytes I
861	9863x8534	Cardiomyocytes I
862	4490x9674	Cardiomyocytes I
863	3736x5237	Fibroblasts
864	9760x6473	Cardiomyocytes I
865	6483x7443	Cardiomyocytes I
866	9962x9962	Cardiomyocytes I
867	9388x5206	Cardiomyocytes I
868	3828x5395	Fibroblasts
869	4762x9514	Cardiomyocytes I
870	10865x8370	Cardiomyocytes I
871	7859x8863	Cardiomyocytes I
872	10760x5991	Cardiomyocytes I
873	4582x9833	Cardiomyocytes I
874	9204x4889	Cardiomyocytes I
875	10779x9481	Cardiomyocytes I
876	7319x10135	Cardiomyocytes I
877	6303x7761	Cardiomyocytes I
878	7039x9026	Cardiomyocytes I
879	4745x6342	Cardiomyocytes I
880	3573x8728	Atrial cardiomyocytes
881	6653x5221	Cardiomyocytes I
882	5646x4433	Cardiomyocytes I
883	6763x8551	Cardiomyocytes I
884	9592x9012	Cardiomyocytes I
885	6931x6012	Cardiomyocytes I
886	6864x10296	Cardiomyocytes I
887	9567x4570	Cardiomyocytes I
888	4561x6025	Cardiomyocytes I
889	6765x8869	Cardiomyocytes I
890	7652x4422	Cardiomyocytes I
891	3557x5872	Fibroblasts
892	7043x9660	Cardiomyocytes I
893	11497x7256	Cardiomyocytes I
894	7388x6169	Cardiomyocytes I
895	5579x8717	Cardiomyocytes I
896	9383x4254	Cardiomyocytes I
897	5282x4435	Cardiomyocytes I
898	6832x4585	Cardiomyocytes I
899	6193x4430	Cardiomyocytes I
900	10680x8054	Cardiomyocytes I
901	10672x6468	Cardiomyocytes I
902	5922x4908	Cardiomyocytes I
903	7414x10927	Cardiomyocytes I
904	10944x6308	Cardiomyocytes I
905	9493x7585	Cardiomyocytes I
906	7690x11402	Cardiomyocytes I
907	8473x4576	Cardiomyocytes I
908	7682x9815	Cardiomyocytes I
909	6865x10613	Cardiomyocytes I
910	7199x4900	Cardiomyocytes I
911	5665x7923	Cardiomyocytes I
912	8512x11556	Cardiomyocytes I
913	10666x5516	Cardiomyocytes I
914	11498x7574	Cardiomyocytes I
915	6844x6806	Cardiomyocytes I
916	6676x9345	Cardiomyocytes I
917	7405x9341	Cardiomyocytes I
918	3929x7139	Cardiomyocytes I
919	9385x4571	Cardiomyocytes I
920	7751x5849	Cardiomyocytes I
921	6779x11407	Cardiomyocytes II
922	8213x6957	Cardiomyocytes I
923	3851x9519	Atrial cardiomyocytes
924	6113x6493	Cardiomyocytes I
925	8605x12031	Cardiomyocytes I
926	6657x5855	Cardiomyocytes I
927	6048x11094	Fibroblasts
928	7398x8072	Cardiomyocytes I
929	4552x4439	Atrial cardiomyocytes
930	10962x9480	Cardiomyocytes I
931	9852x6631	Cardiomyocytes I
932	6202x6016	Cardiomyocytes I
933	8229x9812	Cardiomyocytes I
934	5019x6499	Cardiomyocytes I
935	8029x6641	Cardiomyocytes II
936	10673x6785	Cardiomyocytes I
937	4940x8562	Cardiomyocytes I
938	4295x7455	Cardiomyocytes I
939	7933x5848	Cardiomyocytes I
940	5395x8400	Cardiomyocytes I
941	10312x7421	Cardiomyocytes I
942	5846x7605	Cardiomyocytes I
943	5026x7768	Cardiomyocytes I
944	4217x9835	Lymphocytes
945	5023x7133	Cardiomyocytes I
946	8402x8225	Endothelial
947	8843x5526	Cardiomyocytes I
948	5499x10779	Cardiomyocytes I
949	6667x7759	Cardiomyocytes I
950	4924x5706	Cardiomyocytes I
951	7756x6801	Cardiomyocytes I
952	7961x10924	Cardiomyocytes I
953	9967x10913	Cardiomyocytes I
954	8956x9491	Cardiomyocytes I
955	8696x11872	Cardiomyocytes I
956	5956x10935	Cardiomyocytes I
957	3759x9361	Fibroblasts
958	5466x4751	Cardiomyocytes I
959	6014x5066	Cardiomyocytes I
960	11398x5829	Cardiomyocytes I
961	9696x11391	Cardiomyocytes I
962	7584x8706	Cardiomyocytes I
963	8478x5528	Cardiomyocytes I
964	8949x8222	Fibroblasts
965	10493x7103	Cardiomyocytes I
966	8756x6320	Cardiomyocytes I
967	4573x8246	Cardiomyocytes I
968	10769x7578	Cardiomyocytes I
969	8032x7275	Cardiomyocytes I
970	7836x4738	Cardiomyocytes I
971	8418x11081	Cardiomyocytes I
972	7025x6488	Endothelial
973	5759x8398	Cardiomyocytes I
974	6957x10771	Cardiomyocytes I
975	6386x6333	Cardiomyocytes I
976	5384x6497	Cardiomyocytes I
977	5118x7926	Cardiomyocytes I
978	7213x7439	Cardiomyocytes I
979	7022x5853	Cardiomyocytes I
980	4464x4916	Cardiomyocytes I
981	9411x9330	Cardiomyocytes I
982	9020x4573	Cardiomyocytes I
983	4663x8087	Cardiomyocytes I
984	8397x7273	Cardiomyocytes I
985	8293x4894	Cardiomyocytes I
986	10873x9957	Cardiomyocytes I
987	3663x8569	Cardiomyocytes I
988	8114x5530	Cardiomyocytes I
989	11141x8845	Cardiomyocytes I
990	10238x10436	Cardiomyocytes I
991	10960x9163	Cardiomyocytes I
992	6871x11565	Lymphocytes
993	8319x9653	Cardiomyocytes I
994	8216x7592	Cardiomyocytes I
995	8508x10921	Cardiomyocytes I
996	6563x5380	Cardiomyocytes I
997	6926x5061	Cardiomyocytes I
998	5829x4432	Cardiomyocytes I
999	7326x11404	Cardiomyocytes I
1000	5127x9512	Cardiomyocytes I
1001	7009x3632	Cardiomyocytes I
1002	10390x5042	Cardiomyocytes I
1003	6738x4110	Cardiomyocytes I
1004	7471x4740	Cardiomyocytes I
1005	7586x9023	Cardiomyocytes I
1006	11123x5672	Cardiomyocytes I
1007	9870x9803	Cardiomyocytes I
1008	7558x3947	Cardiomyocytes I
1009	7753x6167	Cardiomyocytes I
1010	4757x8563	Cardiomyocytes I
1011	8767x8223	Endothelial
1012	7511x12037	Cardiomyocytes I
1013	8861x8699	Cardiomyocytes I
1014	4662x7770	Cardiomyocytes I
1015	9751x4886	Cardiomyocytes I
1016	9234x10283	Cardiomyocytes I
1017	7214x7756	Endothelial
1018	6740x4427	Fibroblasts
1019	5664x7606	Cardiomyocytes I
1020	6775x10772	Lymphocytes
1021	6857x9027	Cardiomyocytes I
1022	8030x6958	Cardiomyocytes I
1023	10326x9960	Cardiomyocytes I
1024	3931x7457	Cardiomyocytes I
1025	6044x10459	Fibroblasts
1026	8145x11241	Cardiomyocytes I
1027	6496x9663	Cardiomyocytes I
1028	8854x7430	Cardiomyocytes I
1029	5209x7767	Cardiomyocytes I
1030	11047x8369	Cardiomyocytes I
1031	6556x4111	Cardiomyocytes I
1032	8482x6162	Fibroblasts
1033	8774x9492	Cardiomyocytes I
1034	11215x5830	Cardiomyocytes I
1035	11050x9004	Cardiomyocytes I
1036	8310x8067	Endothelial
1037	6282x3954	Cardiomyocytes I
1038	6659x6173	Cardiomyocytes I
1039	3920x5553	Fibroblasts
1040	8116x5847	Cardiomyocytes I
1041	9771x8376	Fibroblasts
1042	8383x4735	Cardiomyocytes I
1043	3943x9677	Atrial cardiomyocytes
1044	10144x9961	Cardiomyocytes I
1045	8234x10764	Cardiomyocytes I
1046	9142x10125	Cardiomyocytes I
1047	11128x6624	Cardiomyocytes I
1048	5917x3956	Cardiomyocytes I
1049	4309x9993	Lymphocytes
1050	6197x5065	Cardiomyocytes I
1051	5752x7129	Cardiomyocytes I
1052	7956x9973	Cardiomyocytes I
1053	7843x6007	Cardiomyocytes I
1054	9406x8378	Cardiomyocytes I
1055	10495x7420	Cardiomyocytes I
1056	9045x9015	Cardiomyocytes I
1057	6313x9664	Cardiomyocytes I
1058	6027x7286	Cardiomyocytes I
1059	6476x6174	Fibroblasts
1060	5742x5226	Cardiomyocytes I
1061	4926x6023	Cardiomyocytes I
1062	4564x6660	Cardiomyocytes I
1063	8650x3623	Cardiomyocytes I
1064	5494x9828	Cardiomyocytes I
1065	10236x10119	Cardiomyocytes I
1066	10941x5673	Cardiomyocytes I
1067	10594x8848	Cardiomyocytes I
1068	9291x4096	Cardiomyocytes I
1069	4948x10148	Cardiomyocytes I
1070	6919x3792	Cardiomyocytes I
1071	7197x4583	Cardiomyocytes I
1072	9123x6635	Cardiomyocytes I
1073	6558x4428	Cardiomyocytes I
1074	8661x5527	Cardiomyocytes I
1075	7758x7118	Cardiomyocytes I
1076	5464x4434	Cardiomyocytes I
1077	5025x7451	Cardiomyocytes I
1078	11309x6306	Cardiomyocytes I
1079	4938x8244	Cardiomyocytes I
1080	8944x7270	Cardiomyocytes I
1081	7574x6802	Cardiomyocytes I
1082	5667x8240	Cardiomyocytes I
1083	3939x9043	Cardiomyocytes I
1084	9750x4569	Cardiomyocytes I
1085	7954x9655	Cardiomyocytes I
1086	7591x9975	Cardiomyocytes I
1087	6396x8236	Cardiomyocytes I
1088	4401x10151	Cardiomyocytes I
1089	10125x6471	Cardiomyocytes I
1090	8777x10127	Cardiomyocytes I
1091	8314x8702	Cardiomyocytes I
1092	4108x6504	Cardiomyocytes I
1093	6862x9979	Cardiomyocytes I
1094	6489x8394	Cardiomyocytes I
1095	7926x4579	Cardiomyocytes I
1096	6666x7442	Cardiomyocytes I
1097	9590x8695	Cardiomyocytes I
1098	10027x5361	Cardiomyocytes I
1099	7857x8545	Cardiomyocytes I
1100	8421x11715	Cardiomyocytes I
1101	6211x7603	Cardiomyocytes I
1102	11127x6307	Cardiomyocytes I
1103	9130x7904	Endothelial
1104	4559x5708	Cardiomyocytes I
1105	9494x7902	Cardiomyocytes I
1106	6956x10454	Fibroblasts
1107	6577x7918	Cardiomyocytes I
1108	5735x3957	Cardiomyocytes I
1109	5568x6813	Cardiomyocytes I
1110	6928x5378	Cardiomyocytes I
1111	9317x8855	Cardiomyocytes I
1112	11587x7097	Cardiomyocytes I
1113	3382x7142	Cardiomyocytes I
1114	10404x7580	Cardiomyocytes I
1115	9765x7425	Cardiomyocytes I
1116	9236x10600	Cardiomyocytes I
1117	8925x3781	Cardiomyocytes I
1118	4467x5550	Cardiomyocytes I
1119	9482x5681	Cardiomyocytes I
1120	6829x3951	Cardiomyocytes I
1121	3661x8251	Cardiomyocytes I
1122	5292x6339	Cardiomyocytes I
1123	7492x8547	Cardiomyocytes I
1124	9224x8379	Cardiomyocytes I
1125	9682x8853	Cardiomyocytes I
1126	5467x5069	Cardiomyocytes I
1127	7675x8546	Cardiomyocytes I
1128	3653x6665	Fibroblasts
1129	4855x9672	Cardiomyocytes I
1130	11135x7893	Cardiomyocytes I
1131	9491x7267	Cardiomyocytes I
1132	4373x5075	Fibroblasts
1133	8755x6002	Cardiomyocytes I
1134	9602x10915	Cardiomyocytes I
1135	10764x6626	Cardiomyocytes I
1136	7296x6010	Cardiomyocytes I
1137	9305x6634	Cardiomyocytes I
1138	9422x11234	Cardiomyocytes I
1139	5860x10143	Cardiomyocytes I
1140	8953x8857	Cardiomyocytes I
1141	7489x7913	Endothelial
1142	9408x8696	Cardiomyocytes I
1143	7671x7912	Cardiomyocytes I
1144	9239x11235	Cardiomyocytes I
1145	4764x9832	Cardiomyocytes I
1146	10330x10594	Cardiomyocytes I
1147	4389x7930	Cardiomyocytes I
1148	4099x4918	Fibroblasts
1149	6200x5699	Cardiomyocytes I
1150	8513x11873	Cardiomyocytes I
1151	3922x5870	Fibroblasts
1152	5572x7448	Cardiomyocytes I
1153	5370x3959	Cardiomyocytes I
1154	7497x9499	Cardiomyocytes I
1155	10026x5044	Cardiomyocytes I
1156	8121x6799	Fibroblasts
1157	8769x8540	Cardiomyocytes I
1158	7312x8866	Cardiomyocytes I
1159	6034x8556	Cardiomyocytes I
1160	10482x5200	Cardiomyocytes I
1161	3934x8091	Cardiomyocytes I
1162	4400x9834	Cardiomyocytes I
1163	7124x7915	Cardiomyocytes I
1164	7556x3629	Cardiomyocytes I
1165	5469x5386	Cardiomyocytes I
1166	6674x9028	Cardiomyocytes I
1167	8763x7589	Cardiomyocytes I
1168	4492x9992	Cardiomyocytes I
1169	4922x5389	Cardiomyocytes I
1170	9121x6318	Cardiomyocytes I
1171	10029x5678	Cardiomyocytes I
1172	5935x7128	Cardiomyocytes I
1173	10573x5041	Cardiomyocytes I
1174	9588x8377	Cardiomyocytes I
1175	8694x11555	Cardiomyocytes I
1176	8388x5687	Cardiomyocytes I
1177	8577x6955	Cardiomyocytes I
1178	3757x9044	Atrial cardiomyocytes
1179	9201x4255	Cardiomyocytes I
1180	7145x11722	Cardiomyocytes I
1181	7386x5851	Cardiomyocytes I
1182	9314x8220	Cardiomyocytes I
1183	4394x8882	Endothelial
1184	5012x5230	Cardiomyocytes I
1185	5763x9033	Cardiomyocytes I
1186	8783x11079	Cardiomyocytes I
1187	6758x7600	Cardiomyocytes I
1188	4472x6502	Cardiomyocytes I
1189	3568x7776	Cardiomyocytes I
1190	4285x5551	Cardiomyocytes I
1191	9029x6159	Cardiomyocytes I
1192	5381x5862	Cardiomyocytes I
1193	7126x8232	Cardiomyocytes I
1194	5018x6182	Cardiomyocytes I
1195	5928x5859	Endothelial
1196	9849x5996	Cardiomyocytes I
1197	7744x4580	Cardiomyocytes I
1198	10119x5519	Cardiomyocytes I
1199	4024x7932	Cardiomyocytes I
1200	5409x10938	Cardiomyocytes I
1201	7777x10608	Cardiomyocytes I
1202	9416x10282	Cardiomyocytes I
1203	7775x10291	Cardiomyocytes I
1204	8107x4261	Cardiomyocytes I
1205	7216x8073	Cardiomyocytes I
1206	6395x7919	Cardiomyocytes I
1207	7931x5531	Fibroblasts
1208	6204x6334	Cardiomyocytes I
1209	7315x9500	Cardiomyocytes I
1210	10232x9484	Cardiomyocytes I
1211	7204x5852	Fibroblasts
1212	9581x7108	Fibroblasts
1213	4391x8247	Cardiomyocytes I
1214	5391x7766	Cardiomyocytes I
1215	4941x8879	Cardiomyocytes I
1216	6041x9825	Cardiomyocytes I
1217	9785x10914	Cardiomyocytes I
1218	4215x9517	Cardiomyocytes I
1219	4396x9199	Endothelial
1220	8758x6637	Cardiomyocytes I
1221	5582x9351	Cardiomyocytes I
1222	6933x6330	Cardiomyocytes I
1223	10300x5201	Cardiomyocytes I
1224	8833x3622	Cardiomyocytes I
1225	9565x4253	Cardiomyocytes I
1226	9328x10758	Cardiomyocytes I
1227	6940x7599	Fibroblasts
1228	3646x5396	Fibroblasts
1229	5587x10303	Endothelial
1230	6737x3793	Cardiomyocytes I
1231	5947x9349	Cardiomyocytes I
1232	8237x11399	Cardiomyocytes I
1233	5580x9034	Cardiomyocytes I
1234	11491x6305	Cardiomyocytes I
1235	4479x7771	Cardiomyocytes I
1236	8951x8539	Cardiomyocytes I
1237	11319x8209	Cardiomyocytes I
1238	4759x8880	Cardiomyocytes I
1239	5375x4911	Cardiomyocytes I
1240	5492x9510	Cardiomyocytes I
1241	9939x5837	Cardiomyocytes I
1242	8218x7909	Cardiomyocytes I
1243	7466x3789	Cardiomyocytes I
1244	6756x7282	Endothelial
1245	6678x9662	Cardiomyocytes I
1246	8862x9016	Cardiomyocytes I
1247	3651x6348	Fibroblasts
1248	10139x9009	Endothelial
1249	10957x8528	Cardiomyocytes I
1250	10114x4567	Cardiomyocytes I
1251	5827x4115	Cardiomyocytes I
1252	8932x5050	Cardiomyocytes I
1253	5117x7609	Cardiomyocytes I
1254	10592x8530	Cardiomyocytes I
1255	8126x7751	Cardiomyocytes I
1256	5195x5229	Fibroblasts
1257	7666x6960	Cardiomyocytes I
1258	6554x3794	Cardiomyocytes I
1259	8864x9333	Cardiomyocytes I
1260	6768x9503	Cardiomyocytes I
1261	5554x4275	Cardiomyocytes I
1262	10050x9485	Cardiomyocytes I
1263	9018x4256	Cardiomyocytes I
1264	9319x9172	Cardiomyocytes I
1265	9843x5045	Cardiomyocytes I
1266	4580x9515	Cardiomyocytes I
1267	9604x11233	Cardiomyocytes I
1268	6499x10298	Cardiomyocytes I
1269	5841x6653	Cardiomyocytes I
1270	7381x4899	Cardiomyocytes I
1271	9678x8218	Cardiomyocytes I
1272	6101x4272	Cardiomyocytes I
1273	5099x4436	Cardiomyocytes I
1274	8204x5371	Cardiomyocytes I
1275	7588x9340	Fibroblasts
1276	7223x9342	Cardiomyocytes I
1277	8404x8542	Cardiomyocytes I
1278	6219x9189	Cardiomyocytes I
1279	9124x6952	Cardiomyocytes I
1280	4844x7769	Cardiomyocytes I
1281	11306x5671	Cardiomyocytes I
1282	7565x5216	Cardiomyocytes I
1283	8308x7750	Cardiomyocytes I
1284	5396x8718	Cardiomyocytes I
1285	7774x9974	Cardiomyocytes I
1286	8940x6636	Cardiomyocytes I
1287	9675x7584	Cardiomyocytes I
1288	8142x10606	Cardiomyocytes I
1289	8485x6797	Cardiomyocytes I
1290	5648x4750	Cardiomyocytes I
1291	8386x5370	Cardiomyocytes I
1292	4950x10465	Cardiomyocytes I
1293	6766x9186	Cardiomyocytes I
1294	8409x9494	Cardiomyocytes I
1295	9498x8536	Cardiomyocytes I
1296	10509x9959	Cardiomyocytes I
1297	8770x8858	Cardiomyocytes I
1298	8015x4103	Cardiomyocytes I
1299	7940x7117	Cardiomyocytes I
1300	6872x11882	Fibroblasts
1301	8480x5845	Cardiomyocytes I
1302	10574x5358	Cardiomyocytes I
1303	8128x8068	Cardiomyocytes I
1304	11412x8367	Cardiomyocytes I
1305	6567x6014	Cardiomyocytes I
1306	8208x6005	Cardiomyocytes I
1307	6492x9029	Cardiomyocytes I
1308	8225x9178	Cardiomyocytes I
1309	3467x6031	Fibroblasts
1310	7391x6803	Cardiomyocytes I
1311	5400x9352	Cardiomyocytes I
1312	8296x5529	Cardiomyocytes I
1313	11311x6623	Cardiomyocytes I
1314	9941x6154	Cardiomyocytes I
1315	5766x9667	Cardiomyocytes I
1316	7103x4108	Cardiomyocytes I
1317	9671x6949	Cardiomyocytes I
1318	5851x8557	Cardiomyocytes I
1319	8742x3782	Cardiomyocytes I
1320	8878x11871	Cardiomyocytes I
1321	8855x7747	Cardiomyocytes I
1322	5289x5704	Cardiomyocytes I
1323	10038x7264	Cardiomyocytes I
1324	5113x6974	Cardiomyocytes I
1325	9779x9963	Cardiomyocytes I
1326	3479x8252	Cardiomyocytes I
1327	9475x4412	Cardiomyocytes I
1328	6409x10457	Cardiomyocytes I
1329	3747x7140	Cardiomyocytes I
1330	4761x9197	Cardiomyocytes I
1331	8834x3940	Cardiomyocytes I
1332	7322x10769	Cardiomyocytes I
1333	5575x8082	Cardiomyocytes I
1334	9781x10280	Cardiomyocytes I
1335	9031x6477	Fibroblasts
1336	7220x8708	Cardiomyocytes I
1337	5487x8559	Cardiomyocytes I
1338	7871x11084	Cardiomyocytes I
1339	6482x7125	Cardiomyocytes I
1340	6848x7441	Endothelial
1341	8048x10131	Cardiomyocytes I
1342	10502x8690	Cardiomyocytes I
1343	5672x9192	Cardiomyocytes I
1344	6923x4426	Cardiomyocytes I
1345	10215x6312	Cardiomyocytes I
1346	6660x6490	Cardiomyocytes I
1347	6761x8234	Cardiomyocytes I
1348	9656x4094	Cardiomyocytes I
1349	4945x9513	Cardiomyocytes I
1350	5658x6654	Cardiomyocytes I
1351	6011x4431	Cardiomyocytes I
1352	9473x4095	Cardiomyocytes I
1353	7781x11243	Cardiomyocytes I
1354	4195x5710	Cardiomyocytes I
1355	4642x4280	Cardiomyocytes I
1356	7029x7122	Fibroblasts
1357	11035x6148	Cardiomyocytes I
1358	4665x8404	Cardiomyocytes I
1359	9579x6791	Cardiomyocytes I
1360	6032x8238	Cardiomyocytes I
1361	10239x10753	Cardiomyocytes I
1362	10142x9643	Cardiomyocytes I
1363	7499x9817	Cardiomyocytes I
1364	7411x10293	Cardiomyocytes I
1365	6945x8550	Cardiomyocytes I
1366	8197x4102	Cardiomyocytes I
1367	3385x7777	Cardiomyocytes I
1368	6402x9188	Cardiomyocytes I
1369	5559x5227	Cardiomyocytes I
1370	5016x5864	Cardiomyocytes I
1371	8321x9971	Cardiomyocytes I
1372	4743x6024	Cardiomyocytes I
1373	9116x5366	Cardiomyocytes I
1374	6214x8237	Cardiomyocytes I
1375	9776x9328	Cardiomyocytes I
1376	7108x5060	Cardiomyocytes I
1377	7393x7120	Cardiomyocytes I
1378	6117x7127	Cardiomyocytes I
1379	9222x8062	Cardiomyocytes I
1380	4837x6500	Cardiomyocytes I
1381	7016x4901	Cardiomyocytes I
1382	5775x11254	Cardiomyocytes I
1383	9034x7111	Cardiomyocytes I
1384	5042x10623	Cardiomyocytes I
1385	6283x4271	Cardiomyocytes I
1386	4755x8245	Cardiomyocytes I
1387	6191x4113	Cardiomyocytes I
1388	8487x7114	Cardiomyocytes I
1389	10778x9164	Cardiomyocytes I
1390	6030x7921	Cardiomyocytes I
1391	7935x6166	Cardiomyocytes I
1392	4202x6979	Cardiomyocytes I
1393	7850x7276	Cardiomyocytes I
1394	5374x4593	Cardiomyocytes I
1395	9397x6792	Cardiomyocytes I
1396	8105x3944	Cardiomyocytes I
1397	6598x11725	Atrial cardiomyocytes
1398	9949x7741	Cardiomyocytes I
1399	5302x8242	Cardiomyocytes I
1400	9036x7429	Cardiomyocytes I
1401	9126x7269	Cardiomyocytes I
1402	3938x8726	Cardiomyocytes I
1403	7963x11242	Cardiomyocytes I
1404	5483x7924	Cardiomyocytes I
1405	8315x9019	Cardiomyocytes I
1406	10403x7262	Cardiomyocytes I
1407	7202x5535	Cardiomyocytes I
1408	9574x5839	Cardiomyocytes I
1409	11219x6465	Cardiomyocytes I
1410	11227x8051	Cardiomyocytes I
1411	11679x7255	Cardiomyocytes I
1412	9505x9805	Cardiomyocytes I
1413	9298x5365	Cardiomyocytes I
1414	5844x7287	Cardiomyocytes I
1415	10132x7740	Cardiomyocytes I
1416	5952x10301	Cardiomyocytes I
1417	6106x5224	Cardiomyocytes I
1418	6110x5858	Cardiomyocytes I
1419	5490x9193	Cardiomyocytes I
1420	6212x7920	Cardiomyocytes I
1421	5476x6655	Cardiomyocytes I
1422	6383x5698	Cardiomyocytes I
1423	6560x4745	Cardiomyocytes I
1424	10045x8533	Cardiomyocytes I
1425	6936x6964	Fibroblasts
1426	8399x7591	Cardiomyocytes I
1427	6190x3796	Cardiomyocytes I
1428	7938x6800	Cardiomyocytes I
1429	9958x9327	Cardiomyocytes I
1430	8239x11716	Cardiomyocytes I
1431	8222x8543	Cardiomyocytes I
1432	4927x6341	Cardiomyocytes I
1433	8423x12032	Fibroblasts
1434	9402x7744	Cardiomyocytes I
1435	5929x6177	Cardiomyocytes I
1436	8689x10603	Cardiomyocytes I
1437	5035x9354	Cardiomyocytes I
1438	8496x8701	Cardiomyocytes I
1439	7294x5693	Cardiomyocytes I
1440	7209x6804	Cardiomyocytes I
1441	10590x8213	Cardiomyocytes I
1442	8597x10445	Cardiomyocytes I
1443	6487x8077	Cardiomyocytes I
1444	7772x9656	Cardiomyocytes I
1445	5756x7764	Cardiomyocytes I
1446	7115x6329	Cardiomyocytes I
1447	4735x4438	Fibroblasts
1448	7661x6008	Cardiomyocytes I
1449	9757x5838	Cardiomyocytes I
1450	8564x4417	Cardiomyocytes I
1451	5039x9989	Cardiomyocytes I
1452	10422x10752	Cardiomyocytes I
1453	9877x11072	Cardiomyocytes I
1454	9658x4411	Cardiomyocytes I
1455	6671x8393	Cardiomyocytes I
1456	10759x5674	Cardiomyocytes I
1457	3849x9202	Atrial cardiomyocytes
1458	10418x10118	Cardiomyocytes I
1459	9965x10596	Cardiomyocytes I
1460	8581x7590	Cardiomyocytes I
1461	11323x8844	Cardiomyocytes I
1462	6591x10456	Cardiomyocytes I
1463	8569x5369	Cardiomyocytes I
1464	6650x4586	Cardiomyocytes I
1465	4203x7297	Cardiomyocytes I
1466	4375x5392	Cardiomyocytes I
1467	9399x7109	Cardiomyocytes I
1468	10121x5836	Cardiomyocytes I
1469	4379x6026	Cardiomyocytes I
1470	7234x11246	Cardiomyocytes I
1471	9578x6474	Cardiomyocytes I
1472	5495x10145	Cardiomyocytes I
1473	8786x11713	Cardiomyocytes I
1474	4585x10467	Cardiomyocytes I
1475	8583x7907	Cardiomyocytes I
1476	10597x9482	Cardiomyocytes I
1477	5285x5070	Cardiomyocytes I
1478	7581x8071	Cardiomyocytes I
1479	8037x8227	Endothelial
1480	7473x5058	Fibroblasts
1481	5471x5703	Cardiomyocytes I
1482	8393x6639	Fibroblasts
1483	4214x9200	Cardiomyocytes I
1484	7119x6963	Cardiomyocytes I
1485	9948x7423	Cardiomyocytes I
1486	7838x5056	Cardiomyocytes I
1487	6751x6331	Cardiomyocytes I
1488	7383x5217	Cardiomyocytes I
1489	7966x11876	Cardiomyocytes I
1490	8475x4893	Cardiomyocytes I
1491	10399x6628	Cardiomyocytes I
1492	8227x9495	Cardiomyocytes I
1493	8123x7116	Cardiomyocytes I
1494	7030x7440	Cardiomyocytes I
1495	9500x8854	Cardiomyocytes I
1496	9864x8852	Cardiomyocytes I
1497	8400x7908	Cardiomyocytes I
1498	7763x8070	Cardiomyocytes I
1499	9937x5520	Cardiomyocytes I
1500	7659x5691	Cardiomyocytes I
1501	5501x11097	Cardiomyocytes I
1502	9203x4572	Cardiomyocytes I
1503	10059x11071	Cardiomyocytes I
1504	10133x8057	Cardiomyocytes I
1505	8751x5368	Cardiomyocytes I
1506	9748x4252	Cardiomyocytes I
1507	5683x11096	Cardiomyocytes I
1508	8841x5209	Cardiomyocytes I
1509	9025x5525	Fibroblasts
1510	10776x8847	Cardiomyocytes I
1511	5122x8561	Cardiomyocytes I
1512	4308x9675	Cardiomyocytes I
1513	11312x6940	Cardiomyocytes I
1514	5674x9509	Fibroblasts
1515	6376x4429	Cardiomyocytes I
1516	4853x9355	Cardiomyocytes I
1517	3571x8410	Cardiomyocytes I
1518	10677x7419	Cardiomyocytes I
1519	4287x5868	Cardiomyocytes I
1520	8046x9813	Cardiomyocytes I
1521	8211x6640	Cardiomyocytes I
1522	4191x5076	Fibroblasts
1523	11234x9320	Cardiomyocytes I
1524	4934x7610	Cardiomyocytes I
1525	5308x9194	Cardiomyocytes I
1526	6020x6017	Endothelial
1527	6853x8392	Cardiomyocytes I
1528	7864x9814	Cardiomyocytes I
1529	8392x6322	Fibroblasts
1530	8657x4892	Cardiomyocytes I
1531	7754x6484	Cardiomyocytes I
1532	5316x10780	Cardiomyocytes I
1533	4302x8724	Endothelial
1534	8144x10923	Cardiomyocytes I
1535	10964x9797	Cardiomyocytes I
1536	3941x9360	Cardiomyocytes I
1537	5830x4749	Cardiomyocytes I
1538	10052x9802	Cardiomyocytes I
1539	5210x8084	Cardiomyocytes I
1540	7563x4898	Cardiomyocytes I
1541	6947x8868	Cardiomyocytes I
1542	9112x4731	Cardiomyocytes I
1543	8652x3941	Cardiomyocytes I
1544	8220x8226	Endothelial
1545	4292x6820	Cardiomyocytes I
1546	9951x8058	Fibroblasts
1547	8317x9336	Cardiomyocytes I
1548	9057x11236	Cardiomyocytes I
1549	9512x11074	Cardiomyocytes I
1550	7572x6485	Cardiomyocytes I
1551	6834x4902	Cardiomyocytes I
1552	8836x4257	Cardiomyocytes I
1553	3752x8092	Cardiomyocytes I
1554	11231x8686	Cardiomyocytes I
1555	10022x4409	Cardiomyocytes I
1556	10481x4882	Cardiomyocytes I
1557	4120x8725	Cardiomyocytes I
1558	5836x5701	Cardiomyocytes I
1559	8329x11557	Cardiomyocytes I
1560	8202x5054	Cardiomyocytes I
1561	8151x12192	Fibroblasts
1562	5044x10940	Cardiomyocytes I
1563	8598x10762	Cardiomyocytes I
1564	10872x9639	Cardiomyocytes I
1565	7579x7754	Fibroblasts
1566	4830x5231	Cardiomyocytes I
1567	7503x10451	Cardiomyocytes I
1568	8140x10289	Cardiomyocytes I
1569	10325x9642	Cardiomyocytes I
1570	7949x8704	Cardiomyocytes I
1571	7770x9339	Cardiomyocytes I
1572	7767x8705	Cardiomyocytes I
1573	3477x7935	Cardiomyocytes I
1574	9017x3939	Cardiomyocytes I
1575	5584x9668	Cardiomyocytes I
1576	8933x5367	Cardiomyocytes I
1577	4301x8406	Endothelial
1578	6310x9030	Cardiomyocytes I
1579	7846x6642	Cardiomyocytes I
1580	5198x5863	Cardiomyocytes I
1581	10126x6788	Cardiomyocytes I
1582	7221x9025	Cardiomyocytes I
1583	7782x11560	Cardiomyocytes I
1584	8871x10602	Cardiomyocytes I
1585	7595x10609	Cardiomyocytes I
1586	7133x9501	Cardiomyocytes I
1587	6652x4904	Cardiomyocytes I
1588	10396x5993	Cardiomyocytes I
1589	9024x5208	Cardiomyocytes I
1590	11589x7414	Cardiomyocytes I
1591	8414x10446	Cardiomyocytes I
1592	7944x7752	Cardiomyocytes I
1593	10217x6629	Cardiomyocytes I
1594	10955x8211	Cardiomyocytes I
1595	3655x6982	Cardiomyocytes I
1596	7470x4423	Cardiomyocytes I
1597	4372x4757	Fibroblasts
1598	8574x6321	Cardiomyocytes I
1599	8571x5686	Cardiomyocytes I
1600	5843x6970	Cardiomyocytes I
1601	8682x9334	Cardiomyocytes I
1602	7668x7277	Cardiomyocytes I
1603	4672x9673	Cardiomyocytes I
1604	10488x6151	Cardiomyocytes I
1605	8590x9176	Cardiomyocytes I
1606	8963x10760	Cardiomyocytes I
1607	7400x8389	Cardiomyocytes I
1608	6480x6808	Cardiomyocytes I
1609	6403x9505	Cardiomyocytes I
1610	9295x4730	Cardiomyocytes I
1611	6497x9981	Cardiomyocytes I
1612	9231x9648	Cardiomyocytes I
1613	9963x10279	Cardiomyocytes I
1614	8670x7113	Cardiomyocytes I
1615	9753x5204	Cardiomyocytes I
1616	7377x4265	Cardiomyocytes I
1617	10392x5359	Cardiomyocytes I
1618	4030x8884	Cardiomyocytes I
1619	9404x8061	Fibroblasts
1620	5825x3798	Cardiomyocytes I
1621	8199x4419	Cardiomyocytes I
1622	9778x9645	Cardiomyocytes I
1623	8201x4736	Fibroblasts
1624	5856x9508	Cardiomyocytes I
1625	6669x8076	Cardiomyocytes I
1626	7862x9497	Cardiomyocytes I
1627	7289x4741	Cardiomyocytes I
1628	7593x10292	Cardiomyocytes I
1629	7951x9021	Cardiomyocytes I
1630	8684x9651	Cardiomyocytes I
1631	6772x10138	Cardiomyocytes I
1632	9956x9010	Cardiomyocytes I
1633	6228x10775	Fibroblasts
1634	5754x7447	Cardiomyocytes I
1635	10595x9165	Cardiomyocytes I
1636	7235x11563	Cardiomyocytes I
1637	6138x10934	Macrophages
1638	8232x10447	Cardiomyocytes I
1639	10140x9326	Cardiomyocytes I
1640	6290x5540	Cardiomyocytes I
1641	5398x9035	Cardiomyocytes I
1642	4014x6028	Cardiomyocytes I
1643	5660x6971	Cardiomyocytes I
1644	7207x6487	Cardiomyocytes I
1645	4127x9994	Atrial cardiomyocytes
1646	8209x6323	Cardiomyocytes I
1647	3924x6188	Fibroblasts
1648	4947x9831	Cardiomyocytes I
1649	6655x5538	Cardiomyocytes I
1650	8838x4574	Cardiomyocytes I
1651	5388x7131	Cardiomyocytes I
1652	9312x7903	Endothelial
1653	11130x6941	Cardiomyocytes I
1654	6122x8079	Cardiomyocytes I
1655	10146x10278	Cardiomyocytes I
1656	10318x8373	Cardiomyocytes I
1657	4382x6661	Cardiomyocytes I
1658	4649x5549	Cardiomyocytes I
1659	7407x9658	Cardiomyocytes I
1660	8958x9808	Cardiomyocytes I
1661	4021x7298	Cardiomyocytes I
1662	10118x5202	Cardiomyocytes I
1663	8039x8544	Cardiomyocytes I
1664	9663x5363	Cardiomyocytes I
1665	6207x6968	Cardiomyocytes I
1666	5749x6495	Cardiomyocytes I
1667	9673x7266	Cardiomyocytes I
1668	7508x11403	Cardiomyocytes I
1669	4010x5394	Fibroblasts
1670	10415x9483	Cardiomyocytes I
1671	6374x4112	Cardiomyocytes I
1672	7317x9818	Fibroblasts
1673	6315x9982	Cardiomyocytes I
1674	9333x11710	Fibroblasts
1675	5132x10464	Cardiomyocytes I
1676	10507x9641	Cardiomyocytes I
1677	5855x9191	Cardiomyocytes I
1678	10950x7259	Cardiomyocytes I
1679	6311x9347	Cardiomyocytes I
1680	3470x6666	Fibroblasts
1681	4283x5234	Fibroblasts
1682	6561x5063	Fibroblasts
1683	5028x8085	Cardiomyocytes I
1684	10939x5356	Cardiomyocytes I
1685	6042x10142	Cardiomyocytes I
1686	7921x3627	Cardiomyocytes I
1687	10774x8529	Cardiomyocytes I
1688	9572x5522	Cardiomyocytes I
1689	9420x10916	Cardiomyocytes I
1690	5473x6020	Cardiomyocytes I
1691	6025x6969	Cardiomyocytes I
1692	10951x7577	Cardiomyocytes I
1693	8117x6165	Cardiomyocytes I
1694	8845x5843	Fibroblasts
1695	10757x5357	Cardiomyocytes I
1696	6954x10137	Cardiomyocytes I
1697	10311x7104	Cardiomyocytes I
1698	9145x10759	Cardiomyocytes I
1699	7027x6805	Endothelial
1700	4035x9836	Atrial cardiomyocytes
1701	4113x7456	Cardiomyocytes I
1702	8133x9020	Cardiomyocytes I
1703	9423x11551	Cardiomyocytes I
1704	7232x10928	Cardiomyocytes I
1705	5111x6657	Cardiomyocytes I
1706	5957x11253	Cardiomyocytes I
1707	4554x4756	Cardiomyocytes I
1708	5745x5860	Cardiomyocytes I
1709	8328x11240	Cardiomyocytes I
1710	9109x4097	Cardiomyocytes I
1711	9694x11073	Cardiomyocytes I
1712	4384x6978	Cardiomyocytes I
1713	5379x5545	Endothelial
1714	4486x9040	Endothelial
1715	5474x6338	Cardiomyocytes I
1716	5848x7922	Cardiomyocytes I
1717	4116x8090	Cardiomyocytes I
1718	9769x8059	Cardiomyocytes I
1719	5764x9350	Cardiomyocytes I
1720	9850x6314	Cardiomyocytes I
1721	10420x10435	Cardiomyocytes I
1722	4568x7295	Cardiomyocytes I
1723	4023x7615	Cardiomyocytes I
1724	4306x9358	Cardiomyocytes I
1725	6579x8235	Cardiomyocytes I
1726	7041x9343	Cardiomyocytes I
1727	6858x9344	Cardiomyocytes I
1728	6921x4109	Cardiomyocytes I
1729	7142x11088	Cardiomyocytes I
1730	4122x9042	Cardiomyocytes I
1731	5488x8876	Cardiomyocytes I
1732	5552x3958	Cardiomyocytes I
1733	8470x3942	Cardiomyocytes I
1734	3847x8885	Cardiomyocytes I
1735	7376x3948	Cardiomyocytes I
1736	8772x9175	Cardiomyocytes I
1737	11042x7417	Cardiomyocytes I
1738	4393x8565	Endothelial
1739	6846x7123	Endothelial
1740	8147x11558	Cardiomyocytes I
1741	4754x7928	Cardiomyocytes I
1742	9585x7743	Cardiomyocytes I
1743	7112x5694	Cardiomyocytes I
1744	7747x5215	Cardiomyocytes II
1745	7848x6959	Cardiomyocytes I
1746	9309x7268	Fibroblasts
1747	5402x9669	Fibroblasts
1748	9118x5683	Cardiomyocytes I
1749	10861x7736	Cardiomyocytes I
1750	8138x9972	Cardiomyocytes I
1751	8503x9970	Cardiomyocytes I
1752	8471x4259	Cardiomyocytes I
1753	9321x9489	Cardiomyocytes I
1754	9032x6794	Cardiomyocytes I
1755	9953x8375	Cardiomyocytes I
1756	4828x4914	Cardiomyocytes I
1757	7590x9657	Cardiomyocytes I
1758	4827x4596	Cardiomyocytes I
1759	11043x7735	Cardiomyocytes I
1760	8859x8381	Cardiomyocytes I
1761	11408x7733	Cardiomyocytes I
1762	11590x7732	Cardiomyocytes I
1763	6318x10616	Endothelial
1764	4846x8086	Cardiomyocytes I
1765	5306x8877	Cardiomyocytes I
1766	6961x11406	Lymphatic endothelial
1767	5676x9827	Cardiomyocytes I
1768	11316x7575	Cardiomyocytes I
1769	8298x5846	Fibroblasts
1770	6140x11252	Cardiomyocytes I
1771	6568x6332	Cardiomyocytes I
1772	6209x7285	Cardiomyocytes I
1773	9932x4568	Cardiomyocytes I
1774	7292x5376	Cardiomyocytes I
1775	6687x11249	Cardiomyocytes I
1776	5565x6179	Cardiomyocytes I
1777	8852x7112	Cardiomyocytes I
1778	10116x4884	Cardiomyocytes I
1779	9395x6475	Fibroblasts
1780	6950x9502	Cardiomyocytes I
1781	9324x10124	Cardiomyocytes I
1782	6685x10931	Cardiomyocytes I
1783	9128x7587	Cardiomyocytes I
1784	11125x5989	Cardiomyocytes I
1785	6120x7762	Cardiomyocytes I
1786	4835x6183	Cardiomyocytes I
1787	4386x7296	Cardiomyocytes I
1788	7475x5375	Fibroblasts
1789	6464x3953	Cardiomyocytes I
1790	6648x4269	Cardiomyocytes I
1791	9330x11075	Cardiomyocytes I
1792	7036x8391	Cardiomyocytes I
1793	7015x4584	Cardiomyocytes I
1794	9861x8217	Cardiomyocytes I
1795	6869x11248	Cardiomyocytes I
1796	5738x4591	Cardiomyocytes I
1797	6398x8553	Cardiomyocytes I
1798	9323x9806	Cardiomyocytes I
1799	5931x6494	Cardiomyocytes I
1800	5226x10939	Cardiomyocytes I
1801	7923x3945	Cardiomyocytes I
1802	7760x7436	Cardiomyocytes I
1803	7490x8230	Fibroblasts
1804	6133x9983	Cardiomyocytes I
1805	9599x10281	Cardiomyocytes I
1806	8753x5685	Cardiomyocytes I
1807	8027x6324	Fibroblasts
1808	5558x4910	Cardiomyocytes I
1809	8420x11398	Cardiomyocytes I
1810	6506x11567	Atrial cardiomyocytes
1811	4931x6975	Cardiomyocytes I
1812	7374x3630	Cardiomyocytes I
1813	3927x6822	Cardiomyocytes I
1814	6294x6175	Fibroblasts
1815	10410x8531	Cardiomyocytes I
1816	6296x6492	Cardiomyocytes I
1817	8051x10765	Cardiomyocytes I
1818	4738x5073	Cardiomyocytes I
1819	7765x8387	Cardiomyocytes I
1820	5216x9036	Cardiomyocytes I
1821	10047x8851	Cardiomyocytes I
1822	5858x9826	Cardiomyocytes I
1823	4570x7612	Cardiomyocytes I
1824	10321x9008	Cardiomyocytes I
1825	6412x11092	Fibroblasts
1826	7291x5059	Fibroblasts
1827	4196x6027	Cardiomyocytes I
1828	11413x8684	Cardiomyocytes I
1829	5129x9830	Endothelial
1830	7650x4105	Cardiomyocytes I
1831	8562x4100	Cardiomyocytes I
1832	9783x10597	Cardiomyocytes I
1833	11144x9479	Cardiomyocytes I
1834	5207x7450	Cardiomyocytes I
1835	9043x8698	Cardiomyocytes I
1836	7482x6644	Cardiomyocytes I
1837	9137x9173	Cardiomyocytes I
1838	5589x10620	Cardiomyocytes I
1839	7965x11559	Cardiomyocytes I
1840	4398x9516	Cardiomyocytes I
1841	8055x11400	Cardiomyocytes I
1842	10675x7102	Cardiomyocytes I
1843	3840x7616	Endothelial
1844	9048x9649	Cardiomyocytes I
1845	4825x4279	Atrial cardiomyocytes
1846	6141x11569	Atrial cardiomyocytes
1847	6860x9661	Cardiomyocytes I
1848	6103x4589	Cardiomyocytes I
1849	6780x11724	Atrial cardiomyocytes
1850	8324x10605	Cardiomyocytes I
1851	4311x10310	Atrial cardiomyocytes
1852	9786x11232	Cardiomyocytes I
1853	3660x7934	Cardiomyocytes I
1854	10503x9007	Cardiomyocytes I
1855	7746x4897	Cardiomyocytes I
1856	4578x9198	Endothelial
1857	5933x6811	Cardiomyocytes I
1858	5945x9032	Cardiomyocytes I
1859	10222x7581	Cardiomyocytes I
1860	8124x7434	Cardiomyocytes I
1861	7206x6170	Cardiomyocytes I
1862	8930x4732	Cardiomyocytes I
1863	5750x6812	Cardiomyocytes I
1864	5205x7132	Cardiomyocytes I
1865	4483x8405	Cardiomyocytes I
1866	9571x5205	Cardiomyocytes I
1867	4462x4598	Fibroblasts
1868	10686x9006	Cardiomyocytes I
1869	4749x6976	Cardiomyocytes I
1870	6377x4746	Cardiomyocytes I
1871	6306x8395	Cardiomyocytes I
1872	7228x10294	Cardiomyocytes II
1873	5110x6340	Cardiomyocytes I
1874	11399x6146	Cardiomyocytes I
1875	7597x10926	Cardiomyocytes I
1876	7306x7914	Endothelial
1877	9871x10121	Cardiomyocytes I
1878	5577x8399	Cardiomyocytes I
1879	6664x7124	Cardiomyocytes I
1880	7694x12036	Cardiomyocytes I
1881	6218x8872	Cardiomyocytes I
1882	8692x11238	Cardiomyocytes I
1883	5212x8401	Cardiomyocytes I
1884	8130x8385	Cardiomyocytes I
1885	6747x5696	Cardiomyocytes I
1886	8378x3784	Cardiomyocytes I
1887	5296x6973	Cardiomyocytes I
1888	4377x5709	Cardiomyocytes I
1889	11592x8049	Cardiomyocytes I
1890	6232x11410	Cardiomyocytes I
1891	8850x6795	Cardiomyocytes I
1892	8848x6478	Cardiomyocytes I
1893	7211x7121	Fibroblasts
1894	9027x5842	Cardiomyocytes I
1895	5115x7291	Cardiomyocytes I
1896	8600x11080	Cardiomyocytes I
1897	5202x6498	Cardiomyocytes I
1898	6841x6172	Fibroblasts
1899	9053x10601	Cardiomyocytes I
1900	8961x10443	Cardiomyocytes I
1901	7654x4739	Fibroblasts
1902	8749x5051	Cardiomyocytes I
1903	6490x8712	Cardiomyocytes I
1904	9665x5680	Cardiomyocytes I
1905	7284x3790	Cardiomyocytes I
1906	10417x9800	Cardiomyocytes I
1907	4851x9038	Cardiomyocytes I
1908	10149x10912	Cardiomyocytes I
1909	8840x4891	Cardiomyocytes I
1910	9055x10918	Cardiomyocytes I
1911	8013x3786	Cardiomyocytes I
1912	5382x6180	Cardiomyocytes I
1913	6752x6648	Cardiomyocytes I
1914	5757x8081	Cardiomyocytes I
1915	7510x11720	Cardiomyocytes I
1916	3835x6664	Cardiomyocytes I
1917	9307x6951	Cardiomyocytes I
1918	10123x6153	Cardiomyocytes I
1919	5865x11095	Fibroblasts
1920	9875x10755	Cardiomyocytes I
1921	5011x4913	Cardiomyocytes I
1922	8499x9335	Cardiomyocytes I
1923	6127x9031	Cardiomyocytes I
1924	4208x8248	Cardiomyocytes I
1925	4019x6980	Cardiomyocytes I
1926	10130x7422	Cardiomyocytes I
1927	5736x4274	Cardiomyocytes I
1928	5954x10618	Endothelial
1929	9942x6472	Cardiomyocytes I
1930	3842x7933	Cardiomyocytes I
1931	9310x7586	Cardiomyocytes I
1932	3564x7141	Cardiomyocytes I
1933	5106x5705	Cardiomyocytes I
1934	9583x7426	Cardiomyocytes I
1935	8776x9809	Cardiomyocytes I
1936	4860x10624	Cardiomyocytes I
1937	9944x6789	Cardiomyocytes I
1938	10054x10120	Cardiomyocytes I
1939	7852x7594	Cardiomyocytes I
1940	7689x11085	Cardiomyocytes I
1941	9859x7900	Cardiomyocytes I
1942	10851x5832	Cardiomyocytes I
1943	9955x8693	Cardiomyocytes I
1944	5921x4590	Cardiomyocytes I
1945	8937x6001	Cardiomyocytes I
1946	9303x6317	Cardiomyocytes I
1947	6503x10932	Cardiomyocytes I
1948	7873x11401	Cardiomyocytes I
1949	7860x9180	Cardiomyocytes I
1950	10854x6467	Cardiomyocytes I
1951	10406x7897	Cardiomyocytes I
1952	3469x6349	Cardiomyocytes I
1953	5196x5546	Cardiomyocytes I
1954	8303x6798	Cardiomyocytes I
1955	8057x11717	Cardiomyocytes I
1956	9692x10756	Cardiomyocytes I
1957	7192x3631	Cardiomyocytes I
1958	6680x9980	Fibroblasts
1959	6131x9665	Cardiomyocytes I
1960	8668x6796	Cardiomyocytes I
1961	10943x5990	Cardiomyocytes I
1962	10128x7105	Cardiomyocytes I
1963	5678x10144	Cardiomyocytes I
1964	8041x8862	Cardiomyocytes I
1965	7779x10925	Cardiomyocytes I
1966	4832x5548	Cardiomyocytes I
1967	6287x4906	Cardiomyocytes I
1968	7600x11561	Cardiomyocytes I
1969	10489x6469	Cardiomyocytes I
1970	4370x4440	Cardiomyocytes I
1971	7567x5533	Cardiomyocytes I
1972	7662x6326	Cardiomyocytes I
1973	9238x10917	Cardiomyocytes I
1974	7230x10611	Cardiomyocytes I
1975	6039x9507	Cardiomyocytes I
1976	9206x5207	Cardiomyocytes I
1977	10298x4883	Cardiomyocytes I
1978	10585x7261	Cardiomyocytes I
