# Supplementary material for: Elucidating cardiac fibroblasts heterogeneity and activation during experimental autoimmune myocarditis using spatial transcriptomics
Source: Biochem Biophys Rep. 2025 Nov 20;44:102344. doi: 10.1016/j.bbrep.2025.102344 (PMC12670445; doi:10.1016/j.bbrep.2025.102344)
Supplement: Multimedia component 2 [file mmc2.csv]

	Cardiomyocytes I	Endothelial	Fibroblasts	Cardiomyocytes II	Atrial cardiomyocytes	Lymphatic endothelial	Lymphocytes	Macrophages	Mesothelial cells	Neuronal	Pericytes
3743x6506	1.23E-06	0.017979248	0.600555704	0.066553047	1.60E-15	0.002960315	6.44E-15	1.83E-07	0.238060218	0.046915786	0.026974273
4189x4758	8.82E-14	0.035530712	0.488957778	0.058743334	0.039925344	0.000151583	0.036701419	0.06837666	0.214225954	0.048199922	0.009187294
10496x7738	0.779934756	0.002926085	0.000214333	0.071721124	0.002787294	0.042193292	0.024402206	0.016612807	0.034718593	0.016386599	0.008102911
9211x6158	0.617628519	0.001279079	0.036997942	0.12697655	0.037112072	0.098592016	3.22E-06	0.006324144	0.027648275	0.041444884	0.005993298
5462x4117	0.638069239	0.00126564	0.00311374	0.012580748	0.045101202	0.01198786	0.010230848	0.093220969	1.38E-12	0.014824376	0.169605379
11321x8526	0.663755811	7.81E-15	0.013954497	0.078806968	0.00304597	0.006594545	0.025254605	0.048449717	0.032987084	0.121505762	0.005645042
5853x8874	0.847384398	0.00192565	0.015029192	0.040305555	0.005322408	0.011546587	1.10E-12	0.012989096	0.022289554	0.035336401	0.007871161
7648x3788	0.900318531	3.40E-15	0.006884573	0.00104016	3.18E-15	0.009917391	0.015588373	1.64E-15	0.003826011	0.013787129	0.048637832
6646x3952	0.906892822	3.35E-15	0.021608384	0.015820202	6.89E-15	0.012120705	0.006245973	1.92E-06	1.33E-10	0.013664837	0.023645159
6938x7281	7.48E-14	0.159184388	0.572797413	1.06E-14	4.30E-15	4.51E-15	6.92E-15	0.05774261	0.186973754	0.008957807	0.014344028
11314x7257	0.855534204	0.002320874	0.006236684	0.041073621	0.003254008	0.024850651	0.008355917	0.004957234	0.020506645	0.032910161	3.32E-15
8109x4578	0.753641431	0.000868485	0.030434609	0.069065183	0.004071559	0.018725259	0.00640636	0.002334335	0.027500092	0.050152196	0.036800492
8024x5689	0.573719291	1.26E-14	0.077641674	0.144615199	0.038644986	0.045401986	0.030311488	0.026382134	0.019326679	0.029437231	0.014519332
7412x10610	0.708291869	0.003002022	0.00917354	0.04017561	0.006164742	3.32E-06	0.028397752	0.059558554	0.0662439	0.06333491	0.015653779
10580x6310	0.672406657	7.13E-15	0.008051839	0.097597587	0.014147401	0.064563848	7.82E-15	0.004491814	0.056213783	0.082143829	0.000383242
4478x7454	0.92452818	3.13E-15	0.019971306	0.000216543	0.000129652	0.007578547	0.000160244	0.003212979	0.004791505	0.031752184	0.00765886
4297x7772	0.863367153	0.003021367	0.057572536	0.008137528	0.000416529	0.007455397	1.30E-15	0.0003893	0.004697488	0.034019796	0.020922906
6754x6965	0.400789721	0.211463017	0.102477281	0.112394701	6.82E-15	0.013407455	0.010162725	0.060071883	0.060730555	0.025996007	0.002506655
5837x6018	0.678386383	0.048804137	0.059925054	0.042864904	0.002690166	0.070598393	0.006054277	0.017278323	0.033274593	0.007467411	0.032656358
5097x4119	0.373255962	0.041986742	0.027382268	7.32E-08	0.324718401	0.010715736	0.026380012	0.031436142	0.019848598	0.092920916	0.051355151
7942x7435	0.742702374	5.10E-15	0.023211586	0.113531365	3.60E-15	0.058814781	0.001785947	0.003821645	0.01961656	0.03651574	1.70E-09
3832x6029	0.492712332	0.011780774	0.32332237	3.65E-15	2.86E-15	8.93E-11	5.17E-15	0.018213714	0.109322572	0.027851125	0.016797114
11493x6622	0.871376197	0.00264546	0.000156403	0.010976242	0.002528613	0.009138698	0.007869734	0.000214461	0.04073751	0.044151295	0.010205386
8407x9177	0.658075021	6.98E-15	0.057389068	0.191742289	9.50E-15	0.029576227	0.000309378	0.007812423	0.036062274	0.016095903	0.002937416
7768x9022	0.722916925	4.97E-15	0.025616388	0.112125251	3.69E-09	0.050530589	0.027378184	0.004418444	0.048770588	5.68E-06	0.008237952
4493x10309	0.36140055	0.021908553	0.036766658	0.011258369	0.225065964	0.018918254	0.033155888	0.033979034	0.02078471	0.004767909	0.23199411
10212x5677	0.748214533	0.001356638	5.97E-08	0.046792477	0.009105692	0.06147114	0.015103062	0.001645846	0.045987329	0.06755972	0.002763503
10036x6947	0.817457487	0.002866835	0.017964744	0.015028227	0.00509097	0.02445501	4.28E-15	0.005927946	0.046016147	0.056010058	0.009182576
9232x9966	0.65168274	0.001052117	0.002800515	0.088923534	0.001632558	0.044568669	0.013580242	0.055066405	0.088889877	0.028162217	0.023641126
9659x4728	0.705946315	0.001159621	0.03147842	0.043825203	0.003407089	0.012916573	0.041826046	0.010197781	0.075754399	0.069819982	0.00366857
10781x9798	0.721129717	5.70E-15	1.61E-05	0.005101282	0.004240097	0.031408881	0.017514522	0.026990314	0.095892678	0.074523561	0.023182869
4563x6343	0.902012046	0.000444042	0.012969117	0.024891577	0.005139707	0.006883243	2.45E-06	0.00679468	0.008865777	0.015151894	0.016845471
11132x7258	0.847155861	0.00094773	0.003196986	0.050210673	0.000339365	0.0264624	0.004563591	0.005869141	0.045624462	0.01562979	4.19E-12
10208x5043	0.75824062	4.09E-15	0.000121891	0.023809556	0.00220996	0.037562759	0.055465944	0.035186505	0.03555259	0.05127247	0.000577705
10234x9801	0.718862294	4.18E-15	1.57E-09	0.071387855	0.004031119	0.01508479	4.31E-11	0.035663816	0.100261116	0.047256424	0.007452584
8289x4260	0.830061186	0.001048924	0.006486171	0.047572442	0.010005002	0.049335676	0.00751147	0.001526533	0.015535984	0.028442364	0.002474248
10866x8688	0.763129076	4.82E-15	0.026879759	0.040918111	0.034758571	0.049941111	0.000177745	0.028307491	0.031594574	0.005707021	0.018586541
9107x3780	0.801107998	4.30E-15	7.33E-05	0.012667048	5.64E-15	0.029620152	4.76E-05	0.039455903	0.003036737	0.064034575	0.049956697
4299x8089	0.837800608	0.003711699	0.046399454	0.012081067	0.005002922	0.010783493	0.001258767	0.020296863	0.006441228	0.036226829	0.01999707
6683x10614	0.623986415	0.007217397	0.016000036	0.073040276	0.008132622	0.030479028	0.069749572	0.052535408	0.014492342	0.055368589	0.048998314
4658x7135	0.877726124	0.003692339	0.030611675	0.006336266	0.00801012	0.013658491	0.001525241	1.55E-11	0.00742745	0.019803236	0.031209059
5556x4592	0.868932762	0.01233844	0.001626514	0.003609531	0.00164998	0.003883107	0.006858118	0.031438263	0.000224847	0.016755918	0.052682521
6839x5854	0.679055125	0.039837949	0.029098687	0.111590555	0.006089668	0.04476896	0.019689417	0.021941416	0.012250301	0.008501151	0.027176772
6384x6015	0.033832984	0.059989737	0.340334515	0.21806416	0.013161039	0.252576015	0.017475776	0.056692657	1.78E-05	3.45E-07	0.007854925
8241x12033	0.66142625	0.00126754	0.022600397	0.067920943	2.42E-14	0.000238488	0.029834817	0.040297692	0.116705695	0.029756781	0.029951397
6136x10617	0.700741762	0.040052627	1.59E-10	0.027976521	0.018382675	0.005245698	0.053351136	0.111844623	3.59E-13	0.019555437	0.022849521
8195x3785	0.939199375	3.10E-15	0.009950461	0.004126703	0.000378533	0.002158172	0.006740107	2.17E-15	7.30E-08	0.006348611	0.031097965
7140x10770	0.356873043	0.469837261	0.016592864	0.002441187	0.003174723	5.22E-05	0.041605008	0.058309399	0.011418182	0.029912613	0.009783545
4469x5867	0.825867888	0.000690058	0.052074305	0.000592393	2.99E-15	0.011226438	1.26E-15	0.012416631	0.001583448	0.065490795	0.030058044
4655x6501	0.936747016	2.55E-15	0.017639763	0.002606771	0.00021271	0.023434422	6.31E-09	1.65E-12	0.018056488	2.27E-05	0.001280147
9489x6950	0.671867695	0.007959258	0.010030631	0.093403909	0.001155056	0.067794202	9.39E-15	0.033510764	0.043119275	0.069408048	0.001751162
9215x6793	0.356484377	0.003825103	0.161740138	0.105915612	0.026942049	0.101038031	0.12798515	0.02001559	0.027180677	0.060525417	0.008347856
9418x10599	0.83646808	2.91E-15	0.000218148	0.04597758	0.006865014	0.007995832	5.50E-15	0.005177758	0.063990033	0.033307545	9.05E-09
6308x8713	0.790068859	3.68E-15	0.036891615	0.062492345	0.002392706	0.018341467	0.001452023	0.004575561	0.046110316	0.032330239	0.005344867
7477x5692	0.556650984	0.01315979	0.125794954	0.121372983	2.32E-14	0.057524506	0.049207708	0.007592454	0.011021051	0.025054759	0.03262081
9041x8380	0.036541904	0.055504004	0.38358621	0.198546387	0.000472654	0.147572481	0.05085043	0.033531708	0.089952782	3.05E-09	0.003441438
4646x4915	0.497877329	0.061196079	5.29E-07	0.002321201	0.017328377	0.012620908	0.074193215	0.075784675	0.028858449	0.119965022	0.109854215
4577x8881	0.808523739	0.031778113	0.048125766	0.029675602	0.025578818	0.016241942	1.99E-11	0.014640178	0.000520392	0.008243857	0.016671593
9302x5999	0.696245933	0.006287793	0.016136951	0.032220239	6.41E-15	0.037458635	0.004066514	0.023384301	0.088000092	0.094008158	0.002191384
7055x11881	4.36E-08	0.02545298	0.193152198	0.085434822	0.433543169	7.20E-06	0.01618055	0.003513138	0.06847523	0.059134936	0.11510573
7051x11247	0.195074155	0.046206816	0.194237483	0.173395737	0.056277246	0.089550804	1.16E-13	0.190305082	4.36E-07	0.017361449	0.037590792
10599x9799	0.702380045	6.60E-15	0.00658322	0.030308787	9.64E-15	0.058103759	0.003231344	0.006763253	0.111557387	0.067032141	0.014040064
8110x4895	0.47941081	1.88E-14	0.055311006	0.228748486	0.012354607	0.061662943	0.023119455	0.021045759	0.026783098	0.075038108	0.016525729
6855x8710	0.817437357	0.002482017	0.046474508	0.02144956	0.012783271	0.001662043	0.00205037	1.27E-07	0.029082603	0.039088121	0.027490024
10601x10117	0.700419881	0.00099796	0.009420978	0.069297837	0.003319815	0.036511197	0.015518552	0.019414575	0.055642043	0.079497358	0.009959804
6035x8873	0.772758708	0.001005739	0.041781527	0.057549645	0.001185435	0.017016132	5.64E-15	0.005604527	0.051645822	0.033250475	0.01820199
10408x8214	0.69946352	0.000838154	0.01325998	0.111666364	5.09E-15	0.061628183	0.000122467	0.003977979	0.062343	0.0364549	0.010245452
5761x8716	0.733658659	0.001794972	0.01570366	0.119468118	0.000887885	0.015006827	0.005374658	0.001876802	0.047219542	0.030515538	0.028493339
9479x5047	0.623834021	0.007760497	0.035861972	0.149606067	0.002394321	0.038348112	0.0037884	0.003541432	0.046795758	0.081097216	0.006972204
4858x10307	0.593586886	0.0028062	0.000279626	0.027863199	0.074832046	0.005002802	0.045823426	0.134561576	0.01628122	0.005565863	0.093397158
6379x5064	0.691680038	0.00935029	0.041169199	0.048310849	0.005168517	0.112024216	0.008393083	0.037248092	0.000486801	0.029308085	0.016860831
6749x6013	0.661183724	0.019919637	0.110306996	0.064039659	0.002874647	0.031431438	0.062001254	0.024067244	3.29E-08	1.74E-10	0.024175367
6372x3795	0.794292722	0.000508715	0.008278082	0.008986104	0.044487888	0.057569964	0.008644206	0.012321866	0.007276516	0.017079232	0.040554705
9845x5362	0.760541543	0.000754582	0.002860475	0.043236087	0.001794518	0.029714672	0.014629221	0.005516693	0.064729271	0.074109449	0.00211349
6843x6489	0.375037491	0.183315284	0.07554636	0.176962855	9.30E-15	0.020952179	0.073413993	0.066004474	4.91E-15	0.028168466	0.000598898
6400x8871	0.738228923	5.73E-15	0.028268895	0.044480101	0.03828425	0.013606401	0.008704374	2.44E-10	0.031562731	0.067200089	0.029664236
5651x5385	0.826190246	0.020761024	0.020190403	0.005035124	0.001105617	0.035874411	1.48E-05	0.001627111	0.001273881	0.054145224	0.03378215
8685x9969	0.76969871	4.07E-15	0.004728027	0.020255549	0.003352913	0.000939207	0.009188892	0.009512601	0.135438766	0.03612738	0.010757955
5131x10147	0.102602201	0.07114904	0.322138248	0.14057387	0.00602356	1.28E-08	0.050587709	0.204401307	0.047066966	0.024731924	0.030725163
9600x10598	0.881544815	3.36E-15	0.004548302	0.035876279	5.11E-10	0.000412064	0.009223748	0.006982749	0.037831108	0.023580933	2.64E-15
8866x9650	0.688206364	0.000867161	1.91E-15	0.113998402	3.88E-15	0.02060003	7.94E-15	0.030022575	0.077610985	0.058500492	0.010193992
4676x10308	0.543000091	0.00247682	7.02E-11	0.016688787	0.135172545	0.002846567	0.095016059	0.06259815	0.022656227	0.000936629	0.118608126
5679x10461	0.515593944	0.127601812	0.032543107	0.068048644	0.001320078	0.011091952	0.021756535	0.182379573	0.011133902	0.000401482	0.028128971
4660x7453	0.923992186	2.52E-15	0.005134861	0.002244907	0.000202675	0.013331922	0.000923356	0.001466868	0.018094047	0.031046845	0.003562332
8784x11396	0.767038908	3.36E-15	0.000959562	0.087548085	6.30E-09	0.000414642	0.008016765	0.007191955	0.083786597	0.039292116	0.005751363
10231x9167	0.63512704	0.003766817	0.002365575	0.05598575	0.007855193	0.037557794	0.089960871	0.031963304	0.06594035	0.032074237	0.037403069
3839x7299	0.753792678	0.051510436	0.032580944	0.010676905	0.001206314	0.019580945	0.037477257	0.033474223	0.006569097	0.033555564	0.019575637
10771x7895	0.82747158	0.001061283	0.002855251	0.060090299	0.001743294	0.008534054	5.77E-15	0.005521179	0.052765221	0.037834824	0.002123015
8656x4575	0.798246701	0.000653695	0.006016563	0.032892024	0.025916193	0.046422078	0.011088922	0.00454334	0.03576678	0.038339546	0.000114158
3566x7459	0.685339784	0.047978858	0.004365033	2.30E-10	0.068381613	0.023249948	0.018071498	0.025603088	0.030740438	0.000286039	0.0959837
10581x6627	0.685677339	0.005772056	0.048576776	0.06223993	1.22E-14	0.030852415	0.012526888	0.002965681	0.068780712	0.067320868	0.015287336
5747x6178	0.668648121	0.00845716	0.130686417	0.083187107	0.009085157	0.051889338	5.06E-15	2.51E-09	0.012297216	0.009864599	0.025884882
5287x5387	0.493174661	0.314507717	0.023111936	0.015897425	0.00110447	0.027371508	0.01015256	0.007546756	0.009907634	0.047599403	0.049625931
9946x7106	0.664257412	0.015691865	0.079585319	0.075741687	0.008946891	0.043568021	1.05E-05	0.004956075	0.028499018	0.067524359	0.011218817
6645x3634	0.891457821	0.001584142	0.026943508	4.02E-05	0.001924525	0.001911313	0.004700026	0.001179344	0.010630124	0.017573988	0.042055044
10319x8691	0.795400743	0.000681644	0.008997212	0.049386484	0.002436675	0.010739204	0.024306526	0.020360737	0.049533347	0.017571059	0.020586369
9576x6156	0.684542032	0.007626119	0.007834124	0.083173667	0.001131167	0.083697899	0.008922237	0.039707857	0.031862469	0.046629045	0.004873385
8847x6160	0.40920724	0.003374779	0.188901282	0.160417778	0.003239642	0.073956794	0.003782713	0.010809842	0.064552135	0.060263657	0.021494139
5203x6815	0.829622051	0.002483204	0.046173097	0.042500226	0.015754035	0.040185186	2.56E-13	0.001707572	0.006792976	0.001187238	0.013594415
7839x5373	0.562661799	0.004302488	0.084201537	0.147223963	0.022956501	0.052997863	0.004118806	0.025330798	0.024061639	0.068008724	0.004135883
11049x8687	0.682552018	0.002590382	0.011547539	0.109565739	1.28E-14	0.047174351	0.011360601	0.019744972	0.070583521	0.030774199	0.014106677
4104x5869	0.860796194	0.002118362	0.062352109	1.06E-15	9.74E-07	3.57E-13	2.13E-15	0.006915764	0.016751513	0.021254607	0.029810475
5849x8239	0.865716964	2.96E-15	0.013261247	0.046835252	6.73E-15	0.022266695	0.001784673	0.001687526	0.0274109	0.015707674	0.00532907
4670x9356	0.555976449	0.045791552	0.077406064	1.54E-08	0.001171772	2.42E-09	0.224623662	0.047568283	0.004931795	0.005080069	0.037450336
10309x6787	0.717062953	0.003035259	4.07E-15	0.085052696	0.006243431	0.026040753	0.010746468	0.015883862	0.078645811	0.043793794	0.013494973
5936x7446	0.804640163	0.122863377	0.004212971	0.015922004	2.91E-15	0.021290726	0.010214864	0.004377785	0.013029784	9.80E-07	0.003447346
8781x10761	0.871950926	2.59E-15	0.000101878	0.043708926	4.72E-15	3.07E-15	0.009554481	0.0249304	0.041514842	0.005783695	0.002454853
4587x10784	0.034622034	0.072790689	0.353636632	0.139761749	0.27222115	0.043078533	1.78E-11	0.030995161	0.019173182	0.011342985	0.022377883
7685x10450	0.50887963	0.013333548	1.31E-06	0.171080581	0.008567782	0.055479997	0.017945433	0.033796726	0.051614602	0.127175048	0.012125342
10576x5675	0.688945339	0.001285363	0.0168972	0.029317792	0.006019308	0.053237094	0.032132101	0.044856433	0.045191432	0.075674703	0.006443236
8492x8066	0.259198954	0.510006501	0.023882054	0.079886166	0.0007165	0.005600763	0.025549876	0.003314023	0.05908082	0.032736649	2.77E-05
7018x5219	0.591038131	0.005284956	0.075537506	0.132317622	0.006772833	0.051048508	0.015701157	0.013749552	0.017601657	0.063385554	0.027562523
7298x6328	0.684004772	0.004662065	0.074309732	0.093837013	0.001672081	0.036031311	0.003074183	0.015033299	0.013603148	0.06043352	0.013338875
4769x10783	0.041818204	1.07E-13	0.250836339	9.90E-09	0.398007897	4.77E-07	3.45E-14	0.178002582	0.021442655	0.044097445	0.065794391
7740x3946	0.88718535	3.39E-15	0.022149018	0.02347777	4.85E-15	0.025512278	1.49E-06	0.000331192	0.009928052	0.014432412	0.016982438
6099x3955	0.86257968	0.000434208	0.013056095	0.007510975	0.00046906	0.006179014	0.001216247	0.042187394	0.000483443	0.009511209	0.056372677
7299x6645	0.731790281	0.014412607	0.024662477	0.1798012	3.89E-15	0.008798697	0.006682093	0.006209567	0.002128263	0.025514815	1.86E-15
5480x7289	0.839449869	0.002208092	0.051952999	0.060862043	0.000334733	0.007687755	0.006482837	0.008171852	0.012173907	0.010672454	3.46E-06
5566x6496	0.875484215	0.002203419	0.011567396	0.044345338	0.001739658	0.031766906	2.06E-15	0.002188084	0.005153743	0.016417963	0.009133279
5389x7449	0.857774692	3.79E-15	0.048920759	0.014174268	0.003357116	0.024147979	0.00041923	0.000431981	0.016486337	0.023953033	0.010334605
6494x9346	0.693234487	4.77E-15	0.00408232	0.10037716	0.04815059	0.011794599	6.06E-15	2.28E-10	0.054782525	0.063960981	0.023617338
10689x9640	0.697323143	7.72E-15	0.013380653	0.039456561	8.04E-15	0.020003266	0.002180014	0.030063396	0.085947659	0.086856189	0.024789118
6205x6651	0.815050868	0.006041636	0.044545342	0.056089151	1.20E-14	0.030551479	0.000164721	0.00711326	0.009452574	3.80E-10	0.030990969
9687x9804	0.750737443	3.99E-15	0.006012141	0.04002278	2.76E-15	0.057377758	5.90E-11	0.006086847	0.043770597	0.076607965	0.019384468
5101x4753	0.612982991	0.017832756	0.007206854	4.74E-15	0.003453957	0.053224854	0.016754912	0.058785405	0.000231408	0.07053074	0.158996124
6119x7445	0.830372576	0.01079786	0.009970062	0.039931793	0.021071026	0.044732972	0.004106767	0.014451619	0.005151022	4.30E-13	0.019414303
11226x7734	0.739520018	4.37E-15	0.000891083	0.067270846	0.008128138	0.03795615	0.012991486	0.012926961	0.062523662	0.053092602	0.004699053
10137x8692	0.662598338	0.002247693	0.029079166	0.126738056	6.05E-15	0.020353513	5.80E-15	0.012168297	0.076726119	0.038209692	0.031879125
10210x5360	0.708476867	4.95E-15	0.034650249	0.033442026	0.011581986	0.027512771	0.087110632	0.013345714	0.007206579	0.076673177	2.60E-15
4198x6345	0.910449184	0.00120612	0.000429245	0.001197208	0.001258652	0.005641226	0.018569601	0.011513554	0.003373472	0.024409467	0.021952271
5586x9986	0.374890679	0.023137076	0.210569694	0.075159041	5.79E-15	0.03962807	0.021483581	0.064479682	0.095929255	0.089169107	0.005553814
7959x10607	0.739004764	4.12E-15	1.53E-11	0.050826288	9.87E-12	0.036451585	0.024213184	0.0416637	0.074056888	0.026796765	0.006986826
4842x7452	0.913969149	2.62E-15	0.002730042	1.24E-12	0.001045579	0.033749645	0.000454956	0.003851514	0.015698306	0.027875705	0.000625104
8506x10604	0.731864676	0.000530774	6.34E-05	0.063679111	0.032879634	0.010606588	0.036090707	0.043607578	0.050528338	0.012014297	0.018134887
9514x11392	0.722343198	0.000767368	2.11E-07	0.074243222	0.009496072	0.017714022	0.013049564	0.012903028	0.052625092	0.075702972	0.021155252
9144x10442	0.820951413	3.15E-15	0.001050957	0.035123173	0.001019999	0.036009794	6.52E-12	0.015700949	0.079718927	0.000720765	0.009704022
6586x9504	0.627334532	0.002181547	0.073369575	0.091302467	0.015877373	0.015043725	0.002833221	0.004412471	0.065977037	0.082944973	0.018723077
6589x10139	0.000798896	0.021062506	0.422504961	0.162112278	0.004214208	0.113482911	0.033415747	0.044828992	0.085316648	0.102929404	0.009333449
8664x6161	0.815027713	0.003625323	0.014393716	0.031653698	0.001304104	0.025933998	0.004300027	0.017982397	0.051394453	0.03437678	7.79E-06
10852x6149	0.687997074	0.000804604	0.000158092	0.131166727	0.010777881	0.063707643	0.007439424	0.028204846	0.033331997	0.036411713	4.59E-15
4009x5077	0.710613913	0.005381169	0.160221892	2.17E-08	3.22E-15	3.10E-10	3.23E-15	0.009321733	0.055430133	0.045484474	0.013546664
5108x6022	0.74652215	0.002611577	0.02888941	0.018433102	9.62E-15	0.047921834	1.49E-05	0.020540714	0.039994587	0.045086092	0.049985683
9486x6316	0.47797657	0.091876422	0.031641674	0.118278141	1.50E-14	0.046763878	0.038191569	0.047064745	0.067064618	0.056519588	0.024622795
7324x11087	0.003697744	0.026340784	0.460522166	0.206838405	0.001633762	0.065943343	0.004229998	0.085718616	0.108401185	0.025300136	0.01137386
7841x5690	0.686599298	0.002567648	0.01619375	0.061900611	0.059411284	0.038395929	0.00017062	0.038660317	0.043064998	0.030018095	0.02301745
3750x7775	0.724185682	0.082350931	0.018097759	0.008388222	0.040389634	0.006548936	0.008340814	0.018383266	0.002482147	0.000270378	0.090562232
7397x7755	0.147487848	0.200667205	0.399668274	0.077051768	2.65E-15	0.00602405	5.63E-15	0.000417366	0.070129138	0.092606869	0.005947481
9677x7901	0.654383242	0.02269909	0.041477411	0.073875346	0.002603554	0.050979801	0.007539704	0.038017978	0.073088406	0.019834494	0.015500975
5662x7288	0.798573156	0.001019854	0.018677439	0.113509562	0.006412893	0.022620113	3.33E-15	2.40E-15	0.006506219	0.022875561	0.009805204
3569x8093	0.707444847	0.01081426	0.032722473	0.017093323	0.072903644	0.008205412	0.008897092	2.98E-15	0.004479064	7.73E-10	0.137439884
7480x6327	0.354985593	2.88E-14	0.178218548	0.166383939	3.56E-15	0.170894754	0.004298763	0.032626804	0.04429721	0.04616216	0.002132229
8572x6003	0.733043985	0.001959602	0.027338382	0.113370823	0.005124236	0.007512484	0.003000811	0.004980602	0.026570803	0.066510427	0.010587846
8604x11714	0.831996828	0.000632553	0.000569372	0.0353542	0.00341932	6.93E-07	0.023520848	0.007760513	0.05177261	0.039567273	0.005405789
5926x5542	0.630498013	0.099477159	0.044712839	0.045906047	0.005185203	0.038047565	5.05E-15	0.025315008	0.003068517	0.050020814	0.057768834
8137x9654	0.682103081	4.36E-15	0.004265587	0.140642935	0.030251047	0.039238755	0.000165882	0.010852658	0.069617046	0.022016754	0.000846255
6115x6810	0.594666214	0.013548588	0.141967559	0.093356532	8.92E-15	0.0521309	0.010531369	0.040720653	0.007858626	0.04207175	0.00314781
4474x6819	0.86531831	3.24E-15	0.02129508	0.021655188	6.65E-15	0.014519598	0.006755037	0.006684347	0.004900179	0.027326599	0.031545663
7947x8386	0.770969756	0.020956349	0.014328277	0.0920609	0.005348101	0.020272262	0.052636854	0.022909645	1.79E-07	1.25E-14	0.000517677
9220x7745	0.422831636	0.173889903	0.004602578	0.042194868	0.032358867	0.141848109	0.075686697	0.019730308	0.083073137	2.67E-15	0.003783898
5219x9670	0.13348744	0.042525855	0.348273617	0.096511837	0.033060931	0.052312002	0.029918662	0.07359675	0.07374356	0.101418929	0.015150418
9680x8535	0.45531356	0.003084783	0.094888194	0.178091055	9.96E-05	0.109374623	0.002583278	0.028604689	0.060381117	0.050199231	0.017379892
10389x4724	0.851373646	3.77E-15	4.66E-10	0.000207672	4.24E-15	3.68E-05	0.031825298	0.028068538	0.025343329	0.044507091	0.018637635
7110x5377	0.689990325	0.002290187	0.039968858	0.091618626	0.006467318	0.08222065	0.012762649	0.016538753	0.019842627	0.008374548	0.029925459
3936x8408	0.751050485	0.10830579	0.018157861	0.003784219	0.00174978	8.36E-16	0.049923369	0.006286834	0.000745739	0.000524007	0.059471916
8673x7748	0.787578702	0.02787716	0.014170327	0.021430257	5.05E-15	0.02049301	0.03075806	0.009632673	0.049158648	0.029043065	0.009858099
8112x5213	0.208887721	0.023886917	0.313601315	0.101615198	0.002415426	0.076483792	0.046515354	0.042756544	0.078690972	0.093712738	0.011434024
9390x5523	0.717549389	0.0038967	0.007339885	0.046844999	0.000691623	0.023765146	0.005137911	0.019700234	0.047611115	0.120933368	0.006529629
5386x6814	0.896037251	0.000697993	0.03317558	0.010227484	1.64E-15	0.017981761	2.44E-15	0.002092073	0.021267388	0.012181326	0.006339143
6924x4743	0.228972477	0.013750566	0.31507356	0.14814038	0.010585438	0.170896676	0.000405909	0.020188529	6.68E-05	0.066170379	0.02574924
7044x9978	0.702992361	0.000829765	0.001495982	0.054787378	0.005193143	0.013120949	0.009240652	0.009486393	0.106617021	0.072818164	0.023418191
4667x8722	0.785532529	0.01410038	0.057425771	0.04816279	2.20E-14	0.009890647	0.027108912	0.006901864	0.006573912	0.018912619	0.025390576
5839x6336	0.662616404	0.011329617	0.120139657	0.081708458	0.033637281	0.028113988	6.15E-15	0.026016733	0.010651036	0.006338646	0.019448179
3384x7460	0.254027431	0.002638427	1.40E-15	0.000266117	0.690382097	1.99E-15	7.42E-16	0.000209116	0.001943838	1.17E-15	0.050532974
4111x7138	0.808248116	0.003337765	0.075827006	0.012139726	0.000957641	0.005184487	0.001673746	0.013854983	0.002550875	0.050968174	0.025257481
9477x4729	0.784667089	0.00056807	9.74E-07	0.050270269	0.034351272	0.01228199	9.97E-06	0.001374077	0.042994694	0.073364212	0.000117386
10307x6470	0.785439289	0.001690867	1.68E-10	0.018216717	0.000620403	0.02909828	0.012133251	0.005418113	0.094398401	0.048115549	0.004869129
10323x9325	0.765873514	4.43E-15	0.006773355	0.025069454	0.018159923	0.038788118	0.000257485	0.010108764	0.077018	0.036526039	0.021425347
7739x3628	0.890700729	0.000403331	0.002048274	0.001209083	0.001260481	0.007053602	0.010191337	1.77E-15	0.002902851	0.02966484	0.054565473
11405x7098	0.774084205	0.002414031	0.023515928	0.033653895	0.006605913	0.023087952	0.007075886	0.013904239	0.077457456	0.035715559	0.002484937
10870x9322	0.663867158	0.001349393	0.008694114	0.01265311	7.23E-15	0.046121464	0.018469705	0.058248679	0.095610132	0.062324318	0.032661928
9930x4251	0.861286806	0.000835546	0.025764128	0.00014298	4.24E-15	0.009401431	0.0026299	0.013771182	0.00767959	0.056806505	0.021681932
11401x6464	0.826834416	0.001436987	0.001516031	0.04226196	0.001264807	0.010756095	0.002259783	0.005461315	0.065477658	0.038995291	0.003735657
5773x10936	0.14467038	0.016141019	0.216379977	0.133047294	0.054502629	0.042902137	1.21E-14	0.2870865	0.016266683	1.69E-05	0.088986451
7320x10452	0.649776723	0.001182782	6.72E-15	0.079058098	0.021569734	6.89E-13	9.47E-15	0.044801041	0.065853999	0.127581265	0.010176356
3755x8727	0.59855591	0.05630298	1.31E-07	0.028158092	0.09074008	0.004563459	0.02417396	0.048818673	0.003383688	5.50E-07	0.145302477
9133x8538	0.596679514	9.75E-15	0.058078477	0.138439008	1.42E-14	0.074420549	0.012633842	0.011481348	0.072724749	0.014301041	0.021241472
8746x4416	0.852854387	2.44E-15	0.001297865	0.031764832	2.65E-15	0.041316107	0.004602157	0.000422752	0.031789117	0.030377449	0.005575334
3738x5554	0.401078174	0.014460304	0.413754091	1.83E-07	1.98E-14	1.00E-14	1.19E-14	0.03419354	0.076535424	0.032127161	0.027851123
7496x9182	0.687974774	0.001089677	0.008766309	0.076414395	0.000132653	0.011632727	7.55E-15	0.004801818	0.143095167	0.028586662	0.037505818
6416x11726	0.382042018	0.011685578	0.023501871	0.000158228	0.504135098	2.85E-15	4.56E-15	0.029686855	0.018164419	0.012554265	0.018071668
6575x7601	0.71764509	0.181909623	0.02012056	0.024202406	8.17E-15	1.39E-08	0.020653053	0.015711678	0.01190159	0.006019494	0.001836493
7664x6643	0.687046593	9.11E-15	0.029957216	0.137078233	0.011572823	0.018920551	0.02922828	0.009518027	0.036116237	0.04056204	3.68E-15
10224x7898	0.829661671	0.003030696	0.010604413	0.038429616	7.33E-15	0.009035741	0.0133133	0.008965432	0.054237937	0.017525003	0.015196191
7404x9024	0.695991443	0.00189949	0.015164761	0.114552724	0.000843174	0.007047575	7.09E-15	0.004616386	0.064407437	0.079348645	0.016128365
6195x4747	0.818362139	0.004866518	0.031936002	0.005349797	0.009171098	0.047500097	0.00278891	0.011593561	3.24E-05	0.039925527	0.028473967
5834x5384	0.691401733	0.021051255	0.062290444	0.026842258	0.005458683	0.034725797	0.004477093	0.042489546	0.012607165	0.037051631	0.061604395
7570x6168	0.820787927	0.000700327	0.01571463	0.034245984	0.000351802	0.011536705	0.008574062	4.93E-15	0.039799855	0.03995026	0.028338449
8025x6006	0.589655129	0.003496073	0.043108146	0.149229855	0.001167161	0.061042761	0.03637742	0.038531534	0.010131967	0.048244117	0.019015838
6023x6652	0.68184831	0.01486022	0.08082568	0.136419551	1.56E-14	0.049906241	5.25E-05	4.06E-15	0.005455424	0.000467057	0.030165038
10765x6943	0.691085988	0.005760928	0.009053722	0.114772838	0.030082627	0.001545056	0.006734543	0.009893983	0.081660881	0.046998689	0.002410746
6949x9185	0.573663952	0.001576252	0.050861669	0.181125564	0.061712121	0.041873863	4.42E-08	0.012524404	0.029929807	0.045916497	0.000815827
4207x7931	0.815794776	0.016730898	0.014967071	0.00993242	0.005154599	0.005670558	0.009861398	0.023777336	0.012516171	0.055526506	0.030068267
7327x11721	0.513222705	4.97E-15	4.79E-07	0.107529775	0.047344253	0.009311178	8.77E-15	0.151529838	0.060224161	0.007436654	0.103400956
6759x7917	0.583315318	0.017505851	0.112886596	0.145983113	0.032263429	0.055430367	0.003574445	0.020277403	0.014043289	0.007280444	0.007439745
9496x8219	0.742627704	0.007573035	0.041588839	0.065001779	0.006361416	0.01970353	4.25E-15	0.00537442	0.068815473	0.034498892	0.008454912
9022x4890	0.660757511	0.004483332	0.019940164	0.06939721	1.05E-14	0.046095216	0.019450427	0.017205349	0.061853681	0.08884994	0.011967172
9326x10441	0.863146506	0.000443638	0.002572123	0.023121134	1.27E-13	0.035774066	0.002998961	0.0017103	0.067273247	0.000185212	0.002774813
7928x4896	0.700073311	5.02E-15	0.015392809	0.114504643	0.037188321	0.020605725	6.48E-11	0.01160987	0.006048675	0.074670934	0.019905711
3561x6507	1.42E-08	0.042722244	0.681304629	8.02E-15	2.50E-15	8.48E-11	1.01E-14	0.042429142	0.155619618	0.067846459	0.010077895
9296x5048	0.707975715	0.014251521	0.03666892	0.045543726	0.017578292	0.014752337	0.003231839	0.009483929	0.035436081	0.112168945	0.002908693
5193x4912	0.761665188	0.013161821	0.016036099	1.25E-07	0.008259081	0.03129821	0.01609042	0.008433825	0.005655306	0.046803615	0.092596311
6773x10455	0.624633833	0.028920381	0.016364508	0.04251314	0.008872942	0.016011461	0.01535568	0.041855227	0.074550834	0.116456876	0.014465119
11495x6939	0.800098769	0.001105321	0.002348173	0.078270535	0.001550681	0.019826579	0.009909382	0.003971624	0.050928132	0.031990803	1.40E-15
6745x5379	0.803980226	0.001497369	0.032434371	0.044672608	0.003910148	0.043307759	0.007852725	0.006596163	0.002147368	0.03757566	0.016025602
6662x6807	0.525432036	0.086081514	0.104075032	0.097446321	0.005673417	0.052949887	0.049070881	0.067038143	6.11E-14	2.79E-13	0.012232769
10946x6625	0.739519017	0.000812981	0.00580353	0.066426536	5.86E-15	0.028866045	0.011999252	0.035408899	0.055480523	0.048977944	0.006705274
5943x8715	0.875512919	0.001647221	0.023724259	5.87E-15	0.003340999	6.27E-15	7.48E-05	0.000952938	0.066272928	0.014068675	0.014405307
5938x7763	0.903962025	2.88E-15	0.005213878	0.007809188	0.000594689	0.020063506	0.002240616	1.67E-15	0.046304657	0.013811442	9.20E-16
6673x8711	0.656120598	0.001562854	0.121895171	0.053413416	1.09E-14	0.034985191	0.014717267	3.75E-15	0.038594993	0.046628984	0.032081527
4557x5391	0.840261618	0.004050904	0.0189633	0.000582974	0.001013761	0.01885619	2.44E-15	0.003560232	0.002366066	0.042936869	0.067408085
5478x6972	0.888903015	0.001079174	0.037806031	0.037578019	7.66E-15	0.006018921	2.95E-15	0.001360602	0.010870034	0.005741014	0.010643191
6690x11883	7.42E-05	0.05621098	0.473627641	5.37E-05	0.156585968	9.28E-15	1.76E-14	0.03355207	0.191975841	0.043490981	0.044428611
5949x9666	0.700179748	6.63E-15	0.029303914	0.075568579	0.014123431	0.017625729	5.72E-15	0.023049485	0.059693116	0.055582567	0.024873429
9507x10123	0.697639149	0.001457696	0.008996454	0.092911928	0.012596674	0.035143055	7.70E-15	0.00277605	0.112107076	0.017187971	0.019183947
8043x9179	0.755577393	3.76E-15	0.029406581	0.113899208	1.08E-14	0.015509428	4.35E-15	0.006905771	0.057582409	0.011881542	0.009237668
7225x9659	0.803857437	3.75E-15	0.006448674	0.055535153	0.002139055	0.000351048	0.005035621	0.015529117	0.022538461	0.080587303	0.007978133
5924x5225	0.257236138	0.046790463	0.245470299	0.088965668	0.00743966	0.167994018	0.021867315	0.057430863	0.026061435	0.053344669	0.027399473
4849x8721	0.807511136	0.011766855	0.037407232	0.012170284	0.012148807	0.00029762	0.003793093	0.015092821	0.020364601	0.046740575	0.032706976
8312x8384	0.585581678	0.133746042	0.020746769	0.114486824	0.014496975	0.007982529	0.061126778	0.022364038	0.026679327	0.012113511	0.000675529
4841x7134	0.917841619	0.001687061	0.031914318	0.00301076	0.000303445	0.007757389	1.20E-15	0.00116988	0.006511264	0.010699065	0.019105199
5657x6337	0.785515841	0.01167529	0.028506787	0.069747613	0.000834224	0.053609472	4.74E-15	0.007869901	0.007662753	0.027258538	0.007319582
5283x4752	0.792205964	0.003932442	1.47E-06	0.003122174	0.004063639	0.011922282	0.006457795	0.035865504	9.90E-05	0.037283928	0.105045827
6225x10141	0.472568782	0.026170825	1.51E-05	0.100360665	0.032163071	0.088443536	2.01E-14	0.071135514	0.07459044	0.123138544	0.011413529
6485x7760	0.659821055	0.013143604	0.057846678	0.117064125	0.042921921	0.050251573	0.002159374	0.012713028	0.020337509	0.02186175	0.001879384
8593x9810	0.6913606	8.17E-15	0.020713949	0.069115309	0.012626392	0.033655669	0.028186822	0.018495322	0.107126008	0.0133809	0.005339028
7409x9976	0.712184199	4.29E-15	6.76E-07	0.043126308	0.020609658	0.033441166	5.74E-15	0.023389885	0.059300913	0.087889212	0.020057983
6407x10140	2.12E-13	0.053608076	0.407683553	0.162576691	0.005705911	1.81E-05	3.07E-14	0.062159117	0.116589108	0.171731973	0.01992747
5030x8402	0.406441875	0.007394139	0.25442003	0.027282564	0.008107436	9.56E-15	2.45E-14	0.001581242	0.165491577	0.076785497	0.05249564
9038x7746	0.400368859	0.163390796	0.066893227	0.129939751	0.003372357	0.14977603	0.005267092	0.018368775	0.042790939	8.86E-05	0.019743577
5919x4273	0.816202896	0.003278073	0.006341698	0.001211551	0.008431343	0.037255132	0.005675975	0.01670264	0.000713311	0.05340852	0.05077886
10491x6786	0.695228664	0.007225523	0.016009902	0.093679311	0.00928165	0.033634396	0.002037501	0.014443203	0.058691706	0.042403959	0.027364185
4123x9359	0.562026352	0.009948507	1.03E-08	0.021628861	0.122815115	0.017246457	0.012888485	0.074613607	0.022107683	4.54E-12	0.156724922
7117x6646	0.233790792	0.635422489	0.037775012	0.022229009	0.00741592	0.027187033	0.016469201	1.91E-15	0.019710543	1.81E-14	1.55E-15
7958x10290	0.803122559	2.57E-15	0.002903146	0.043831551	3.43E-15	3.17E-13	0.00387559	0.018725258	0.099198552	0.012158937	0.016184407
11500x7891	0.733398436	5.54E-15	2.27E-07	0.039666467	0.02358045	0.070424051	1.72E-11	0.029860959	0.04361205	0.053096455	0.006360904
4200x6662	0.866015531	0.000928323	0.033799298	0.009292986	0.00143066	1.09E-07	0.002866759	0.003399397	0.001561091	0.04574708	0.034958766
10031x5995	0.833666671	0.000598371	0.001980239	0.06277201	5.78E-15	1.38E-07	0.002382048	0.006812325	0.034293034	0.057093853	0.000401312
8868x9968	0.754560818	3.04E-15	9.41E-16	0.051060077	4.19E-15	0.006353235	0.016037245	0.015774649	0.115079916	0.014463423	0.026670638
8928x4415	0.905226985	0.000935147	0.010222381	0.015504481	0.001531293	0.006362636	0.00018548	0.003114957	0.015071212	0.041546224	0.000299204
5040x10306	0.238885017	0.041185453	0.13228831	0.172865321	0.015854799	2.71E-13	0.010932227	0.255517349	0.01888745	0.035730638	0.077853435
9935x5203	0.741505237	0.001631981	0.00802116	0.044290553	0.001610866	0.024644961	0.025762532	0.00543875	0.042818046	0.101322402	0.002953512
11410x8050	0.730651353	5.07E-15	0.003282918	0.036770488	0.012461005	0.033339053	0.019640048	0.008113613	0.096728608	0.054607054	0.004405861
7237x11880	0.313657904	0.006442521	0.010234134	0.032302991	0.35306042	0.002682532	1.01E-14	0.09443829	0.063792283	1.38E-10	0.123388925
10512x10593	0.737657913	0.000971639	0.011677018	0.013017877	1.00E-14	0.007233044	0.004426318	0.036927391	0.084480955	0.091158142	0.012449702
3833x6347	0.702123878	0.010618763	0.139490451	2.43E-15	2.53E-15	4.39E-05	4.13E-15	0.015481031	0.092200056	0.019395103	0.020646786
3380x6825	7.15E-14	0.038781497	0.645386701	0.013977048	0.012298224	1.01E-14	1.08E-14	0.044406508	0.173016054	0.030604663	0.041529305
9046x9332	0.600332198	7.16E-15	0.00568784	0.17409295	0.020827189	0.060756728	0.009801062	0.02692955	0.077866389	0.017156838	0.006549256
9586x8060	0.54802203	0.008865817	0.030347962	0.206046258	0.000316077	0.089302658	7.81E-15	0.015092328	0.071958359	0.029672671	0.000375842
5570x7130	0.842388306	0.000581712	0.029428155	0.079636165	4.35E-15	0.010451459	0.002543578	1.70E-11	0.024096904	0.004855664	0.006018058
6466x4270	0.839534535	3.80E-15	0.031299928	0.007634497	0.050194541	0.011180386	0.001404677	0.009803437	0.000903413	0.022974206	0.02507038
6223x9824	0.603093437	1.29E-14	0.030629509	0.107525076	0.01384771	0.005107384	1.21E-14	0.053855767	0.060403108	0.116648522	0.008889488
8053x11083	0.891361997	0.000909301	0.005432675	0.030149722	0.000618391	0.002656651	3.20E-15	0.004350238	0.059336219	0.003203018	0.001981788
8131x8703	0.689720845	0.013271153	0.016741593	0.08321137	0.032227741	0.038888171	0.00873166	0.024866209	0.071186883	0.004093866	0.017060509
6469x4905	0.189049727	0.013431802	0.308590236	0.088003311	0.045256198	0.212221445	0.007390908	0.063124164	0.010145173	0.048447997	0.014339039
4571x7929	0.901958384	0.000611109	0.029263974	0.009785575	0.000493059	0.00411833	1.66E-15	0.01589374	0.009086464	0.028196452	0.000592914
11213x5513	0.839785862	0.000613088	0.012961819	1.31E-09	0.029430605	0.018913475	0.027495946	0.006444306	0.042743573	0.009803086	0.011808239
7136x10136	0.746485546	0.002561808	0.000155528	0.039144891	0.002312706	0.008671347	7.11E-15	0.013343964	0.09413818	0.062870679	0.03031535
11233x9003	0.822954603	0.000485062	6.45E-06	0.021121397	0.000465913	0.024241008	0.0134238	0.013279157	0.021175268	0.078100994	0.004746352
5655x6019	0.8145117	0.018430312	0.039836007	0.020136214	0.008347171	0.035059913	0.000981299	0.005549927	0.002265267	0.030211613	0.024670576
9868x9486	0.771633868	3.45E-15	0.002274265	0.058077551	8.76E-15	3.32E-10	0.022016577	0.014872878	0.072555874	0.038495981	0.020073006
6830x4268	0.786733572	0.001419892	0.03114805	0.014696709	0.020250455	0.048111326	2.05E-07	3.11E-15	0.007720709	0.048647482	0.0412716
7749x5532	0.15774156	0.008003673	0.364882323	0.20163011	8.58E-15	0.158015037	1.18E-14	0.041590747	0.003163883	0.03987417	0.025098497
4380x6344	0.889478777	0.000387581	0.032183901	0.009180635	0.001167446	0.007433843	0.004304071	0.001696825	0.009896856	0.037357256	0.006912808
11307x5988	0.790243363	3.01E-15	1.62E-05	0.015890223	0.000395986	0.000885576	0.073238535	0.013562586	0.06079134	0.044844676	0.000131479
8326x10922	0.7951079	3.12E-15	1.70E-05	0.04092507	0.040713888	0.00593411	0.011562523	0.010881097	0.085331623	0.004524162	0.005002638
7742x4263	0.759937231	5.15E-15	0.015968041	0.052191116	0.006478479	0.053325402	0.014666645	6.34E-06	0.013400344	0.056124453	0.027901946
4917x4437	0.551123898	0.005284117	2.91E-05	0.020196885	0.059126395	0.00365454	0.013553802	0.159303483	1.28E-08	0.015437948	0.172289796
5681x10778	0.077762012	0.052339331	0.271830018	0.159237569	0.054221711	0.002627578	1.53E-14	0.266014344	0.028603927	0.04923914	0.038124369
10679x7737	0.783399825	0.000520579	0.001479995	0.071809753	0.015849596	0.025654593	0.010626252	0.001597313	0.041938697	0.047123396	1.06E-15
8103x3626	0.865118489	0.000567947	0.008819572	0.009388143	0.001214849	0.005318931	0.012820751	0.003902758	0.004866446	0.042304361	0.045677754
8565x4734	0.75647383	4.26E-15	0.010908828	0.090913118	6.07E-15	0.041088005	0.013089193	0.004986537	0.016591041	0.061796392	0.004153056
11036x6466	0.659061227	0.002767979	1.14E-14	0.054082967	0.002363241	0.031807658	0.172232372	0.013671308	0.037975402	0.016488377	0.009549469
9668x6315	0.50622302	0.009211818	0.136669177	0.022603332	0.004447904	0.112415714	0.011382632	0.02556066	0.08053455	0.084708823	0.006242368
7692x11719	0.814876881	4.09E-15	0.007502465	0.042983098	0.004316741	2.53E-15	2.19E-11	0.024696536	0.058067857	0.000985797	0.046570625
8050x10448	0.738188171	4.91E-15	0.006584718	0.053336765	0.011422754	0.009574748	0.02214794	0.032327172	0.104446705	0.021956842	1.42E-05
8022x5372	0.712335401	7.68E-15	0.039419701	0.069206393	7.36E-15	0.060204579	0.003240314	0.00345736	0.0389625	0.052540544	0.020633209
4677x10625	0.38320454	0.016614002	1.40E-07	0.024484946	0.301240084	4.28E-15	0.002939452	0.127213523	0.017683279	0.010101771	0.116518262
7379x4582	0.679280688	0.001623054	0.030234852	0.028315222	0.042422399	0.071126332	0.000399112	0.016993983	0.000132484	0.100144397	0.029327476
7011x3950	0.761945951	0.001917385	0.001905194	2.62E-14	1.28E-15	0.095214147	0.02057999	0.010574272	0.008472788	0.049613648	0.049776625
6574x7283	0.668501586	0.049108596	0.074398114	0.091968403	0.006124683	0.05369127	3.98E-05	0.02119727	0.023458559	0.005849324	0.005662418
10024x4726	0.79970061	0.001691911	0.014009757	0.03546121	0.007196099	0.015588224	0.014845715	0.024748357	0.02269149	0.064066628	3.13E-15
5189x4277	0.676054262	3.61E-15	0.000194281	0.0115289	0.048033778	0.022318646	0.000351371	0.016186995	7.97E-07	0.034276502	0.191054466
5200x6181	0.85201866	3.72E-15	0.025383048	0.008407051	3.34E-15	0.023222507	2.81E-15	0.014371731	0.012804804	0.031954848	0.031837349
6124x8396	0.773775737	0.0017314	0.030332242	0.1028803	0.000279779	0.028305028	5.71E-15	0.007905804	0.025797715	0.019986495	0.009005499
8947x7905	0.199727013	0.4218432	0.038033624	3.01E-11	0.136691431	0.077825818	0.014054917	0.034016913	0.066773196	1.58E-07	0.011033729
10486x5834	0.880733806	3.01E-15	0.005420756	0.003359871	0.001141363	0.027936311	0.008431917	0.000185937	0.045556854	0.021831265	0.005401921
10953x7894	0.783189168	0.000591974	0.013150469	0.067242718	0.019698177	0.017365265	0.002283442	0.014451585	0.046248755	0.026402865	0.009375582
7107x4742	0.328475285	0.008341075	0.268879882	0.150733545	0.001634904	0.098458162	0.002661533	0.024572382	0.015741901	0.080296355	0.020204977
5299x7608	0.88902261	0.000408417	0.02211515	0.001913823	0.000929177	0.002619118	0.005955815	0.000510767	0.016145872	0.040698625	0.019680626
8946x7588	0.743360153	0.008791172	0.034573358	0.068785681	5.03E-15	0.050408801	5.73E-15	0.015227517	0.042889288	0.033692276	0.002271755
4106x6187	0.755999896	0.004784691	0.071430346	1.65E-15	1.35E-15	0.035240268	0.007163449	0.020203747	0.051731269	0.011211107	0.042235228
7114x6011	0.640167804	0.033095634	0.023255345	0.119103434	0.011841451	0.05244134	0.040420962	0.007408628	0.029728022	0.033599787	0.008937594
4294x7137	0.884060792	0.001205753	0.016839845	0.015272547	0.018037779	0.009302529	3.04E-06	0.012407922	0.002971562	0.019088262	0.020809965
11585x6780	0.902785268	0.001543855	0.005598747	0.002331719	0.00205919	0.007407285	0.028323401	0.004772253	0.011567156	0.033610369	7.57E-07
5223x10305	0.520760038	0.005046934	0.006077683	0.080018182	0.044572049	0.003062536	0.00982702	0.248461185	0.002854954	0.010295237	0.069024182
8567x5052	0.703181489	6.08E-15	0.029455811	0.133856144	0.000755185	0.054441552	2.33E-12	3.83E-07	0.031813089	0.031067103	0.015429243
4017x6663	0.869001438	3.47E-15	0.037834138	0.004069139	0.001050734	0.005994243	0.00367628	1.32E-15	0.002074864	0.04688575	0.029413414
9597x9964	0.730893553	0.001034779	8.45E-05	0.054773677	0.042656138	0.014549087	4.65E-15	0.014457634	0.040946737	0.068530588	0.03207327
8058x12034	0.866783715	0.000586432	0.005323066	0.017099932	0.007441397	2.32E-11	0.00390719	0.021024651	0.030886521	0.025949627	0.020997469
10767x7260	0.836551528	0.003776796	0.010097643	0.049294123	0.002130038	3.02E-05	3.98E-11	0.027779795	0.054759771	0.01385226	0.001727808
5009x4595	0.529357272	0.066497376	0.000190845	0.000154569	0.015538157	0.020469706	0.056162407	0.068712869	0.000380342	0.070311771	0.172224687
10328x10277	0.760068154	0.000645967	1.97E-07	0.027475655	0.002621667	2.14E-12	0.010694259	0.012503815	0.070906625	0.088685275	0.026398386
9213x6476	0.662966773	0.006903786	0.0062212	0.104665536	0.031745559	0.053840551	0.016404646	0.007822377	0.0252975	0.065592652	0.018539419
8206x5688	0.551159365	0.013919006	0.083274596	0.068854275	0.038633174	0.112778875	1.43E-09	0.032403283	0.019193347	0.064510219	0.01527386
11224x7416	0.639591691	0.00207803	0.093466306	0.041895281	6.59E-05	0.044521347	0.031192682	0.022010758	0.060389872	0.064741715	4.64E-05
8968x11712	0.851765975	2.14E-15	0.000929877	0.02587643	0.00330365	2.80E-06	0.009646387	7.20E-08	0.057775637	0.036096754	0.014602416
7129x8867	0.684208221	5.69E-15	0.023398719	0.157688176	0.010942428	0.01713758	0.005662635	4.74E-15	0.054037458	0.017121413	0.02980337
4210x8566	0.071067717	0.856156198	0.006736152	0.004928388	0.002492116	0.000198159	0.010332692	0.036653446	6.74E-10	0.003471883	0.007963248
4669x9039	0.672073603	0.01596928	0.053590602	0.055372401	0.015556458	0.009076124	0.013193961	0.043160987	0.021372409	0.068268418	0.032365757
5037x9671	0.789367066	0.002787509	0.036857543	0.00062735	0.103261659	0.019286876	0.017681463	2.37E-15	0.012164146	0.000679341	0.017287048
7313x9183	0.662384077	1.16E-14	0.053144451	0.095478347	1.56E-14	0.048274364	0.010956014	0.007507497	0.06388496	0.025718421	0.032651868
9840x4410	0.818683943	0.000865849	0.026056237	0.023786833	1.10E-14	0.019542115	0.011241323	0.01740095	0.03481202	0.04761053	2.01E-07
10229x8850	0.411400699	0.078460881	0.003484159	0.018665292	0.038260309	0.031352418	0.299328076	0.006568978	0.070659773	0.024609595	0.01720982
11222x7099	0.829276842	0.000515378	0.006531601	0.022990079	0.000608566	0.021870054	0.014425498	0.002359406	0.066377183	0.034534997	0.000510397
7924x4262	0.739081061	6.59E-15	0.037509242	0.043812278	0.008517066	0.024620396	5.33E-15	4.09E-15	0.020694542	0.093995907	0.031769507
11504x8525	0.720637363	5.17E-15	0.021616403	0.018301275	4.97E-15	0.072027543	0.003637122	0.009053788	0.0825761	0.031544605	0.040605802
6320x10933	0.531079104	0.034693042	0.052469041	0.005238745	0.095496109	0.018096782	4.88E-15	0.204168489	0.028133417	0.020141714	0.010483557
6942x7916	0.750884735	0.006371126	0.025174662	0.144757632	8.43E-15	0.006604265	0.011760562	0.01050736	0.021215391	0.021000148	0.00172412
7602x11878	0.67812795	3.01E-15	1.19E-15	0.043260899	0.027432957	1.95E-10	7.23E-15	0.045677137	0.11621848	0.010596745	0.078685831
5862x10460	0.631630609	0.067251047	0.062542097	0.045003445	0.028352899	3.95E-15	0.006000514	0.071548432	0.010345374	0.062679414	0.014646169
5014x5547	0.768927475	0.007160197	0.020878495	0.012332998	0.005610553	0.029258218	3.16E-13	0.006003004	0.00774146	0.087860232	0.054227368
10055x10437	0.619839425	1.22E-14	0.048304096	1.18E-05	0.01457126	0.002382119	0.015244511	0.067391354	0.104368179	0.111252027	0.016635211
8654x4258	0.867869391	0.001080238	0.008235344	0.007559823	0.002593933	0.020998164	0.002851813	2.48E-15	0.017692015	0.061056841	0.010062439
10665x5199	0.853042973	0.000501622	8.87E-06	0.012730842	0.000782146	0.003670112	0.050990873	0.021583386	0.007459991	0.045270222	0.003958964
8294x5212	0.17362693	6.01E-14	0.3142651	0.168807487	0.006766895	0.094758036	0.036372771	0.055456016	0.067102989	0.071414583	0.011429193
8765x7906	0.545835582	0.165336495	0.021446645	0.032877513	1.13E-14	0.030327213	0.022878084	0.008132894	0.127124733	0.030058071	0.01598277
4839x6817	0.912320099	0.000377028	0.024883782	0.015442326	2.43E-15	0.018601126	2.48E-06	0.000544758	0.013260563	0.01068354	0.003884302
4012x5711	7.73E-14	0.040958807	0.693412988	1.16E-07	9.61E-15	8.40E-15	1.27E-14	0.000162637	0.175484487	0.023736147	0.066244819
3932x7774	0.498167134	0.455122164	0.003479444	1.45E-05	0.004615032	0.000548545	0.001292997	0.015278893	0.000790756	0.009138383	0.01155213
4848x8403	0.780823666	5.58E-15	0.012442778	0.037127642	0.008644448	0.010236373	4.09E-15	0.022386517	0.003686997	0.117111246	0.007540331
9508x10440	0.829171396	2.75E-15	1.81E-05	0.03743378	0.001288093	0.00955509	0.008010796	0.000207136	0.085601907	0.017383751	0.011329979
10948x6942	0.827096474	0.002915238	9.32E-06	0.017533203	0.015547154	0.013120864	4.13E-15	0.005771032	0.064065209	0.053933673	7.83E-06
5644x4116	0.790889274	0.000452081	0.004814816	0.015363612	0.005946562	0.015236786	0.004987225	0.02384822	0.000202424	0.037340508	0.10091849
4740x5390	0.838180821	0.005090897	0.020718115	5.31E-14	2.39E-15	0.039181241	1.82E-14	0.012001962	0.005170317	0.033601693	0.046054954
10397x6311	0.69406539	5.50E-15	4.16E-07	0.016591616	0.002243412	0.014180091	0.001621475	0.007535213	0.141531412	0.085284818	0.036946158
10304x5835	0.80969811	3.38E-15	0.002000774	0.04249305	0.000838238	0.026891261	5.27E-15	0.003997912	0.04468795	0.067655831	0.001736873
7048x10612	0.81660285	0.006176628	0.002411994	0.0299253	0.000852529	0.01072811	0.01218095	0.014254123	0.045132252	0.05088942	0.010845843
6007x3797	0.833980583	0.000853264	0.004347376	0.010219888	0.003490191	0.018673404	0.006483491	0.005836576	0.031692155	0.025554821	0.058868252
3748x7458	0.7566817	0.081924583	0.014164978	0.01364752	0.005237658	1.28E-15	0.048313208	0.014300248	0.001527098	0.008065553	0.056137454
8307x7433	0.661054711	0.003295351	0.041443802	0.127618456	5.70E-15	0.022664938	6.23E-15	0.008588122	0.066333796	0.068822847	0.000177978
5124x8878	0.662938849	0.005491952	0.067084198	0.099568658	0.004355373	0.026340931	6.92E-15	0.038065493	0.017087524	0.059915075	0.019151947
4920x5072	0.766571578	0.011403785	0.050983127	2.57E-09	0.002306706	0.02113839	0.001628306	0.025139132	0.003217051	0.057769986	0.059841937
8579x7272	0.687675946	0.001354338	0.0423609	0.146526378	7.11E-15	0.003161034	0.013569915	0.008458175	0.064074485	0.03281883	3.05E-15
5125x9195	0.737292768	0.001289073	0.02191834	0.029583693	0.001813642	0.028213328	1.91E-10	0.046187571	0.037809297	0.045056063	0.050836226
4288x6186	0.862776963	3.79E-15	0.0230004	0.02116262	0.000978409	0.012616556	2.41E-15	0.03125121	0.010695549	0.025985533	0.011532759
9217x7110	0.620093425	0.117863525	0.042462151	0.081559602	0.00431398	0.040579022	0.006898431	0.016136537	0.02865209	0.013864054	0.027577183
4736x4755	1.29E-09	0.282847115	6.11E-06	0.086526825	0.024761097	0.058887359	0.218173052	0.103823953	3.99E-06	0.091482804	0.133487692
4936x7927	0.741675676	0.00191883	0.030483686	0.080601775	6.97E-15	0.008183596	0.007722066	0.005411053	0.05643705	0.053448486	0.014117781
5191x4594	0.000352873	0.131874546	2.90E-09	0.090240718	0.112138601	0.208274011	0.0884414	0.082157199	0.00255507	0.125874637	0.158090942
9039x8063	0.404493149	0.242322916	0.056917413	0.137294561	0.004193375	0.056682145	0.039269844	0.017850194	0.034065803	4.64E-15	0.006910601
10762x6309	0.827787946	0.002956193	2.24E-05	0.054413667	0.026122808	0.003263553	0.002746464	0.009736141	0.031988857	0.035657859	0.00530415
8501x9652	0.738092966	3.79E-15	2.71E-09	0.081787494	0.002281412	0.01033719	6.19E-15	0.018939757	0.104587263	0.021986031	0.021987885
7122x7598	0.432905521	0.153449528	0.208956216	0.056572426	0.017062106	0.016336762	5.36E-15	0.018656975	0.055488298	0.023531019	0.017041149
7285x4107	0.83727703	0.00125672	0.034639899	0.01985601	0.000337105	0.030906526	0.005855438	7.13E-14	0.001636587	0.037976957	0.030257728
6289x5223	0.855233987	0.004836096	0.047882414	0.007430691	2.19E-15	0.028525507	0.001304465	0.005452128	9.00E-05	0.026793959	0.022450711
3745x6823	0.860948799	0.001301648	0.012860236	0.010214496	0.006220226	0.002906921	0.006962594	0.016961184	0.001403994	0.026843799	0.053376103
10218x6946	0.578557501	0.006846582	0.03379926	0.106840178	1.07E-14	0.055936675	0.002879846	0.021584584	0.128016106	0.060987855	0.004551413
7483x6961	0.813770647	0.001040891	0.018006801	0.062487595	0.001628699	0.016984347	0.00727732	0.013029502	0.010004852	0.053606033	0.002163313
8498x9018	0.752110828	0.002243534	0.038119056	0.1000649	0.001279214	0.012736023	4.49E-15	0.011505816	0.047511309	0.034385026	4.43E-05
10500x8372	0.709088989	0.001171706	0.02052561	0.064700907	1.13E-14	0.041375963	5.69E-05	0.013428882	0.119243658	0.014172244	0.01623512
5671x8875	0.795188461	0.000934344	0.004484645	0.064811821	0.002538195	0.011386882	0.002374905	0.007856235	0.045100729	0.042178621	0.023145162
6226x10458	1.48E-13	1.23E-13	0.42429872	0.093639431	0.00405142	0.020858656	0.222035188	0.052040354	0.09397457	0.088810133	0.000291529
6478x6491	0.012099565	0.098530294	0.403048992	0.253158363	0.001195003	0.151583285	0.03224676	0.026175982	1.27E-10	0.001322843	0.020638912
8305x7115	0.731548891	0.014391493	0.019389361	0.068595854	0.003899033	0.022386649	0.000249616	0.010362444	0.106086651	0.021713928	0.001376082
7301x6962	0.634466288	0.033324822	0.164405135	4.15E-15	0.006796297	5.40E-15	6.03E-15	0.063502995	0.054021612	0.028762855	0.014719997
6013x4748	0.829096904	0.00189274	0.02621548	0.025151785	0.002092176	0.033659694	2.33E-15	0.000473581	1.34E-09	0.048907411	0.032510228
7195x4266	0.788872262	0.001870156	0.034173536	0.004911848	0.006485413	0.057481074	0.000572418	0.001956309	0.006489732	0.046344788	0.050842463
6473x5539	0.793203337	5.04E-15	0.036502275	0.068146946	0.001911682	0.039305278	0.004764965	0.009051877	4.96E-12	0.037016539	0.0100971
10411x8849	0.798427877	0.005748601	0.010937148	0.043820026	0.002746392	0.015174324	0.003484769	0.015874927	0.062020302	0.031880401	0.009885233
7200x5218	0.476717578	0.006828991	0.183653964	0.176264419	0.007619158	0.049405736	7.55E-15	0.005906368	0.023737073	0.048825561	0.021041152
5940x8080	0.818068935	0.001300232	0.035351803	0.090899351	7.52E-15	0.01904815	1.39E-10	0.005076452	0.005310004	0.024797435	0.000147637
11031x5514	0.892876167	0.000913392	0.000654171	2.39E-09	4.66E-15	3.24E-11	0.013183434	0.013308151	0.01649161	0.027427183	0.035145889
5591x10937	0.566496909	0.005637772	0.008516126	0.018227153	0.042297647	7.59E-15	5.62E-15	0.219493669	0.046427058	0.003788685	0.089114981
6018x5700	0.001930434	0.670985503	0.113279002	0.030012806	0.003478038	0.062366485	9.07E-15	0.021333559	0.028646101	0.04916448	0.018803591
4566x6977	0.854262952	3.33E-15	0.007330298	0.033909955	0.004950125	0.010098384	2.96E-15	0.01213134	0.018506261	0.039065274	0.019745411
7287x4424	0.210723991	0.008026694	0.348446816	0.112883134	0.000566777	0.144426813	9.58E-12	1.42E-14	0.011848865	0.114794571	0.048282339
7506x11086	0.713197633	5.24E-15	0.037195325	0.067802143	0.022529384	0.006788811	0.008604369	0.079541114	0.027855533	0.010625169	0.025860518
5377x5228	0.685526242	0.05631117	0.022292453	0.0330155	0.000971522	0.064355268	0.00854126	0.00817144	0.017038928	0.048542425	0.055233792
4674x9991	0.644284669	0.020208	0.025077359	0.022314433	0.056758151	0.017387222	0.035071495	0.041568614	0.018831075	0.008636154	0.109862826
8954x9174	0.701974615	6.93E-15	0.027422973	0.126902938	1.20E-12	0.055848253	7.94E-15	0.004262674	0.07310379	1.29E-09	0.010484755
8687x10286	0.728551971	0.000827346	0.011518366	0.02748979	0.001742493	0.02667725	0.020615294	0.064070019	0.085624951	0.010201949	0.022680571
4584x10150	0.574991613	0.013047658	0.023258691	2.00E-15	0.084453319	0.01142373	0.105589698	0.015900109	1.17E-15	9.27E-14	0.171335183
10040x7582	0.76254922	0.005330019	0.020373405	0.067792444	0.001784953	0.001610448	0.002290731	0.043198845	0.041886903	0.04934366	0.003839372
6595x11091	0.606898439	0.003529789	0.021327964	0.066057936	0.035391557	0.000804157	0.034757543	0.156444735	0.025485963	0.006708214	0.042593702
7227x9977	0.81320314	5.10E-15	0.013627771	0.024631006	0.00155538	0.01122185	5.89E-15	0.008599806	0.070226021	0.045245551	0.011689475
7853x7911	0.702079619	0.024342727	0.058893162	0.139466805	5.62E-15	0.00825712	0.001703583	0.014222511	0.007150616	0.043883856	1.88E-15
3754x8409	0.695050426	0.057129379	0.035704193	0.000954013	0.046215719	0.003859778	0.035306103	2.93E-15	0.004312248	5.00E-12	0.121468142
6836x5220	0.71277092	0.009791103	0.024487573	0.12742379	0.001416499	0.022760405	0.011859849	0.008477638	0.009340003	0.042685649	0.028986572
6292x5857	0.69824371	0.008153952	0.048722323	0.047555788	0.023575777	0.068594975	0.009383083	0.036497517	2.39E-07	0.029186187	0.030086449
3481x8570	2.59E-12	0.101133023	0.315846303	0.083254708	0.175303047	6.76E-15	2.99E-10	0.064638339	0.036568148	0.007265968	0.215990463
4648x5232	0.690662951	0.008836976	2.46E-05	0.009359237	0.012581906	0.02577777	0.01544432	0.024823572	2.52E-05	0.146060426	0.066403062
7494x8865	0.713438203	0.003030755	0.021408936	0.09768299	0.024586447	0.049511591	8.64E-14	0.004415862	0.050481165	0.017372957	0.018071095
4212x8883	0.423113991	0.407520364	0.009576278	0.021255484	0.00987387	0.010873317	0.021209748	0.064467803	0.005309315	3.24E-06	0.026796591
9401x7427	0.656329346	0.039392549	0.028199052	0.082640228	0.00043276	0.052679779	0.012702645	0.020037902	0.053013936	0.046264944	0.008306857
6021x6335	0.840710341	0.010842239	0.011129781	0.060477839	1.09E-14	0.009893566	0.010780995	0.005750969	0.007629242	0.010536085	0.032248942
8044x9496	0.815371741	2.93E-15	0.000824896	0.069419696	0.000457098	0.003420117	4.05E-15	0.013520132	0.042462928	0.02973767	0.024785721
10034x6630	0.371590322	0.012959332	0.131469634	0.150675533	0.055866705	0.141861451	1.11E-14	0.008207211	0.060073023	0.065979765	0.001317023
7131x9184	0.704533204	4.77E-15	0.011540071	0.107293906	7.06E-15	0.003333755	6.12E-15	0.004712201	0.092160387	0.05882373	0.017602745
5593x11255	0.234828065	1.62E-14	7.55E-05	0.021683755	0.463653828	1.21E-07	5.91E-15	0.189947725	8.37E-13	0.012010439	0.077800537
9764x7107	0.753377868	0.000688392	0.022012356	0.079051603	0.009730606	0.061032141	0.006149717	0.005597201	0.062359054	3.44E-07	7.17E-07
6959x11089	0.679174833	0.026015341	0.022306632	0.025921262	0.022719669	0.027392132	0.018776139	0.07162296	0.077147045	3.16E-14	0.028923987
9218x7428	0.636294726	0.011320821	0.021088414	0.133198981	0.060344761	0.047040795	7.41E-15	0.013241154	0.027421407	0.031139672	0.018909268
5104x5388	0.727541446	0.032651508	0.030753825	1.84E-14	4.35E-15	0.060617617	3.75E-15	0.010136516	0.023403682	0.062120115	0.052775292
11675x6621	0.843339216	0.00493596	0.003915927	0.009001323	0.012161124	0.003173851	0.023818971	0.000339459	0.063334537	0.028808439	0.007171193
5134x10781	0.580577447	0.001336629	0.005996639	0.00999546	0.121282632	1.36E-15	5.05E-14	0.195597142	0.00336616	0.002633148	0.079214744
7673x8229	0.289368125	0.0709619	0.262967645	0.221423211	0.004268036	0.025987424	0.057935887	0.061311165	0.001654764	0.004121842	3.34E-15
9691x10439	0.803816915	3.46E-15	0.006258361	0.052238122	0.004010833	0.019960503	1.15E-14	0.000182167	0.066945232	0.033046386	0.01354148
10587x7579	0.823120727	0.000932879	1.02E-08	0.027746606	0.0072524	0.025006997	0.009994054	0.00426351	0.08767127	0.014011548	3.81E-15
6468x4587	0.731609821	0.004564758	0.019956103	0.048114195	0.01774379	0.055476137	0.011991081	0.017152207	0.003873353	0.074669379	0.014849176
8301x6481	0.59088077	0.004460819	0.077420529	0.1651069	0.006877775	0.056725759	0.008506346	0.011440597	0.031126414	0.043243462	0.004210629
8857x8064	0.133230802	0.299756643	0.14355507	0.14392375	0.001617405	0.056522164	0.125663723	0.0705231	0.001980288	0.00213098	0.021096075
8671x7431	0.755289007	0.002884199	0.011782385	0.074617214	0.005379754	0.036821708	5.54E-15	0.004450916	0.066653174	0.034722123	0.00739952
10682x8371	0.826688656	3.54E-15	0.005008305	0.046587693	1.57E-09	0.000887959	0.007732704	0.017023177	0.049404072	0.034467608	0.012199826
8762x7271	0.729264743	0.001605851	0.013811511	0.155157156	0.023573965	0.014036717	3.96E-15	0.002100276	0.016037383	0.044411546	8.53E-07
7305x7597	9.37E-05	0.092960137	0.590409673	0.008880439	0.00431881	8.77E-15	0.045995916	0.013487466	0.204905389	0.020457906	0.018490516
7504x10768	0.616268156	0.003077073	1.11E-08	0.054040761	0.002250762	6.29E-09	0.008160604	0.16896309	0.054080617	0.064726984	0.028431936
7867x10449	0.761019327	4.37E-15	0.005406875	0.033326288	2.72E-07	0.011968298	0.026130352	0.033672624	0.08418631	0.040331036	0.003958619
3474x7301	0.68351946	0.001841286	0.002230709	0.009130189	0.100018951	0.004659367	0.006175993	0.003722527	0.011445734	0.019301411	0.157954372
6112x6176	0.669084148	0.009062708	0.031598774	0.154514133	0.003098397	0.041964051	0.00765355	0.022950902	0.012506834	0.037879966	0.009686537
4101x5235	8.20E-14	0.023761945	0.61969249	0.000134176	0.045325124	1.42E-11	8.19E-15	0.028978748	0.189961432	0.054138662	0.038007424
6930x5695	0.616746276	0.014136828	0.074046763	0.136140637	0.003799282	0.064564291	0.003178759	0.026052285	0.000595518	0.04404102	0.016698342
7101x3791	0.883072556	0.000613695	0.024842093	0.00371768	0.002198327	0.01833014	0.003947352	3.66E-08	0.000548423	0.016375288	0.04635441
9293x4413	0.816612602	0.000569333	0.007468679	0.033115971	0.004542178	0.007389941	0.007629805	0.008054646	0.016982667	0.090598242	0.007035935
7831x3787	0.931044652	1.83E-15	0.003183914	0.022536486	0.005848535	0.012013884	0.001633891	1.85E-15	0.003149307	0.013760524	0.006828806
6742x4744	0.711273908	0.007797594	0.055863102	0.02885876	0.007213665	0.039103073	6.76E-15	0.019351532	0.036182363	0.073304443	0.021051558
6134x10300	0.765933851	0.002323631	0.00628887	0.046087719	0.004713898	0.015728109	1.40E-07	0.029656462	0.047796714	0.070112004	0.0113586
7876x12035	0.762547166	0.000465419	2.46E-09	0.032833452	0.023484503	0.021203835	0.01169444	0.03676834	0.064074287	4.25E-05	0.046886052
9052x10284	0.711046827	0.000628354	9.75E-07	0.091813776	1.04E-14	5.02E-13	0.028246993	0.061295556	0.050232842	0.026231688	0.03050299
8873x10919	0.842111083	2.41E-15	0.001627233	0.03528454	0.005648654	0.005451606	0.007372177	0.014774977	0.056537237	0.011473671	0.019718822
7784x11877	0.780602431	0.000490216	0.002491336	0.015122186	0.037250468	0.002306066	0.00932973	0.044113761	0.076578751	0.003206447	0.028508608
10305x6152	0.687983957	5.80E-15	0.002222425	0.083172489	0.006724943	0.04297818	8.23E-15	0.006923413	0.104599755	0.049245571	0.016149268
9111x4414	0.899227503	0.000750828	0.005909507	0.044020811	0.000424351	0.013886464	0.000398367	1.41E-15	0.004198657	0.025540371	0.00564314
5021x6816	0.811133827	0.002609747	0.038191038	0.049370073	0.008277192	0.016869398	0.002173714	0.017119751	0.029232373	0.01174384	0.013279048
9873x10438	0.707045947	0.000810034	0.007198434	0.082892508	6.99E-15	0.01191257	0.003678298	0.003611943	0.12642695	0.03814304	0.018280276
8149x11875	0.719908602	3.39E-15	0.000339472	0.08798015	0.004068603	0.01413912	0.02109073	7.55E-09	0.122014715	0.008719191	0.02173941
8489x7432	0.397456319	0.030027269	0.180936215	0.22947247	0.000885115	0.045231544	0.00201684	0.012873358	0.038058248	0.063030204	1.24E-05
8960x10126	0.755514982	3.22E-15	0.00156252	0.033498087	0.004983987	0.031305904	0.007118178	0.035323982	0.09017944	0.013114442	0.027398477
7138x10453	0.578311052	1.30E-14	1.31E-14	0.012826763	0.008242945	0.010513206	0.04939683	0.068811705	0.136220481	0.111275912	0.024401106
4752x7611	0.959287954	2.26E-15	0.004986619	2.46E-08	0.000148226	0.015391605	7.83E-16	0.00182258	0.003978621	0.014384368	2.11E-09
6221x9506	0.817543297	0.000618176	0.024772935	0.045316369	0.009495779	0.002436392	4.07E-15	0.005703114	0.037972201	0.043291066	0.012850671
6582x8870	0.7738644	0.000817915	0.036299048	0.05465486	0.015269398	0.044012477	0.004769865	4.58E-15	0.03454163	0.003207404	0.032563002
3562x6824	0.453031163	0.009173552	0.290046677	0.011951441	0.04257187	6.29E-15	9.72E-15	0.004282465	0.053261631	0.082453514	0.053227687
6105x4907	0.740600114	0.012098589	0.015731295	0.027329093	0.016116101	0.055387421	0.003986567	0.024567914	0.008825811	0.058800845	0.036556251
7037x8709	0.565065303	0.004855548	0.087256775	0.177040646	0.01602481	0.053345698	0.009522219	6.42E-07	0.029056909	0.03459669	0.02323476
5867x11412	0.419992316	0.00176846	5.35E-15	0.045989975	0.211976569	2.82E-12	1.07E-14	0.114631541	0.05531329	0.017819413	0.132508437
7501x10134	0.012444299	3.02E-13	0.274880564	0.338980626	0.003706655	0.069746893	1.50E-14	0.07235152	0.086766972	0.104555452	0.036567019
10206x4725	0.775394324	3.90E-15	0.001227349	0.067966381	0.001863256	0.0185774	0.023154384	0.039116296	0.009658172	0.063042438	1.91E-13
4750x7293	0.885027998	0.001261519	0.006298675	0.006352375	0.000365417	0.007959263	0.004309438	0.004190525	0.007884532	0.055810712	0.020539546
5297x7290	0.812167034	0.000441211	0.021705976	0.062640037	0.018995437	1.75E-10	3.98E-15	0.001583632	0.047839789	0.022117785	0.012509099
7193x3949	0.841494449	0.001125263	0.014200214	0.010073022	0.001589043	0.029657146	0.008708223	0.002008931	4.99E-08	0.044457101	0.046686559
6462x3635	0.798521184	0.00049916	0.002868575	0.031684299	4.78E-15	0.02675233	0.008491922	0.015893111	0.05423748	0.013933506	0.047118432
11040x7100	0.818164404	0.003856027	0.009195544	0.029003697	5.22E-15	0.013707997	0.013140267	0.002360266	0.08184657	0.026003036	0.002722193
7869x10766	0.664016401	0.000733238	0.001453666	0.09072123	0.005249522	0.01223208	0.043831145	0.123811662	0.021670754	0.011151554	0.025128749
6572x6966	0.788975175	0.016996428	0.009188149	0.086621751	9.71E-15	0.022995793	0.040321202	0.008727736	9.81E-13	0.007202297	0.018971469
8744x4099	0.898012581	0.000984431	0.006979398	0.032695742	0.009252938	0.006711287	0.001203988	0.005601938	0.010017691	0.01479717	0.013742836
7669x7595	0.822058303	0.000835716	0.017002522	0.039135109	6.82E-15	0.038754702	5.23E-15	0.021905673	0.042816036	0.012820685	0.004671254
7050x10929	0.453940131	0.348874316	0.003277522	0.046059722	0.007828044	1.32E-08	0.04702256	0.051544245	0.027183973	0.001847273	0.0124222
5863x10777	0.584069687	0.006629005	0.000885903	0.0761968	0.043511485	0.017502607	4.69E-05	0.222061836	4.93E-10	0.009205212	0.039890613
10316x8056	0.814788652	0.003997779	0.012692595	0.032568739	6.40E-15	0.01900402	6.48E-15	0.006413345	0.068451349	0.006819176	0.035264346
9059x11553	0.745997389	0.000520399	4.63E-09	0.053645043	0.001286525	6.41E-15	6.85E-15	0.01113558	0.125918678	0.031166452	0.03032993
8602x11397	0.844426146	0.000696315	0.003733431	0.047480316	0.00376817	1.50E-05	0.015579118	0.017265953	0.038992079	0.020567292	0.007476185
6581x8552	0.751663183	5.86E-15	0.030965553	0.070805933	9.43E-15	0.013084702	3.15E-07	0.034723398	0.044913799	0.045500048	0.008343069
5959x11570	0.063738247	0.057958951	0.267675818	0.100531239	0.342312386	6.76E-15	0.013687129	0.054840547	0.020792814	0.025631262	0.052831606
8236x11082	0.772897763	3.54E-15	0.004051974	0.144444061	6.29E-15	3.63E-15	0.007126805	0.013774068	0.045203497	0.009395435	0.003106397
9661x5046	0.824774421	0.004203947	0.008149153	0.025098944	0.003315684	0.013628548	0.000109404	0.004261133	0.048477904	0.067915585	6.53E-05
3918x5236	7.18E-11	0.044324231	0.669827124	0.052610553	1.13E-14	5.61E-15	2.18E-14	0.043520268	0.129873557	0.01916272	0.040681548
6837x5537	0.555951191	0.011292153	0.10860191	0.15521116	0.001217031	0.063553575	0.015090793	0.00603737	0.028902324	0.027487354	0.026655139
10783x10116	0.697623228	0.000648937	1.97E-05	0.025085522	2.37E-06	0.003562973	0.022448949	0.004521611	0.139290379	0.06819662	0.03859974
7576x7119	0.734122298	0.019620568	0.077787812	0.014209939	6.62E-15	0.010760229	0.046567154	0.009207578	0.073391394	0.007983114	0.006349914
4919x4754	0.373724558	0.374805167	2.93E-15	3.62E-15	0.004768196	0.015339979	0.026847075	0.080957159	0.001254421	0.033602706	0.08870074
9510x10757	0.781110633	2.60E-15	0.00128819	0.041497801	0.054279978	0.000283315	5.25E-15	0.001671126	0.065317231	0.041840632	0.012711093
10684x8689	0.838308846	0.00052279	0.006153874	0.016598241	0.000855396	0.038200592	2.58E-07	0.011457571	0.071715235	0.012779559	0.003407639
8591x9493	0.806679757	3.21E-15	0.004022924	0.051432326	0.020337386	0.030571902	1.05E-11	0.004524556	0.049622464	0.021149727	0.011658959
4031x9201	0.687038577	0.017261897	0.023357429	4.58E-06	0.074874179	0.01520568	0.000458121	0.008143756	0.005927208	1.93E-11	0.16772857
5372x4276	0.632846212	0.003350104	0.025609222	0.06346883	0.032711959	0.050543053	0.006972364	0.002462667	0.006535645	0.036707053	0.138792892
4016x6346	0.70995962	0.001958562	0.126042547	0.052050454	2.51E-14	0.001501527	4.71E-15	0.005578401	0.00976221	0.058628643	0.034518036
9135x8856	0.787172265	0.001273397	0.008004088	0.073212435	0.000608305	0.044539057	0.00531347	0.001871538	0.049427624	0.003066984	0.025510838
3740x5871	5.76E-13	0.052318426	0.628377257	0.069430661	4.30E-15	3.91E-15	1.70E-14	0.079780616	0.122180736	0.028920041	0.018992262
3665x8886	0.177599335	0.036527047	0.009797431	0.016528822	0.651447293	0.000389135	0.000327306	0.004033034	0.013548454	1.59E-08	0.089802128
9595x9646	0.73593907	3.64E-15	0.010402388	0.041654268	4.21E-15	0.068884216	1.54E-08	0.013176665	0.111695052	2.85E-08	0.018248295
9847x5679	0.761456367	5.00E-15	0.001222895	0.06831282	7.21E-15	0.003259011	8.09E-15	0.008272754	0.045414326	0.107094597	0.004967229
10213x5994	0.825332373	3.07E-15	0.001484595	0.044490119	0.008053613	0.011032898	2.25E-12	0.000967092	0.040701082	0.058036828	0.0099014
5393x8083	0.858410496	2.91E-15	0.019145721	0.0459457	0.001475933	0.01606273	3.15E-15	0.005759372	0.02196707	0.028808514	0.002424462
6596x11408	0.522640668	0.00202947	3.24E-06	0.064762262	0.033847377	0.036275046	6.58E-13	0.122887017	0.10437803	0.009193879	0.103983014
8760x6954	0.581575705	0.019414664	0.018636324	0.068440927	0.04566704	0.051990831	0.100646269	0.016399648	0.065391218	0.015418426	0.016418948
9413x9647	0.768199993	4.59E-15	0.005335956	0.035573537	0.001513034	0.014307717	0.000113602	0.084302935	0.071159872	0.017484556	0.0020088
10302x5518	0.858370237	0.000390547	6.15E-13	0.030039615	0.008725791	0.015225185	0.012998995	0.002167095	0.011595862	0.056317611	0.004169063
10859x7418	0.826080949	0.001148143	0.003936687	0.04086799	0.004064751	0.016481316	0.002278248	2.88E-15	0.081318128	0.018118179	0.005705611
8215x7274	0.748557979	0.000929683	0.005801761	0.08794924	0.00149019	0.023627138	0.007522036	0.012232523	0.068277463	0.043611964	2.38E-08
8510x11239	0.808586799	3.31E-15	0.010597396	0.049581779	0.000737921	0.021065564	0.006658356	3.11E-15	0.100133258	0.000517727	0.002121199
9606x11550	8.55E-14	0.024071349	0.624617453	5.25E-06	4.94E-15	6.66E-15	0.019593117	0.06730547	0.218347912	0.034426791	0.011632657
8876x11554	0.821599916	0.000766753	0.003566232	0.012365183	6.83E-15	0.000385031	0.005807623	0.010772126	0.096578874	0.041162542	0.006995719
8020x5055	0.440703167	0.00531208	0.222288381	0.08955979	0.000408217	0.061632379	1.37E-14	0.052853943	0.047595618	0.078427634	0.001218791
6299x7126	0.591267878	0.038388832	0.101185257	0.105567094	0.002687417	0.051658126	0.020557064	0.03462834	0.022594969	0.003924616	0.027540406
4933x7292	0.908323478	0.000394732	0.027001402	0.010411645	0.004205203	0.013277187	1.66E-15	1.79E-15	0.00951981	0.015758005	0.011108538
9593x9329	0.726457487	5.69E-15	0.01754713	0.043335	0.013771973	0.023234793	0.000694738	0.018403757	0.105812061	0.038702984	0.012040076
7053x11564	0.535660721	0.002267183	7.62E-05	0.019855343	0.045663416	0.04113547	0.015659904	0.113553767	0.061275061	0.008989333	0.155863646
6475x5856	0.699213648	0.01186166	0.059082448	0.061236016	0.013278695	0.091902138	0.002399072	0.012052287	0.011583818	0.028864587	0.00852563
6851x8075	0.804854237	0.002884404	0.013316506	0.092574836	7.38E-15	0.018475523	4.89E-15	7.46E-06	0.038452597	0.012337084	0.017097352
4481x8088	0.846209703	4.16E-15	0.056835581	0.011425613	0.000629296	0.02165179	0.000317605	0.015172344	0.006369408	0.01370384	0.027684819
6317x10299	0.001402536	0.031745531	0.484427391	0.117841293	0.002028651	0.117767141	1.46E-14	0.043956417	0.119495589	0.081208571	0.00012688
9392x5840	0.722886882	0.005244151	0.014195491	0.030083453	0.006183819	0.017498849	0.007918425	0.003312607	0.102497798	0.061122796	0.02905573
5563x5861	0.807202805	0.103812365	0.012884839	0.002089077	0.003372325	0.020508273	0.006437259	0.005279699	0.013375248	0.002608998	0.022429112
5221x9988	0.001222833	0.850742885	0.022428408	0.050260279	0.0043562	0.000262682	0.007624826	0.045825401	0.001157723	0.00850046	0.007618302
7135x9819	0.747915114	0.000409392	2.58E-06	0.093837643	0.001438788	0.008516661	0.001879271	0.00560164	0.065494059	0.053025534	0.021879319
7310x8548	0.606252551	0.001530053	0.039059744	0.204312674	0.01616497	0.048667225	2.18E-05	4.37E-15	0.039518301	0.023623685	0.020848992
8491x7749	0.762883885	0.026335139	0.038768538	0.044264942	8.37E-15	0.001983328	0.005847969	0.028004201	0.028232989	0.056723759	0.00695525
3648x5713	1.09E-10	0.041329396	0.608207781	0.004890668	8.70E-15	8.47E-15	2.23E-14	0.038399063	0.244231043	0.015398489	0.047543559
10602x10434	0.831037882	0.000704055	0.012507964	0.038249101	7.90E-15	0.001897193	0.007537118	0.00940069	0.012422612	0.071078084	0.015165301
4943x9196	0.670085927	0.139540441	0.020710165	0.006901999	0.011453686	0.024949078	4.06E-05	0.048611377	0.010536905	0.015127085	0.052042741
7680x9498	0.720619709	5.13E-15	0.017281156	0.064995876	0.007480793	0.031413141	0.006057031	1.57E-11	0.060313914	0.05098643	0.040851951
7598x11244	0.711783334	7.37E-15	0.043934179	0.122693185	1.20E-14	0.003363754	1.03E-06	0.028799424	0.061159045	0.016127112	0.01213894
4193x5393	0.564669417	0.008480749	0.218185839	0.010271439	0.028982967	1.95E-06	8.27E-15	0.011395404	0.047870789	0.076207789	0.033933653
7562x4581	0.735339936	6.18E-15	0.028613809	0.032918843	0.004961718	0.03260563	0.00289264	1.76E-08	0.029423146	0.094361728	0.038882533
6389x6967	0.786658801	0.010942062	0.039912122	0.052151575	0.002085549	0.024349876	0.008617985	0.03376799	0.009263859	0.032250179	1.63E-09
9569x4887	0.780351389	0.003429859	0.003628303	0.067994866	0.003191772	0.003870677	0.015469756	0.001621591	0.045024483	0.052649165	0.022768139
6198x5382	0.626647396	0.018086855	0.104907153	0.059471466	0.008590944	0.103827533	3.62E-15	0.009314455	0.000716109	0.040973734	0.027464355
7218x8390	0.632851601	0.005511194	0.030177622	0.179797541	0.018380056	0.048128122	6.02E-15	0.021476051	0.016926176	0.029033924	0.017717715
9151x11711	0.795501469	0.000760124	0.01814551	0.010209714	0.00372053	0.013326658	6.18E-15	0.008071732	0.09719311	0.048254775	0.004816377
9484x5998	0.669323965	0.002328296	0.018221828	0.115351381	0.002965463	0.05817347	1.17E-14	0.008614109	0.055418402	0.057192658	0.012410429
5743x5543	0.63091424	0.085801147	0.097324589	0.009132966	5.91E-15	0.06019455	0.00301781	0.043693494	0.003342954	0.034161375	0.032416875
11583x6463	0.867124499	0.001531267	0.005560496	0.00831407	1.61E-15	0.010514906	0.003854278	0.004665431	0.067226585	0.030350906	0.000857562
7683x10133	0.635579295	7.66E-15	0.037972046	0.110732515	0.004400536	0.025411888	0.011628586	0.015257502	0.087230933	0.052545714	0.019240984
3559x6190	7.51E-14	0.028920197	0.597916311	0.001130648	5.66E-15	5.54E-10	8.24E-15	3.95E-09	0.230734064	0.047377395	0.093921382
9666x5997	0.724621167	0.001881181	1.45E-07	0.124415901	0.002727787	0.016692386	0.00543778	0.015154292	0.027272816	0.074460176	0.00733637
10401x6945	0.75508797	0.003420211	0.004882267	0.079559982	0.013694023	0.007832091	7.20E-06	0.012726733	0.049705294	0.062688059	0.010396169
6504x11250	0.108875044	0.04218978	0.249636312	0.165545165	0.028490728	0.062010507	0.00635633	0.184544157	0.070436419	0.012643456	0.069272101
6688x11566	0.447521631	0.009980145	0.054778172	0.000124709	0.050747708	0.04265888	0.043809604	0.057213972	0.10662668	0.014750515	0.171787983
5407x10621	0.568146269	0.006762969	0.01329985	0.002913543	0.043813124	0.000354404	0.002190466	0.269623311	0.013798779	0.004040757	0.075056528
3658x7617	0.67401118	0.04487519	0.024977495	0.041545045	0.038856838	0.022380989	0.028690566	0.027461566	0.014518699	0.002004813	0.080677618
10413x9166	0.740508582	0.000633239	0.004522044	0.059720323	0.006286854	0.009190071	0.006467704	0.004919013	0.084577954	0.058125397	0.025048819
6501x10615	0.670876734	0.035804047	0.020302035	4.12E-06	0.010053408	0.002688466	0.115486921	0.048410016	0.01923609	0.039707899	0.037430269
9138x9490	0.684643537	0.005893716	0.040471123	0.049257126	3.10E-15	0.035180443	5.44E-15	0.036556359	0.103331291	0.039431827	0.005234577
4115x7773	0.661219765	0.025296132	0.166539028	0.016678527	0.011647412	0.016913029	3.27E-15	0.021737245	0.0036655	0.046825451	0.02947791
9670x6632	0.743270837	0.001757289	2.40E-06	0.103050963	0.004601406	0.051520194	0.003357104	2.01E-07	0.03853941	0.041327306	0.012572893
5669x8558	0.926124734	2.23E-15	0.00049235	0.022337608	0.000658991	2.42E-07	0.002471306	0.000841117	0.007795086	0.0364057	0.002872867
4742x5707	0.783089262	0.007281031	0.020425503	7.14E-05	3.36E-15	0.040772796	0.007648236	0.003198743	0.022007523	0.057016754	0.058488754
8406x8860	0.661402011	7.91E-15	0.06533038	0.166273514	0.000470417	0.048824253	0.000172077	0.005329008	0.045745961	3.72E-09	0.006452375
7855x8228	0.561289589	0.072904248	0.08523249	0.177884801	0.003523118	0.007074336	0.009206932	0.043980998	0.008321641	0.030544985	3.69E-05
9755x5521	0.619910365	1.67E-14	0.084778562	0.048210489	1.62E-05	0.074304586	3.05E-08	5.76E-05	0.085623949	0.074240079	0.012858069
6297x6809	0.748597852	0.011100623	0.043626238	0.09335327	0.001213648	0.051522847	0.007050987	0.026017816	0.002515577	6.91E-10	0.015001142
3826x5078	7.97E-14	0.030016401	0.519745432	0.053511276	0.113155774	1.00E-14	7.31E-15	0.056109314	0.160153334	0.025507094	0.041801375
8379x4101	0.847399815	2.77E-15	0.004334627	0.019920073	0.029215475	0.025653311	0.000405651	3.38E-15	0.036623707	0.01934417	0.017103171
9149x11394	0.866722549	0.000485301	0.005317726	0.013248559	7.20E-15	0.003642763	0.002258261	0.002624428	0.055246959	0.041227941	0.009225513
8680x9017	0.686660489	5.95E-15	0.025240616	0.152082443	0.00231484	0.045562916	0.002068834	0.013076919	0.07096373	8.17E-06	0.002021043
5290x6021	0.743519762	0.006122316	0.066381026	0.008099234	0.002490566	0.064664275	0.000981321	0.016158561	0.003944824	0.070268528	0.017369587
8390x6004	0.368812629	0.178036606	0.120860289	0.093656744	0.007990921	0.057284114	0.001448679	0.063656045	0.059566584	0.032273677	0.016413713
4033x9518	0.43761065	0.0115457	0.03272878	0.032804658	0.13595089	0.045056288	1.52E-14	0.024720459	0.017682091	2.81E-06	0.261897673
8484x6480	0.656715875	0.00643002	0.057282129	0.069079585	8.68E-15	0.052271326	7.72E-15	0.032053237	0.056734703	0.069082349	0.000350776
7845x6325	0.675930511	0.001098217	0.01842094	0.211401505	0.001575166	0.030807349	0.012603814	0.009099146	0.0004658	0.038597552	3.12E-15
6681x10297	0.705604463	0.001406658	0.015550352	0.011219943	1.08E-10	0.009269897	0.01141021	0.043244817	0.072077201	0.118654818	0.01156164
8663x5844	0.740027822	0.000859038	0.000628902	0.076430342	0.001443529	0.032199775	0.020504083	0.010984611	0.048156939	0.045000454	0.023764504
8869x10285	0.660294036	0.001274605	0.016318177	0.021180667	7.64E-15	0.049142894	0.033466044	0.05796098	0.109683872	0.031649222	0.019029503
5950x9984	0.409766054	0.01186225	0.17436341	0.128742176	0.012563587	0.012818424	0.02658187	0.058914487	0.057013129	0.094415853	0.012958759
3925x6505	0.84126166	0.001373234	0.018767844	0.014944719	0.002026764	0.028754547	2.57E-15	0.005664115	0.047544347	0.03736602	0.00229675
6285x4588	0.802571605	0.000700209	0.025452742	0.018988043	0.001726678	0.035219764	0.006629912	0.005442581	0.002548233	0.071573014	0.029147219
6046x10776	0.513498839	0.01727751	0.074864023	0.032116933	0.015249453	5.43E-09	0.014847194	0.259469808	0.041475178	0.019115812	0.012085245
9119x6000	0.666042799	0.002711195	0.040127929	0.055804732	0.012518301	0.085037748	0.013680937	0.008928819	0.053731243	0.039265152	0.022151145
7678x9181	0.67206537	4.86E-15	0.005818977	0.119060108	7.31E-15	0.019861146	0.016111432	0.031149901	0.065462047	0.064051501	0.006419519
4856x9990	0.674308569	0.041990051	0.007584054	0.002632856	0.017319911	0.001808618	0.022941432	0.159591933	0.005923854	0.001719395	0.064179329
11038x6783	0.722671046	0.000766019	0.003028436	0.031553118	0.000568301	0.044620241	0.005202374	0.009858129	0.157908755	0.023823574	7.43E-09
10505x9324	0.670573063	8.01E-15	0.017843444	0.027058578	0.000162277	0.123982698	0.00040095	0.020557071	0.082394992	0.042751335	0.014275593
7577x7437	0.766710733	0.032672979	0.025180496	0.017112758	0.000841694	0.031432205	0.001955548	0.013286137	0.089943455	0.015251015	0.005612981
5280x4118	0.587369661	0.00122052	0.02662115	0.009155027	0.092901356	0.005417575	0.009117269	0.086658026	3.19E-15	0.036611368	0.144928047
9131x8221	0.469273475	0.206209122	0.033829675	0.113268633	0.005997241	0.059867715	0.055069212	0.015192506	0.016492616	0.010729408	0.014070397
10484x5517	0.779903702	0.000763218	0.007314598	0.033289097	0.005056005	0.024975056	0.017916207	0.025103894	0.035579433	0.069323642	0.000775148
6388x6650	0.598975797	0.025769684	0.101400402	0.152079296	0.002954939	0.044535911	2.31E-12	0.046746142	0.004220789	1.05E-06	0.023315992
11403x6781	0.885947822	0.002882441	5.17E-12	2.36E-07	0.01005172	0.007469252	0.009807744	0.008562838	0.026203567	0.024717428	0.024356952
4768x10466	0.619556738	0.002486397	0.000586596	0.005659089	0.060840195	0.006380342	0.008205323	0.154538292	0.040201083	0.001963726	0.099582221
7032x7757	0.372914223	0.094461647	0.278852039	0.046888063	1.12E-14	0.045309016	0.012900037	0.055984656	0.07369548	0.006128333	0.012866506
5497x10462	0.478893048	0.059657669	0.076820444	0.114206241	0.018691317	0.005059521	0.005254566	0.18633483	2.31E-06	0.006615183	0.048464873
4653x6184	0.908117211	0.000468929	0.02080671	0.008873224	0.003278738	0.005112573	2.52E-15	0.003667539	0.010992875	0.020606475	0.018075726
8411x9811	0.714055202	4.75E-15	0.00070539	0.094977507	5.62E-15	0.027354014	0.005957697	0.031502228	0.067477098	0.026025279	0.031945585
10693x10275	0.686430511	0.000801666	1.66E-12	0.092629532	0.004477091	0.034777904	0.014402051	0.004615178	0.058165174	0.087368208	0.016332685
4485x8723	0.673885882	0.203947584	0.074700909	0.005919557	5.60E-15	0.00650759	0.012166083	0.007132004	0.001501107	0.000865929	0.013373357
6471x5222	0.592517794	0.015911451	0.173506057	0.028788184	0.018366069	0.094033894	0.015780416	3.82E-10	0.004054142	0.031059849	0.025982144
8018x4737	0.5997373	0.002294307	0.004850301	0.084209498	0.006303644	0.085037553	0.000627821	0.029454858	0.052315241	0.103284534	0.031884943
10227x8532	0.759372836	3.29E-15	0.002119101	0.070444257	3.32E-15	0.034990508	0.000924484	0.006183399	0.079899041	0.030834057	0.015232315
7308x8231	0.158791471	0.205467952	0.230655228	0.191498156	0.004999281	0.103037188	0.006941836	0.026690335	0.060819651	1.87E-11	0.011098901
8678x8700	0.748659704	4.14E-15	0.006755433	0.086717573	0.006144576	0.033198391	6.55E-15	0.009664272	0.080417734	0.01079074	0.017651577
8286x3625	0.880070307	2.67E-15	7.90E-06	0.016442765	0.006511356	9.85E-09	0.011438085	0.00366912	0.000257009	0.031821282	0.049782169
9210x5841	0.67264466	7.16E-15	0.000495407	0.084867585	0.006076335	0.051200035	7.03E-15	0.016551436	0.065094777	0.093810203	0.009259561
8967x11395	0.857877515	0.000436039	0.002670723	0.007760718	2.73E-15	0.016064228	4.36E-10	0.007615404	0.079357338	0.022187869	0.006030167
10220x7263	0.827067583	0.004770294	0.000514039	0.010080042	0.025266883	0.055030051	5.27E-15	1.57E-15	0.05025734	0.027013767	1.92E-15
8034x7593	0.431895728	0.012855239	0.233943372	0.167012541	0.000702329	0.017533279	4.86E-15	0.003012766	0.078336031	0.05395132	0.000757395
10856x6784	0.801854297	0.00598171	0.000877959	0.044100425	0.003075315	1.89E-06	0.013037548	0.013358517	0.077748197	0.038023959	0.001940185
4471x6185	0.899982361	0.00058732	0.014204611	0.012908178	3.55E-15	0.011624891	2.31E-15	0.016319581	0.003798689	0.01322101	0.027353359
4651x5866	0.853385285	0.000955459	0.033923813	0.001021773	0.001424913	0.008975681	0.010016478	0.021309125	0.011249328	0.028365757	0.029372388
7761x7753	0.730248214	0.008332735	0.020187221	0.162192364	6.48E-15	0.017492008	4.97E-15	0.007617979	0.025472593	0.016188561	0.012268326
4028x8567	0.608082786	0.20034549	0.041642929	0.025092703	0.016167083	0.006958152	0.027319798	0.030945397	0.001329999	0.000999978	0.041115685
3387x8094	0.014237097	0.062776667	0.185226249	0.103430423	0.53265975	0.000564949	0.013268311	0.003709258	0.017978855	0.010042164	0.056106279
5832x5067	0.763172812	0.015358462	0.026436023	0.009093444	0.000408568	0.078869522	0.007079767	8.25E-07	0.004888211	0.068574783	0.026117582
6777x11090	0.732503569	0.001876674	0.021370192	0.046789763	0.007589897	1.20E-06	0.015758552	0.099931344	0.007554237	0.014346847	0.052277724
3656x7300	0.759890063	0.024165264	0.045666815	0.006802333	0.01797126	0.004799306	0.037208542	0.00784863	0.001488495	0.012414028	0.081745263
11134x7576	0.787495293	2.68E-15	0.001254853	0.054660503	0.002782822	0.019122569	0.025452514	0.002680121	0.064686955	0.032533726	0.009330644
7329x12038	0.529225052	0.000584876	0.001181461	3.55E-15	0.201506862	0.006149335	0.019231311	0.127895541	0.055573533	0.004941243	0.053710786
3830x5712	0.000123465	0.035845325	0.671891786	0.000709129	4.95E-15	1.15E-14	1.31E-14	0.031744436	0.198341818	0.02637618	0.034967861
7874x11718	0.810983638	3.01E-15	1.71E-15	0.019166478	0.01137841	4.15E-15	0.003673366	0.017988629	0.083252074	0.024345651	0.029211754
5561x5544	0.759368482	0.107120124	0.02496735	0.005124792	0.003410827	0.031226184	0.004764175	0.003437521	0.005428749	0.021748288	0.033403506
5318x11098	0.27576239	0.008006982	0.18413867	0.028007087	0.29009704	0.049005477	0.008374311	0.045374108	0.069683072	0.011282625	0.030268238
6391x7284	0.770517797	0.036394521	0.043804541	0.065415742	7.64E-15	0.016270799	0.011756609	0.010168121	0.03867762	0.001128934	0.005865315
7046x10295	0.000255551	0.051782954	0.331592087	0.242858589	0.008042037	0.120420537	1.37E-14	0.058546507	0.066172127	0.101080816	0.019248794
4834x5865	0.871155258	0.011974393	0.027929444	3.85E-16	9.89E-16	0.018021117	0.000852305	0.007370851	0.001896842	0.006093237	0.054706554
5294x6656	0.821977105	0.001380214	0.026381457	0.06717625	8.55E-15	0.005002068	3.74E-15	2.16E-15	0.013147319	0.030169126	0.034766462
7143x11405	0.457963769	0.014534214	0.039796606	1.01E-07	0.010961057	0.039468868	0.011031916	0.16453391	0.126864446	0.046102045	0.088743066
8322x10288	0.692654265	3.91E-15	0.005386498	0.095055028	0.014127523	0.012224112	0.005856549	0.011555382	0.120382712	0.016159214	0.026598718
5315x10463	0.598511651	0.034953495	0.007407296	0.025615863	0.020071765	1.87E-10	5.82E-11	0.215621032	0.033510908	0.001951791	0.062356198
8666x6479	0.723951248	0.006724295	0.050156845	0.070773997	0.00688716	0.021416666	0.00504509	0.011250389	0.048625483	0.048865778	0.006303049
8691x10920	0.808937122	2.67E-15	0.004568635	0.079818804	6.97E-15	6.67E-13	0.017030799	0.00545435	0.062036413	0.01616693	0.005986946
9685x9487	0.758208435	3.61E-15	0.005363015	0.102889314	5.38E-15	0.008139924	0.002062185	0.00553278	0.075089718	0.036931896	0.005782733
8300x6163	0.06287531	0.071082793	0.328511503	0.236957414	0.011055068	0.103186985	0.106127022	0.048881427	9.29E-06	0.024826651	0.006486539
7416x11245	0.65363317	0.001460423	0.013336146	0.060091396	0.012140131	0.022493917	0.005125392	0.079946067	0.085432206	0.036571907	0.029769244
6584x9187	0.766837736	0.000778878	0.050301738	0.06427514	0.023865729	0.020584944	0.002667737	0.005156158	0.0182975	0.028508706	0.018725733
9227x9014	0.847265725	0.000504482	0.003834846	0.05234441	0.00236824	0.06249439	0.004564817	0.003101073	0.020618136	0.000929977	0.001973902
8586x8541	0.707527295	0.000999665	0.017014106	0.144045956	0.009401736	0.021405087	0.009886553	0.012574898	0.046547743	0.018462702	0.012134259
8875x11237	0.861708721	3.53E-15	0.013252361	0.037604852	0.002162819	0.008315419	2.59E-10	0.008995087	0.054295064	0.013665677	1.51E-10
5311x9829	8.16E-05	0.129258772	0.397410055	0.048474719	0.004879762	0.062814828	0.026236513	0.075082141	0.149110642	0.072920511	0.033730408
8584x8224	0.474307973	0.331389416	0.008794774	0.03950393	0.003019537	0.022176971	0.078523193	0.027857715	0.011436988	2.12E-15	0.002989503
4656x6818	0.908270914	2.82E-15	0.018502684	0.011678427	0.002450194	0.016051097	2.44E-15	0.000167213	0.021805356	0.004618601	0.016455514
9394x6157	0.668820735	0.001003207	4.58E-06	0.080554622	0.004016827	0.053858633	8.87E-15	0.003580312	0.063246044	0.119413733	0.005501307
6216x8554	0.87256595	0.000940183	0.012430444	0.036275669	0.00317059	0.001243356	3.13E-15	0.002548144	0.023306874	0.047014726	0.000504064
6233x11727	0.000967294	0.08412924	0.357278508	0.051283341	0.336766761	0.015542985	1.00E-14	0.025862527	0.091178361	0.020673695	0.01631729
10583x6944	0.715128987	0.002647844	0.001792866	0.116095464	0.004648877	0.011279276	0.018149631	0.00990651	0.053774992	0.060491186	0.006084367
11137x8210	0.894382422	2.98E-15	0.007840934	0.002902947	0.002614988	0.001966164	2.38E-15	0.014998072	0.036884855	0.029883863	0.008525753
9758x6155	0.543453139	0.007226276	0.094181658	0.099952737	0.007910933	0.062036954	0.008436752	0.022075247	0.037755231	0.116971073	1.47E-13
5403x9987	0.000950385	0.076397039	0.470446595	0.046452151	0.003031253	0.061905378	0.072100335	0.056543754	0.112558916	0.09578136	0.003832832
7128x8549	0.671299843	0.000838038	0.024040667	0.169655343	0.042210102	0.025353663	0.007521847	0.00673786	0.030868259	0.019341906	0.002132472
7105x4425	0.775044558	0.000777701	0.015326283	0.017618466	0.011196487	0.056680615	0.009807635	3.39E-15	0.006510058	0.07888559	0.028152608
11139x8527	0.810029689	3.36E-15	2.12E-06	0.009705459	5.33E-15	0.004363757	0.007487866	0.049184447	0.065454834	0.050425539	0.003346289
8230x10130	0.768411009	3.59E-15	0.001169083	0.015678358	0.000314666	0.000115793	0.003487174	0.014979392	0.160128717	0.020861733	0.014854076
4766x10149	0.58156954	0.019093503	8.21E-08	0.022312104	0.022334091	0.005921772	0.078019147	0.135196237	0.0302954	4.15E-06	0.105253978
5224x10622	0.616250216	0.003467143	2.33E-15	0.010945047	0.170621758	1.63E-15	8.77E-12	0.14535757	1.02E-08	0.002030013	0.051328242
7655x5057	3.04E-05	1.26E-13	0.42300571	0.237046024	0.005122489	0.226072343	1.40E-14	2.32E-10	0.028304312	0.051882724	0.028535972
7418x11562	0.704890754	2.54E-15	5.41E-10	0.039255459	0.022773927	3.62E-10	0.000216264	0.079628169	0.086506071	0.00024747	0.066481886
3649x6030	0.740389295	0.0061251	0.168769458	1.38E-15	3.61E-15	7.61E-15	3.37E-15	0.009504296	0.037857138	0.010305337	0.027049377
7390x6486	1.55E-13	0.018584755	0.400904192	0.273412608	0.001951891	0.103389288	0.049146817	0.023037414	0.033437132	0.091914799	0.004221105
4118x8407	0.248661224	0.639317487	0.009181242	0.002482646	0.004451328	0.003712316	0.005444957	0.062002887	0.000488805	0.00030878	0.023948329
4102x5552	1.07E-13	0.037659233	0.605818281	0.06664597	0.003561234	8.58E-15	1.80E-14	0.038690448	0.145918287	0.043519965	0.058186582
8223x8861	0.674231171	0.001219653	0.037077415	0.121360188	0.009734467	0.069445549	7.78E-15	0.01201755	0.074852165	4.71E-05	1.47E-05
9147x11077	0.860765907	3.07E-15	0.002511224	0.027041495	0.003327598	1.01E-05	3.84E-15	0.014820376	0.065294056	0.026135734	9.35E-05
11052x9321	0.689200941	4.67E-15	1.61E-06	0.065137125	5.50E-15	0.06384153	0.009419941	0.045627445	0.063057895	0.055507729	0.008205783
9229x9331	0.769240152	0.000595929	0.002189621	0.080514513	0.005545169	0.070863604	1.10E-13	0.014923329	0.036991877	0.018742646	0.00039316
9501x9171	0.749616784	0.000506464	0.002057444	0.069325352	3.75E-15	0.050266759	0.001966076	0.010830869	0.102101145	0.007405797	0.00592331
6565x5697	0.399966134	0.013360797	0.224908632	0.105950629	0.007236939	0.124075643	0.022673533	0.016199303	0.033976241	0.030220434	0.021431715
5033x9037	0.72299952	0.005276552	0.02393785	0.023848644	0.000727434	0.031348041	0.009303704	0.056963631	0.024944848	0.076933855	0.023715921
9857x7583	0.398354489	0.012457311	0.172094565	0.140085954	0.008646331	0.043952604	0.045114059	0.029296485	0.051742055	0.087967274	0.010288874
9387x4888	0.828173513	0.001201783	0.004089316	0.02851922	0.003167422	0.019633417	3.37E-05	3.97E-08	0.05092137	0.046449158	0.017811064
10043x8216	0.567788427	0.004585614	0.082897594	0.055543418	0.001811024	0.065312229	1.02E-14	0.001248534	0.13163919	0.077218689	0.011955281
5573x7765	0.741812128	0.000841481	0.032759055	0.12755243	1.06E-14	0.025587638	6.21E-15	0.008136629	0.011675003	0.040043576	0.01159206
6322x11251	0.4381321	0.018689922	1.13E-09	0.072570998	0.051316524	0.002676942	0.064208723	0.228900346	0.033097453	0.013856059	0.076550932
6935x6647	0.333581721	0.563594824	0.006929501	0.017286122	3.74E-15	0.02013027	0.052160078	0.002168823	0.004147743	9.18E-07	3.23E-12
9331x11393	0.803695533	0.000490701	0.001002146	0.02138312	2.73E-15	0.011226578	0.006101167	0.008676769	0.107719207	0.030971159	0.008733621
7832x4104	0.865330794	0.001300919	0.027911477	0.015506388	0.003242354	0.026487775	0.001991203	3.09E-15	0.003223195	0.025900963	0.029104932
11490x5987	0.894683174	0.000303251	0.001743879	0.025324565	7.16E-11	2.11E-15	0.033085679	0.007656076	0.010004882	0.02545588	0.001742614
10498x8055	0.792509627	0.001476306	0.008196577	0.078238601	7.46E-15	0.001907516	2.31E-14	0.010829121	0.082608712	0.017228213	0.007005327
9480x5364	0.863904171	0.000808206	0.002229637	0.009676684	0.000260755	0.000342154	3.56E-15	0.009220131	0.032726825	0.08033498	0.000496458
8416x10763	0.806045748	4.29E-15	0.005091199	0.020387664	0.00576496	1.56E-11	0.058773335	0.042543937	0.040094123	0.004105793	0.017193241
9060x11870	2.31E-11	0.033661454	0.648763386	1.20E-12	2.82E-15	9.48E-15	7.08E-15	0.062493987	0.210203272	0.02936076	0.015517142
3378x6508	8.31E-14	0.035850791	0.566820403	0.125482013	0.148329576	7.21E-15	1.05E-14	0.000996462	0.059168233	0.030316526	0.033035996
9503x9488	0.833796358	0.00065028	0.012619798	0.03942859	0.001212741	0.032793988	0.000200571	0.021357476	0.041349097	0.006871543	0.009719558
11318x7892	0.761681685	0.002343629	4.00E-05	0.006178363	0.035150879	0.023388042	0.008639638	0.031117518	0.055884948	0.067682636	0.007892671
10868x9005	0.80889003	0.001979066	0.003540375	0.024673246	0.003779366	0.036662881	0.000333965	0.019045292	0.064991002	0.020869762	0.015235017
7937x6483	0.591954178	0.009495593	0.058569419	0.154692084	0.011426198	0.044583288	0.032882324	0.032372717	0.049686198	2.96E-08	0.014337972
11406x7415	0.787117351	0.003285689	0.024928776	0.043857059	0.007207074	0.030482187	6.42E-15	0.013834327	0.041722155	0.043725711	0.003839672
6570x6649	0.091223312	0.118398673	0.371716482	0.179429718	6.17E-15	0.116481619	0.049644198	0.060902298	0.006534988	7.29E-09	0.005668706
11142x9162	0.630151658	0.003198497	0.025796095	0.052764573	8.13E-05	0.080742525	0.014951288	0.009385607	0.078297218	0.082668874	0.021962352
10668x5833	0.762964265	3.85E-15	0.000689557	0.039361706	0.001358431	0.014869549	0.011185013	0.012473523	0.099508152	0.04618166	0.011408145
3846x8568	0.654828936	0.067161271	0.027594284	0.037279546	0.025796697	4.28E-05	0.060885545	0.008689579	0.015562058	9.51E-06	0.102149748
11229x8368	0.741422137	5.17E-15	0.007622923	0.076260662	0.007980961	0.009973766	0.015346476	0.028621434	0.034105626	0.062548497	0.016117517
6126x8714	0.911679576	0.000560324	0.015991955	0.015527725	0.000599272	3.23E-15	0.001748617	0.008962569	0.029828224	0.01504287	5.89E-05
10691x9958	0.811078675	3.46E-15	0.000243321	0.030392881	0.00074878	0.015846851	3.62E-15	0.013628817	0.028397406	0.073203083	0.026460185
7020x5536	7.27E-05	0.033571271	0.37836621	0.218331317	0.000987809	0.272524715	0.015503212	0.029025712	0.002104453	0.032627291	0.016885354
8939x6319	0.721517128	0.012502095	0.020916247	0.057395335	5.75E-15	0.031449301	0.005201092	0.008356572	0.076853154	0.03867774	0.027131336
10687x9323	0.699713482	0.002512429	1.67E-11	0.02502302	0.000825437	0.059133652	0.011514352	0.011373149	0.078878246	0.096557035	0.014469198
11054x9638	0.708408939	0.001101368	0.001269958	1.48E-06	6.09E-15	0.029570951	0.018992609	0.005722884	0.113041423	0.106095089	0.015795295
7303x7279	0.004874271	0.054731532	0.650321234	0.000168976	2.08E-15	1.34E-14	0.009089689	0.017572768	0.239074124	0.011612924	0.012554483
9854x6948	0.765252543	0.001481483	0.006562721	0.063232856	6.72E-15	0.017260508	7.19E-15	0.002664678	0.076357584	0.050776185	0.016411442
10147x10595	0.452107515	0.00498732	0.213871964	5.11E-06	1.20E-14	3.78E-08	0.012652584	0.043462772	0.155447386	0.115051101	0.002414209
7930x5214	0.419393085	0.00349379	0.166619951	0.168339047	9.76E-15	0.064391356	0.009439687	0.042023986	0.026170928	0.086145589	0.01398258
7968x12193	0.004611579	0.017827768	0.694113705	5.45E-05	4.14E-15	6.93E-15	1.05E-14	0.01168541	0.211627338	0.021129568	0.03895012
8331x11874	0.859176082	0.000493265	0.001971726	0.02692771	5.32E-15	2.79E-12	0.017521657	0.007490885	0.061189112	0.024701357	0.000528206
6129x9348	0.699102346	0.001076613	0.032719674	0.094676054	0.01478687	0.005327004	6.47E-15	0.015764771	0.056563574	0.069147669	0.010835424
5214x8719	0.839900245	0.004006883	0.005921775	0.011843825	0.002157985	0.015087648	3.73E-15	0.027710603	0.018470546	0.054604622	0.020295867
10135x8374	0.607874032	9.77E-15	0.083454944	0.104079903	0.000880474	0.036985193	7.07E-15	0.013306853	0.110367884	0.035623207	0.00742751
9208x5524	0.685275601	0.017789816	0.025412438	0.062039481	0.00212756	0.055397609	0.000989549	0.013092415	0.078676628	0.027406107	0.031792797
6037x9190	0.762863332	4.37E-15	0.020900516	0.083459428	0.005225166	0.010499899	4.33E-07	0.00404274	0.031037173	0.07807324	0.003898074
4281x4917	0.188138209	0.017534089	0.528532527	2.05E-10	9.13E-15	1.19E-13	1.49E-14	0.02596567	0.170619702	0.043254782	0.025955021
10578x5992	0.809892815	0.000714942	0.00429542	0.032002676	0.001724744	0.015130821	9.98E-08	0.007238325	0.072224935	0.056460134	0.000315088
9762x6790	0.568760463	0.005065857	0.048994838	0.087645642	0.014953045	0.120185678	0.009527719	5.89E-15	0.076407959	0.062691997	0.005766802
11045x8052	0.846628418	0.001229982	0.006427689	0.028509714	0.000120926	0.010263561	5.40E-15	0.001869312	0.066124492	0.029660135	0.009165772
6850x7758	0.626662302	0.039990078	0.031774419	0.061711154	0.024644059	0.029179016	0.103174423	0.0197104	0.030277499	0.03287665	4.35E-15
4929x6658	0.92995375	0.001097508	0.022287534	0.004930767	0.000545831	5.32E-07	0.007948288	0.002708497	0.002405098	0.004943459	0.023178736
10033x6313	0.746280443	7.26E-15	0.031745557	0.062520733	0.006607987	0.011504563	7.24E-15	0.002984182	0.041796859	0.087966525	0.00859315
8595x10128	0.815561664	3.31E-15	0.00027831	0.019505502	0.00140124	0.000771207	0.007015393	0.0366596	0.074278675	0.037950647	0.006577762
5032x8720	0.760602152	0.004720607	0.019025844	0.052343012	0.006036537	0.014045025	2.12E-09	0.032857849	0.020082617	0.064325961	0.025960393
5653x5702	0.697826651	0.143448578	0.027888419	0.012545736	0.000222772	0.03465589	0.00556188	7.47E-06	0.004691395	0.029111346	0.044039864
8935x5684	0.426730977	0.004039109	0.200536964	1.59E-08	9.24E-15	0.136722681	0.009908049	0.040949359	0.121147998	0.055439924	0.004524924
8291x4577	0.729687385	0.001184779	0.002454327	0.084368525	0.012344421	0.045891401	7.00E-15	3.50E-15	0.033692218	0.048563996	0.041812947
6049x11411	0.505671971	0.000522737	2.67E-13	0.051185797	0.144798483	0.007913469	0.006590559	0.160877124	0.006541886	0.008822697	0.107075275
6770x9821	0.685548211	0.004022799	0.004787893	0.025827967	0.022297629	0.015956636	0.000815207	0.00952296	0.12216386	0.057901164	0.051155675
6827x3633	0.878465929	0.00395864	0.034222979	0.003309057	0.003080732	0.007657411	0.001561998	0.001243498	0.009377509	0.035423677	0.021698571
4644x4597	2.67E-05	0.09983135	0.293575546	0.179545801	0.048511449	0.040291746	0.05610483	0.020105971	2.85E-07	0.106960962	0.15504541
4219x10152	9.62E-14	0.046268268	0.286377693	0.074256575	0.336679565	9.71E-08	0.111196158	0.007343522	0.070042803	0.04119965	0.02663567
10048x9168	0.743475394	0.000570981	0.005431087	0.033427685	0.001284172	0.087505238	0.002689428	0.00058133	0.110402616	0.001409087	0.013222982
4280x4599	0.002157355	0.029251146	0.61919022	0.000786939	0.016434062	2.90E-07	0.026967498	0.00098279	0.194479162	0.078887671	0.030862867
6324x11568	8.13E-09	0.037418999	0.257361831	0.162269781	0.172461391	0.027548343	0.021245606	0.087122772	0.041062558	0.020622265	0.172886444
7657x5374	0.39936324	0.004110041	0.147743759	0.190896771	0.005254119	0.107418031	0.013437093	0.007634045	0.018602961	0.073974667	0.031565274
5301x7925	0.869213897	2.91E-15	0.021022024	0.05251351	0.003408275	0.001644644	3.12E-15	0.010822027	0.015712633	0.025288091	0.0003749
6410x10774	0.427435867	0.200780592	0.008984877	0.050079874	0.021701933	4.19E-15	0.051361124	0.193742898	0.012765065	0.003136463	0.030011306
10670x6150	0.859862739	0.000867932	3.41E-05	0.013808557	0.002129793	0.011750055	0.00100789	0.002312939	0.040817722	0.065321327	0.002086923
9774x9011	0.768078001	3.32E-15	0.005639458	0.023406161	0.002484174	0.074714349	0.003025865	0.008086496	0.06470148	0.02985891	0.020005106
7478x6009	0.533786453	0.017600751	0.138568998	0.129079215	0.006956388	0.060754373	2.70E-10	0.018080282	0.024641179	0.064718573	0.005813789
5304x8560	0.800268596	0.002061389	0.015594852	0.033471675	0.00797292	0.028540965	4.81E-15	0.004089389	0.059023829	0.030935299	0.018041086
6593x10773	4.89E-05	0.74293933	0.027610502	0.072745482	0.004258217	1.13E-05	0.054025399	0.066136396	0.019040336	0.007190393	0.005993743
7485x7278	0.177519873	0.07859888	0.460315324	0.070451578	4.74E-15	0.023903542	7.42E-15	0.035970802	0.100542802	0.049416352	0.003280846
8505x10287	0.718749316	4.28E-15	0.003631267	0.007307452	0.02187684	8.76E-08	0.052232299	0.054080957	0.101012563	0.026666474	0.014442745
9140x9807	0.709786928	3.84E-15	0.00384052	0.095115982	0.030556701	0.02269048	0.020419024	0.016492963	0.074936678	0.016189439	0.009971285
6744x5062	0.743190289	0.011926291	0.072544762	0.020781067	6.66E-15	0.076972311	0.00118171	0.001897337	0.028890425	0.009177778	0.033438029
9316x8537	0.455417606	0.007724067	0.127952811	0.162037192	3.88E-15	0.139539102	0.000315413	0.016568879	0.045510609	0.037769384	0.007164938
10863x8053	0.878543177	2.74E-15	0.007289588	0.019033424	0.000673787	0.008193891	6.97E-06	0.005807533	0.057457294	0.017509605	0.00548473
6952x9820	0.759071489	4.20E-15	0.00782178	0.057034008	0.00299299	0.003800762	5.41E-15	0.00528616	0.061508658	0.081515252	0.020968901
7402x8707	0.781399575	0.00143472	0.015352839	0.068021702	0.007290939	0.009921431	0.002480425	0.0020666	0.071075577	0.025590973	0.015365218
4465x5233	0.71522855	0.004703516	0.020751984	0.007410571	0.041481818	0.0282487	0.021864165	0.010067904	0.016857178	0.047892247	0.085493368
8748x4733	0.819654581	0.002318569	0.017199795	0.03792692	0.002230545	0.041377848	0.003252569	3.42E-15	0.016372999	0.048545321	0.011120853
11681x7573	0.770524005	8.06E-15	0.006523482	0.011525278	0.002525413	0.028962303	0.002217271	0.022676779	0.062264697	0.080241944	0.012538827
6414x11409	0.492520211	0.004026703	1.79E-10	0.061946804	0.126299043	0.011050495	0.021822279	0.169324694	0.042982478	1.20E-05	0.070015339
8477x5211	0.040321656	1.07E-13	0.345560141	0.176930611	0.005776505	0.196971258	0.027957841	0.03276843	0.097440889	0.069723007	0.006549663
4403x10468	0.260123891	0.022916411	0.13199928	0.066614745	0.299135176	2.89E-15	0.035932113	0.044448764	4.53E-05	0.032657921	0.106126424
10041x7899	0.760140533	0.004691796	0.012329916	0.074492681	6.33E-15	0.058547588	0.018945974	0.011669562	0.036916461	0.006766065	0.015499425
4290x6503	0.769764312	0.001518616	7.43E-05	0.0146442	5.79E-15	0.01303293	0.04012356	0.026192381	0.005483277	0.091528033	0.037638375
8576x6638	0.554255305	0.011322255	0.106495506	0.191319431	0.006327206	0.034762943	0.022326493	0.013584015	0.032862585	0.024604956	0.002139304
11677x6938	0.896531912	0.001090313	0.002797539	0.004912047	0.001140184	0.052392453	0.007830991	0.001470585	0.004169998	0.026781953	0.000882024
9866x9169	0.728271227	5.58E-15	0.02514579	0.080834822	0.003301405	0.02931468	0.001501702	0.022391145	0.051919571	0.046616275	0.010703383
7834x4421	0.705528419	0.000929443	0.004261243	0.071803034	0.028608688	0.043735907	3.54E-05	2.94E-11	0.007412617	0.086407374	0.051277918
4387x7613	0.939774133	3.21E-15	0.016229506	1.21E-05	0.000423926	0.014018797	9.62E-16	0.004267392	0.005772487	0.015213574	0.004288101
4476x7136	0.849531188	0.000504895	0.017360342	0.028452665	6.48E-15	0.004905672	0.005189927	0.023544886	0.005379923	0.052316844	0.012813656
9225x8697	0.687577045	4.91E-15	0.013158603	0.061232946	0.001250291	0.039516655	5.06E-15	3.52E-15	0.131676294	0.04344089	0.022147274
4952x10782	0.512500446	0.003166854	1.32E-13	0.033037322	0.146910236	3.51E-15	5.31E-14	0.205431364	5.70E-10	0.012953433	0.086000345
7487x7596	0.300016751	0.18789362	0.216741031	0.029027555	0.00193007	0.03255487	1.02E-14	0.044620019	0.16261017	0.013294437	0.011311478
6405x9823	0.652256562	0.004383255	0.017430706	0.074085302	6.40E-15	1.49E-07	8.83E-15	0.065905765	0.069788868	0.104283226	0.011866168
5007x4278	0.466353672	0.016419647	2.69E-10	5.82E-15	0.181407656	0.000209939	6.00E-15	0.085721571	0.021240783	0.054209012	0.17443772
3555x5555	0.010771703	0.034752244	0.509492108	6.19E-06	0.141533359	1.41E-10	0.037975413	0.057522524	0.173581983	0.020113616	0.014250862
6963x11723	8.85E-13	0.107934507	4.22E-12	0.156937825	0.093023023	0.057214565	0.112990841	0.078170352	0.054676093	0.140996899	0.198055896
6588x9822	0.730336771	0.004312496	5.60E-06	0.009751106	0.042184218	0.001436398	6.63E-15	0.023002755	0.076034048	0.109616172	0.003320432
5942x8397	0.797468801	4.81E-15	0.018961461	0.03390049	0.000756263	0.031488204	0.003382894	0.002894114	0.056745175	0.027528674	0.026873925
7560x4264	0.833128446	4.10E-15	0.02288508	0.003924434	0.013841769	0.018083854	2.56E-15	0.003134478	0.004720973	0.063865359	0.036415606
9856x7265	0.765932186	0.005233258	6.84E-05	0.086704151	0.005698621	0.02489967	5.15E-15	0.004625414	0.059938712	0.046899627	2.68E-15
10394x5676	0.811539272	0.000452276	1.04E-05	0.050770894	0.004259795	0.02083379	0.010454708	0.010457374	0.04298281	0.046275986	0.001962725
5313x10146	0.471396859	0.039662833	0.049471519	0.055892648	0.06163105	0.043243067	0.03039569	0.184584251	0.016892796	0.007645765	0.039183522
4575x8564	0.042805415	0.0437095	0.325402708	1.65E-07	8.25E-05	0.162580519	0.357846662	0.007850541	0.037253114	0.006549931	0.015918961
8675x8065	0.564538439	0.171338361	0.017742057	0.054562512	0.005675265	0.028460744	0.034374255	0.015638886	0.084949299	0.014599001	0.008121181
8494x8383	0.624696821	0.058913183	0.064631725	0.142371758	0.027501316	0.016820293	0.029295157	0.016573534	0.019194857	1.36E-06	2.59E-15
9381x3937	0.876117112	0.001103868	2.41E-06	0.003187598	0.000385652	0.003028307	0.000470834	0.022743311	0.027173298	0.035952464	0.029835145
10858x7101	0.83164997	0.005734293	1.97E-05	0.046663094	0.002439597	0.002500266	0.010340317	0.00476986	0.069793493	0.024389437	0.001699955
7384x5534	0.464862376	0.023634476	0.092042159	0.088606479	0.007585723	0.065153684	0.153509186	0.052324172	4.71E-05	0.02510191	0.027132728
6381x5381	0.840081365	0.005005616	0.021932905	0.038738899	0.001826483	0.028931338	0.002562841	0.004988146	0.004330663	0.030490507	0.021111238
9689x10122	0.733173666	3.41E-15	0.000705888	0.044644331	0.015977351	0.059449552	4.02E-14	0.006312971	0.090350415	0.032848553	0.016537273
10057x10754	0.772764032	0.000534123	3.95E-05	0.011468274	0.021066869	0.015720986	5.64E-15	0.012392806	0.069345446	0.090061645	0.006606318
9050x9967	0.806823082	0.000881159	0.001262268	0.063010542	0.002157904	0.027765805	0.008543339	0.016429932	0.057752924	0.015373044	3.00E-12
10510x10276	0.768637967	0.000929795	0.003094994	0.038249696	0.003195743	0.017287344	0.000128725	0.024428099	0.053297254	0.083786611	0.006963773
5120x8243	0.850479474	3.52E-15	0.022503153	0.015156488	0.003252539	0.018494488	7.92E-15	0.004356992	0.029377405	0.042392947	0.013986513
4026x8249	0.43630272	0.363195767	0.031045196	0.018375118	0.003179474	0.004637606	0.036661483	0.070392725	0.001914177	0.014136875	0.020158861
3741x6189	0.611934672	0.006946717	0.264717468	8.21E-16	2.76E-15	5.67E-15	1.61E-15	0.006038731	0.008850028	0.018678317	0.082834068
7034x8074	0.875702466	0.022508952	0.024159002	0.040594563	0.002494542	0.006674742	0.003024283	2.72E-15	0.006985358	0.005854554	0.012001538
7866x10132	0.715501636	0.000837095	0.007027918	0.081579976	0.005754086	0.00776597	5.60E-15	0.012706056	0.11203764	0.03341129	0.023378334
11502x8208	0.669741882	0.001828908	0.062992164	0.021622676	0.014591064	0.021215149	0.029694423	0.037165218	0.049114551	0.063354469	0.028679496
5771x10619	0.551648531	0.06708617	0.050512033	0.024838203	0.081363788	1.35E-15	0.002347334	0.181699538	8.76E-14	0.007523094	0.032981311
8385x5053	0.637045246	0.006211404	0.009410543	0.086970591	1.11E-14	0.059560347	1.00E-05	0.026337522	0.097963488	0.057574784	0.018916074
5485x8241	0.915424881	0.000426841	0.010238475	0.024990438	2.75E-15	0.006092228	0.003379257	2.04E-15	0.015745977	0.022621877	0.001080025
6393x7602	0.878617245	0.049459595	0.030551832	0.00870061	0.00104382	0.019092589	0.003713816	0.001305565	0.004121127	0.002880641	0.00051316
10588x7896	0.85701599	3.06E-15	0.006079467	0.025955068	3.45E-15	0.009380318	0.011164684	0.016092129	0.04049394	0.028209826	0.005608579
5650x5068	0.79246091	0.010013562	0.029914196	0.003554256	0.01204932	0.026815211	2.87E-15	0.009454748	3.26E-06	0.062293072	0.053441467
11217x6147	0.753388109	0.004702174	0.003884839	0.046953191	0.00545577	0.021509355	0.053324381	0.028793742	0.051942276	0.029741458	0.000304705
10849x5515	0.879105441	0.001160636	1.86E-07	1.22E-05	0.004014311	0.000966279	0.024510526	0.007260636	0.010333849	0.057711522	0.014924405
8119x6482	0.706508104	0.009031427	0.008241979	0.099679643	0.013134179	0.016240062	0.058164851	0.014053324	0.031174682	0.022503585	0.021268163
6230x11093	0.55661019	0.014900069	5.08E-06	0.048628385	0.022460827	0.009338616	0.003369915	0.218610902	0.01886631	0.012742234	0.09446747
4205x7614	0.846256724	0.001282781	0.113962617	1.46E-12	1.31E-15	0.004119287	0.000151278	8.52E-05	0.002028483	0.009392774	0.022720845
5768x9985	0.556476646	0.007020788	0.074137916	0.069206856	0.015685092	0.00012215	0.010112849	0.081748146	0.073901056	0.104282969	0.007305531
8413x10129	0.760063913	0.000677317	0.004750999	0.05854361	0.002489782	0.006089706	0.006796856	0.031930148	0.095086937	0.032458369	0.001112364
8677x8382	0.757245455	0.024899722	0.027880467	0.107570547	0.001696362	0.03257475	0.024057407	0.010148071	0.009126785	0.004800434	9.43E-15
3844x8250	0.683573113	0.018331623	0.024664902	0.026584756	0.084155582	0.010561997	0.05289512	0.005945712	0.015710449	6.77E-06	0.077569972
7583x8388	0.734594586	0.007153051	0.025421149	0.08492456	0.002969708	0.017073317	0.043202431	0.009146769	0.027248501	0.038123026	0.010142903
8965x11078	0.827970482	4.11E-15	0.02267749	0.025359353	0.028625776	0.010057426	0.011648046	0.006114879	0.043375403	0.013247191	0.010923955
9684x9170	0.701590512	5.02E-15	0.010014429	0.068610396	0.001081724	0.067129828	3.32E-08	0.006409246	0.086332944	0.048332201	0.010498687
4109x6821	0.843894658	0.000792096	0.057629339	0.021385921	0.005832975	2.46E-05	3.12E-15	0.004035341	0.008436718	0.045030549	0.012937801
8779x10444	0.813788508	3.48E-15	0.001569015	0.004376407	0.002700386	0.009217593	0.041035782	0.060602637	0.036659867	0.00599789	0.024051915
9114x5049	0.714894502	0.036521837	0.012308308	0.058111971	0.010002243	0.021024457	9.45E-15	0.00311173	0.025772103	0.103355805	0.014897045
8287x3943	0.777080974	0.000748778	0.016073374	0.076693423	9.24E-15	0.056289766	0.017776753	0.007308549	0.00019994	0.015056309	0.032772133
10314x7739	0.702545192	0.002224464	0.002115949	0.099357654	0.031922757	0.070379576	0.00344003	0.014236533	0.064659363	0.007702611	0.001415871
9241x11552	0.730185533	4.68E-15	0.004891265	0.052671607	0.010656937	0.003460451	0.018255499	0.018690261	0.099607269	0.04627867	0.015302508
5309x9511	0.697484757	0.005685647	0.043253882	0.075447366	0.005583552	0.021773986	6.61E-15	0.024347732	0.009978759	0.100593385	0.015850932
8659x5210	0.791855757	0.002502561	0.008349776	0.058211949	0.017221987	0.052963215	1.32E-09	0.005032738	0.025303508	0.037130296	0.001428211
8942x6953	0.742503509	0.000820311	0.019255684	0.090915366	0.036966141	0.04421206	8.46E-05	0.013661225	0.022195239	0.026386354	0.002999484
7569x5850	0.563448439	0.002008885	0.098909399	0.159350633	0.001388853	0.098872886	4.74E-08	0.008137026	0.011674006	0.027024724	0.029185103
6943x8233	0.790582513	0.005450103	0.037485477	0.069722594	0.002625338	2.86E-15	5.89E-15	0.013830779	0.028567929	0.018390218	0.03334505
9960x9644	0.72056818	0.001883486	0.016033389	0.049051041	7.14E-15	0.046563757	0.000695856	0.024509989	0.09722606	0.012140091	0.031328151
5740x4909	0.820270334	0.006481595	0.038288867	0.002863974	0.002223832	0.037966364	2.61E-05	0.004887998	1.33E-07	0.047022192	0.039968564
7023x6171	0.739273497	0.073396956	0.018769624	0.095043806	0.002485194	0.004826816	0.040442517	0.007273919	0.00198145	0.016253362	0.000252858
4488x9357	0.536386758	0.174857067	0.018425738	0.017660405	0.021099832	0.008360346	0.091300573	0.068793691	0.023717649	0.000269504	0.039128439
7676x8864	0.754266287	0.001000858	0.029981429	0.127756325	0.001244285	0.034047757	0.009968769	0.003405664	0.032346289	0.000339028	0.005643308
8560x3783	0.577868197	0.316483884	2.06E-11	2.85E-13	5.94E-09	2.23E-10	0.012326294	0.024562295	0.002175572	0.028946338	0.037637413
3476x7618	0.716655472	0.006346889	0.001442163	0.005676703	0.078508663	0.010367991	0.001858086	0.008967455	0.005927501	2.37E-15	0.164249078
4556x5074	0.799341392	0.007469242	0.000305274	6.01E-08	0.004200972	0.00729579	0.0186645	0.037938404	0.001086861	0.040348821	0.083348684
3472x6983	0.714208119	0.005068315	0.052271498	0.018717096	0.061017657	0.005632737	0.005879746	3.87E-05	0.012691441	0.036701807	0.087772839
7121x7280	1.08E-13	0.128603499	0.576869256	0.064821938	8.67E-15	8.31E-15	0.027142194	0.046259795	0.095183439	0.03839871	0.02272117
4747x6659	0.888382309	0.001337797	0.034823718	0.008482314	0.002760802	0.004115319	2.75E-15	0.001145143	0.007502827	0.026805761	0.024644009
7687x10767	0.175125698	0.027253068	0.211717889	0.131634776	0.013995471	0.006246028	0.17055102	0.188299567	0.021294545	0.029844262	0.024037675
7952x9338	0.814650086	2.90E-15	0.011437943	0.039185504	4.33E-15	0.013182665	2.02E-11	0.011039548	0.073612349	0.033056168	0.003835737
8036x7910	0.776506194	0.007937304	0.049740181	0.072488905	0.013972032	0.003242874	4.03E-15	0.02334309	0.022119123	0.030650298	2.97E-15
5217x9353	0.312707907	3.05E-14	0.255833573	0.188416945	0.000492298	0.029833009	1.12E-14	0.042582518	0.0440873	0.120461809	0.005584642
5481x7607	0.888762347	3.36E-15	0.028099503	0.038684209	0.006335207	0.012122968	1.16E-08	0.002937452	0.008047706	0.006553147	0.008457449
5770x10302	0.640827782	0.051239164	0.049408334	0.084454273	0.016843227	0.006847225	0.022142008	0.06013504	0.032606681	0.026649843	0.008846423
8381x4418	0.854473313	3.41E-15	0.016008615	0.040807135	0.002610611	0.0303152	0.001038221	0.002470929	0.010146479	0.023738017	0.01839148
10958x8846	0.74512444	3.91E-15	0.003000758	0.047093487	0.008460781	0.023779902	0.00011081	0.030476449	0.098714978	0.018632073	0.024606323
9767x7742	0.834171485	0.006662855	0.003041975	0.017679738	0.00258504	0.031275263	0.038182271	0.009532734	0.018979156	0.008932491	0.028956991
9487x6633	0.748069192	0.003047394	0.016727889	0.059474435	0.004912989	0.029660674	5.56E-06	0.004914941	0.053541973	0.055788349	0.023856601
4125x9676	0.519381848	4.53E-15	0.000324596	0.002356542	0.114555683	6.88E-12	0.023028927	0.125028986	0.0002154	0.000679904	0.214428115
10772x8212	0.796956422	0.000554169	3.15E-06	0.064644052	5.15E-15	0.016917291	0.001549906	0.00953252	0.064697979	0.038212469	0.006932039
8468x3624	0.843026533	0.001511779	0.001427432	0.004802313	0.00038423	0.00960892	0.00991013	9.84E-16	0.007141471	0.065279822	0.05690737
6867x10930	0.767829348	0.021197665	0.018176921	0.026492521	0.018276101	3.20E-10	0.025977624	0.064830858	0.031833351	0.009748434	0.015637176
8135x9337	0.640464994	6.26E-15	0.008668625	0.150649522	0.003600579	0.040227162	6.64E-15	0.009198609	0.111438729	0.027111211	0.008640569
8395x6956	0.619132771	0.008752017	0.061798726	0.156531384	0.006090636	0.014797677	0.0461159	0.005090334	0.067178324	0.01451223	1.14E-12
6009x4114	0.86085178	0.000851856	0.008983614	0.006526374	2.89E-15	0.020151124	0.001848141	0.002188759	7.59E-15	0.039206721	0.059391632
4304x9041	0.650684196	0.142322544	0.038084695	6.93E-06	0.038959538	0.006168508	0.024572269	0.034715054	0.001277757	5.23E-10	0.063208507
11033x5831	0.822182806	0.001090122	0.021587616	0.038227976	0.004527005	0.022097773	4.52E-15	0.00538873	0.042972551	0.037405886	0.004519535
6108x5541	0.204788224	0.092731216	0.279896694	0.00015582	0.017319772	0.193716545	0.081072921	0.060782239	0.000224606	0.044174763	0.025137201
7419x11879	0.683701027	2.45E-15	4.95E-14	0.006036278	0.049141711	0.000124314	4.37E-15	0.049707913	0.081065025	0.006808304	0.123415428
7945x8069	0.034238707	0.205409156	0.402479241	0.209790904	9.16E-07	7.30E-15	0.070064572	0.022469324	0.013446895	0.041665088	0.000435196
8017x4420	0.805930156	0.000790345	0.017047119	0.031623744	0.009144294	0.010338053	0.001462271	0.002574841	0.005010702	0.061963186	0.05411529
6304x8078	0.497728255	1.71E-14	0.121127543	0.191549247	1.72E-14	0.026613113	1.16E-14	0.003690269	0.124031397	0.014606473	0.020653703
10225x8215	0.652734042	8.20E-15	0.047404467	0.074085293	8.66E-15	0.027887886	0.012539397	0.012700144	0.097914577	0.074007893	0.0007263
6028x7604	0.852704312	0.00053438	0.034897877	0.027404874	0.011783754	0.013703474	0.004578519	0.005099518	0.020723576	0.023426076	0.005143641
3837x6981	0.796781414	0.007685286	0.031380338	0.004763748	0.002597586	6.24E-06	0.020605035	0.046982156	0.004433083	0.025661934	0.059103177
9199x3938	0.860338079	4.21E-15	0.018692585	1.27E-06	0.002957479	0.014780388	0.00047691	0.021218746	0.008800437	0.052406714	0.020327396
9415x9965	0.761823927	0.000542328	0.003664644	0.028749816	4.47E-15	0.047715513	5.22E-15	0.002449084	0.121949018	0.014379202	0.018726468
9934x4885	0.740023628	0.003340521	8.62E-10	0.041383641	0.015940699	0.012436121	0.01335501	0.00741365	0.055502789	0.105467263	0.005136678
5103x5071	0.740736425	0.046776932	0.048732754	3.01E-09	0.004837259	0.03089703	0.001245006	3.32E-15	0.001658368	0.035530044	0.089586178
7468x4106	0.889606819	3.26E-15	0.045947564	0.003006879	0.002918781	0.016063749	0.00075515	1.07E-15	0.000113413	0.017878898	0.023708746
11220x6782	0.851348498	0.000839174	2.35E-05	0.0272425	0.002141151	7.12E-11	0.004710876	0.003091256	0.072550521	0.038047579	4.99E-06
6016x5383	0.558943254	0.079165533	0.086158998	0.012787919	0.004153584	0.095805985	0.022133571	0.084380546	0.007603884	0.010709684	0.038157044
6301x7444	0.827372776	0.06215844	0.003011827	0.008145011	0.002583409	0.053627104	0.012745818	0.007417556	0.021220431	2.03E-15	0.001717628
8926x4098	0.901929839	0.001124759	0.003872741	0.029784881	0.0018464	0.007826324	0.008163907	0.001095168	0.005330141	0.029614148	0.009411692
7013x4267	0.763116419	0.001468459	0.022593881	0.020302919	0.009154109	0.051107897	0.000239739	1.42E-15	0.001006377	0.074477999	0.056532201
9409x9013	0.700309379	4.97E-15	0.00965526	0.078347268	0.016910842	0.074264299	0.004095532	0.017168502	0.072683483	0.017442324	0.009123109
8588x8859	0.782200754	4.09E-15	0.014429891	0.097351224	9.82E-15	0.020138629	6.01E-15	0.013404256	0.063419308	0.008614394	0.000441544
9300x5682	0.459916433	0.006496504	0.140263528	0.120792694	0.007870948	0.042330344	1.96E-14	0.036068766	0.085135109	0.089943401	0.011182273
9772x8694	0.036053095	0.045037304	0.371177431	0.13749058	6.57E-15	0.119129112	0.014584135	0.028616857	0.183305271	0.057445634	0.00716058
7395x7438	1.04E-13	0.093076398	0.563092294	0.083161071	6.99E-15	7.96E-15	0.007975939	0.03307582	0.153016194	0.055239349	0.011362935
9842x4727	0.820832549	0.002907596	0.000896915	0.043657113	0.001881064	0.002835664	0.004726005	0.007100974	0.041578127	0.065973686	0.007610307
5405x10304	0.544700551	0.105306559	0.032040558	0.037174271	0.001539329	6.91E-15	0.007257861	0.177637528	0.044496146	0.012852152	0.036995046
9863x8534	0.509804359	0.017167282	0.108580299	0.105081599	5.41E-15	0.090245581	9.29E-15	0.035748	0.054040577	0.064851444	0.014480858
4490x9674	0.55013469	0.025553379	0.024019735	0.075208581	0.082880907	0.028836331	0.036075617	0.097627909	0.007416505	8.27E-14	0.072246345
3736x5237	5.54E-14	0.031347601	0.669551522	1.22E-08	0.003042825	5.59E-15	1.00E-14	0.043246385	0.178477557	0.022821944	0.051512155
9760x6473	0.670024004	0.001028965	0.004796625	0.043997491	0.001560083	0.057320101	0.000285859	0.029060768	0.133707119	0.039935213	0.018283771
6483x7443	0.674561045	0.245069646	0.004563764	0.017238245	0.000102183	0.023999132	0.013130429	0.004943946	0.014252232	0.002139379	3.10E-15
9962x9962	0.793736031	2.37E-15	0.003890624	0.057893252	0.007804486	0.004439854	4.52E-15	0.000228716	0.095781408	0.030456936	0.005768694
9388x5206	0.824241133	0.003395017	0.0037175	0.038841221	3.06E-15	0.032714615	0.006886178	0.01770788	0.015803719	0.051974214	0.004718523
3828x5395	9.01E-14	0.028502689	0.634443294	0.073575668	6.93E-15	7.84E-15	9.50E-15	0.032251213	0.152958165	0.051874643	0.026394328
4762x9514	0.555823906	0.265075727	0.021464745	0.012043829	0.009702216	2.18E-08	0.040139301	0.033494463	1.10E-09	0.003056757	0.059199032
10865x8370	0.840101562	0.001511235	0.004882165	0.022041705	0.004838088	0.021373082	0.015527956	0.016099823	0.056696166	0.008773829	0.008154389
7859x8863	0.798539767	0.001576607	0.023513053	0.065773761	0.01301969	0.014855921	0.009037125	0.002234467	0.063162556	4.63E-15	0.008287054
10760x5991	0.783111285	0.001132368	0.000353628	0.049051458	0.008901862	0.019842076	0.015676588	4.16E-15	0.046551926	0.057533608	0.0178452
4582x9833	0.672268733	0.008585001	0.013413124	0.033742407	0.049528998	0.007213623	0.046097432	0.060756324	0.011812031	1.05E-08	0.096582315
9204x4889	0.8523162	0.001960815	0.00324678	0.034396015	9.13E-15	0.013423218	0.015532849	0.0116046	0.012460013	0.048658211	0.006401298
10779x9481	0.732627933	5.86E-15	0.012270298	0.014350463	0.000858265	0.036149904	0.004541086	0.020907562	0.106576654	0.055659335	0.016058502
7319x10135	0.671852545	0.000869654	5.15E-07	0.035945937	0.002512944	0.0356017	7.34E-15	0.016620011	0.121221132	0.093083219	0.022292344
6303x7761	0.84571372	0.003227112	0.045983989	0.042925694	0.004027256	0.024245047	1.22E-09	4.36E-07	0.029654618	0.001105266	0.003116861
7039x9026	0.774243598	5.55E-15	0.025316725	0.037088439	0.000942263	0.048211466	4.91E-15	0.002908064	0.061303287	0.039581999	0.010404158
4745x6342	0.941137908	0.000942204	0.017376359	0.01037607	0.001474885	0.006995721	0.001517682	0.002839518	0.007292894	0.006821088	0.00322567
3573x8728	0.147561109	0.016762999	0.003817976	0.01109729	0.793161703	2.66E-15	0.000898451	0.000694699	0.002780483	0.006299933	0.016925356
6653x5221	0.619553363	0.024619642	0.071138824	0.051619646	0.010599479	0.089339953	0.055087949	0.011878325	0.000528669	0.019240683	0.046393467
5646x4433	0.72384024	0.027009264	0.026677228	6.45E-08	0.014673299	0.036247289	0.005374313	0.019016741	0.010609139	0.045327649	0.091224772
6763x8551	0.728848669	0.004108523	0.032381626	0.107086949	0.023356251	0.016244107	0.005067891	0.009629237	0.046205799	0.025905314	0.001165634
9592x9012	0.73169202	4.78E-15	0.015996671	0.08398448	3.65E-12	0.038607107	1.00E-12	0.005125997	0.066022908	0.038893326	0.01967749
6931x6012	0.582808312	0.067676571	0.049328802	0.173119557	0.003355572	0.046303783	0.036275115	0.013414747	1.17E-08	0.011503555	0.016213973
6864x10296	0.527438934	0.012413408	2.37E-06	0.075894179	0.036052533	0.037623666	0.037834667	0.054133232	0.071870428	0.131761192	0.014975392
9567x4570	0.839695606	0.004282794	0.011064895	0.050464289	0.010367462	0.007350387	5.12E-15	0.003810126	0.025574357	0.047380876	9.21E-06
4561x6025	0.87501675	4.61E-15	0.041792934	5.21E-07	0.000760261	0.007507938	1.10E-15	0.005513295	0.001027504	0.023947331	0.044433466
6765x8869	0.823949621	4.19E-15	0.030460349	0.049590239	6.66E-15	0.013838927	0.005014448	0.003539247	0.017734002	0.040937036	0.014936131
7652x4422	0.840821382	3.78E-15	0.010351184	0.02015337	5.06E-15	0.023823073	0.003719759	0.000136214	0.012849727	0.057845155	0.030300135
3557x5872	0.008397104	0.027435671	0.638226729	0.079925009	1.06E-14	5.12E-15	2.32E-14	0.035298941	0.138341837	0.034081915	0.038292793
7043x9660	0.806814153	2.70E-15	0.001208266	0.033376716	0.002531657	1.10E-13	3.40E-15	0.007991977	0.061174616	0.068600294	0.018302321
11497x7256	0.718844554	0.000997588	0.004276957	0.041127489	0.003037713	0.008673278	0.040913452	0.014940475	0.083678874	0.078212727	0.005296892
7388x6169	0.401087856	0.033174712	0.14390936	0.132192272	0.015473778	0.053642248	0.075072822	0.060256065	0.026806983	0.054661957	0.003721948
5579x8717	0.848988383	3.33E-15	0.001311026	0.035859456	0.001502624	5.00E-06	0.006669061	0.009351361	0.02952417	0.035824871	0.030964047
9383x4254	0.925985459	0.001596342	0.019692401	0.008093613	0.001923104	0.023004602	9.04E-12	0.002142649	0.003431851	0.011970395	0.002159585
5282x4435	0.636965364	0.010102346	3.02E-08	6.78E-06	0.022405652	0.029898541	0.004409317	0.0879054	2.00E-12	0.073572221	0.134734349
6832x4585	0.30062887	0.017490361	0.265277207	7.82E-05	0.007968735	0.21008531	0.022413038	0.003152019	0.043949476	0.091812541	0.037144242
6193x4430	0.894221969	0.001428985	0.023012887	0.001847821	0.00090464	0.026834402	1.63E-13	0.002717204	0.001579331	0.031775755	0.015677005
10680x8054	0.881186336	0.002095255	0.000324687	0.020015706	3.86E-15	9.24E-11	3.43E-15	0.010266109	0.053360838	0.028843018	0.003908052
10672x6468	0.733467802	0.001661381	0.000802367	0.069882782	0.001850557	0.024738168	9.53E-15	0.014688032	0.07171944	0.062168236	0.019021235
5922x4908	0.804257366	0.025081275	0.031110428	0.004495823	0.001620981	0.061728402	0.002764269	2.09E-14	0.006803189	0.019099114	0.043039154
7414x10927	0.480650392	0.006555932	0.173744213	0.108697268	0.013111983	0.05031002	0.018208097	0.07400449	0.047407174	0.023115427	0.004195004
10944x6308	0.797120433	0.001340741	5.37E-14	0.012592792	0.002159793	0.013291422	0.026803944	0.002322873	0.067058777	0.063941733	0.013367493
9493x7585	0.586918662	0.079010469	0.062994632	0.115409277	0.003295143	0.048531634	0.001359581	0.030615132	0.052291461	0.014400297	0.00517371
7690x11402	0.827048954	0.001165314	0.000946456	0.057569187	0.012469964	3.79E-11	0.00045583	0.017884933	0.047499519	0.022723263	0.012236581
8473x4576	0.915142692	2.96E-15	0.007316358	0.002827447	0.00129385	0.025332779	2.07E-15	0.003592521	0.009189057	0.029310511	0.005994784
7682x9815	0.69241836	7.78E-15	0.014970097	0.07891707	0.008806888	0.043248796	0.002782649	0.019581482	0.070852784	0.057971427	0.010450446
6865x10613	0.426946307	0.020018782	0.22028582	0.010945944	1.62E-14	0.006968594	0.016441741	0.067626367	0.123152967	0.10149937	0.006114109
7199x4900	0.544892737	0.006462302	0.15888267	0.124963861	0.00040012	0.050484727	0.001376563	0.010379332	1.00E-06	0.059196252	0.042960433
5665x7923	0.811075098	3.01E-15	0.031389915	0.076658478	0.006138033	0.010541424	0.002188841	0.003302322	0.026705061	0.025795328	0.006205499
8512x11556	0.84876906	0.000523855	0.008243167	0.040873609	0.003232007	0.011447169	5.88E-15	0.005494407	0.066283597	0.007804751	0.007328379
10666x5516	0.798485168	3.47E-15	0.000179385	0.016904803	0.006830902	0.013906515	0.011216992	0.012860271	0.027622411	0.107328884	0.004664668
11498x7574	0.796093639	2.98E-15	0.003221679	0.065348671	0.001983645	0.023962145	1.16E-10	0.008979238	0.044001535	0.047632547	0.008776899
6844x6806	0.607527673	0.142911544	0.076808593	0.074976425	0.015785473	2.51E-08	5.80E-15	0.032393325	0.024337571	0.015173462	0.010085908
6676x9345	0.809472874	0.00109623	0.003005222	0.033042571	0.022145109	0.009732008	5.89E-07	0.001211821	0.042399931	0.054993261	0.022900384
7405x9341	0.699663663	0.002880597	0.013354863	0.048144012	0.004582204	0.01997987	6.31E-15	0.007508857	0.129379505	0.061908398	0.012598032
3929x7139	0.771468938	0.004434522	0.011631222	0.029868885	0.006360478	0.017695164	0.006122585	0.029533816	0.026543827	0.08343367	0.012906892
9385x4571	0.793979161	0.005026907	0.019704779	0.063738218	1.20E-14	0.013206691	0.01820278	0.011342185	0.004889561	0.063698081	0.006211637
7751x5849	0.501851187	0.00268353	0.15584618	0.156873174	0.004102782	0.056105845	0.012549201	0.015608901	0.031152631	0.034132106	0.029094464
6779x11407	7.07E-13	0.200484227	4.54E-08	0.225762007	0.053789232	0.038983004	0.015901179	0.155085383	0.022570228	0.10726297	0.180161723
8213x6957	0.682186637	0.076296232	0.026080066	0.080544385	0.019922817	0.010512108	0.045452631	0.029916729	0.023589567	0.005497844	9.84E-07
3851x9519	2.69E-05	0.009748171	0.333995445	0.011812786	0.4756251	0.030526426	7.89E-10	1.59E-10	0.096335091	0.004831161	0.037098877
6113x6493	0.746865912	0.009842759	0.075399331	0.071614318	8.90E-05	0.028516939	3.73E-15	0.020264669	0.003948461	0.000922255	0.042536385
8605x12031	0.561640494	0.004748371	0.237706078	1.09E-09	0.001155148	8.88E-15	1.36E-09	0.004665384	0.102809258	0.066948482	0.020326782
6657x5855	0.648548433	0.005503947	0.036041014	0.082031559	0.040077234	0.07470714	0.047540036	0.014665837	0.020627289	0.015813783	0.014443728
6048x11094	0.006453678	0.108461153	0.293000352	0.194603293	0.025052294	0.017285021	2.04E-14	0.232302714	0.00013122	0.04719178	0.075518495
7398x8072	0.687625872	0.110748458	0.052790485	0.056467555	2.07E-14	0.020368134	0.027032589	7.08E-13	0.031047336	0.000108831	0.01381074
4552x4439	0.131183285	0.032066717	0.105352194	0.019553223	0.540106522	0.051684115	0.000495178	9.62E-15	0.06045271	0.042441355	0.016664701
10962x9480	0.57115895	0.004639881	0.105666647	0.000285007	1.27E-14	0.067486032	0.021527937	0.030243169	0.077742092	0.097099418	0.024150868
9852x6631	0.78367095	0.001394397	0.015349275	0.047708342	0.002035966	0.042994957	4.67E-05	3.74E-15	0.048027807	0.046932241	0.011839386
6202x6016	0.772818193	0.035372696	0.072574104	0.00604953	7.99E-15	0.031365125	0.00572437	0.007734817	0.007657478	0.032248123	0.028455564
8229x9812	0.675909666	4.97E-15	0.00365216	0.123505908	0.000848633	0.020529329	0.001331159	0.025118251	0.081757698	0.052225207	0.015121989
5019x6499	0.844074742	0.000747753	0.030338849	0.033525815	0.00447344	0.028299237	8.36E-08	0.010326576	0.016557955	0.009355575	0.022299975
8029x6641	0.030686569	0.088772264	0.291505809	0.363452126	0.008886203	0.038867596	0.095135609	0.030305583	0.009709186	0.04266396	1.51E-05
10673x6785	0.826038037	0.000988977	7.67E-06	0.057851682	5.09E-15	0.00644805	0.002172412	0.009961778	0.057969334	0.035774178	0.002787884
4940x8562	0.655618291	0.004785168	0.023216723	0.054950476	0.012885457	0.038320003	5.23E-05	0.071984055	0.02837811	0.086321493	0.023487911
4295x7455	0.703588191	1.01E-14	0.090033528	0.004185614	0.003747178	0.046556798	5.32E-15	0.033581105	0.017515591	0.100745748	4.62E-05
7933x5848	0.682765403	0.001134995	0.006180231	0.132139167	0.003725538	0.033038482	0.011343246	0.034492817	0.021920576	0.048590709	0.024668836
5395x8400	0.788528723	4.55E-15	0.022427778	0.059885303	0.019258531	0.03149685	0.000749477	0.006149909	0.019012353	0.04736508	0.005125996
10312x7421	0.800749361	0.001546562	2.85E-07	0.036300518	0.045919381	0.021627617	0.011477495	0.004012666	0.05374076	0.024007884	0.000617469
5846x7605	0.877883136	0.000522836	0.022854313	0.058829467	7.09E-05	0.018653092	0.003032471	2.19E-15	0.015304606	0.00114509	0.001704051
5026x7768	0.904237977	2.81E-15	0.003981225	0.006425056	0.002132486	0.021588427	0.001078502	0.000873822	0.033207695	0.016446388	0.01002842
4217x9835	1.30E-08	0.038662982	0.252482985	0.075552749	0.071374428	4.21E-09	0.399635022	0.005380515	2.11E-08	7.78E-15	0.15691128
5023x7133	0.89844732	2.44E-15	0.014279459	0.015891075	0.003975227	0.011727058	1.94E-15	0.002615469	0.015316098	0.01555903	0.022189265
8402x8225	1.11E-15	0.979010933	3.68E-18	1.66E-11	5.34E-17	8.72E-05	0.000761558	0.00085512	0.019108924	2.53E-14	0.000176229
8843x5526	0.711337802	0.00257899	0.039692851	0.014688982	0.000594578	0.091849872	0.003361466	0.00084749	0.059586544	0.053453619	0.022007807
5499x10779	0.496561338	0.00646786	0.00966681	0.055953425	0.088510662	0.002807748	0.007099644	0.247098404	0.0050728	0.024362666	0.056398644
6667x7759	0.684700199	0.017522201	0.073974023	0.128755482	0.001250667	0.04238168	6.10E-15	0.01519926	0.009660935	0.022289683	0.004265869
4924x5706	0.839686709	0.004362541	0.020737976	0.009792005	0.00748784	0.012898853	2.99E-15	0.004160652	0.019876716	0.033755593	0.047241116
7756x6801	0.522460213	0.007523439	0.12401422	0.158737087	0.005646939	0.000202001	0.085750592	0.017598007	0.026306667	0.046488689	0.005272146
7961x10924	0.752241873	2.87E-15	2.35E-05	0.103260263	0.023769946	0.020040628	0.008866396	0.018792472	0.054173696	0.004548586	0.014282662
9967x10913	0.735826264	0.001370963	0.026472244	0.027003863	0.00223336	0.001815428	0.001140044	0.050814915	0.080290664	0.073032196	5.83E-08
8956x9491	0.781466442	0.004568139	0.007509045	0.032086547	3.09E-15	0.055959255	5.08E-15	0.00873772	0.091469502	0.001975863	0.016227487
8696x11872	0.631758608	0.000659053	0.002719727	0.037980014	8.14E-15	0.058075866	0.053944197	0.006375757	0.152229749	0.021018296	0.035238732
5956x10935	0.579239409	0.000720872	8.41E-06	0.004613228	0.082560995	1.98E-13	0.009017605	0.212166763	0.044571181	0.009069562	0.058031977
3759x9361	0.144827905	0.057816586	0.269572513	0.055465413	0.140942047	0.081437034	0.092074606	5.75E-15	0.087773229	0.004456977	0.06563369
5466x4751	0.831197121	0.00365021	0.00501471	0.000945575	0.000133889	0.036957175	0.01119004	0.006491585	0.006076487	0.050677027	0.047666182
6014x5066	0.724633048	0.007297072	0.082330163	0.009805814	6.43E-15	0.05684468	0.005999526	0.016289479	0.000901467	0.057381895	0.038516854
11398x5829	0.785621254	0.001185055	1.52E-05	0.030823032	1.05E-14	8.85E-09	0.046560299	0.039227489	0.065546671	0.019371296	0.011649723
9696x11391	0.84557734	0.000368483	0.005656318	0.013760116	0.007878112	4.15E-06	0.023361294	0.001712239	0.025342156	0.055790209	0.020549582
7584x8706	0.686254727	0.000911535	0.015590998	0.171470362	0.004187546	0.038555703	0.005508345	0.015570457	0.03322214	0.015588157	0.013140032
8478x5528	0.615039295	0.004054806	0.090442102	0.108530854	0.017263633	0.045442974	9.14E-10	0.032942477	0.031136243	0.047976239	0.007171376
8949x8222	0.008142591	0.134329369	0.285481086	0.254810893	0.010831925	0.131522926	0.137841937	0.034061226	2.83E-05	3.66E-15	0.002949751
10493x7103	0.708516029	0.022745234	0.030385509	0.054416216	0.004908619	0.036282795	7.70E-13	0.016234357	0.050370874	0.069096348	0.007044018
8756x6320	0.444667401	0.020017454	0.193857682	0.158732069	0.002903192	0.047532128	6.99E-05	0.009582133	0.093384687	0.022708995	0.006544404
4573x8246	0.79626275	0.001090696	0.072854548	0.000519115	0.000807147	0.006145259	0.011962373	0.048654462	3.51E-08	0.024176233	0.037527383
10769x7578	0.824842287	0.00041963	0.002306511	0.04223063	0.002832515	0.026213473	0.000217968	0.011495008	0.052775103	0.034567246	0.002099629
8032x7275	0.772031657	0.003343155	0.029673214	0.106667015	4.45E-15	0.023606002	0.003993562	0.003349681	0.029599982	0.026809524	0.000926208
7836x4738	0.381737313	4.49E-14	0.135957569	0.178781936	0.002072757	0.154019313	1.60E-14	0.049706651	1.94E-05	0.078772442	0.018932584
8418x11081	0.823936307	0.000916903	0.011793732	0.022354628	0.001424386	0.013001774	0.004090914	0.019937703	0.090814028	0.003930212	0.007799413
7025x6488	0.151082206	0.782689209	0.011977626	0.028774252	1.11E-15	0.001081475	0.01024528	8.65E-16	0.007558405	0.006094553	0.000496994
5759x8398	0.86063265	0.00195056	0.034971216	0.028435051	0.013952662	0.013581037	4.70E-08	1.33E-08	0.00914859	0.018539184	0.01878899
6957x10771	0.580256593	0.158809127	0.014076621	0.000150011	0.021408417	0.008869144	0.042145167	0.084152694	0.037299786	0.033158339	0.0196741
6386x6333	0.583408134	0.035745486	0.062529656	0.130932159	0.019085566	0.081536043	0.006936331	0.031719589	6.64E-15	0.015925182	0.032181853
5384x6497	0.879870206	0.000644297	0.031948916	0.012524356	0.002574288	0.016635686	0.004910538	0.010288451	0.017343352	0.019993636	0.003266274
5118x7926	0.928652289	2.36E-15	0.010328972	0.012819729	0.000357882	3.43E-15	1.89E-15	2.17E-11	0.008746426	0.025528253	0.013566448
7213x7439	0.399483771	0.045386354	0.338769993	1.12E-09	3.59E-15	0.002278873	7.54E-15	0.052845154	0.119409805	0.035118472	0.006707577
7022x5853	0.677902676	0.007747311	0.06423727	0.085887578	0.035049533	0.077834083	0.006105493	0.0052554	0.002558012	0.011054155	0.026368488
4464x4916	0.508739014	0.025167227	0.075471523	0.007592983	0.009935346	0.006103243	0.003072293	0.036428755	0.046864661	0.096705252	0.183919702
9411x9330	0.757719991	5.20E-15	0.028227596	0.069964584	4.53E-15	0.019397636	0.002694235	0.002743144	0.079575544	0.033651624	0.006025646
9020x4573	0.842109716	0.000550803	0.016065761	0.012328249	0.000410365	0.027075321	0.009228894	0.001095338	0.04344466	0.036330746	0.011360148
4663x8087	0.755676548	0.002248564	0.026825791	0.020737747	0.002568403	0.030127204	0.016110379	0.030579653	0.017684127	0.092235244	0.005206341
8397x7273	0.368232972	0.004693443	0.239721149	0.164895149	6.79E-15	0.089894732	0.010855628	8.00E-15	0.079477782	0.038844999	0.003384146
8293x4894	0.397964418	0.003574226	0.204530249	0.163905061	0.020250268	0.058525813	0.0043982	0.002893027	0.052948087	0.071123884	0.019886766
10873x9957	0.484639073	5.24E-14	0.04598255	0.065518302	1.86E-14	0.100576179	0.019087151	0.061332825	0.05486484	0.157153448	0.010845631
3663x8569	0.699989758	0.081963658	0.008909193	0.006857333	0.024397404	4.48E-13	0.005338984	0.008295387	0.004420582	0.002892979	0.156934722
8114x5530	0.580452053	0.004126277	0.047183019	0.145662635	0.007063367	0.0705712	0.010987127	0.045463662	0.044255975	0.022487157	0.021747527
11141x8845	0.765647951	4.67E-15	0.022293959	0.013778502	0.004356656	0.043920615	0.000622084	0.008182363	0.073472385	0.045232515	0.022492969
10238x10436	0.784041502	0.000910282	0.001349624	0.006417797	4.71E-15	0.023385872	0.018655226	0.015935439	0.063330328	0.077364254	0.008609675
10960x9163	0.467802795	0.014358521	0.163915878	0.034386401	0.004096065	0.090269774	0.03307817	0.007055964	0.085415361	0.08788416	0.01173691
6871x11565	1.73E-13	0.080721449	0.129870605	1.97E-07	0.112322075	3.51E-14	0.549276408	0.022993533	0.012959712	0.041221716	0.050634305
8319x9653	0.761891208	0.000579677	0.005241603	0.0586696	0.0066163	0.041465679	5.01E-15	0.002393959	0.066662997	0.049364057	0.007114919
8216x7592	0.86096035	0.006436727	0.014008074	0.044326855	0.000965645	0.008478066	0.004661688	1.78E-15	0.035166748	0.024862041	0.000133807
8508x10921	0.790383439	0.000630707	0.008647441	0.043385905	6.20E-15	2.89E-12	0.065368566	0.010356741	0.06389994	0.004959068	0.012368192
6563x5380	0.323646684	0.05068009	0.206220324	0.152781554	0.036793631	0.12936393	0.021518251	1.64E-07	0.00228648	0.053225594	0.023483298
6926x5061	0.806751695	0.006702149	0.028588447	0.037790467	0.017099743	0.021787641	0.006555	0.005685295	8.29E-06	0.047553281	0.021477996
5829x4432	0.854942918	0.001311591	0.022789633	0.006077116	0.001710676	0.019233827	4.79E-05	0.012188602	0.00215433	0.041295169	0.038248277
7326x11404	0.602259024	0.000825756	2.31E-09	0.127613987	0.001404449	0.010582603	0.009663833	0.053719176	0.107384887	0.03284105	0.053705233
5127x9512	0.510526575	0.002133753	0.025689445	0.204516373	0.014083033	0.060079967	0.001685705	0.087119216	0.021736049	0.06737618	0.005053705
7009x3632	0.888263655	3.95E-15	0.011420655	3.14E-12	0.001880896	0.020676443	0.005597302	0.005790173	0.012275817	0.020437541	0.033657518
10390x5042	0.699709525	6.87E-15	0.005968353	0.015370925	0.003332867	0.054421913	0.04902279	0.041497376	0.060639149	0.06924178	0.000795322
6738x4110	0.830182564	0.001400806	0.010799091	0.005326573	0.00740837	0.04109534	0.007572885	0.005189564	0.006433534	0.036036113	0.048555159
7471x4740	0.75522099	0.001393992	0.061667365	0.008300966	0.006430021	0.056976235	4.65E-10	0.033689934	0.012583953	0.049285006	0.014451538
7586x9023	0.731831238	3.95E-15	0.008524606	0.116257927	0.006247447	0.050375347	2.87E-05	0.001828394	0.0342254	0.031379396	0.019301528
11123x5672	0.858624948	0.000574817	0.006437153	0.029091272	0.00534056	0.013457044	0.015037681	0.026833315	0.019383526	0.023885561	0.001334123
9870x9803	0.763774756	0.002347618	0.00025123	0.069615776	0.001513171	0.011924519	0.006234191	0.010267186	0.072198163	0.052278059	0.009595331
7558x3947	0.867318128	2.94E-15	0.021556906	0.040718124	0.001323782	0.01083011	6.70E-11	2.06E-15	0.000580016	0.032705274	0.02496766
7753x6167	0.748798973	0.00135941	0.01534025	0.144757433	0.004751819	0.056677646	4.68E-15	0.004844996	0.00421569	1.83E-09	0.01925378
4757x8563	0.540195436	0.028899343	0.005243297	0.09678997	0.011909101	0.086482693	0.044095934	0.043393934	0.000118761	0.104779149	0.038092383
8767x8223	0.290426094	0.563858184	0.000751982	0.044594062	0.002695294	4.26E-10	0.065293567	0.013459938	0.017545511	0.001375367	4.51E-10
7511x12037	0.482617456	2.93E-15	3.87E-08	0.0664368	0.187204125	6.20E-15	0.003223599	0.094116046	0.066048652	0.008278609	0.092074674
8861x8699	0.687003245	0.002421553	0.028243572	0.134587062	0.007392204	0.073809008	0.00624682	0.001280603	0.047697031	0.00056104	0.010757861
4662x7770	0.935698728	2.53E-15	0.007290754	0.001800816	0.000343894	0.007537025	1.62E-15	0.002394938	0.013171197	0.029200877	0.00256177
9751x4886	0.761081259	0.002066611	0.015096911	0.016219448	0.079354166	0.032492882	0.057484041	0.000798979	0.01353869	0.021867012	2.03E-15
9234x10283	0.817677636	2.61E-15	0.000238801	0.041162098	0.004049977	0.016738613	0.010925531	0.007986409	0.082721474	0.008442425	0.010057037
7214x7756	0.450771885	0.478820018	0.023271405	0.000846273	0.005664734	9.35E-16	2.13E-15	0.004716143	0.010081259	0.007961646	0.017866637
6740x4427	0.110960143	7.56E-14	0.396791977	0.139918248	0.006627075	0.1648233	0.007108054	1.50E-14	0.05636752	0.074830621	0.042573061
5664x7606	0.825258068	0.00118507	0.027488771	0.071490481	7.40E-15	0.013058139	4.00E-15	6.76E-08	0.02829231	0.019169787	0.014057307
6775x10772	0.206533507	0.163155827	0.141606865	0.028085275	0.022658855	0.00356885	0.21759599	0.103016925	0.051635814	0.054127724	0.008014369
6857x9027	0.830935242	0.000577603	0.024376233	0.042829833	0.012036973	0.020761012	0.006605165	0.000439641	0.042533769	0.000133275	0.018771255
8030x6958	0.791268771	0.004099217	0.014748354	0.119750095	0.001441239	0.007011812	0.012542211	0.00172868	0.045292708	0.00032511	0.001791801
10326x9960	0.722448305	5.95E-15	0.0173013	0.055417737	1.04E-14	0.007350541	7.46E-15	0.033421432	0.051806335	0.111820349	0.000434002
3931x7457	0.772913841	0.009140287	0.07274619	0.009435374	0.001576755	0.017053212	0.022478118	0.030728835	0.003723019	0.024432754	0.035771615
6044x10459	0.171952791	0.005243053	0.375552622	0.203815003	0.023960365	0.038847444	0.004737947	0.106783581	0.005042915	0.061653389	0.00241089
8145x11241	0.786148475	3.08E-15	0.00420055	0.035078174	0.007964758	0.01596839	0.003574324	0.000471765	0.138528588	0.001864824	0.006200153
6496x9663	0.624388513	0.001086468	0.068117767	0.09996496	0.015512025	1.25E-09	5.47E-15	0.004425114	0.08353087	0.092236112	0.010738168
8854x7430	0.855805153	0.007929332	0.009101225	0.021845141	2.58E-12	0.019454177	0.006653821	0.006275996	0.061796336	0.005091457	0.006047361
5209x7767	0.877325039	2.80E-15	0.004290617	0.021889675	4.63E-15	0.008216425	1.47E-06	0.010747222	0.033143348	0.030334176	0.014052024
11047x8369	0.752822948	4.08E-15	0.001422085	0.018310669	0.015104935	0.016563714	2.49E-11	0.031983041	0.121837184	0.03478317	0.007172254
6556x4111	0.871405226	0.000633321	0.023257045	0.011470012	0.000828129	0.035592159	0.000145436	1.24E-05	0.009002235	0.018806519	0.028847509
8482x6162	0.235621198	0.027528138	0.247120258	0.195628023	0.010269271	0.04932008	0.026808371	0.0353334	0.097880851	0.06326202	0.011228391
8774x9492	0.795455617	4.56E-15	0.008140474	0.074000187	3.50E-15	0.049945918	6.44E-13	0.019768373	0.026260979	0.023929184	0.002499267
11215x5830	0.868125409	0.000436867	7.65E-12	0.015754701	0.007525534	0.00273812	0.020545617	0.017891918	0.04001874	0.026711106	0.000251988
11050x9004	0.713664143	0.002758422	0.004745249	0.031983252	0.004477201	0.042456738	0.017176841	0.007349293	0.077366698	0.073022402	0.024999762
8310x8067	0.243351075	0.638455473	0.010590903	0.054474242	0.002113135	2.20E-11	7.92E-14	0.001502163	0.01681605	0.032696957	7.55E-11
6282x3954	0.757696648	0.002073349	0.057594276	0.009644329	0.002888938	0.007382456	0.000107961	0.075876133	2.66E-15	0.049558895	0.037177015
6659x6173	0.605594899	0.011115625	0.037146582	0.077706934	1.91E-14	0.036064901	0.161470545	0.009482317	0.011909636	0.015717229	0.03379133
3920x5553	0.363757517	0.009537328	0.447866405	7.66E-08	1.52E-14	9.63E-15	7.74E-15	0.028328402	0.101709466	0.027228155	0.021572649
8116x5847	0.483148833	0.01038271	0.084373376	0.202834288	0.006800154	0.068290567	0.009821589	0.034650692	0.019849363	0.063395281	0.016453149
9771x8376	0.087705138	0.010126599	0.30986066	0.223696424	0.00995268	0.173735733	1.21E-14	0.050358144	0.062027127	0.065805806	0.006731689
8383x4735	0.61261388	1.30E-14	0.047179718	0.151822053	0.003521845	0.051184124	0.0008575	0.028446786	0.014888233	0.066071453	0.023414408
3943x9677	0.345143493	0.015676004	0.021065652	0.002177997	0.558735474	0.003635823	1.81E-15	0.000397743	0.00368764	0.008022337	0.041457836
10144x9961	0.558986482	0.012689344	0.073239556	0.099857057	1.49E-14	0.028317925	1.39E-14	0.022228176	0.117076349	0.05748742	0.03011769
8234x10764	0.676841784	3.78E-15	2.12E-08	0.039747291	0.016528632	0.006319683	0.092392632	0.075695026	0.073906104	0.004969996	0.01359883
9142x10125	0.787198886	0.000613876	0.005412927	0.027422438	0.004697941	0.036011171	0.015656816	0.036569289	0.051901132	0.028037392	0.006478133
11128x6624	0.701032015	0.002796579	0.024677355	0.019440862	0.010383245	0.019463891	0.033062829	0.057881645	0.035161252	0.093541882	0.002558444
5917x3956	0.776609713	3.29E-15	0.00615013	0.017642371	0.027806241	0.026349549	0.001781911	0.04555768	3.46E-06	0.013224673	0.084874275
4309x9993	1.22E-13	0.045308702	0.177135835	6.30E-14	0.224913365	7.10E-14	0.470939015	0.000821667	3.78E-14	6.37E-14	0.080881417
6197x5065	0.467479526	0.014189111	0.204546145	0.079530622	0.01379925	0.120305333	0.010502287	0.07444984	3.63E-05	0.004627586	0.010534005
5752x7129	0.760950214	0.004323433	0.057959066	0.11478582	0.003411154	0.021187263	6.36E-15	0.00764907	0.028471697	0.001262284	9.43E-11
7956x9973	0.629281668	6.82E-15	2.33E-06	0.137164634	0.000951502	0.007973316	0.010770407	0.05453761	0.090660614	0.068657921	6.56E-13
7843x6007	0.588891548	1.28E-14	0.137779503	0.114656753	0.007151255	0.046306138	0.025216699	0.022094072	0.005587541	0.033915107	0.018401384
9406x8378	0.616827755	0.005445819	0.076508135	0.093315596	0.006899082	0.065801815	0.004982095	0.016210888	0.047933172	0.061990434	0.00408521
10495x7420	0.83786425	0.00214643	0.00611633	0.043395318	0.00592154	0.024589542	0.00445552	0.005040031	0.048088024	0.022379697	3.32E-06
9045x9015	0.606757647	8.22E-15	0.041747321	0.148145712	4.74E-15	0.037239429	6.20E-15	0.004003623	0.102825314	0.054143873	0.00513708
6313x9664	0.760727189	4.52E-15	0.003507293	0.055199959	0.002470511	0.001828713	6.00E-15	0.008179693	0.0921995	0.068809633	0.00707751
6027x7286	0.857628534	0.000596721	0.025496978	0.039817584	0.002501862	0.02326202	0.006939823	0.005423597	0.019281717	0.004523533	0.014527632
6476x6174	0.137488334	0.081204935	0.345577946	0.208889282	8.68E-15	0.103205995	0.004930261	0.043610205	4.97E-07	0.049602057	0.025490488
5742x5226	0.755463407	0.012226873	0.024956907	0.011899938	0.001191745	0.076872125	0.000622556	0.004212672	0.002903037	0.065343009	0.044307729
4926x6023	0.811133492	4.69E-15	0.045194453	0.021216376	0.002869281	0.018750389	0.001234725	0.021279319	0.003091228	0.046423105	0.028807632
4564x6660	0.917072467	0.000453184	0.013637117	0.006274622	0.001195993	0.002901035	1.77E-15	0.004971211	0.003366192	0.035628488	0.014499691
8650x3623	0.709010102	0.00361032	0.026340196	0.026949417	0.013991995	0.022566605	0.029515034	3.78E-05	0.026840792	0.096884844	0.044252883
5494x9828	0.691926718	0.00712699	0.026258983	0.048467542	0.014627171	0.017667743	6.45E-09	0.045817014	0.04383978	0.093342528	0.010925525
10236x10119	0.738294243	0.000936225	0.018598714	0.017493383	0.012382935	0.025688635	0.011012894	0.03365111	0.076287019	0.057750431	0.007904413
10941x5673	0.811036773	0.000510091	0.000762617	0.022440565	0.006679123	0.030933081	0.008066891	0.021418062	0.04368116	0.053447178	0.001024457
10594x8848	0.668439718	0.005961406	0.050176545	0.101346838	0.027149411	0.065133241	5.41E-07	0.000476817	0.069203832	1.12E-12	0.012111652
9291x4096	0.885692775	0.002548487	0.009854377	0.013768872	0.004194642	0.027112648	0.000981466	0.007858762	0.015456765	0.025434958	0.007096249
4948x10148	0.409763894	0.05439002	0.077181082	0.034642834	0.013033342	6.61E-12	0.1072742	0.170987444	0.030718456	6.39E-15	0.102008728
6919x3792	0.896494332	0.001064504	0.009283337	0.005149104	0.00374059	0.009881231	0.011983651	0.002879535	0.005986891	0.024072949	0.029463876
7197x4583	0.617328062	1.23E-14	0.086901578	0.026689179	0.038962301	0.077148285	0.019383803	0.014391728	0.002104164	0.075817891	0.041273008
9123x6635	0.72244622	0.00308012	0.040442041	0.046246471	0.004230203	0.036980952	0.005097043	0.012065691	0.049989886	0.060883085	0.018538289
6558x4428	0.528114917	1.79E-14	0.078718361	0.039347454	0.017752531	0.1391475	0.044330349	0.018544099	0.020482789	0.081405474	0.032156527
8661x5527	0.675094847	0.012012468	0.035366649	0.112635601	9.67E-15	0.055164541	0.004296333	0.025700653	0.041807112	0.029236431	0.008685365
7758x7118	0.899358391	0.005951742	0.02924973	0.004940843	0.00062384	0.015724862	0.038381522	8.83E-07	0.005768186	4.94E-13	7.13E-16
5464x4434	0.784010891	0.003988791	0.006165933	3.85E-08	0.001651468	0.020855143	0.001508539	0.038705008	8.15E-06	0.018371729	0.124734306
5025x7451	0.853262652	2.51E-15	0.014750946	0.018436104	0.038393205	0.018559775	0.003902285	0.001882498	0.032509045	0.007836801	0.010466689
11309x6306	0.837269941	0.000647937	0.000159413	0.019526103	0.012438497	0.004521204	0.021735751	0.024645114	0.015358588	0.063697452	9.69E-15
4938x8244	0.797431528	5.08E-15	0.037632252	0.007274393	0.001105111	0.023181044	0.000572894	0.019952839	0.035444564	0.057537438	0.019867937
8944x7270	0.668944108	0.019751854	0.048884783	0.123418643	0.002565095	0.0452925	7.76E-15	0.023433699	0.034420045	0.03016834	0.003120931
7574x6802	0.31020823	3.23E-14	0.197660078	0.300130863	0.000576064	0.056941949	0.080367654	0.023497328	0.000741188	0.029876645	2.63E-15
5667x8240	0.85826883	2.79E-15	0.011335493	0.045527788	0.003729911	9.37E-15	0.010642609	3.55E-15	0.02537201	0.029151372	0.015971987
3939x9043	0.66055414	0.044043864	0.002419294	0.005537184	0.046528609	2.46E-15	0.05682767	0.040905306	0.015965296	0.000869995	0.126348641
9750x4569	0.800863329	0.005155303	5.52E-06	0.023214336	0.011560541	0.011865863	0.031601423	0.036080939	0.007744415	0.066682434	0.005225897
7954x9655	0.703576856	4.74E-15	0.006725889	0.082241276	0.002229402	0.036070754	0.000182223	0.015995011	0.110831774	0.022697769	0.019449047
7591x9975	0.680081604	5.07E-15	0.006972187	0.044728338	0.035717151	0.041518188	7.70E-15	0.017224695	0.079673844	0.052390186	0.041693806
6396x8236	0.701116366	0.001981027	0.019419813	0.152974551	0.009436088	0.044495806	5.84E-15	0.009125339	0.029946754	0.027125603	0.004378651
4401x10151	0.385073728	0.006699276	0.071238009	0.020140299	0.169915457	5.25E-05	0.016839453	0.012630502	0.035971804	0.015092235	0.266346766
10125x6471	0.672373642	0.007129975	0.013141565	0.055023363	0.007384316	0.016486834	1.01E-14	0.022449044	0.081417225	0.096486306	0.028107728
8777x10127	0.666884843	4.81E-15	9.88E-10	0.074116378	7.58E-15	0.024051477	0.038014529	0.019303665	0.103650508	0.029182084	0.044796516
8314x8702	0.579215911	0.009320492	0.037660297	0.179076202	0.026681892	0.086722108	0.012582492	0.012114888	0.032383968	0.010076817	0.014164933
4108x6504	0.893881418	3.69E-15	0.03500995	0.004126125	0.000739067	1.86E-05	0.003540879	0.005728936	0.002222537	0.034727236	0.020005287
6862x9979	0.701286311	0.001768199	0.00110536	0.052433012	0.003598461	0.019638061	7.35E-15	0.007404118	0.079074808	0.11293835	0.020753319
6489x8394	0.815430829	3.52E-15	0.015514486	0.068223623	0.005338593	0.003874755	0.00344715	0.012147174	0.03735931	0.03414175	0.00452233
7926x4579	0.533249928	0.008232845	0.07459377	0.138302901	0.01212437	0.088765016	1.39E-14	0.041321552	0.00140604	0.076189878	0.025813698
6666x7442	0.584319964	0.201658466	0.094832723	0.066768672	1.29E-14	0.006835458	0.017807305	4.43E-15	0.006020047	0.011547573	0.010209791
9590x8695	0.595550062	0.014704747	0.060674867	0.067714374	0.005250644	0.075629953	5.68E-07	0.001497005	0.121098674	0.018584549	0.039294557
10027x5361	0.762917458	0.000769608	2.27E-15	0.015703678	3.32E-15	0.014471501	0.033998146	0.019675357	0.059092406	0.093371846	1.78E-12
7857x8545	0.50677177	0.013361877	0.034897186	0.145973438	0.015737624	0.064736482	0.091558246	0.021003138	0.073699628	0.010589884	0.021670728
8421x11715	0.765991984	0.000785463	0.019771815	0.034879355	1.30E-14	0.02276196	0.019317028	0.000475797	0.09203415	0.021711638	0.02227081
6211x7603	0.901826952	0.004019083	0.019501822	0.025203241	0.000311607	0.028467818	0.000498896	0.002503641	0.004857143	0.012809797	6.08E-10
11127x6307	0.72858208	0.000672459	0.00450653	0.045234051	0.002626629	0.035477888	0.017650106	0.028195321	0.088770864	0.034868096	0.013415977
9130x7904	8.28E-05	0.431654293	0.120091556	0.068068529	0.039537972	0.122744764	0.137116566	0.0443168	0.033900016	4.54E-15	0.002486691
4559x5708	0.901960421	0.001267434	0.012075799	0.001390519	0.000482078	0.012008432	1.58E-15	6.79E-05	0.008826429	0.028552593	0.033368353
9494x7902	0.76158497	0.020990856	0.021519539	0.061112361	0.003284625	0.043378168	0.023219948	0.016796061	0.032799508	0.003863608	0.011450354
6956x10454	0.00196822	0.076501757	0.378887883	3.49E-10	1.22E-05	0.082290985	0.173152812	0.100059347	0.1057646	0.066260242	0.01510198
6577x7918	0.62541271	0.007104564	0.085251715	0.182949991	0.01919509	0.011690654	0.002095619	0.01248731	0.015243392	0.023176244	0.015392711
5735x3957	0.653561855	6.83E-15	0.017990178	0.023339988	0.02537997	0.059643366	0.071160174	0.023584226	8.67E-13	0.033832581	0.091507664
5568x6813	0.833035656	0.003953242	0.029834512	0.083665323	0.005524571	0.024606015	5.40E-05	0.004763614	0.008155961	3.07E-05	0.006376338
6928x5378	0.607905314	0.003147241	0.101408032	0.130711277	0.020276787	0.0568989	0.010806408	0.007941607	0.00484496	0.027366858	0.028692616
9317x8855	0.556677034	0.001488439	0.050729996	0.163395984	0.001884141	0.138530172	0.007597168	0.001437041	0.068031463	2.50E-08	0.010228538
11587x7097	0.77561034	4.41E-15	0.009019887	0.012309913	0.038688261	0.034384652	0.019777436	0.005735646	0.071195608	0.031174464	0.002103794
3382x7142	0.430886893	5.90E-15	0.042798681	1.99E-15	0.355881575	0.002582986	0.022047114	0.003871062	0.004284812	0.000438192	0.137208683
10404x7580	0.788074128	0.005424336	0.006350738	0.047722451	0.00228816	0.061585935	0.009253274	0.004570303	0.064051186	0.005511164	0.005168323
9765x7425	0.793406291	0.017209313	0.009400076	0.071219312	0.003637663	0.042187486	0.00457212	0.015706332	0.011056011	0.023641314	0.007964082
9236x10600	0.763874753	0.000591698	0.009374651	0.096072841	0.003796594	0.013327187	2.04E-12	0.010953064	0.078835523	0.023172934	7.54E-07
8925x3781	0.873295702	3.32E-15	0.008525752	8.53E-05	0.002357415	0.013423324	0.007156837	0.003212756	0.014964547	0.054663597	0.022314775
4467x5550	0.774410261	0.00077436	0.017162256	0.008333503	0.018272291	0.026100654	0.003913413	1.08E-06	0.022149949	0.099208895	0.029673334
9482x5681	0.583313183	0.001392125	0.001281022	0.109132171	0.034391214	0.072996584	0.001717564	0.027681324	0.063562349	0.088008439	0.016524026
6829x3951	0.886031097	0.001370392	0.045566149	0.002531375	0.000981543	0.005855335	0.014384774	1.80E-15	0.001704572	0.011193901	0.030380862
3661x8251	0.76335257	0.017755434	0.033116825	0.00476308	0.028387147	0.004869406	0.00352463	0.003958764	0.000560712	3.66E-06	0.139707768
5292x6339	0.754819171	0.002568301	0.048060173	0.068215889	0.00328723	0.030999678	0.002703107	0.009222915	0.014356754	0.031693846	0.034072935
7492x8547	0.78959103	0.000522162	0.009804342	0.103751047	0.002297297	0.045379893	5.79E-14	0.000886859	0.020596901	0.017386377	0.009784093
9224x8379	0.536554278	0.017676697	0.096554549	0.114538591	0.009781116	0.086172771	0.002278866	0.011498941	0.069701946	0.049313392	0.005928855
9682x8853	0.622342427	0.003659325	0.04593594	0.032018114	0.002996074	0.125232308	4.00E-06	3.25E-05	0.079614365	0.058229794	0.029935199
5467x5069	0.805004354	0.020911014	0.017412669	0.002825073	0.005465111	0.038805576	0.002360065	3.08E-15	0.002734185	0.05226221	0.052219744
7675x8546	0.622612358	0.003918935	0.068173375	0.235756539	1.98E-14	0.013527039	0.015230786	0.006118348	0.007351769	0.012606206	0.014704645
3653x6665	0.220189831	0.013141788	0.456353315	8.49E-10	1.67E-14	1.40E-14	1.11E-14	0.079005092	0.160691192	0.042645973	0.027972808
4855x9672	0.552376348	0.149937436	0.002301232	0.008189481	0.056774293	2.53E-15	0.083791838	0.114431399	0.00089832	0.004667831	0.026631822
11135x7893	0.788669756	3.27E-15	0.002811628	0.021461395	0.016509501	0.039279226	4.40E-15	0.01901495	0.087821377	0.018100371	0.006331796
9491x7267	0.709910115	0.00717635	0.004716885	0.114741766	0.001149366	0.028210887	7.29E-15	0.019928545	0.038954716	0.064062904	0.011148464
4373x5075	3.26E-10	0.036193854	0.327960047	0.112198135	0.012746088	0.016777799	0.071719011	0.072148768	0.104086149	0.114247959	0.131922189
8755x6002	0.657338923	0.004354644	0.027503502	0.168522515	0.019527476	0.049628844	1.01E-14	0.021024439	0.012214912	0.031924253	0.007960491
9602x10915	0.728035424	5.32E-15	1.77E-05	0.056108484	7.38E-15	2.48E-08	0.042029656	0.015945041	0.061011601	0.094439321	0.002412759
10764x6626	0.829584935	0.00073776	0.01140801	0.018414465	0.008449897	0.018331316	4.59E-15	0.006774908	0.045145002	0.047030177	0.014123531
7296x6010	0.62542908	0.005535031	0.057429997	0.079164771	1.31E-14	0.003432503	0.112869388	0.034616767	0.030855335	0.047137818	0.003529311
9305x6634	0.747505584	0.002555379	0.025567635	0.011922651	0.001541319	0.065646486	5.20E-05	0.039632484	0.063386388	0.038755261	0.003434855
9422x11234	0.843735281	0.00060604	0.011497729	0.054199481	2.20E-14	0.005441981	0.002777288	3.90E-15	0.038481598	0.018182179	0.025078423
5860x10143	0.385928559	0.017522594	0.213554744	0.069538916	0.011285177	0.061211577	0.000360855	0.024971877	0.131322533	0.060147539	0.024155628
8953x8857	0.712233848	5.75E-15	0.019676898	0.14072682	8.78E-15	0.050705621	0.010327493	0.019105467	0.043786853	9.41E-12	0.003437
7489x7913	0.080534272	0.78909614	0.051320483	0.016653881	0.000799524	6.70E-13	4.50E-14	1.90E-15	0.048916756	0.007203805	0.005475138
9408x8696	0.524568772	0.00659461	0.077480047	0.138232017	0.000998731	0.143971861	0.003023295	0.026800442	0.066405981	6.56E-08	0.011924178
7671x7912	0.413242402	0.128780864	0.135169696	0.111364665	1.54E-14	7.67E-15	0.048548149	0.019139444	0.102920049	0.021030521	0.019804211
9239x11235	0.78443597	3.50E-15	0.003049257	0.067161309	7.98E-15	0.000258411	0.016231948	0.003497032	0.075498262	0.044393066	0.005474746
4764x9832	0.515027481	0.03722216	0.111932777	0.101668699	0.068210735	3.98E-06	0.037758841	0.092196808	1.10E-11	1.27E-08	0.035978508
10330x10594	0.746259236	0.001562527	0.003689604	0.032034841	0.003729851	0.00302595	0.017244106	0.011294915	0.071006837	0.086428316	0.023723817
4389x7930	0.82255149	0.002561856	0.040273782	0.041724513	4.20E-15	0.022032264	2.95E-15	0.002857317	0.018282653	0.028344127	0.021371998
4099x4918	8.02E-14	0.030087368	0.62372721	0.008619535	1.98E-14	5.90E-15	1.69E-14	0.103999258	0.167702974	0.021617715	0.044245939
6200x5699	0.373605118	0.07309029	0.201057614	0.138031758	0.002752863	0.117813971	0.010291377	0.039068536	0.001326771	0.029085803	0.013875899
8513x11873	0.705814813	0.000671076	7.62E-05	0.035119364	0.009355623	0.028990874	0.027009492	4.07E-10	0.13215854	0.034166713	0.026637337
3922x5870	8.08E-14	0.034017295	0.647884319	0.037899285	8.33E-15	9.19E-15	1.07E-14	0.035232943	0.179211868	0.032766802	0.032987487
5572x7448	0.857287911	3.88E-15	0.055335166	0.051863814	0.007646472	0.009905666	2.34E-07	0.000592485	0.00192928	0.009772739	0.005666233
5370x3959	0.676616908	0.000550724	1.68E-08	5.65E-05	0.003398928	0.004347577	0.102901651	0.036791527	2.40E-15	0.03983759	0.135498587
7497x9499	0.805312803	3.67E-15	0.001839905	0.03315739	0.001913447	0.017072558	4.03E-15	0.00944424	0.064199828	0.051205168	0.01585466
10026x5044	0.849519273	3.21E-15	7.05E-09	0.021652806	0.012203561	0.018437469	0.02772831	0.000419177	0.025393882	0.044219034	0.000426482
8121x6799	0.164686587	0.021212701	0.279111765	0.172399381	0.009307083	0.104869633	0.102360812	0.041529051	0.098756236	1.87E-12	0.00576675
8769x8540	0.841504998	0.000689015	0.013325281	0.059593507	9.51E-15	0.019831681	0.00675179	0.004357148	0.038436157	5.39E-13	0.015510422
7312x8866	0.592410703	0.002728419	0.107206992	0.143016613	7.52E-15	0.012647023	0.002903954	0.034493188	0.055481709	0.042031378	0.00708002
6034x8556	0.761586603	0.001697454	0.022096193	0.099817643	0.005807837	0.003970326	6.20E-15	0.004335405	0.071532338	0.014412165	0.014744037
10482x5200	0.728802107	0.000447244	2.06E-15	0.078547763	0.006049674	3.18E-07	0.048986868	0.034089176	0.04052636	0.059039547	0.003510943
3934x8091	0.708314397	0.031248144	0.059083075	0.023192447	0.064645847	1.87E-15	0.035505848	0.015175927	0.010247972	0.009053177	0.043533166
4400x9834	0.658238163	0.002671807	0.034823052	0.027363419	0.095290664	0.006236521	0.03395203	0.021510256	0.00379697	0.002345844	0.113771273
7124x7915	0.507136335	0.341238994	0.038885524	0.044286446	0.001793287	0.020629545	0.002399404	0.003434364	0.037250415	6.21E-05	0.002883549
7556x3629	0.889512573	0.000401864	0.025791065	0.010655117	2.67E-13	0.001720182	0.005765719	0.000495639	1.67E-07	0.020227334	0.04543034
5469x5386	0.609276216	0.181087166	0.034149553	0.005288307	0.00131263	0.038928458	3.87E-15	1.52E-07	0.022216233	0.04125419	0.066487095
6674x9028	0.731271444	0.000798173	0.040358819	0.077484879	0.005890038	0.031075309	0.000125582	6.80E-06	0.032934246	0.054554852	0.025499861
8763x7589	0.808024628	0.017552112	0.00913002	0.039376529	4.07E-15	0.035613535	5.07E-15	0.002882075	0.060661348	0.022475986	0.004283768
4492x9992	0.532360869	0.006455788	0.029900862	0.052671653	0.123605999	9.47E-09	0.061419383	0.011988337	0.031806387	0.009166877	0.140623836
4922x5389	0.855320869	0.00963914	0.031988239	0.010738345	0.001377766	0.017048504	0.00067754	0.003243594	0.004838856	0.027724371	0.037402776
9121x6318	0.663629797	0.002866308	0.05068225	0.069508759	0.001325751	0.070438481	4.20E-05	6.10E-15	0.071922797	0.04506126	0.024522596
10029x5678	0.734577277	4.03E-15	0.00263653	0.090414768	0.006106957	0.028992573	0.015577979	0.004092603	0.042688908	0.064589674	0.010322732
5935x7128	0.574639833	0.01645341	0.135183828	0.192525401	0.002493563	0.045684621	4.71E-12	0.008648359	0.018886047	7.04E-09	0.005484931
10573x5041	0.781833465	4.24E-15	0.002851867	0.005816403	1.13E-14	0.021823778	0.038504355	0.048832749	0.045508918	0.048332052	0.006496412
9588x8377	0.689344154	0.001137295	0.042818826	0.092758049	0.00146281	0.048918949	6.46E-15	0.0195356	0.062424024	0.030735707	0.010864586
8694x11555	0.809852414	0.001297529	0.000722156	0.034342991	0.00345054	0.00706374	0.005271687	0.014184169	0.079052779	0.021321033	0.023440963
8388x5687	0.494532986	0.006925638	0.117939564	0.060071044	0.014266982	0.126715657	0.043599345	0.021088959	0.071607455	0.031202904	0.012049465
8577x6955	0.768486117	0.002651433	0.007090031	0.077236956	0.004215756	0.030203368	0.041080121	0.012235687	0.037005057	0.009313655	0.010481821
3757x9044	0.183117706	0.097849438	3.25E-15	4.28E-07	0.565370302	8.88E-05	2.69E-15	0.018087817	2.95E-05	5.15E-15	0.135455979
9201x4255	0.886676792	0.001344163	0.012233867	0.034084699	0.0092799	0.015334396	1.64E-09	0.002893639	0.005954792	0.021507739	0.010690011
7145x11722	0.485053985	7.70E-15	1.70E-11	0.035084337	0.046018435	0.010127156	0.012145696	0.100084529	0.106277628	0.021507275	0.183700958
7386x5851	0.634399748	0.001030045	0.017652897	0.154380992	0.028743186	0.033257046	0.076953176	0.02032211	0.019551573	0.004864466	0.00884476
9314x8220	0.540515157	0.011427399	0.089312951	0.163121322	0.002670636	0.096831225	0.010242157	0.00659878	0.042325509	0.013346755	0.02360811
4394x8882	0.125815591	0.843690383	0.001691846	0.004156997	0.000507346	7.54E-16	6.49E-16	0.011592079	0.001266524	0.001292384	0.00998685
5012x5230	0.792505041	0.020789821	0.071661649	0.001112536	0.003575223	0.004965663	0.003703763	0.001708807	0.004724066	0.029456791	0.065796641
5763x9033	0.800255226	0.000789244	0.004970195	0.036778358	0.00089805	0.02395895	0.00035538	0.01186338	0.051697448	0.05286009	0.015573678
8783x11079	0.812310501	2.92E-15	0.002662092	0.079077797	1.01E-14	3.64E-15	0.003564107	0.008403903	0.069405926	0.018245731	0.006329942
6758x7600	0.748523267	0.146445432	0.023793641	0.011802879	0.004405196	2.84E-15	0.009936162	0.005706355	0.017347492	0.028716216	0.003323359
4472x6502	0.879012872	0.000593366	0.032987508	0.01439826	0.005498806	0.005966369	3.45E-12	0.005343677	0.007465264	0.032119997	0.01661388
3568x7776	0.751759264	0.003280772	0.004770946	0.008824401	0.06775535	0.035974255	0.007381728	0.009646064	0.005431065	2.28E-15	0.105176155
4285x5551	0.830885017	0.007507781	0.074321371	1.30E-15	0.002779371	5.00E-15	6.83E-08	0.005928193	0.026947522	0.021356301	0.030274377
9029x6159	0.626170884	1.37E-14	0.094926913	0.093737633	0.004434042	0.049673686	4.08E-13	0.024821144	0.040835938	0.052778649	0.012621111
5381x5862	0.8309063	0.006056681	0.014731765	0.045060062	0.002760452	0.015108866	0.000132297	0.012709805	0.005097287	0.037960724	0.029475761
7126x8232	0.752821711	0.020968542	0.014334375	0.095679081	0.002488698	0.023997189	0.004825742	0.002898239	0.070864142	0.01078784	0.00033444
5018x6182	0.763449064	0.001581049	0.061473424	0.028720365	0.012069044	0.03303415	1.68E-10	0.016516911	0.013610682	0.048427555	0.021117756
5928x5859	0.313152074	0.542529402	0.002798437	0.028731664	0.000587122	0.013893829	7.86E-05	0.00931673	0.039757338	0.027545247	0.021609581
9849x5996	0.708446033	0.002666699	0.014456603	0.05804172	0.002286385	0.036084147	8.36E-15	0.023389906	0.079086838	0.070314871	0.005226798
7744x4580	0.622914475	9.10E-15	0.058735426	0.083670934	0.054497428	0.036528845	0.00370883	0.018483349	4.29E-05	0.082033838	0.039384021
10119x5519	0.729219863	5.24E-15	0.004353697	0.05413901	0.026199796	0.038987215	0.009259531	0.008059641	0.069259656	0.06052159	4.78E-15
4024x7932	0.674165369	0.184351284	0.028590596	3.45E-07	0.018652469	2.81E-07	0.027171242	0.022357479	0.001691559	0.004150384	0.038868993
5409x10938	0.440381501	0.001406326	0.000156554	0.029128255	0.052928129	9.07E-15	0.010154495	0.265756599	0.079131457	0.031293336	0.089663349
7777x10608	0.669485039	8.85E-15	0.009851075	0.053957437	0.012688173	0.010933814	0.051471231	0.03605871	0.049488119	0.078923838	0.027142563
9416x10282	0.809566807	3.63E-15	0.004577958	0.011088374	0.045824005	1.73E-05	0.007626509	0.00776456	0.08773495	0.001913474	0.023886036
7775x10291	0.688703125	0.000910009	0.006705619	0.109608234	6.21E-15	0.042602618	4.80E-15	0.018963329	0.073271119	0.04166763	0.017568317
8107x4261	0.864509527	0.000405528	0.004494002	0.027231389	0.00182753	0.010818809	2.74E-15	0.005120324	0.00098554	0.064883819	0.019723532
7216x8073	0.525587265	0.121360927	0.05223901	0.052437072	0.087160964	0.012774593	0.110050783	0.014290904	0.024086184	1.23E-05	6.32E-15
6395x7919	0.876535313	0.001939252	0.040633681	0.019434624	3.68E-15	0.026429599	7.13E-05	0.010708937	0.009881786	0.01297894	0.001386535
7931x5531	0.001550165	0.013963017	0.501370116	0.127021893	0.002536649	0.131171482	0.006455481	0.044111936	0.110508174	0.049536415	0.011774671
6204x6334	0.425093332	0.024543887	0.138580478	0.134508289	0.01959247	0.130783822	0.019544102	0.029174452	0.045189359	0.025639572	0.007350237
7315x9500	0.840594637	3.26E-15	0.003487297	0.027071159	0.001357295	0.0121316	0.000491375	0.009277266	0.047702174	0.057690597	0.000196601
10232x9484	0.799708561	3.86E-15	0.015523126	0.031279652	0.014602524	0.042986578	2.67E-15	0.015007607	0.027229604	0.045556595	0.008105753
7204x5852	0.234591804	0.040846017	0.294785463	0.244465649	0.006300849	0.117266468	0.008505712	0.033893119	5.73E-15	7.03E-08	0.01934485
9581x7108	0.143333868	0.020921057	0.363653534	0.156603441	0.000225752	0.14413372	0.010114187	0.020509842	0.081672274	0.058832326	5.47E-16
4391x8247	0.843856651	0.006250893	0.032980349	0.011126765	0.002082734	0.032226909	0.004711458	0.010560002	0.00463332	0.020370212	0.031200706
5391x7766	0.830243758	3.93E-15	0.027944265	0.026941775	0.01569129	0.014065918	0.001478544	0.014118996	0.02295935	0.036026352	0.010529751
4941x8879	0.685450169	0.007309133	0.078739354	0.064193414	0.027248009	0.012975084	4.37E-15	0.043339375	0.014693872	0.05827248	0.007779108
6041x9825	0.737950562	0.004248875	0.00117305	0.023706914	0.016439174	0.009187924	6.37E-15	0.014047443	0.11734987	0.069040479	0.006855709
9785x10914	0.677637738	4.76E-15	1.45E-06	0.039538618	0.0399197	0.028040168	0.014727855	0.028069648	0.112396135	0.053182387	0.006486296
4215x9517	0.511551957	0.003443681	0.00654767	0.042853224	0.112557417	0.025200635	0.040572988	0.115645643	5.61E-07	4.97E-15	0.141626223
4396x9199	0.181760151	0.341665628	0.170551826	0.043812699	6.18E-15	0.055707826	0.031877878	0.126788019	0.013066725	1.48E-09	0.034769246
8758x6637	0.604848954	0.001806288	0.045387332	0.093078656	0.014346134	0.112035972	0.038590177	0.050611933	0.032341103	0.000685416	0.006268035
5582x9351	0.655080008	0.001409871	0.024276144	0.112801122	0.00778902	0.013123143	0.005225956	0.023724136	0.065388998	0.06652267	0.024658931
6933x6330	0.517613731	0.284086979	0.064360993	0.027954213	0.00134918	0.004050749	0.082079208	0.013501366	7.10E-12	0.004128489	0.000875092
10300x5201	0.732168147	0.000728114	0.00035506	0.007765674	0.001562078	0.037073643	0.097555296	0.030433543	0.039954402	0.048292474	0.00411157
8833x3622	0.815176557	0.000903321	8.03E-11	0.008652927	5.91E-15	0.00201214	0.061166668	2.59E-07	0.023694528	0.062181259	0.02621234
9565x4253	0.930629581	4.26E-15	0.005674316	5.07E-16	0.000931642	0.028023823	0.014880841	0.007441227	0.004896485	0.005091503	0.002430582
9328x10758	0.825087885	2.78E-15	0.000839529	0.030853346	7.99E-15	0.001082821	0.01665125	0.01132484	0.076284126	0.013000452	0.02487575
6940x7599	0.008241489	0.082744004	0.602556196	0.055697369	8.65E-15	5.98E-15	1.42E-14	0.044091733	0.162432723	0.027644918	0.016591567
3646x5396	6.25E-14	0.02606588	0.533278156	0.030784863	0.21521205	7.25E-15	6.62E-15	0.03628576	0.126898195	0.020133439	0.011341657
5587x10303	1.72E-05	0.794378397	0.023389313	0.037572177	0.003822965	0.005384803	0.017771104	0.097748582	1.25E-09	0.019210857	0.000704645
6737x3793	0.913323109	0.001248639	0.004395455	0.00157866	0.000388921	0.010912534	0.002118283	0.012325879	0.000455178	0.011033821	0.042219522
5947x9349	0.721737307	0.001869004	0.024925933	0.058257698	0.016660694	0.035235744	0.006319962	0.008017216	0.054885504	0.052051971	0.020038967
8237x11399	0.892307954	0.000432646	0.004519205	0.039072447	0.000642865	4.18E-15	4.27E-15	3.12E-15	0.056126894	0.00335233	0.003545658
5580x9034	0.742100106	5.80E-15	0.035737801	0.07756539	0.006482823	0.006775134	7.05E-07	0.02047592	0.043891932	0.045604059	0.021366129
11491x6305	0.729805337	0.001500356	0.011970664	0.072619171	8.31E-15	0.031086356	0.042774714	0.00766516	0.050301214	0.048626611	0.003650418
4479x7771	0.886485083	0.000809991	0.005016416	0.018477535	0.000536839	0.024789086	1.54E-14	0.00256685	0.017122093	0.041862944	0.002333163
8951x8539	0.73867289	4.04E-15	0.025017402	0.061322578	0.031030441	0.010612759	0.028108224	0.004645954	0.065833524	0.015784807	0.018971422
11319x8209	0.780281454	4.28E-15	1.04E-05	0.024823381	0.0039401	0.013138791	1.26E-06	0.023726474	0.087261801	0.042705353	0.024110949
4759x8880	0.764253984	0.053882675	0.048524127	0.016619876	0.005384182	0.017711646	0.00029796	0.021777321	0.039132409	0.005396613	0.027019208
5375x4911	0.773391445	0.015051755	0.027802022	0.004878587	0.020682214	0.015791361	0.006932617	0.003893881	0.00830985	0.067801872	0.055464395
5492x9510	0.72505696	0.001449183	0.018757719	0.054978658	1.18E-14	0.02822529	0.003217612	0.023656659	0.035387576	0.080251114	0.029019228
9939x5837	0.772391676	0.001140691	0.00317093	0.044146654	9.37E-15	0.011207752	0.009819387	0.028276578	0.038000195	0.082630196	0.009215941
8218x7909	0.615178234	0.0620099	0.087131654	0.088794939	1.00E-14	0.044872378	4.79E-15	0.009236259	0.062749755	0.026962848	0.003064034
7466x3789	0.942470035	3.43E-15	0.011425615	0.001066391	0.001292129	0.013447374	0.008922479	1.23E-15	0.000879717	0.003862959	0.016633302
6756x7282	0.098936382	0.782300356	0.033799307	0.026095515	1.71E-15	3.12E-12	0.009384562	1.04E-15	0.041265059	0.006421874	0.001796947
6678x9662	0.68709666	9.26E-15	0.014982461	0.034429782	0.000896017	0.013848015	0.008393495	0.017697712	0.09382845	0.120285458	0.008541951
8862x9016	0.811431041	6.00E-15	0.02691719	0.043254227	0.002890191	0.04587451	8.85E-10	0.004173525	0.057555764	4.58E-07	0.007903095
3651x6348	0.011077468	0.027540903	0.592776638	0.047573823	4.11E-15	9.06E-15	1.33E-14	0.060964775	0.183079533	0.052085116	0.024901744
10139x9009	0.41939528	0.466314794	0.000519502	0.011615572	0.008260743	0.005887651	0.008875592	0.005877765	0.043748398	0.019683463	0.00982124
10957x8528	0.770500126	5.61E-15	0.027659332	2.56E-15	0.018606014	0.034980284	0.020612707	0.054049521	0.033559153	0.014849865	0.025182997
10114x4567	0.843339072	0.000512479	9.17E-05	0.003147192	4.67E-15	0.019290007	0.052315376	0.026894546	0.004432022	0.036630771	0.013346794
5827x4115	0.816712731	0.000984779	0.005867777	1.37E-08	0.010568713	0.029886145	1.97E-15	0.000778056	0.002920158	0.052795597	0.079486031
8932x5050	0.673963921	0.009914585	0.001743755	0.094104833	0.029908847	0.003183358	0.003535915	2.74E-11	0.091964915	0.053679262	0.03800061
5117x7609	0.85552062	0.001130073	0.01428875	0.031974887	0.000258044	0.004433132	0.00281427	0.00059274	0.033564093	0.031348842	0.02407455
10592x8530	0.789952532	2.50E-15	0.001876274	0.061925936	3.03E-15	0.019190861	0.000714864	6.06E-13	0.097605112	0.022530903	0.006203518
8126x7751	0.772015972	0.003968339	0.004334616	0.121987399	0.009618477	0.000494383	0.002652137	0.02253713	0.021185787	0.041189323	1.64E-05
5195x5229	0.020560896	0.107153995	0.404614594	2.38E-13	1.57E-14	0.200088485	0.024935013	0.051083884	0.058586065	0.084716293	0.048260774
7666x6960	0.885969286	0.001632209	0.005609631	0.036533545	0.000958517	0.005262347	0.055342332	0.001504463	0.000191295	0.005351057	0.001645319
6554x3794	0.848984395	0.002347615	0.027422649	0.01619828	0.025001716	0.012584791	0.011675872	0.006331156	4.83E-13	0.00860626	0.040847266
8864x9333	0.793902406	4.91E-15	0.016351374	0.022742853	0.000407993	0.028298304	5.01E-15	0.022551174	0.08399693	0.023695868	0.008053099
6768x9503	0.762526369	0.003767143	0.004109987	0.037085678	4.17E-15	0.020899513	0.005572688	0.020013297	0.07328931	0.051671875	0.02106414
5554x4275	0.719782206	0.002784553	0.011760721	0.009730093	0.006291998	0.031778908	0.000705314	0.054862744	1.26E-07	0.029754377	0.132548958
10050x9485	0.661267443	4.98E-15	0.016691979	0.139652985	0.022660218	0.08897292	0.000860139	0.006299315	0.049106029	1.27E-05	0.014476243
9018x4256	0.880880542	0.002411359	0.038506732	3.57E-05	2.12E-15	0.027923623	0.000826471	0.00460306	0.014734267	0.024906594	0.005171666
9319x9172	0.718631059	6.23E-15	0.017293493	0.074461146	8.33E-15	0.062156551	0.010558127	0.036438426	0.052978585	0.024431764	0.00305085
9843x5045	0.846436099	0.001240355	0.004402511	0.049274373	0.001236581	0.047849212	2.39E-09	0.008277099	0.000597035	0.040686732	2.73E-15
4580x9515	0.733714007	0.059982554	0.022780005	0.00254083	0.003986715	8.56E-16	0.010189765	0.123220623	1.50E-11	0.00102391	0.042561591
9604x11233	0.841638336	0.001463543	6.74E-13	0.000444897	0.005809607	2.08E-08	0.001694021	0.012376927	0.062350456	0.070448035	0.003774156
6499x10298	0.647172404	0.004821658	0.002265911	0.053877896	0.015523829	0.049502916	0.003643298	0.049090371	0.071491665	0.094772363	0.007837689
5841x6653	0.805823105	0.009046723	0.028877826	0.072231692	0.01673087	0.02007219	4.49E-15	0.00328593	0.003818722	0.027862841	0.0122501
7381x4899	0.547885122	0.008994647	0.070576576	0.132710951	0.024681231	0.06669958	4.95E-05	0.034561724	0.014692811	0.078738489	0.020409394
9678x8218	0.768963918	0.000850529	0.018837917	0.048118086	0.017720761	0.001323133	5.17E-15	0.004691488	0.078748706	0.05222665	0.008518813
6101x4272	0.761658877	0.000969336	0.041899372	0.000258769	0.007834007	0.053965152	0.007882435	0.011809616	0.00586494	0.059118196	0.048739299
5099x4436	0.629914278	0.001424015	0.000552271	0.015091726	0.051479493	0.020725122	0.005362342	0.059678418	0.023059107	0.031801868	0.160911358
8204x5371	0.69988713	5.38E-15	0.01452771	0.049534894	0.094651512	0.051151604	4.05E-05	0.011815366	0.018929135	0.046337383	0.013124778
7588x9340	1.31E-13	1.15E-13	0.525588164	0.120795621	6.59E-15	0.08138716	0.010183021	1.66E-10	0.1578118	0.078991152	0.025243082
7223x9342	0.698574429	0.003619224	0.029863679	0.101033019	1.08E-14	0.012994931	0.010531762	0.012945317	0.086147939	0.026884101	0.017405598
8404x8542	0.46580086	0.044318418	0.099939272	0.227074125	0.001194444	0.078361991	0.013131719	0.025275924	0.03058476	3.59E-07	0.014318129
6219x9189	0.806869003	0.001437313	0.016678491	0.039439616	0.002196768	0.020019108	4.80E-10	0.013206694	0.031719558	0.049345238	0.01908821
9124x6952	0.618419832	0.00163916	0.054248847	0.139926704	0.006285462	0.07751288	0.00116216	0.02777431	0.029790989	0.039947654	0.003292004
4844x7769	0.836907992	3.91E-15	0.009131544	0.009283281	6.71E-15	0.001439492	3.10E-15	0.028204697	0.047263283	0.06403374	0.003735971
11306x5671	0.886302738	2.59E-15	0.001643429	0.014314357	0.004291895	2.80E-08	0.010031815	0.00880936	0.048603592	0.026002785	3.61E-15
7565x5216	0.315093535	0.010103639	0.232770081	0.150265819	0.006232573	0.122991143	9.86E-15	0.023856259	0.057141008	0.058652094	0.022893849
8308x7750	0.585451583	0.009689018	0.092562045	0.17110092	1.07E-14	0.033298842	0.003696571	0.028261419	0.037556577	0.029231569	0.009151457
5396x8718	0.78508755	0.001812658	0.016629536	0.06671798	1.01E-14	1.25E-12	0.002456361	0.015884809	0.052667828	0.018298958	0.04044432
7774x9974	0.674965673	0.001503933	0.019396729	0.081137346	0.025114524	0.038147044	7.90E-13	1.79E-10	0.084467965	0.033159087	0.042107698
8940x6636	0.658868446	0.004790883	0.059261376	0.112926696	1.39E-14	0.055655434	0.018072657	0.02966627	0.02997636	0.015114806	0.015667072
9675x7584	0.708940615	0.013768086	0.030007833	0.067079657	0.002436233	0.025678627	0.01526892	0.008302336	0.064588423	0.034564009	0.029365261
8142x10606	0.767712347	0.001805108	0.008378626	0.005893499	0.033766304	2.92E-15	0.081076934	0.049000357	0.029291014	0.015991353	0.007084458
8485x6797	0.685764194	0.007344807	0.066608165	0.112345431	0.002883939	0.016356892	0.03384605	0.004059195	0.045426692	0.017485729	0.007878905
5648x4750	0.761378457	0.005764739	0.031198477	5.45E-11	0.002763649	0.061684431	0.000335019	9.21E-05	0.004829771	0.086048728	0.04590461
8386x5370	0.372561934	0.00588008	0.14787885	0.221063924	0.014149536	0.058004609	1.60E-14	0.048980225	0.015931368	0.11130446	0.004245014
4950x10465	0.606112685	0.003026743	1.53E-15	0.036858572	0.057973766	0.010500657	0.00762133	0.166779557	0.026235757	0.001565311	0.083325623
6766x9186	0.845306338	0.000591793	0.019862089	0.035824884	0.003937281	0.020996949	0.00246622	3.38E-15	0.03261776	0.009981371	0.028415314
8409x9494	0.642629816	4.93E-15	0.002016391	0.156654764	0.002871009	0.033844794	0.00655059	0.006625043	0.079574063	0.033232988	0.03600054
9498x8536	0.321245294	0.028919617	0.183766185	0.153721369	1.15E-14	0.157093926	3.80E-10	0.019644101	0.072438255	0.037282665	0.025888589
10509x9959	0.716884844	0.000941929	0.001006279	0.049348318	7.84E-15	0.001714177	9.70E-15	0.01813151	0.08853736	0.083712285	0.039723297
8770x8858	0.755950048	0.000642736	0.020958165	0.116843679	0.013174424	0.010668989	4.32E-15	0.005893629	0.061234296	0.009097568	0.005536467
8015x4103	0.848271115	3.77E-15	0.023219307	0.015302962	0.019362695	0.013647623	3.12E-15	2.78E-15	0.008714778	0.022583179	0.048898341
7940x7117	0.804615649	0.002133223	0.007285088	0.107941772	0.00096663	0.040732849	0.000786714	2.13E-15	0.035538064	1.13E-08	1.25E-15
6872x11882	4.81E-09	0.02406104	0.455875459	0.056160904	0.167572487	0.000518889	0.039833704	0.035273274	0.144581986	0.043608779	0.032513475
8480x5845	0.423562145	0.086801777	0.128971992	0.189418992	1.43E-14	0.044303866	7.28E-08	0.044392789	0.01410494	0.063872208	0.004571217
10574x5358	0.767164484	0.000713658	0.001676997	0.002929485	0.002804966	0.045540482	0.055293545	0.01290674	0.041288307	0.065068672	0.004612663
8128x8068	0.631581611	0.183974595	0.050744138	0.045816095	4.52E-15	0.0070427	4.59E-08	0.012119916	0.047901866	0.016670765	0.004148269
11412x8367	0.775317001	0.000998091	0.000303685	0.00886072	0.000616402	0.023305351	0.005475756	0.007134315	0.066461038	0.088000151	0.02352749
6567x6014	0.352073491	0.073955365	0.197978848	0.188346212	0.020201717	0.052927258	0.015079023	0.031674165	0.008056255	0.047990912	0.011716754
8208x6005	0.590839087	0.039084842	0.02040112	0.150756462	0.006784107	0.053445485	0.03175189	0.014192169	0.035005511	0.030112219	0.027627108
6492x9029	0.624973959	0.001698376	0.022029911	0.149571636	0.002410843	0.002461338	0.005865078	0.025722882	0.053034768	0.111299103	0.000932105
8225x9178	0.700868267	5.69E-15	0.031814305	0.098145876	1.04E-14	0.036826297	0.000516014	0.006936482	0.096908141	0.022554884	0.005429735
3467x6031	0.307999933	0.015683831	0.526845877	5.71E-15	4.17E-15	1.14E-14	7.18E-15	0.023918069	0.078947954	0.025205434	0.021398901
7391x6803	0.724193223	0.00575197	0.065702906	0.075493761	0.002251076	0.007670343	0.018996265	0.003335813	0.046216838	0.039423391	0.010964415
5400x9352	0.627699975	0.001376094	0.036613004	0.130603761	0.004889688	0.024712215	7.82E-15	0.030260229	0.037381318	0.085640286	0.020823431
8296x5529	0.420042617	2.71E-14	0.160686731	0.136093998	0.020907479	0.072813008	0.002140425	0.027631166	0.075761141	0.075334208	0.008589227
11311x6623	0.770869597	0.001194667	0.000448119	0.056344565	0.006435145	0.010754863	0.012457665	0.001472514	0.051096432	0.084652174	0.00427426
9941x6154	0.746985562	8.41E-15	0.011995736	0.054486075	1.46E-14	0.024059964	0.005831116	0.021966399	0.04951228	0.082818799	0.00234407
5766x9667	0.733278436	4.45E-15	0.009765493	0.064759608	0.000835219	0.022017825	0.003464532	0.010876719	0.062625409	0.07824285	0.01413391
7103x4108	0.64188944	0.009445481	0.019898485	6.84E-15	0.026255953	0.114530007	0.094382033	4.12E-15	0.031641563	0.024158532	0.037798506
9671x6949	0.636332267	0.004019707	0.026492097	0.103979459	0.002633197	0.086655167	0.003647272	0.008653603	0.074273075	0.045693233	0.007620926
5851x8557	0.775492206	0.000666931	0.011106622	0.098047786	0.00263104	0.010262494	4.95E-15	0.014651898	0.044769901	0.024073801	0.018297321
8742x3782	0.821515264	0.000517168	0.013318242	0.033656316	9.37E-15	0.015348399	0.006710554	9.87E-06	0.03469663	0.043132041	0.031095512
8878x11871	0.514841089	0.004484543	0.090463984	0.03925338	0.015485417	0.010084522	0.11132567	0.020701809	0.135786428	0.04373822	0.013834937
8855x7747	0.374550128	0.055854759	0.194010212	0.060395066	6.09E-12	0.103469109	0.024839169	0.03838675	0.11162589	0.032967357	0.003901561
5289x5704	0.842681282	0.016716915	0.043408752	0.00541504	0.007186331	0.010825293	0.002261729	0.014829762	0.000738839	0.014820991	0.041115065
10038x7264	0.779913602	0.001531076	0.005127789	0.04210809	0.00477902	0.063295885	8.84E-05	3.07E-15	0.055161271	0.03088854	0.017106361
5113x6974	0.851281515	0.000658489	0.044142525	0.017991932	4.13E-15	0.034810791	1.66E-14	0.005000732	0.021400636	0.013833804	0.010879576
9779x9963	0.807945915	3.29E-15	0.00049383	0.037505213	0.00054148	0.016449087	0.000895361	0.007734842	0.075439902	0.026801472	0.026192898
3479x8252	0.284070533	0.071496404	0.118482654	0.007272621	0.246301099	0.002652923	0.002940471	0.082176594	0.007288316	0.004709246	0.17260914
9475x4412	0.839698177	0.003142845	0.030618745	0.036115359	0.001790666	0.029415417	0.01522101	0.015444397	0.005377003	0.019359786	0.003816595
6409x10457	0.512781994	0.006713153	0.012351546	0.09521229	0.010100574	0.008507799	0.110461616	0.048180186	0.078703163	0.08151557	0.03547211
3747x7140	0.875196356	0.027049241	0.003904676	0.003344037	0.00157308	0.000263039	0.004086636	0.006032519	0.001298222	0.009889908	0.067362287
4761x9197	0.441038253	0.089751949	0.188841956	0.071231764	0.012397189	0.052806507	2.94E-05	0.025657258	0.016200171	0.055549548	0.046495967
8834x3940	0.920231465	2.32E-15	0.007143495	0.021366365	0.004126153	0.007755499	0.001754681	0.000246949	0.003973046	0.011301072	0.022101274
7322x10769	0.661757516	0.028504011	0.00659285	0.009194258	0.019190579	0.00040183	0.076258413	0.102811412	0.035309868	0.0449395	0.015039762
5575x8082	0.816418311	4.03E-15	0.025514588	0.04600044	0.028597708	0.031236142	3.99E-15	0.003680159	0.028411801	0.019970233	0.000170616
9781x10280	0.752134842	5.58E-15	0.006478414	0.034160185	7.67E-15	0.016241391	0.005321983	0.006826162	0.114709467	0.030400286	0.033727269
9031x6477	0.013518394	0.267538716	0.313470833	0.17419339	0.000948428	0.110741094	5.29E-13	0.047901576	0.025300015	0.045081285	0.001306269
7220x8708	0.498876542	1.46E-14	0.13448669	0.145710558	1.05E-14	0.067631065	1.04E-14	5.47E-15	0.05410444	0.074533084	0.024657621
5487x8559	0.828033489	0.000633285	0.007840871	0.031179658	0.002030527	0.031174321	0.000387004	0.00895226	0.047920555	0.033871849	0.007976181
7871x11084	0.75374486	0.000832079	0.014629654	0.108587855	0.014479999	0.00235488	0.02572186	0.028621988	0.043791163	0.00374748	0.003488183
6482x7125	0.708855561	0.026900876	0.051978128	0.052981135	0.034653664	0.02741742	0.035173471	0.045478555	0.016551036	1.02E-05	5.96E-15
6848x7441	0.245347171	0.322658623	0.246879793	0.038779893	4.12E-15	3.01E-13	0.021348035	0.011242217	0.081324911	0.025314478	0.007104878
8048x10131	0.7038289	5.89E-15	0.014434475	0.077582627	0.002868359	0.007800436	6.70E-15	0.029069983	0.11101866	0.025955543	0.027441018
10502x8690	0.773020023	0.003721472	0.012274947	0.049091893	5.99E-15	0.033806792	5.83E-15	0.004855868	0.081824209	0.026996291	0.014408505
5672x9192	0.762486686	0.000736995	0.035527399	0.054431904	0.017170043	0.018477012	4.53E-15	3.42E-15	0.02567733	0.061900919	0.023591712
6923x4426	0.660088248	8.95E-15	0.083134604	0.060925951	1.60E-14	0.044585708	7.04E-07	0.003185928	0.006688544	0.094051177	0.047339137
10215x6312	0.78950596	0.001505825	0.003863967	0.067014987	0.00139922	0.000232479	0.00411504	0.006292432	0.058517141	0.065434085	0.002118864
6660x6490	0.53747528	0.069071932	0.112177642	0.139044544	1.31E-14	0.043815449	0.011913396	0.056850604	1.91E-14	0.013823829	0.015827323
6761x8234	0.822262547	0.001179345	0.009877782	0.084619742	0.001844012	0.017508651	0.009107141	3.77E-15	0.009812941	0.019070262	0.024717577
9656x4094	0.884606165	0.001147449	0.003062879	0.000922178	0.004327224	0.010763465	2.61E-09	0.011599598	0.009407497	0.067474127	0.006689413
4945x9513	0.910784187	0.003413293	0.020844492	0.009122969	3.76E-15	0.009083693	0.002036658	0.00296289	0.024342875	0.007931305	0.009477638
5658x6654	0.636197654	0.024494538	0.048983834	0.13229137	0.024559654	0.030274038	0.001499774	0.011173462	0.023674025	0.045588965	0.021262687
6011x4431	0.839999343	0.0029217	0.028333435	0.02455298	0.00327624	0.02443605	0.007380567	0.002892988	0.014090491	0.026953871	0.025162335
9473x4095	0.873916384	0.000510147	0.00112636	4.82E-05	0.000825177	0.020362331	0.013445057	0.013263668	0.017523256	0.047490808	0.011488619
7781x11243	0.892145885	3.05E-15	0.012392744	0.019379667	0.007095894	0.013527642	7.67E-12	0.001034362	0.047617455	0.005762457	0.001043894
4195x5710	0.794704563	0.010186101	0.053668227	3.53E-14	0.008339144	0.010025249	2.30E-13	0.025358093	0.016495052	0.053345358	0.027878213
4642x4280	0.36066882	0.023141043	0.221145312	0.000567316	0.132721689	0.009182165	1.04E-06	4.12E-12	0.094482218	0.120792775	0.037297624
7029x7122	0.00095536	0.15290644	0.57865418	8.62E-15	1.90E-15	5.31E-06	0.001092663	0.035049512	0.196998152	0.022061516	0.012276872
11035x6148	0.732109769	3.93E-15	0.00567351	0.074558593	0.006181073	0.010869744	0.038325488	0.008508755	0.057764214	0.063754544	0.00225431
4665x8404	0.46087068	0.021822805	0.169576315	6.78E-11	0.001334343	0.0683884	0.064340164	0.047030606	0.027407956	0.098073887	0.041154842
9579x6791	0.791424479	0.000619575	0.001073941	0.038478277	0.00084736	0.033946862	0.011529248	0.001576879	0.072367804	0.031412522	0.016723053
6032x8238	0.775170782	5.52E-15	0.02419206	0.100659315	0.002621192	0.001070097	5.32E-15	0.00820077	0.040812527	0.041219794	0.006053463
10239x10753	0.844901783	4.43E-15	0.020462718	0.000805969	0.0400276	8.51E-07	1.03E-12	0.004148837	0.039043857	0.04358133	0.007027054
10142x9643	0.749208545	3.13E-15	0.003887641	0.026944393	0.103059643	0.040948142	0.000917045	0.004111956	0.050922415	0.018910977	0.001089243
7499x9817	0.66405814	0.001496148	0.019540789	0.020444521	0.011990075	0.052643176	0.006167296	0.030944024	0.107899568	0.079534548	0.005281715
7411x10293	0.662824893	0.003360166	9.70E-06	0.072482348	0.026261058	4.95E-15	0.004691383	0.034948289	0.054514126	0.107837086	0.033070953
6945x8550	0.697197169	5.72E-15	0.054777096	0.091194741	0.03123489	1.99E-09	0.019997194	5.06E-08	0.046317929	0.034677993	0.024602936
8197x4102	0.866490401	2.79E-15	0.009728565	0.045616172	4.39E-12	0.003810439	0.006108683	8.11E-10	0.012209977	0.029011148	0.027024614
3385x7777	0.468581587	0.016077161	6.91E-11	0.000535026	0.34193067	2.56E-15	0.002960975	0.001085214	0.00817134	6.28E-05	0.160595232
6402x9188	0.795804912	2.97E-15	0.01529341	0.079621429	0.002936655	0.025997479	0.002296187	0.003161816	0.033661754	0.040577152	0.000649207
5559x5227	0.804654966	0.008956221	0.012396154	1.14E-06	0.00160311	0.034733263	0.002453112	0.004599973	0.007028365	0.072721698	0.050852001
5016x5864	0.808677763	0.002062511	0.014191772	0.010588988	0.000229781	0.043710775	2.27E-15	0.020177682	0.000177098	0.040160638	0.060022991
8321x9971	0.709976746	0.002001608	0.004246458	0.084027781	4.57E-15	0.015007487	0.003946567	0.032036429	0.118954123	0.029802802	2.29E-15
4743x6024	0.826539455	0.001787141	0.031798668	3.87E-05	4.03E-15	0.033577555	0.006654356	0.007473169	0.021561296	0.030720724	0.039848965
9116x5366	0.62817901	0.181426375	0.005793583	2.13E-15	0.011682225	0.024165734	0.051271098	0.025856375	0.021641157	0.027174823	0.02280962
6214x8237	0.802987382	5.13E-15	0.030849539	0.07729596	0.006785386	0.012484259	3.75E-05	5.72E-05	0.02099019	0.038054656	0.010457911
9776x9328	0.746923355	5.69E-15	0.016959943	0.070396207	0.00115422	0.008617099	5.41E-15	0.020104782	0.07932437	0.050075446	0.006444579
7108x5060	0.432428195	0.006936635	0.106623055	0.166848732	0.06497564	0.11157327	0.004294429	0.015502022	0.008642641	0.05519435	0.026981033
7393x7120	0.379324387	0.034701655	0.315955851	0.045698194	5.39E-15	0.044476691	8.23E-15	0.021123723	0.102677436	0.036413323	0.019628739
6117x7127	0.806853037	0.014951409	0.031649222	0.01586136	0.000979568	0.020189948	0.008909025	0.051809058	0.0251071	0.003221825	0.020468448
9222x8062	0.580226632	0.055313463	0.098458442	0.104728804	0.006688873	0.077376817	0.02729054	0.012949649	0.019184487	8.48E-05	0.017697532
4837x6500	0.904471267	0.000372697	0.018400971	0.023597338	0.026972511	0.012873264	0.000214172	0.000836715	0.009208049	0.0020273	0.001025716
7016x4901	0.428866285	0.008188374	0.15385053	0.105357764	0.001315254	0.137466566	0.005527861	0.02058277	0.029137778	0.087159205	0.022547613
5775x11254	0.409100118	0.00417477	4.60E-15	0.060420284	0.111225608	8.57E-06	0.0042038	0.25024008	0.042233605	0.007060147	0.111333022
9034x7111	0.774949231	0.004074317	0.00976486	0.048617624	0.001325695	0.027893822	0.009779973	0.008002579	0.057396784	0.050720767	0.007474348
5042x10623	0.52705831	0.008552202	0.003104629	0.05693444	0.151101066	0.024299904	1.71E-06	0.14300141	0.018682966	7.10E-08	0.067263291
6283x4271	0.813924883	0.002432842	0.05085611	0.025700526	5.14E-15	0.016084956	0.002857974	0.010094302	0.001840836	0.051066106	0.025141466
4755x8245	0.718724501	0.008418723	0.037290902	2.69E-15	4.96E-15	0.058342759	0.034794785	0.054805558	0.030311844	0.024392915	0.032918013
6191x4113	0.827856193	0.003701754	0.034882623	0.006377419	0.00520519	0.035552994	0.003252294	0.007350016	0.003497293	0.031085372	0.041238852
8487x7114	0.530254808	0.005300414	0.142653379	0.136110203	5.77E-15	0.097569888	0.002357695	0.004561394	0.077889972	1.22E-10	0.003302247
10778x9164	0.708533641	0.003602202	0.003564719	0.043846143	0.002418997	0.03152524	9.91E-15	0.021469693	0.085231249	0.073599422	0.026208692
6030x7921	0.764954047	4.93E-15	0.055170735	0.117894979	0.005322481	0.009170872	0.006502445	0.004181417	0.01273336	0.014886831	0.009182832
7935x6166	0.637529302	0.004375653	0.028537942	0.189625238	0.00259233	0.081395799	0.017405153	0.027312477	6.35E-06	2.05E-13	0.011219757
4202x6979	0.860715715	4.31E-15	0.030281767	0.024414272	0.001658325	0.012361324	0.005829746	0.008321134	0.004189101	0.034907149	0.017321467
7850x7276	0.766775084	0.000646237	0.031713118	0.133658032	0.000210628	0.029466733	7.69E-09	0.002383966	0.01841244	0.016733754	8.13E-16
5374x4593	0.618549948	0.010360246	0.004306318	4.53E-15	0.001609976	0.081932517	0.007338261	0.088804721	3.62E-13	0.08538938	0.101708632
9397x6792	0.79712538	0.003513567	0.025475536	0.011637749	0.00586581	0.063592413	0.005765437	0.022276386	0.030871856	0.028910916	0.004964951
8105x3944	0.930239899	2.97E-15	0.018845199	0.005193387	0.002789004	0.017488284	0.001762725	0.001677991	0.00125331	0.013275863	0.007474338
6598x11725	0.194863359	0.012722815	2.01E-15	0.003428452	0.671511821	0.002162683	0.002336659	0.024147553	0.042200078	0.006884566	0.039742012
9949x7741	0.750656584	0.010144749	0.001255428	0.011992328	0.002318948	0.035254253	0.000543244	0.027440698	0.128932894	0.024751733	0.00670914
5302x8242	0.914989873	0.001719797	0.008555134	0.022577895	0.003649652	0.009756517	2.33E-15	0.00283688	0.010626842	0.016259234	0.009028174
9036x7429	0.623058576	0.017073204	0.057286632	0.117333404	0.00133349	0.117453448	0.009746833	0.019581172	0.022146362	4.10E-05	0.014945877
9126x7269	0.636579963	0.007034015	0.094960846	0.096639619	0.034756458	0.037243499	6.87E-15	0.026191934	0.027462428	0.035645211	0.003486028
3938x8726	0.662613843	0.155299571	0.006070029	0.011514301	0.020017437	1.97E-15	0.012054094	0.020429917	0.011196453	0.001308249	0.099496107
7963x11242	0.85993813	2.44E-15	0.011649625	0.052372187	0.002582978	2.25E-08	0.005139139	2.00E-15	0.059892628	0.00842529	1.49E-15
5483x7924	0.759225491	5.10E-15	0.067425748	0.101111134	0.002747063	0.00259796	4.27E-15	0.00169903	0.016073214	0.037609804	0.011510557
8315x9019	0.816270411	0.000411084	0.005087578	0.073478832	0.000695483	0.006045577	0.010899145	0.001336179	0.073708899	0.010441777	0.001625036
10403x7262	0.848897182	0.003492564	0.004516324	0.031506022	0.000386198	0.029955981	3.29E-15	0.000602575	0.045360755	0.034774446	0.000507951
7202x5535	0.695560322	0.004311222	0.04333904	0.06780797	0.020047538	0.04192234	0.024231258	0.008932811	0.038583653	0.032415296	0.022848551
9574x5839	0.471855609	1.11E-13	1.35E-07	0.094322915	0.028390394	0.075812834	0.023515741	0.066646039	0.100780212	0.138552048	0.000124073
11219x6465	0.767369766	0.001672623	0.002195499	0.048840966	0.005112311	0.015036448	0.018167965	0.028919489	0.056746642	0.054148246	0.001790046
11227x8051	0.896959826	0.000635297	0.009662544	0.010689747	0.018768073	0.00024983	3.47E-08	0.013803662	0.021741101	0.021495498	0.005994389
11679x7255	0.853650368	3.96E-15	0.020556946	0.020074007	0.01550113	0.002306425	5.95E-07	1.58E-08	0.002886687	0.04645213	0.038571697
9505x9805	0.782435644	3.24E-15	0.00284895	0.05989901	0.003893588	0.018245665	1.15E-07	0.027643274	0.065148684	0.030521566	0.009363503
9298x5365	0.814191273	0.009446889	0.002545608	0.020744067	4.89E-15	0.017835356	0.01932977	0.009951873	0.038405426	0.044665882	0.022883857
5844x7287	0.810602001	0.002872379	0.03304507	0.080894645	2.94E-07	0.01625315	4.10E-10	3.24E-15	0.031727685	4.70E-05	0.024557748
10132x7740	0.648622057	0.00628138	0.02868318	0.042468943	7.48E-15	0.071522963	0.014694238	0.013989684	0.109684045	0.050933526	0.013119985
5952x10301	0.788672589	0.002158525	0.008882756	0.023721346	0.00436998	0.005844068	0.004671069	0.023131479	0.092426074	0.031747172	0.014374942
6106x5224	0.510013569	0.055561168	0.12275171	0.039085435	0.029432868	0.080980846	0.020722728	0.028349295	0.010933789	0.05243912	0.049729472
6110x5858	0.557481043	0.151551574	0.082111892	0.049803595	0.028667147	0.009204901	2.30E-09	0.020692231	0.028423421	0.04864305	0.023421144
5490x9193	0.677436977	0.002037926	0.001729334	0.116481254	0.009849162	0.02239535	0.00393772	0.01884352	0.036083865	0.101012063	0.010192827
6212x7920	0.857770938	0.001340692	0.011979057	0.063450638	8.79E-15	0.023535781	0.013722732	0.000969978	0.000168854	0.00974859	0.017312739
5476x6655	0.864907038	0.006399142	0.025501577	0.051902401	0.000801075	0.008745384	0.004506986	0.005969558	0.0096295	0.020688305	0.000949035
6383x5698	0.5124027	0.018926424	0.164741628	0.108287735	0.00498549	0.0874188	0.008433666	0.021101485	1.51E-07	0.053990635	0.019711285
6560x4745	0.436254179	0.015456928	0.181645374	0.061561255	0.03439082	0.1609406	5.31E-12	0.016566117	0.014324296	0.062415566	0.016444865
10045x8533	0.640967584	0.004481868	0.017785003	0.129537288	6.59E-09	0.050314113	7.69E-15	2.27E-13	0.094492559	0.026209848	0.036211731
6936x6964	1.18E-13	0.218414029	0.469287147	0.105267015	1.07E-08	2.10E-08	0.023079379	0.054950688	0.080543677	0.045910666	0.002547366
8399x7591	0.825900941	0.008181112	0.006649574	0.054898065	0.000348816	0.000209547	5.32E-15	0.000742306	0.065002501	0.025425675	0.012641463
6190x3796	0.864194711	0.000873741	0.019372841	0.00891106	0.005410611	0.005652296	0.002664721	0.001586966	0.001289336	0.02679552	0.063248197
7938x6800	0.743153432	0.004557704	0.012159122	0.063053599	0.032008703	0.038461385	0.070343388	0.010564682	0.025697983	1.24E-09	4.25E-15
9958x9327	0.74787055	6.21E-15	0.033431593	0.056763291	0.000707928	0.066390393	4.55E-15	0.014333582	0.041955338	0.038547324	4.92E-10
8239x11716	0.767737626	0.002233917	0.013102139	0.049381988	0.007440679	5.00E-15	0.000744077	0.009823209	0.106041903	0.01918303	0.024311432
8222x8543	0.634275342	0.017895954	0.068837463	0.115841898	0.003541135	0.035974507	0.008111476	0.015065031	0.055691092	0.01978301	0.024983092
4927x6341	0.830592068	0.0017904	0.027111055	0.037747156	0.003565544	0.023191272	0.00769415	1.37E-07	0.010163311	1.96E-12	0.058144909
8423x12032	0.15894238	0.014723922	0.34173939	0.102351575	0.003782737	0.099642851	0.038994417	0.068565136	0.121345646	0.045783229	0.004128716
9402x7744	0.551642545	0.078239251	0.019830605	0.142183413	0.028875103	0.070052778	0.023184165	0.037927057	0.048065084	4.53E-12	7.72E-15
5929x6177	0.819742074	0.005809302	0.019437431	0.029498069	0.002886774	0.039481319	0.007334585	0.020536515	0.004221888	0.009190816	0.041861226
8689x10603	0.864904024	2.74E-15	0.000121843	0.018544809	0.00205316	3.10E-15	0.038793717	0.028537435	0.031027228	0.009977992	0.006039792
5035x9354	0.669366376	0.003425421	0.064831876	0.101473286	0.005367445	0.017500697	0.000747055	0.037992503	0.010736368	0.066595617	0.021963356
8496x8701	0.714667991	0.003712351	0.028081633	0.091806866	0.005423446	0.041035506	5.09E-07	0.004765872	0.092700439	1.54E-08	0.017805372
7294x5693	0.695690587	0.00909107	0.061814444	0.042722633	0.019295872	0.051385002	0.037868125	0.002747058	0.045600394	0.017645403	0.016139413
7209x6804	0.394388059	0.086033151	0.264852961	0.159151068	3.72E-15	0.020957768	1.80E-12	0.014973066	0.015870112	0.043773574	2.40E-07
10590x8213	0.771543513	0.003088986	0.020748428	0.020044384	8.89E-15	0.003605878	2.84E-08	0.027180408	0.088156659	0.051892249	0.013739466
8597x10445	0.702028882	5.96E-15	2.66E-07	0.074722708	6.43E-15	0.005060736	0.021235569	0.084497418	0.024998642	0.068458294	0.018997484
6487x8077	0.788558908	0.001994739	0.033333015	0.053356256	0.003223843	0.011689006	0.004496645	0.006728621	0.064292872	0.021935212	0.010390884
7772x9656	0.706336733	5.89E-15	0.011899554	0.05840198	0.00057342	0.02980687	2.78E-06	0.022980351	0.088250811	0.060806733	0.020940772
5756x7764	0.843938784	3.95E-15	0.0328876	0.053553749	0.003224433	0.023206536	1.64E-07	0.001654633	0.027851843	0.011223405	0.002458852
7115x6329	0.540251551	0.37452582	0.01574634	0.020814161	0.000503173	0.003881208	0.013252216	0.007057472	0.009562164	0.014405894	1.24E-09
4735x4438	0.000136769	0.068055263	0.285241776	0.017782826	0.123048279	0.084408643	1.12E-06	0.066573056	0.126462822	0.042274824	0.186014619
7661x6008	0.646638128	0.005502991	0.017889341	0.132337681	0.009749215	0.031404943	3.03E-08	0.023381538	0.017126515	0.093957052	0.022012566
9757x5838	0.690693101	9.71E-15	0.001120688	0.049434111	0.001163237	0.036228783	0.016596859	0.033296602	0.076260338	0.093460082	0.0017462
8564x4417	0.823602679	4.94E-15	0.023559841	0.008883525	0.006614277	0.033057135	0.002370296	2.91E-15	0.036451653	0.047498845	0.017961748
5039x9989	0.230004257	0.206007784	0.1704567	0.06027197	0.019751442	0.010642241	0.131057444	0.157279393	7.99E-07	5.63E-12	0.014527969
10422x10752	0.695585958	0.001245893	0.03113437	0.020204239	0.00834686	0.013772183	0.055396285	0.022522556	0.048720662	0.085229341	0.017841652
9877x11072	0.712315271	5.64E-15	0.000980665	0.021298712	1.38E-07	0.024047713	0.018276421	0.010800194	0.095174817	0.108892033	0.008214036
9658x4411	0.899537227	0.001171123	0.005349763	0.012128355	0.010087362	0.007576434	0.004385811	0.011301703	0.006763289	0.026982826	0.014716105
6671x8393	0.779652305	0.002301136	0.054310292	0.066489163	1.40E-14	0.018992149	0.009267276	0.001095841	0.03687353	0.013518774	0.017499533
10759x5674	0.655621087	0.000883498	0.001321783	0.074980356	0.004134784	0.019805283	0.040354255	0.088834959	0.067076869	0.042981853	0.004005273
3849x9202	0.381160284	0.016351802	0.002375271	0.008077168	0.399921706	1.25E-15	0.000266659	0.013751834	1.33E-08	0.000689627	0.177405637
10418x10118	0.72808128	0.002590341	0.004730286	0.070495336	8.98E-15	0.015451306	0.004690276	0.02935773	0.048453466	0.086894611	0.009255367
9965x10596	0.756047935	0.0021562	0.028683733	0.032994601	0.001949864	0.007995026	7.06E-15	0.034759731	0.048431885	0.082606416	0.004374609
8581x7590	0.725784785	0.011446534	0.020141659	0.089193724	8.29E-15	0.043485563	6.47E-15	0.013516119	0.046136158	0.03611702	0.014178437
11323x8844	0.752226018	3.32E-15	5.10E-12	0.023520473	0.001030188	0.009650253	0.01467357	0.022402072	0.071785368	0.077206542	0.027505515
6591x10456	0.637086724	0.006293688	0.004901214	0.056598861	0.015062524	0.006849427	0.031508076	0.075781601	0.064577946	0.080922085	0.020417855
8569x5369	0.646333739	8.67E-15	0.017800664	0.161089196	0.007712431	0.032279683	0.027385267	0.007908425	0.022183434	0.077307161	1.77E-15
6650x4586	0.384688978	0.014766354	0.229188707	0.026034407	0.019860734	0.164155322	0.007417564	6.67E-15	0.027945065	0.077759533	0.048183336
4203x7297	0.628274772	1.14E-14	0.09498466	0.041632432	0.020863679	0.067627636	0.016586883	0.024578566	5.16E-08	0.086483961	0.01896736
4375x5392	0.691496241	0.002642535	0.062345862	0.025162469	1.38E-14	0.014078487	0.007628682	0.042887459	0.015772118	0.10850105	0.029485097
9399x7109	0.271496692	0.040763366	0.230626186	0.156169879	0.03366678	0.149949657	0.004224392	0.023254031	0.02843627	0.056356896	0.00505585
10121x5836	0.81266268	4.86E-15	0.004823012	0.027659078	0.007652428	0.007443133	5.22E-15	0.019218873	0.038760266	0.081317748	0.000462783
4379x6026	0.882155015	0.000619475	0.008722193	0.00963738	0.002259214	0.008495292	0.000863168	0.010523848	0.015208452	0.028324644	0.033191321
7234x11246	0.336243165	0.020822951	0.139745795	0.128573526	0.028030921	0.014520425	0.010077592	0.14850293	0.070677975	0.090431786	0.012372933
9578x6474	0.379879702	0.016124389	0.070017466	0.137408919	0.075244747	0.058714899	0.094354807	0.043053403	0.026919039	0.093142416	0.005140212
5495x10145	0.519255171	0.214396861	0.004677175	8.86E-09	0.001058763	6.43E-05	0.112366583	0.061144813	0.03119431	0.039025205	0.0168168
8786x11713	0.739473562	3.23E-15	9.81E-14	0.026726361	0.004228228	0.024781427	0.004120978	0.001118463	0.153792169	0.02825202	0.017506793
4585x10467	0.587278874	0.002710415	0.013180782	0.013643799	0.105524128	5.92E-12	0.044512061	0.077479154	0.010314339	0.003572002	0.141784447
8583x7907	0.477405804	0.158502245	0.007179109	0.15675487	0.0008628	0.079132941	1.10E-14	0.027354913	0.080010079	0.009065057	0.003732183
10597x9482	0.696754639	6.95E-15	0.018253767	0.049059162	0.003925597	0.076613965	0.001484739	0.036646469	0.048042407	0.058030364	0.011188891
5285x5070	0.778589085	0.020330877	0.017870208	1.41E-10	3.57E-15	0.036426588	0.003600726	0.005081321	0.002073035	0.073490189	0.062537971
7581x8071	0.421927806	0.17032307	0.123072153	0.077291406	0.006370711	0.027785336	0.083733736	0.054238525	0.018753684	0.00915287	0.007350704
8037x8227	0.252330774	0.608192108	0.025394022	0.047584175	8.14E-15	4.97E-11	1.60E-14	0.024023552	0.02878058	0.010523693	0.003171097
7473x5058	0.073860723	0.0219098	0.352219817	0.273498659	0.002301587	0.135276613	0.024085996	0.031704214	0.007816906	0.057001951	0.020323734
5471x5703	0.552822504	0.24568962	0.077812948	5.14E-14	0.000668254	0.022407978	0.027629912	0.016333125	0.006336189	0.008528371	0.041771099
8393x6639	0.276935004	0.014041395	0.315174717	0.181414621	0.000903764	0.095133656	0.007454962	0.015671358	0.071221355	0.022049168	6.96E-16
4214x9200	0.650055938	0.016706713	0.005663785	0.016323258	0.024261319	0.017853603	0.025701741	0.061438882	0.026022126	4.79E-07	0.155972156
7119x6963	0.654365314	0.044075067	0.186213839	0.035751251	1.76E-14	0.007921946	2.62E-08	0.022704837	0.017412594	0.01254382	0.019011306
9948x7423	0.633800787	0.006797407	0.220785771	0.018606207	0.007812454	4.64E-15	8.97E-15	0.006989628	0.046822059	0.02465177	0.033733915
7838x5056	0.491599218	0.002842683	0.165857493	0.121786065	0.003699883	0.080865996	0.005628239	0.018045632	0.02714295	0.047271738	0.035260103
6751x6331	0.593204042	0.060659106	0.070639294	0.099132414	0.004474651	0.047735874	0.074164748	0.007876139	1.09E-08	0.014737037	0.027376683
7383x5217	0.328723137	0.022318018	0.296695588	0.129450679	0.001747114	0.135704618	1.45E-06	0.027154849	0.003525488	0.026062669	0.028616386
7966x11876	0.758031141	4.30E-15	0.011574713	0.067335826	2.25E-14	0.046303543	0.010475852	0.019127085	0.077992328	0.006674922	0.002484589
8475x4893	0.579692434	0.001843678	0.070188431	0.069895832	0.077958474	0.060148332	3.91E-11	0.021465174	0.063967534	0.039876009	0.014964103
10399x6628	0.795071476	0.003428651	0.005040791	0.012243018	0.005516727	0.040947322	4.98E-13	5.79E-12	0.096086445	0.015101677	0.026563894
8227x9495	0.757420583	0.000718745	0.00523947	0.043615838	3.00E-15	0.015761147	0.008274713	0.022967219	0.080718588	0.056150869	0.009132829
8123x7116	0.751202472	0.004642935	0.027704975	0.079951534	0.000410423	0.021024897	0.002903646	0.004730666	0.053508019	0.046912954	0.00700748
7030x7440	0.619131948	0.145676259	0.065705198	4.84E-15	9.95E-15	0.009518909	6.70E-15	0.020396656	0.080806086	0.016092404	0.042672539
9500x8854	0.611674008	1.03E-14	0.072482345	0.084702247	0.004607564	0.072040322	0.012780664	0.02406562	0.075995966	0.026682142	0.014969122
9864x8852	0.649533174	0.001369369	0.019865324	0.035620015	5.90E-15	0.0581676	0.007628226	0.001112757	0.153373968	0.025272071	0.048057495
8400x7908	0.639567187	0.094816053	0.054895361	0.035386187	2.67E-15	0.016482504	4.36E-14	0.008729066	0.114505476	0.034224811	0.001393354
7763x8070	0.567009991	0.227662475	0.042069277	0.057270604	0.003141622	2.47E-10	0.013332696	0.009679248	0.03462442	0.031230861	0.013978807
9937x5520	0.791604128	5.15E-15	0.003243604	0.022052642	0.001083371	0.005122289	0.013228534	0.015899247	0.057402078	0.090364107	6.38E-10
7659x5691	0.372076337	0.009080792	0.23755614	0.145180691	0.001745937	0.080088312	0.00361228	0.023142207	0.052980126	0.051497004	0.023040175
5501x11097	0.45172025	3.61E-15	0.003312417	0.041035163	0.22397588	0.000550198	5.32E-15	0.130362337	0.031897505	0.007381193	0.109765057
9203x4572	0.800254364	3.75E-15	0.010185493	0.051380233	0.004609105	0.012397882	0.00711221	0.003962288	0.045718721	0.060910946	0.003468758
10059x11071	0.718449042	0.001223163	4.68E-10	0.000425499	0.005033652	0.00135584	0.035970801	0.008612794	0.125190464	0.088476627	0.01526212
10133x8057	0.721609092	0.001080024	0.002420953	0.105948141	0.042949783	0.026120299	5.22E-15	0.004990028	0.074275753	5.35E-05	0.020552467
8751x5368	0.806973931	0.001677187	0.018667221	0.037057661	0.000731682	0.05706796	0.001933208	0.014853653	0.00346291	0.04969242	0.007882167
9748x4252	0.86767734	0.002488799	0.015901656	0.001098166	0.003011356	0.021310293	0.003238605	0.021781451	0.003749754	0.031693505	0.028049074
5683x11096	0.320838184	0.003305369	9.36E-07	0.124232115	0.190954904	0.044739241	1.29E-14	0.229236658	2.61E-10	0.014547626	0.072144966
8841x5209	0.457026724	0.022238756	0.173191293	0.128788944	0.00065902	0.092454395	3.49E-10	0.013857234	0.016703633	0.080274879	0.014805122
9025x5525	0.004224472	0.065310802	0.428049638	0.115021625	0.002066946	0.075382903	0.029333566	0.059755014	0.125350311	0.071238978	0.024265745
10776x8847	0.834396565	3.91E-15	0.013400226	0.026787267	7.42E-15	0.007895058	2.01E-05	0.012586215	0.043746532	0.033424824	0.027743222
5122x8561	0.847100695	0.001623153	0.019398375	0.003175929	0.002322592	0.02532627	1.46E-06	0.022666755	0.006379467	0.050827449	0.021177858
4308x9675	0.634116947	0.007734974	3.20E-11	0.003415593	0.043422781	1.58E-15	0.013653107	0.140736493	0.011669882	0.005099009	0.140151212
11312x6940	0.869459962	0.000963401	5.25E-06	0.002081528	0.000655227	0.011325552	0.004923861	0.009409706	0.062635632	0.035416465	0.003123421
5674x9509	0.099242128	6.97E-14	0.33094908	0.319546456	5.49E-15	0.022294296	1.39E-14	0.077939336	0.040219149	0.107324684	0.00248487
6376x4429	0.899623828	0.000995392	0.010127853	0.00347448	0.005001618	0.014026611	1.77E-15	1.65E-15	0.001682718	0.035198178	0.029869323
4853x9355	0.853931693	0.00474379	0.010396385	0.031810474	0.004372343	0.019947115	4.18E-15	0.022576814	0.015946912	0.02003369	0.016240785
3571x8410	0.667253412	0.012161793	0.022807111	0.013399902	0.047387537	0.00058868	0.016292315	0.000996538	0.00088211	0.002183716	0.216046886
10677x7419	0.821095832	0.000838586	9.02E-10	0.037401507	0.004903296	0.026575676	0.008788503	0.003955496	0.076850687	0.019590416	2.41E-15
4287x5868	0.69604344	0.0042394	0.100071185	0.005477313	0.041125376	0.02172656	5.22E-15	0.02697294	0.01064642	0.073215216	0.02048215
8046x9813	0.743948618	5.86E-15	0.01026575	0.032814	7.68E-15	3.77E-08	8.17E-15	0.01156172	0.134739451	0.049509357	0.017161067
8211x6640	0.75204888	0.001014427	0.017923642	0.11560987	0.001811628	0.001592857	0.002927737	0.01515685	0.029015782	0.062879912	1.84E-05
4191x5076	1.09E-13	0.050125035	0.537614046	3.26E-06	0.003680452	5.26E-08	2.86E-14	0.04873355	0.279248529	0.048290839	0.032304232
11234x9320	0.658652727	0.001666755	1.07E-07	0.000466404	5.35E-15	1.15E-05	0.167455578	0.024983322	0.053342217	0.063393751	0.030027615
4934x7610	0.920183631	2.79E-15	0.004704181	1.35E-07	0.000565116	0.015381341	1.76E-12	0.004716354	0.02386139	0.022342756	0.008245096
5308x9194	0.750213835	6.42E-15	0.046914704	0.041244692	0.017229475	0.001986319	0.007229589	0.022780956	0.009666334	0.070565641	0.032168455
6020x6017	0.309513716	0.341136015	0.122653021	0.089698215	0.001631866	0.037704492	0.007467053	0.029150031	0.013303883	0.033304487	0.01443722
6853x8392	0.835737277	0.002676593	0.027962606	0.060058326	0.002062718	0.011214603	0.004890093	0.004139223	0.015343612	0.023902827	0.012012123
7864x9814	0.504641927	0.005274764	0.033269959	0.21028219	0.008861063	0.092817255	0.021216854	0.022266922	0.052464498	0.04013978	0.008764788
8392x6322	0.164691211	3.54E-14	0.383556138	0.233943579	0.009403819	0.103447922	2.49E-09	0.030019352	0.045922441	0.027391689	0.001623847
8657x4892	0.738008342	0.001071128	0.036324133	0.087851922	0.00696556	0.02805478	0.000364888	0.01106893	0.043512439	0.039311917	0.007465962
7754x6484	0.794671828	0.00088908	0.035574765	0.088166161	0.002351755	0.02732581	0.007061639	0.012859083	0.019263628	0.011836251	8.59E-11
5316x10780	0.559406196	0.017362192	3.18E-13	0.032309777	0.04696391	1.49E-09	7.31E-15	0.19650381	0.061930549	0.016787109	0.068736455
4302x8724	0.10212179	0.845850434	0.002388921	0.000611152	0.004041521	0.00037767	0.000761543	0.036441549	9.23E-15	0.000157353	0.007248067
8144x10923	0.852193176	0.00065691	0.009694851	0.034427195	0.008194651	1.89E-06	0.00711322	0.00725654	0.069324455	0.010348286	0.000788822
10964x9797	0.75407129	5.31E-15	0.003575523	0.008386717	0.00475365	0.035480991	6.82E-15	0.012418058	0.079220027	0.059966483	0.042127261
3941x9360	0.443021299	0.005208097	0.019043135	0.006712449	0.221334609	7.95E-15	0.014564746	0.031010565	0.016239387	9.11E-15	0.242865712
5830x4749	0.875647378	0.002611277	0.023298891	0.011096102	0.001796689	0.011306813	0.003812754	0.005022403	0.000817575	0.035931736	0.028658381
10052x9802	0.705375831	4.54E-15	0.00615431	0.081201235	0.000698745	0.057367519	0.000888975	0.003045267	0.095347728	0.039080714	0.010839675
5210x8084	0.891019268	0.001089793	0.003319972	0.011447836	1.29E-15	0.03087353	1.15E-08	0.003530468	0.030541134	0.025960933	0.002217054
7563x4898	0.509287268	0.002637697	0.105355576	0.122790523	0.022458428	0.091059019	9.07E-15	0.02533824	0.019479615	0.081916931	0.019676702
6947x8868	0.720960217	6.53E-15	0.022568952	0.086205545	1.21E-14	0.013316067	9.77E-15	0.011407832	0.076031327	0.036314608	0.033195452
9112x4731	0.833019008	0.00122861	0.024813725	0.030847819	0.014505037	0.03056658	0.001546099	0.001806047	0.015445109	0.046221773	1.93E-07
8652x3941	0.922566365	0.000437983	0.015936509	0.008629853	0.002838486	0.005847128	0.00388954	0.003802704	0.002589845	0.028644724	0.004816864
8220x8226	0.331647346	0.504302989	0.010769587	0.049948988	6.34E-15	1.08E-05	0.023882812	0.014933234	0.05143044	0.006912322	0.00616153
4292x6820	0.848317594	0.000528901	0.010503531	0.006977441	0.003079967	0.003379192	0.012133329	0.012396813	0.001095289	0.074143527	0.027444417
9951x8058	0.242174238	0.004887805	0.291485861	0.170429568	1.09E-14	0.082332163	0.007410104	0.014189591	0.11630401	0.055901567	0.014885093
8317x9336	0.681943899	0.00062081	0.004867763	0.097727099	0.013028833	0.042665366	4.84E-15	0.027351142	0.104886049	0.026228124	0.000680914
9057x11236	0.834414287	2.99E-15	2.07E-11	0.035082852	0.001214355	1.29E-09	6.24E-06	0.005865616	0.090407837	0.028108565	0.00490025
9512x11074	0.824229825	0.00085567	0.01269363	0.017388347	1.39E-14	0.017830885	2.18E-10	0.011118396	0.07562497	0.030600598	0.009657679
7572x6485	0.383645204	0.008012145	0.209046496	0.248397784	0.001352097	0.027009664	0.018175393	0.030099874	0.034442232	0.039819112	2.83E-15
6834x4902	0.727867693	0.006767198	0.084672395	0.03340221	0.018224614	0.028863423	0.0041889	0.016955994	0.004111155	0.055252391	0.019694028
8836x4257	0.669654119	0.003470107	0.082242104	0.02639942	1.90E-14	0.001524306	2.09E-12	0.019827048	0.129415347	0.045120047	0.022347502
3752x8092	0.814076596	0.004458801	0.006282624	0.007582296	0.025598958	1.49E-12	0.019641608	0.03473772	0.002823573	0.005272018	0.079525808
11231x8686	0.680794006	8.68E-15	0.004333246	0.056685476	9.37E-15	0.027802636	0.015371642	0.056663094	0.032243906	0.090453958	0.035652038
10022x4409	0.815896595	0.002077463	0.000867555	1.64E-06	0.000838085	0.031249177	0.015390914	0.023041517	0.017646388	0.082650108	0.010340556
10481x4882	0.776529925	0.00142703	0.013268015	2.15E-07	0.002773786	0.024433103	0.044399544	0.010451696	0.041701043	0.05433872	0.030676923
4120x8725	0.464042538	0.369461947	0.020722857	0.027548043	0.007192371	0.012943599	0.01349647	0.036364205	0.011019316	1.37E-06	0.03720728
5836x5701	0.710358817	0.066799246	0.075513883	0.037407679	0.000153617	0.040342243	0.006209501	0.00327274	0.002796066	0.014902387	0.042243821
8329x11557	0.738281848	0.000466968	2.87E-06	0.085768403	0.001760693	7.32E-08	0.017711637	0.004205806	0.11374851	0.016942736	0.021110454
8202x5054	0.694707527	8.20E-15	0.011986887	0.083632347	0.008025147	0.007978743	0.028063736	0.028726	0.049154877	0.058381739	0.029342996
8151x12192	0.215181125	0.014382415	0.514058792	0.039687021	1.13E-14	7.86E-12	1.08E-14	0.027060971	0.126801441	0.047945553	0.014882681
5044x10940	0.47826576	0.001548891	0.00751	0.024128299	0.296975238	1.15E-15	2.52E-15	0.083487655	1.64E-14	0.008493151	0.099591006
8598x10762	0.874950397	3.71E-15	0.011477037	0.026654684	2.95E-15	0.009185488	0.020163194	0.015289306	0.041765794	0.000514099	2.46E-10
10872x9639	0.74884261	0.003569268	5.35E-06	0.000154711	0.001001339	0.016545221	7.81E-15	0.031406403	0.107428516	0.075670408	0.015376177
7579x7754	1.11E-09	0.103999995	0.550262363	0.071762535	4.48E-15	1.11E-14	9.31E-15	0.016422217	0.198958791	0.036217329	0.022376769
4830x5231	0.790637236	0.005568479	0.025413915	0.009139502	0.002913109	0.02816719	0.010097669	0.039677911	0.014714159	0.043980826	0.029690003
7503x10451	0.754132416	4.89E-15	0.005982569	0.003887111	0.007776935	0.011601122	2.47E-07	0.043341255	0.072163031	0.086428922	0.014686392
8140x10289	0.773079726	0.000700561	0.001417371	0.012308509	0.00344369	0.010730359	0.028919737	0.002093184	0.101328372	0.044564439	0.021414053
10325x9642	0.785817034	3.03E-15	0.001376108	0.024757974	0.002831908	0.011495498	5.05E-15	0.007843802	0.129743067	0.023043267	0.013091343
7949x8704	0.468325594	0.039079647	0.070409843	0.192934211	0.003670013	0.116176493	0.038440731	0.023498735	0.047464733	5.33E-15	4.76E-14
7770x9339	0.778406646	4.70E-15	0.014473335	0.065856622	6.73E-15	0.018717387	0.010369936	0.00969655	0.050347901	0.031646798	0.020484827
7767x8705	0.815787623	0.003625837	0.012527989	0.061319277	3.28E-11	0.053082995	0.00161265	0.01692463	0.031115209	3.39E-08	0.004003756
3477x7935	0.446518971	0.003054843	0.075920142	0.045938594	0.191809965	9.53E-09	0.006197394	0.0312771	8.77E-16	6.14E-07	0.199282367
9017x3939	0.903726991	0.000431887	0.003985231	0.003396571	4.47E-15	3.16E-15	0.007142915	0.006179791	0.024261978	0.030168398	0.020706239
5584x9668	0.64336645	0.001190465	0.000653304	0.100012805	0.010974984	0.002591254	8.70E-15	0.028334417	0.088451024	0.114122451	0.010302846
8933x5367	0.695253208	0.040144889	0.031335053	0.01462298	9.66E-15	0.070114532	0.015390987	0.013317489	0.040418226	0.057530732	0.021871905
4301x8406	0.353554719	0.572417005	0.005357398	0.00245982	0.004362269	2.87E-09	0.031157609	0.007001105	0.001220615	0.003757187	0.01871227
6310x9030	0.822957498	0.000495924	0.003121686	0.043418417	5.78E-15	0.001830381	4.81E-15	0.009135539	0.066881504	0.026275336	0.025883716
7846x6642	0.724458711	0.004368693	0.04054539	0.134250572	0.01496868	0.018717476	0.005631208	0.002572969	0.01598601	0.02493057	0.013569722
5198x5863	0.854069524	0.008912762	0.028610748	0.008303219	2.05E-15	0.023414669	7.77E-12	0.014409915	0.006595731	0.039017333	0.016666099
10126x6788	0.67843765	0.01440371	0.066848369	0.032938831	7.66E-15	0.030023774	1.73E-05	0.013558181	0.068189284	0.087681495	0.00790142
7221x9025	0.776557775	5.32E-15	0.01108733	0.026870215	0.004102861	0.027743462	4.61E-15	0.015336344	0.068409595	0.0628846	0.007007818
7782x11560	0.853708303	3.44E-15	0.018830442	0.057610006	0.000840623	0.000171363	0.004722061	0.015844077	0.033520973	0.011617721	0.003134432
8871x10602	0.846563474	2.68E-15	2.55E-07	0.038213449	0.005841299	3.56E-15	0.013962552	0.007380833	0.053140501	0.016202145	0.018695493
7595x10609	0.555157808	0.001216002	0.004223223	0.130016924	0.085298527	0.023946531	0.017784592	0.027984012	0.054249704	0.079648269	0.020474408
7133x9501	0.821239292	0.000877407	0.016758703	0.026280904	0.000783039	0.002542843	3.79E-15	0.01139073	0.057311893	0.061587042	0.001228148
6652x4904	0.492098069	0.002043968	0.162008314	0.096164367	0.010587966	0.144634532	0.012581276	0.015501235	0.000312817	0.025917257	0.038150199
10396x5993	0.786416209	3.85E-15	0.011514214	0.024432672	2.94E-15	0.031487156	4.70E-06	0.005260842	0.071877792	0.06470973	0.004296689
9024x5208	0.487376172	0.396674156	0.001189267	0.014870062	2.92E-15	0.019611641	0.001564377	0.00050504	0.02911539	0.02540706	0.023686835
11589x7414	0.843284779	0.001205613	0.0038615	0.028523697	0.004253235	0.009411197	0.013201195	0.002913648	0.027655838	0.058663592	0.007025706
8414x10446	0.751200199	4.09E-15	0.001313906	0.072992205	1.12E-14	0.012934855	7.05E-15	0.048654949	0.065266227	0.019495765	0.028141894
7944x7752	0.569662498	0.00916249	0.074716505	0.215492557	9.40E-15	0.038983737	0.002643839	0.033759326	0.030471632	0.024565431	0.000541984
10217x6629	0.755521226	0.001477265	2.13E-08	0.060282571	0.001066205	8.47E-05	5.98E-15	0.006280256	0.072641729	0.06868071	0.033965338
10955x8211	0.861734822	3.70E-15	0.013770148	0.00417959	4.24E-15	4.72E-06	0.003074848	0.008050834	0.076217332	0.020486411	0.012481299
3655x6982	0.812372662	0.00204024	0.031238868	0.009063676	0.005906723	0.006872516	0.006891437	0.02549837	0.001713961	0.010593272	0.087808274
7470x4423	0.700676565	7.26E-15	0.054771718	0.04535595	0.012494911	0.068382259	4.39E-15	0.001849351	0.006623366	0.07989827	0.02994761
4372x4757	7.33E-14	0.038276124	0.52773372	9.81E-15	0.118956332	0.000656601	0.047276534	0.000637	0.188073193	0.030857095	0.0475334
8574x6321	0.708778444	0.00081306	0.027705272	0.10626485	0.051477511	0.061228345	0.002639734	0.01724145	3.79E-05	0.019205932	0.004607518
8571x5686	0.636310762	0.005479303	0.057034381	0.161663399	0.004489605	0.044016705	0.006476659	0.019168531	0.018252677	0.040475121	0.006632859
5843x6970	0.772812731	0.004272692	0.028480448	0.08867318	0.009381956	0.027058068	0.016363015	0.007433901	0.022573914	0.004324037	0.018626057
8682x9334	0.760548873	4.69E-15	0.022168359	0.097605632	0.003384084	0.054006499	0.008858148	0.010958905	0.032569716	0.000440583	0.009459201
7668x7277	0.810462324	0.000576833	0.012756571	0.074161666	0.001821106	0.009523165	0.006709605	0.007253402	0.073189137	2.08E-06	0.003544109
4672x9673	0.607265897	0.140393392	0.063492611	0.002059771	0.045049947	1.77E-13	0.019240022	0.097460703	0.000172651	0.000109314	0.024755692
10488x6151	0.823292394	3.54E-15	0.003098231	0.047377788	0.012535935	0.008232346	0.004396873	0.005636467	0.034715016	0.047476918	0.013238032
8590x9176	0.791940865	3.46E-15	0.03162444	0.118000233	3.29E-05	0.015691038	4.99E-06	0.001287692	0.024600476	0.013497485	0.003319857
8963x10760	0.854967319	3.22E-15	0.010455164	0.043466	9.36E-15	0.002915596	2.62E-11	0.004466815	0.058919818	0.012605159	0.012204128
7400x8389	0.584279017	0.019560684	0.123672011	0.108170581	0.001709056	0.007638772	0.021860731	6.60E-15	0.054166599	0.056628013	0.022314537
6480x6808	0.74221914	0.010769144	0.059990975	0.076232291	0.004723514	0.033884609	0.022103794	0.029780321	1.01E-09	1.57E-08	0.020296196
6403x9505	0.730423922	0.001473335	0.079843796	0.015305533	0.036228585	0.009269726	0.005357631	1.87E-11	0.04303313	0.048486476	0.030577866
9295x4730	0.710272346	0.001347517	0.025182455	0.059719106	0.002637907	0.04270622	7.13E-15	0.023499041	0.053746753	0.065176671	0.015711984
6497x9981	0.657229772	9.01E-15	7.83E-13	0.043770102	0.002371465	0.008015128	0.012386604	0.019763179	0.081847049	0.133620168	0.040996531
9231x9648	0.743530421	0.002252923	0.00174553	0.076345255	2.45E-15	0.016953531	5.56E-15	0.013385678	0.121363785	0.018476765	0.005946112
9963x10279	0.630819132	1.30E-14	0.015980317	0.043638066	0.00495759	0.025051043	0.009379333	0.040431221	0.106958236	0.109958389	0.012826672
8670x7113	0.619784406	0.001990284	0.079359358	0.128868258	0.001741915	0.064200843	1.68E-09	0.006040644	0.042686135	0.052045639	0.003282516
9753x5204	0.704276056	0.001842616	0.002304878	0.092883599	0.002711367	0.024539243	0.01022855	0.009480485	0.057080484	0.094570449	8.23E-05
7377x4265	0.713970134	0.001443802	0.060607962	0.006806366	0.001882704	0.048110247	0.00419419	0.019206843	0.013314888	0.075922503	0.054540362
10392x5359	0.566984983	7.51E-15	0.061331223	0.000171166	1.61E-14	0.009103907	0.333221656	0.004168803	4.41E-06	0.025013857	8.21E-13
4030x8884	0.496588851	0.2123007	0.007506432	0.011933884	0.065855212	6.17E-15	0.035951257	0.104403735	0.012770335	0.000938944	0.051750651
9404x8061	0.226285123	0.074519716	0.236095277	0.169788992	0.040193327	0.142503037	0.028344207	0.033579495	0.041130863	1.96E-07	0.007559768
5825x3798	0.84045901	0.001475848	0.002167857	0.004561343	0.00612911	4.54E-06	0.007828473	0.005381506	0.020520615	0.034223437	0.077248255
8199x4419	0.664891334	7.88E-15	0.043588726	0.113622374	0.033732739	0.044561619	9.69E-08	1.29E-08	0.005634878	0.078302375	0.015665845
9778x9645	0.840230936	0.000382837	0.001137542	0.046465543	0.001199781	0.012215798	3.46E-15	0.005922245	0.060246072	0.024229744	0.007969502
8201x4736	0.025812754	0.026278604	0.4393025	0.235286951	0.005952318	0.113704508	0.001300621	2.08E-11	0.052019403	0.086020914	0.014321427
5856x9508	0.76250079	0.001429801	0.004112305	0.027845489	0.004468339	0.027187965	6.24E-15	0.042059065	0.027333657	0.095781302	0.007281287
6669x8076	0.736115226	0.002366835	0.026858548	0.074891655	0.067255784	0.02184168	0.008997378	0.005407763	0.039057666	0.010421394	0.006786071
7862x9497	0.728136116	4.20E-15	0.003955169	0.114975954	9.61E-15	0.006264969	6.81E-15	0.003139421	0.043789514	0.085870652	0.013868205
7289x4741	0.660490768	0.001160682	0.022030399	0.086107675	0.00639907	0.087988203	0.008764008	0.030983667	0.008726516	0.07974997	0.007599042
7593x10292	0.53730376	0.002723169	6.42E-06	0.172860582	0.006974015	0.053791258	1.32E-14	0.052944121	0.052817529	0.098105054	0.022474087
7951x9021	0.813534006	0.001273041	0.020601164	0.057652805	0.02066531	0.023879703	0.007382462	0.001225324	0.049994043	1.23E-05	0.003779815
8684x9651	0.758199259	4.36E-15	0.01202021	0.044303189	0.025708533	0.030413951	0.000455145	0.010783294	0.060234689	0.035685121	0.02219661
6772x10138	0.638460511	0.00409991	0.042514699	0.014692466	0.003116328	0.041590743	7.61E-15	0.051327657	0.105908007	0.079915105	0.018374573
9956x9010	0.715091936	3.35E-15	0.002206421	0.050043075	0.001578447	0.082702561	0.003541958	0.01131448	0.108697811	9.34E-06	0.024813977
6228x10775	9.55E-05	0.121210076	0.328760994	0.118402648	0.078822222	0.056629366	0.037039047	0.238214614	0.008346753	0.000976717	0.011502034
5754x7447	0.838908249	0.004882388	0.027504617	0.063254699	5.08E-15	0.013919701	0.001086982	2.22E-05	0.027653307	0.007332998	0.015434814
10595x9165	0.712712151	0.002653168	0.002975018	0.034952996	0.00281137	0.001675186	5.68E-15	0.05196501	0.109946213	0.058276698	0.02203219
7235x11563	0.60296667	3.93E-15	3.41E-08	0.05437294	0.060566862	0.010226018	0.001456745	0.121501267	0.040378575	0.011603887	0.096927002
6138x10934	0.269439243	0.028573896	0.14028585	0.137491161	0.010304285	0.037516045	0.028075922	0.27540957	0.012771699	0.019454518	0.040677809
8232x10447	0.782330883	3.90E-15	0.005009999	0.021188997	0.001543902	0.018117608	4.81E-15	0.053565832	0.08935479	0.027478516	0.001409472
10140x9326	0.788945102	3.59E-15	0.006894076	0.010537095	3.47E-15	0.081829042	0.007845303	0.007447643	0.067651442	0.00118363	0.027666666
6290x5540	0.826282993	0.008951193	0.029405117	0.037945448	3.32E-15	0.048632894	2.57E-15	0.003092971	0.000990933	0.036053752	0.008644699
5398x9035	0.597668587	0.001602208	0.018126322	0.142910016	0.007151224	0.029740638	0.006555191	0.077926596	0.009126796	0.08767305	0.021519373
4014x6028	0.781731777	0.002558906	0.148510998	5.15E-16	8.06E-05	1.19E-12	1.08E-13	0.013629897	0.002568322	0.036925688	0.013993807
5660x6971	0.778871479	0.012760579	0.086401729	0.030119905	0.00607403	0.011182979	0.006406011	0.013703347	0.011613329	0.034930792	0.007935818
7207x6487	0.708669734	0.039968276	0.007633706	0.073341469	2.30E-15	0.030033193	0.003465556	0.013854252	0.071445652	0.047979121	0.003609041
4127x9994	8.96E-14	0.010487293	0.255829288	0.021832296	0.438377423	5.57E-06	0.178039108	0.004939695	0.055531669	0.034957654	3.47E-14
8209x6323	0.702989376	0.00074724	0.010796744	0.061658755	0.020580978	0.056575993	0.058082979	0.021436508	0.039683356	0.02062798	0.00682009
3924x6188	8.29E-14	0.019391211	0.672920257	0.041507488	6.90E-15	1.03E-14	6.03E-15	0.06419744	0.132465129	0.04639851	0.023119965
4947x9831	0.268974972	0.181115518	0.13074583	0.054270038	0.041099585	2.23E-09	0.112911532	0.154339338	8.61E-05	0.03763665	0.018820463
6655x5538	0.302172841	0.046465757	0.209686965	0.190146934	0.004161941	0.122455941	0.007733407	0.052462807	1.24E-08	0.058965289	0.005748106
8838x4574	0.686186195	0.001090014	0.052441391	0.074193466	0.004774438	0.048493889	7.97E-15	0.006251511	0.042095304	0.073479369	0.010994424
5388x7131	0.912412944	0.000363409	0.025448525	0.036800115	0.002014102	0.00614933	1.83E-15	9.03E-07	0.001144253	0.007670844	0.007995574
9312x7903	0.39028678	0.393796844	0.004905659	0.075181167	0.01335604	0.056529212	0.012997707	0.022493494	0.024240049	1.33E-08	0.006213036
11130x6941	0.742729919	0.004474703	0.001037299	0.055706178	0.043035762	0.018621978	7.15E-12	0.019616828	0.070798415	0.043976952	1.97E-06
6122x8079	0.80988373	0.000626481	0.026265564	0.04802696	0.00072089	0.01101986	3.22E-15	0.003762034	0.030145076	0.067406794	0.002142612
10146x10278	0.720974293	0.006358635	0.016627985	0.004639931	0.002828563	0.024309707	8.37E-15	0.022140631	0.105596567	0.07183804	0.024685647
10318x8373	0.769787556	0.001258913	0.004459618	0.077973735	1.01E-14	0.003816053	0.000851723	0.0203107	0.072947481	0.033594292	0.014999929
4382x6661	0.871318121	0.000867687	0.03239222	0.007971149	0.00361821	0.002762474	2.90E-15	0.024624193	0.003668376	0.041159291	0.011618279
4649x5549	0.862167073	0.000520449	0.008112042	1.68E-05	0.008398208	0.006725067	0.000905389	0.005254823	0.007221191	0.036963695	0.063715279
7407x9658	0.730310111	5.61E-15	0.026300525	0.072242496	0.001866957	0.028635813	5.75E-15	0.004856226	0.060568072	0.06204888	0.01317092
8958x9808	0.720397972	0.000640798	0.001490107	0.079982437	7.29E-15	0.016629283	0.026714485	0.01083904	0.086298542	0.037929731	0.019077604
4021x7298	0.869262642	0.001428586	0.026397223	0.004655598	2.32E-15	0.016132962	0.001518236	0.002546248	5.89E-05	0.041085134	0.03691443
10118x5202	0.632266637	1.17E-14	0.033826625	0.011542991	0.002865757	0.000517711	0.11697616	0.048391383	0.068313744	0.08529831	6.83E-07
8039x8544	0.857298465	0.004448686	0.01665029	0.056460439	6.47E-15	0.023990635	0.01500706	0.00622095	0.008919937	0.007851966	0.003151571
9663x5363	0.676762444	0.001825588	0.004943192	0.087399287	0.00761692	0.088861413	1.00E-14	0.020111858	0.032734746	0.078996938	0.000747613
6207x6968	0.744975854	0.010933148	0.021671805	0.06563433	0.011372342	0.043172044	0.026094271	0.030301043	0.014236288	0.008617448	0.022991428
5749x6495	0.791219328	0.005169829	0.029359818	0.098858688	0.005811064	0.017682606	7.94E-05	4.09E-07	0.013492258	0.01870868	0.019617891
9673x7266	0.699320813	0.0068341	0.020113589	0.094312986	0.003651482	0.020591554	0.000982861	0.031658366	0.050695076	0.067799802	0.00403937
7508x11403	0.722146398	5.76E-15	0.017171442	0.079271076	0.017088809	0.02304946	1.53E-06	0.052403242	0.065341073	0.014381034	0.009145932
4010x5394	8.48E-14	0.033436467	0.650679637	0.022568918	7.69E-15	9.54E-15	1.09E-14	0.036921761	0.18855667	0.035600957	0.03223559
10415x9483	0.793216832	0.000451689	3.00E-06	0.025539767	0.002912355	0.058320592	0.000225291	0.008310089	0.083952908	0.010640883	0.016426599
6374x4112	0.854555381	0.000647613	0.022059665	0.020915471	0.002442902	0.018175531	0.007423598	0.001727391	2.26E-07	0.059640369	0.012411852
7317x9818	4.03E-12	0.014653177	0.447472873	0.235369712	5.37E-15	0.030253396	9.86E-15	0.044328697	0.082778874	0.135036146	0.010107125
6315x9982	0.503675558	0.009897547	0.079824213	0.101294183	0.011468536	0.051595667	1.63E-14	0.066575989	0.054962544	0.096031395	0.024674368
9333x11710	1.71E-09	0.022473882	0.593792124	0.057093015	0.003784111	8.28E-15	1.56E-14	0.013123856	0.228795548	0.041572942	0.039364521
5132x10464	0.588124063	0.009077003	1.30E-08	0.040860961	0.037411247	0.000981292	4.43E-15	0.218769532	0.004396615	0.023826317	0.076552958
10507x9641	0.814284292	0.00111308	0.006413419	0.038698552	0.012528314	0.015515408	2.47E-11	0.010671001	0.046646662	0.046158815	0.007970456
5855x9191	0.819965551	3.81E-15	0.004436693	0.026728903	0.007430811	0.000365825	0.010260189	0.010476472	0.038648622	0.062911861	0.018775071
10950x7259	0.772345703	0.001246068	0.001794476	0.092446786	0.003249914	0.004965695	2.87E-12	0.020779758	0.064500655	0.038670945	5.25E-15
6311x9347	0.759831989	0.000531312	0.010660208	0.024007573	0.071134609	0.006297032	4.61E-15	0.011600317	0.050387559	0.054356932	0.011192468
3470x6666	0.032678699	0.018137377	0.599228391	0.069707706	7.22E-15	6.17E-15	1.42E-14	0.066001909	0.10227838	0.091758625	0.020208913
4283x5234	6.86E-14	0.039691723	0.672114408	7.75E-15	5.68E-15	1.17E-14	9.43E-15	0.071247305	0.178128809	0.020766405	0.018051349
6561x5063	0.188755371	0.072379387	0.282269908	0.066088235	0.045463599	0.19473033	0.083521478	0.023676966	0.001459795	0.00341151	0.038243421
5028x8085	0.846806924	0.000515047	0.005891709	0.016687061	6.12E-15	0.016103208	3.60E-15	0.00310678	0.041232019	0.042729361	0.026927892
10939x5356	0.872787977	3.23E-15	6.50E-11	1.25E-07	0.008061382	0.008703343	0.027424885	0.004604188	0.008822144	0.058493414	0.011102543
6042x10142	0.757695003	0.002683798	0.010070243	0.031956379	0.005115391	0.011507928	0.006795305	0.015462222	0.0572031	0.078672714	0.022837918
7921x3627	0.842192814	3.37E-15	0.011068034	0.018748654	0.001429023	0.017642519	0.008506399	1.54E-15	0.009361694	0.051798592	0.039252271
10774x8529	0.756314137	4.46E-15	0.013017234	0.097414685	0.00140142	0.015458411	0.006531676	0.009689214	0.046096607	0.029466405	0.02461021
9572x5522	0.71232422	0.003210586	0.000119237	0.034847672	0.012032133	0.023525667	1.17E-14	0.020287795	0.104618781	0.075187312	0.013846595
9420x10916	0.876795224	2.84E-15	0.004547051	0.011721306	0.010282263	3.80E-15	0.009036286	0.005435654	0.047309527	0.022710634	0.012162056
5473x6020	0.875574105	0.006202101	0.012023734	0.019225458	2.31E-15	0.028301028	2.67E-15	0.00247795	0.016835599	0.010578404	0.028781623
6025x6969	0.38334711	0.075982666	0.216288993	0.11768872	0.003689047	0.002434093	0.027161677	0.036891051	0.068382117	0.043684124	0.024450402
10951x7577	0.773835982	0.000554558	5.93E-11	0.059380454	0.000764757	0.022554302	0.012328608	0.014798108	0.083394764	0.02434434	0.008044126
8117x6165	0.438989529	0.01444298	0.102983488	0.230492815	0.00915169	0.085350477	0.021795405	0.034817205	0.035652282	7.70E-15	0.026324129
8845x5843	0.194106022	4.47E-14	0.323587219	0.216868479	0.004179324	0.096279724	0.027639375	0.024910611	0.059759328	0.043504826	0.009165092
10757x5357	0.831508416	0.000597464	0.001914151	0.007795035	4.08E-15	0.036515043	0.016354687	0.016550517	0.027313511	0.04713538	0.014315797
6954x10137	0.651665152	1.66E-14	0.036873164	0.020124357	0.002351179	0.042208777	4.70E-09	0.036918347	0.095730537	0.110661027	0.003467457
10311x7104	0.777100207	0.00823353	0.002588165	0.046748819	0.001118429	0.027882754	5.97E-15	0.011431671	0.085954957	0.022195278	0.016746191
9145x10759	0.834519675	0.000542065	0.008843414	0.040786376	5.77E-15	7.82E-12	0.006187189	0.005951705	0.063858992	0.039310584	1.10E-10
7027x6805	0.288755308	0.608208835	0.01180624	0.010459828	0.000638022	0.022326358	0.004139172	0.007427592	0.038582989	0.007158768	0.000496888
4035x9836	0.176158208	0.013715108	0.060010252	5.45E-15	0.654039081	0.056715039	0.006975706	7.71E-16	0.028232326	0.004154281	1.96E-16
4113x7456	0.719178488	0.001402273	0.077115118	0.050684426	4.86E-15	0.042619304	0.008533406	0.012514352	0.002391094	0.082048283	0.003513255
8133x9020	0.657809836	0.001017909	0.013872334	0.131936171	0.00093321	0.025038123	7.48E-15	0.013948744	0.128186205	0.019233944	0.008023525
9423x11551	0.637487448	0.001619839	0.021634892	0.048759703	0.003112068	0.078315593	0.039976608	0.04164318	0.080226124	0.028234744	0.018989801
7232x10928	0.698737715	0.023570636	0.016265461	0.064222788	0.011279228	1.02E-07	0.04121838	0.063551099	0.056551931	0.010679081	0.013923579
5111x6657	0.84539487	4.04E-15	0.075401193	0.037295614	4.60E-15	0.018010074	0.001113359	0.004099413	0.006133736	4.36E-10	0.01255174
5957x11253	0.359781024	0.022620728	0.031132625	0.180963762	0.018390506	6.71E-09	0.003962535	0.239647629	0.003130325	0.013148589	0.127222272
4554x4756	0.534152148	0.020450413	0.000217153	6.96E-05	0.043488438	0.067280989	0.014289245	0.027645696	0.027348252	0.061506724	0.203551355
5745x5860	0.825428265	0.045890721	0.01111559	0.020571335	0.013138669	0.020822936	0.003688495	0.000866088	0.00447407	0.029036863	0.024966968
8328x11240	0.689430365	6.12E-15	0.014035771	0.078753144	0.000786304	8.86E-08	0.014005143	0.002485652	0.138713899	0.021052577	0.040737057
9109x4097	0.92467157	0.000359669	0.003311252	0.018290883	0.01036766	0.006613248	0.000769465	0.001811602	0.007786673	0.026017973	4.98E-09
9694x11073	0.656932776	0.005262756	0.015893422	0.067841872	0.006693645	0.029787441	7.56E-13	0.032930478	0.070751512	0.099782058	0.014124041
4384x6978	0.858670869	3.69E-15	0.025233291	0.009689797	0.001773551	0.007139062	5.38E-06	0.002102618	0.019102924	0.034954852	0.041327659
5379x5545	0.077051016	0.873482935	1.40E-13	1.57E-15	0.000576483	0.004043278	0.003795461	0.005184283	0.000366453	0.021024074	0.014476017
4486x9040	0.43484709	0.476604372	0.007016159	0.00282772	0.004094428	0.003517748	0.017609764	0.026781867	0.001461883	0.000340916	0.024898053
5474x6338	0.871290392	0.001685668	0.0442553	0.01296388	0.013622176	0.008202589	0.001501	1.00E-08	0.004309867	0.018071538	0.024097579
5848x7922	0.781570945	4.87E-15	0.023139967	0.1043019	0.002483367	0.000115795	5.23E-15	0.00379321	0.052768597	0.025476326	0.006349893
4116x8090	0.504417961	0.363557759	0.019946101	0.003918578	0.01299267	0.01155874	0.029844331	0.01271097	0.00560043	0.003585501	0.03186696
9769x8059	0.823244063	0.003076404	0.00543378	0.067837771	0.003748075	0.016881969	4.44E-15	0.004630257	0.021360344	0.046638437	0.0071489
5764x9350	0.753423974	0.000621199	0.004707889	0.023643066	0.015581489	0.016204098	1.92E-14	0.014565146	0.063344913	0.098187127	0.009721098
9850x6314	0.7881223	0.003035402	0.007367069	0.025620173	6.86E-15	0.007945045	0.006842323	0.011646796	0.086309371	0.058192296	0.004919224
10420x10435	0.617726882	0.002665306	0.029907231	0.03482862	0.004979154	0.015205458	0.018769943	0.036774594	0.131506303	0.083121968	0.024514542
4568x7295	0.902847909	0.002646572	0.006944786	0.009765864	0.005320466	0.011903536	0.000937813	0.008939507	0.014507031	0.029347531	0.006838985
4023x7615	0.820126625	0.052983987	0.047708996	0.024052534	0.003041266	0.006759301	0.002324932	0.005264475	2.10E-11	0.014977736	0.022760148
4306x9358	0.70811267	0.032902866	0.004621971	0.014094582	0.020695958	0.007525315	0.018627372	0.027364632	0.011137114	2.60E-15	0.154917521
6579x8235	0.72594848	0.001071935	0.111919651	0.09078885	0.012634898	0.020544399	1.95E-11	0.00112627	0.01560351	0.011552739	0.008809268
7041x9343	0.547172469	0.00350623	0.03415045	0.095641559	0.098622209	0.066176533	0.038408887	0.013281441	0.045805295	0.037864784	0.019370143
6858x9344	0.595579399	0.0091908	0.044298016	0.072008934	0.004830405	0.068392875	0.006433196	0.025338791	0.078910909	0.085071276	0.009945399
6921x4109	0.628761443	0.001618583	0.048801049	0.001303665	0.017929103	0.073845457	0.105880264	1.05E-08	0.007703913	0.074942116	0.039214397
7142x11088	0.564967657	0.047126165	0.069134472	0.102483631	0.00606067	3.13E-07	0.022293647	0.078791937	0.048451623	0.029199204	0.031490681
4122x9042	0.608584576	0.052216055	0.01044496	0.010879453	0.192342222	0.004614294	0.013423287	0.025384946	0.011167225	0.00012245	0.070820533
5488x8876	0.805709585	0.001850825	0.006434192	0.03242076	0.002828825	0.000291345	0.014219167	0.03067644	0.027436408	0.056300669	0.021831782
5552x3958	0.690992862	0.00211188	0.006168439	0.007291321	0.028271307	0.009422416	0.02789606	0.054667481	9.85E-16	0.01358404	0.159594195
8470x3942	0.668555465	0.009076484	0.002652347	2.23E-07	0.013670584	0.001268113	0.237853296	5.38E-06	0.008199565	0.041013235	0.017705309
3847x8885	0.730297389	0.043263699	0.005446851	0.01177243	0.02391921	0.002886037	0.008060555	0.01168335	0.003095291	0.001151691	0.158423496
7376x3948	0.953993284	0.000379618	0.005378923	0.002879319	0.000854669	0.004841866	3.37E-11	9.41E-16	9.45E-05	0.016123068	0.015454735
8772x9175	0.653016674	7.17E-15	0.04197964	0.141865201	0.009545438	0.066628187	0.007597714	0.014991035	0.06437611	5.87E-15	4.69E-15
11042x7417	0.783001819	0.001558519	0.007882956	0.069843696	0.023019682	0.023806545	6.54E-15	0.016806979	0.059314476	0.014765328	6.19E-15
4393x8565	0.331080606	0.555716308	0.0004089	0.002061942	0.00047142	1.14E-05	0.062656326	0.020539631	3.90E-16	0.001242521	0.025810947
6846x7123	0.000933109	0.452992554	0.359933471	0.032310256	0.00125182	0.003643774	0.016878136	0.020947981	0.074915601	0.03548549	0.000707808
8147x11558	0.872709588	2.64E-15	0.013145317	0.057237611	4.99E-15	0.01031702	0.001435912	0.002437125	0.040153676	0.000225206	0.002338545
4754x7928	0.817200409	0.000668646	0.04073836	0.025114854	5.17E-15	0.012425109	2.96E-15	0.009758111	0.008568821	0.069439191	0.016086499
9585x7743	0.799133895	0.033688245	0.035085905	0.03164471	0.011596487	0.02776154	0.017738528	0.014838505	0.014288781	0.005527894	0.00869551
7112x5694	0.373846659	0.010817843	0.216556362	0.183867256	9.57E-15	0.044024277	0.017454276	0.02968154	0.038828225	0.054477241	0.030446321
7747x5215	0.12731155	0.01426675	0.29535419	0.306899219	0.001239686	0.094184459	2.39E-06	0.043811655	0.010489629	0.094630593	0.011809876
7848x6959	0.78749606	0.007781877	0.066225154	0.061743817	0.009794547	0.015284623	0.036758123	0.007023621	0.007885601	6.58E-06	3.18E-15
9309x7268	0.072743227	0.040722438	0.355842906	0.273238172	0.004054128	0.083505964	0.010476851	0.029392529	0.066637595	0.060998398	0.002387793
5402x9669	0.00084147	0.036502976	0.449907682	0.17512055	0.002107869	0.096665535	5.81E-13	0.055213251	0.090176629	0.091184466	0.002279572
9118x5683	0.571206356	0.003209011	0.074506172	0.097390937	1.27E-14	0.056030995	3.04E-14	0.035182382	0.055383609	0.104025001	0.003065538
10861x7736	0.855374624	0.002450389	0.003666184	0.056773671	7.41E-15	0.008395131	1.49E-08	0.010866278	0.030074702	0.020578065	0.011820941
8138x9972	0.753643387	0.000620753	8.43E-06	0.088869193	0.011943539	0.000279454	6.11E-15	0.018062987	0.057948864	0.061421224	0.007202172
8503x9970	0.705678448	5.71E-15	0.003553219	0.067546077	0.001706642	0.034416747	6.85E-15	0.050979882	0.083851596	0.050862774	0.001404615
8471x4259	0.860462523	0.000877387	0.000825133	0.048901081	0.005934396	0.018263099	0.003327489	2.95E-15	0.019585089	0.025182834	0.016640969
9321x9489	0.764980672	0.000779821	0.020300547	0.027867949	0.001985853	0.037691978	1.69E-14	0.012460908	0.100427036	0.029410119	0.004095118
9032x6794	0.280926221	0.022590991	0.2554485	0.154622129	0.003006484	0.123267976	0.008576459	0.03844962	0.084637275	0.025700411	0.002773935
9953x8375	0.748080022	0.000602277	0.006325313	0.100206571	6.01E-15	0.029527662	4.81E-15	0.011079827	0.02357144	0.073479272	0.007127616
4828x4914	0.666354137	0.046528167	0.02706864	5.68E-07	0.003003478	0.020734305	0.002514722	0.029415545	0.007280731	0.061030308	0.1360694
7590x9657	0.77069718	5.61E-15	0.017358173	0.073051287	0.005930745	0.011025863	7.30E-15	0.006316653	0.03494024	0.062489349	0.018190509
4827x4596	0.347034018	0.118566212	0.045755789	0.043885616	0.079794528	0.058675281	0.045253676	0.045671128	5.30E-15	0.057126023	0.158237729
11043x7735	0.734881513	0.001269737	0.029403952	0.056561506	0.003130171	0.023138277	0.029118412	0.030786578	0.038356923	0.04644883	0.006904102
8859x8381	0.593609585	0.031427155	0.065268352	0.162911535	1.33E-10	0.030734434	0.098279334	0.007996327	0.004969394	3.84E-06	0.004800041
11408x7733	0.635695436	7.16E-15	0.003834363	0.13822633	0.005575962	0.04329238	0.030628061	0.017744397	0.024787722	0.090886343	0.009329006
11590x7732	0.848061466	2.99E-15	0.000592765	0.00560639	0.001341212	0.023539992	0.015689914	0.023383629	0.029629499	0.026811966	0.025343167
6318x10616	1.90E-13	0.344215085	0.213963666	0.102719089	3.25E-11	0.003816502	0.202618761	0.066204602	0.004710995	0.05431245	0.00743885
4846x8086	0.763915187	0.003049303	0.009487808	4.10E-07	0.002861471	0.027187638	0.023046043	0.067173896	0.019184514	0.053937562	0.03015617
5306x8877	0.771168088	0.000696951	0.006243682	0.048418562	0.007868382	0.013177706	2.45E-05	0.01915562	0.061720716	0.038298596	0.03322715
6961x11406	1.70E-10	0.144361921	2.74E-12	0.07873359	0.101469608	0.200937404	0.036670351	0.131673927	0.040979599	0.13537106	0.129802541
5676x9827	0.801638225	5.51E-15	0.01638504	0.023670626	0.008643706	0.026488621	4.78E-15	0.047567986	0.023468822	0.039723336	0.012413639
11316x7575	0.848103685	0.000589986	0.000810345	0.023142274	0.008323125	0.018594627	0.00276235	0.0159486	0.039383686	0.041866634	0.000474689
8298x5846	0.019249785	0.013236085	0.330153621	0.227638449	0.06758195	0.191175589	0.012484431	0.047784211	0.054142681	0.018184041	0.018369157
6140x11252	0.499254298	0.00846904	1.85E-06	0.060738682	0.06226553	6.17E-15	9.95E-15	0.205647757	0.060435446	0.014124156	0.089063242
6568x6332	0.436960005	0.095453885	0.098309552	0.146924372	0.018433774	0.120737286	0.007434412	0.048009068	0.00395408	1.38E-05	0.023769755
6209x7285	0.792603324	0.015007457	0.084201933	0.022698363	0.007280095	0.022607039	0.009402811	0.020295559	9.90E-05	6.30E-06	0.025798074
9932x4568	0.849139518	0.004491882	0.014092929	0.011426359	0.002476313	0.013088722	0.003936481	0.03617792	0.013150255	0.030448421	0.021571199
7292x5376	0.455476687	0.002665294	0.192094445	0.11374874	0.039716223	0.090138654	1.48E-05	0.02772664	0.003739016	0.039807576	0.034871959
6687x11249	0.36599039	0.080567868	1.46E-07	0.128305028	0.03287418	0.008609494	1.25E-06	0.168227428	0.01976945	0.111476321	0.084178446
5565x6179	0.830531862	0.003588154	0.019659569	0.059881103	0.007870077	0.016391356	0.001132297	0.006168561	0.00616692	0.028105591	0.02050451
8852x7112	0.701238025	0.002248672	0.018855919	0.029338771	0.002754721	0.054968441	0.002317655	0.016981729	0.090477781	0.077848424	0.002969862
10116x4884	0.77617093	0.001504633	0.009844869	0.031872467	1.01E-14	0.012992274	0.086490849	0.003769727	0.042357748	0.018041942	0.01695456
9395x6475	0.002844592	0.033239031	0.417060356	0.135815232	0.06841417	0.185179034	0.015199865	0.018726506	0.08298295	0.020374823	0.020163441
6950x9502	0.528574133	0.115971307	0.021383544	0.069118379	2.17E-14	0.032138879	0.056661625	0.036828447	0.058927758	0.0432485	0.037147428
9324x10124	0.675242737	3.70E-15	5.39E-08	0.042261213	0.04620601	0.072468524	3.82E-12	0.016752528	0.114605343	0.011125352	0.021338239
6685x10931	0.653219488	0.016757791	0.011487434	0.07598159	0.083550564	4.30E-15	0.014012712	0.075551941	0.040851296	0.013602385	0.014984798
9128x7587	0.670286338	0.055847999	0.047144342	0.073813146	0.011503129	0.034262042	0.000203787	0.021338949	0.045775066	0.024493317	0.015331885
11125x5989	0.852409931	3.72E-15	0.004015292	0.032940835	0.00359928	1.56E-05	0.011877665	0.003556114	0.038233908	0.052387595	0.000963802
6120x7762	0.845838759	0.001122391	0.038954751	0.025979453	2.81E-15	0.026209896	3.22E-15	0.000780497	0.039101583	0.002978957	0.019033712
4835x6183	0.832470493	0.001785232	0.034674508	0.005634245	0.001859911	0.023051414	0.012048017	0.006362734	0.027440915	0.018928111	0.035744419
4386x7296	0.886669937	0.001340515	0.03432475	0.010112764	3.47E-15	0.014014437	0.002606594	0.001067386	0.00729912	0.028336658	0.01422784
7475x5375	0.000237288	0.014794492	0.438597063	0.162255617	0.023004895	0.187562109	5.96E-08	0.028774416	0.051240347	0.037633098	0.055900616
6464x3953	0.904659622	3.39E-15	0.01424467	0.008833884	0.000538181	0.029435524	0.003033573	2.08E-06	0.001427609	0.011136597	0.026688264
6648x4269	0.859319412	4.36E-15	0.008401689	8.96E-05	0.00296497	0.015062575	2.01E-15	0.007673632	0.002367889	0.061149902	0.042970379
9330x11075	0.771659037	4.64E-15	0.013513754	0.044171062	6.45E-15	1.18E-09	0.013327906	0.02786754	0.088491633	0.040771871	0.000197197
7036x8391	0.742137714	0.01124043	0.051997028	0.098594746	0.006960244	0.008186672	5.26E-15	0.024102578	0.026476916	0.027440259	0.002863413
7015x4584	0.723665067	0.002605591	0.043210485	0.060432769	9.88E-15	0.075825438	1.21E-05	0.005737669	0.002714716	0.058727597	0.027068556
9861x8217	0.705664873	0.00452763	0.016512978	0.106981766	0.001950606	0.044763143	0.005204785	0.014830906	0.055979488	0.039770824	0.003813004
6869x11248	0.273581862	0.027149279	0.091900852	0.178454979	0.015711298	0.017635669	0.007715752	0.216515821	0.01085451	0.058941186	0.101538793
5738x4591	0.887055431	0.00277634	0.000963882	0.002865725	0.002624871	0.011187573	0.012524461	0.004892931	0.001517293	0.036437703	0.03715379
6398x8553	0.884202999	0.000803088	0.009657923	0.017741679	2.48E-15	0.016654812	0.003130269	1.04E-05	0.050952879	0.014674846	0.002171115
9323x9806	0.795713757	0.002240592	0.008209385	0.004105801	2.56E-15	0.036877658	0.018598622	0.02951921	0.080803848	0.011301494	0.012629633
5931x6494	0.843313328	0.005136671	0.044240514	0.055294481	0.002932328	0.01941748	2.60E-15	0.006814011	0.008006233	8.57E-08	0.014844868
5226x10939	0.399078807	0.002897669	0.004297265	0.090353533	0.172468769	0.006608158	7.23E-15	0.183603269	2.09E-05	0.019116719	0.121554902
7923x3945	0.900842925	3.32E-15	0.024486497	0.005366863	0.003828773	0.011109269	0.00418478	5.96E-13	0.002951248	0.022642523	0.024587122
7760x7436	0.575622513	0.00387507	0.14555763	0.171694435	9.14E-15	0.051520282	6.76E-15	0.004422989	0.038010116	0.009296966	1.10E-15
7490x8230	0.178341947	0.092810511	0.304059242	0.195851841	0.004183492	0.087735112	0.065581751	0.032796049	0.005443996	0.032529253	0.000666806
6133x9983	0.443035661	0.004229745	0.114802995	0.16150882	0.046219888	0.016820105	1.42E-14	0.049801485	0.04511808	0.112372459	0.006090763
9599x10281	0.821843112	2.01E-15	1.03E-06	0.042315868	0.024427086	0.01150835	5.39E-15	0.003889123	0.061697418	0.017194768	0.017123245
8753x5685	0.695519182	0.009690044	0.0378307	0.0596634	0.003605424	0.033777134	0.01376481	0.022737293	0.026593818	0.088788603	0.008029592
8027x6324	0.223533772	5.40E-14	0.292777357	0.285491174	0.001285778	0.090783402	1.55E-14	0.089765377	8.88E-06	0.016354262	3.95E-15
5558x4910	0.801192828	0.008382723	0.014883145	0.003358829	0.002606903	0.039161258	0.00436727	0.002599811	0.009662733	0.063669556	0.050114944
8420x11398	0.794285549	0.000376448	0.001842125	0.027948589	0.006908793	0.00178637	0.048866327	0.007586735	0.08529485	0.00331423	0.021789983
6506x11567	0.293606836	0.004140065	5.93E-15	0.126867313	0.329763393	0.020303363	1.31E-14	0.088646989	0.028700714	0.015059244	0.092912082
4931x6975	0.923760282	0.00042616	0.025634024	0.001382498	0.002102892	0.013475387	1.14E-15	0.00070901	0.004819595	0.007867574	0.019822578
7374x3630	0.911686258	0.000927697	0.008069857	0.002883586	0.000216557	0.01058251	0.003740868	0.004708889	0.008413396	0.032398527	0.016371856
3927x6822	0.816191323	0.000522049	0.010929136	0.010486307	0.082845636	0.008776003	0.007360213	0.001151824	0.016026753	0.028042887	0.017667869
6294x6175	0.03384259	0.066157472	0.367144101	0.217553362	0.004187034	0.17685052	0.015776255	0.037480356	0.040113679	0.020540571	0.02035406
10410x8531	0.724407603	0.000839955	0.002361677	0.096696077	0.010929023	0.021771882	0.007819021	0.009274116	0.085029291	0.029867118	0.011004238
6296x6492	0.568771431	0.037623853	0.095867371	0.125554986	0.010172523	0.075743126	0.016488816	0.037618198	0.006654966	0.025504724	5.90E-09
8051x10765	0.67152737	0.000898129	0.01034047	0.143520993	0.002949632	0.016042044	0.030710163	0.029691313	0.06617498	0.014616117	0.013528789
4738x5073	0.707243483	0.009123147	0.024089585	0.008919567	0.00223556	0.024498284	0.030585779	0.034838888	0.00577133	0.078202618	0.07449176
7765x8387	0.619101891	0.009818503	0.049266759	0.192383065	0.001899462	0.037099314	0.045121243	0.020062795	0.010473655	0.014773312	4.54E-15
5216x9036	0.735859613	0.001254655	0.05440658	0.04330603	0.004219564	0.028550017	0.001271735	0.02755313	0.011277362	0.078582953	0.013718361
10047x8851	0.548172067	0.027016348	0.071820455	0.036783862	0.019076016	0.1440707	0.002547466	0.006839236	0.086661921	0.041643561	0.015368369
5858x9826	0.739975766	0.000660861	0.011011473	0.073770366	0.011017808	0.017222268	1.02E-10	0.023388898	0.046025445	0.074712426	0.00221469
4570x7612	0.871495258	0.000517533	0.017734639	2.56E-05	0.000594977	0.04451892	1.74E-15	0.003256516	0.027107688	0.033255394	0.001493522
10321x9008	0.684549282	0.008564801	0.005449393	0.00687871	6.25E-15	0.073094279	0.023306021	0.019752786	0.103058862	0.015253399	0.060092466
6412x11092	0.066880141	0.045334106	0.357023155	0.030322573	0.008276708	0.004618243	3.54E-14	0.247438948	0.120922421	0.065958435	0.05322527
7291x5059	0.014513151	0.033990563	0.364752458	0.283820045	0.005379012	0.172234119	0.020098558	0.023028367	0.014486132	0.042861801	0.024835793
4196x6027	0.807540496	0.002421312	0.001951579	0.004910295	0.011255911	0.001292591	5.85E-15	0.022482614	0.048797845	0.056957016	0.042390341
11413x8684	0.7281049	8.22E-15	3.60E-07	0.026128521	6.66E-15	0.016763477	0.040974256	0.031236562	0.050262614	0.087174269	0.01935504
5129x9830	1.74E-13	0.450084436	0.165812221	0.088744945	0.011236645	8.02E-05	0.132004678	0.051931118	0.02718118	0.070044535	0.002880062
7650x4105	0.834764237	4.68E-15	0.021698265	0.01449705	0.003344622	0.033017737	3.56E-15	0.002761966	0.011146005	0.035284775	0.043485344
8562x4100	0.789569567	0.000735355	0.012138587	0.033347103	0.004398876	0.021822706	0.015128816	3.77E-15	0.020940799	0.060081508	0.041836683
9783x10597	0.802251254	0.00047301	0.004412154	0.06347867	1.02E-14	0.009206976	7.16E-06	0.002768911	0.054408493	0.03481104	0.028182334
11144x9479	0.698026492	8.94E-15	0.013489585	2.65E-07	1.77E-14	0.050736312	0.029594371	0.001398656	0.065819759	0.099723541	0.041211019
5207x7450	0.915364951	3.63E-15	0.025516888	0.010382092	0.00395296	0.004406667	0.000206088	0.000681779	0.016691318	0.014940147	0.00785711
9043x8698	0.720027232	5.65E-15	0.029670644	0.082714271	0.006259693	0.039122289	5.12E-15	0.003674716	0.083806242	0.025111094	0.009613819
7482x6644	0.637618258	0.002121331	0.057947298	0.207374969	0.000947861	0.025171433	0.012713545	0.007736061	0.022992738	0.025376508	2.14E-15
9137x9173	0.798230055	2.79E-15	0.001320055	0.065198988	0.000269896	0.063807187	2.38E-06	0.007739411	0.051065261	0.011720655	0.000646111
5589x10620	0.282341779	0.033805822	0.202104617	0.108577902	0.009740491	0.016556591	7.12E-15	0.261751766	0.021329093	0.02745245	0.036339491
7965x11559	0.780700042	0.000373249	6.30E-06	0.119301499	0.014885022	0.005127609	4.72E-15	0.002998814	0.05451794	0.020161778	0.001927744
4398x9516	0.722409982	0.011373525	0.00457134	0.012335673	0.023882495	0.005908911	0.021681373	0.039693968	0.003994477	0.000109795	0.154038461
8055x11400	0.849350075	2.93E-15	0.001499144	0.039442842	0.004763592	0.013244705	0.007145107	0.003258771	0.066810354	0.00035598	0.01412943
10675x7102	0.6757719	0.006636387	0.005847801	0.111369711	0.025541981	0.039168278	6.72E-15	0.01641353	0.04796221	0.068007961	0.003280242
3840x7616	0.065380388	0.870846544	5.52E-05	0.004296148	0.00844157	1.89E-15	0.010276016	0.017903322	0.002208917	0.009209256	0.011382687
9048x9649	0.75414992	0.003836109	0.014027181	0.05702228	5.69E-15	0.015486788	7.05E-15	0.043519154	0.065046722	0.043626943	0.003284903
4825x4279	3.14E-09	0.050753228	0.174171804	0.116260893	0.436255632	0.006433036	0.081956712	0.023623764	0.034416942	0.039554819	0.036573167
6141x11569	0.310792387	0.003236012	1.95E-11	3.56E-06	0.554719092	1.75E-11	3.42E-15	0.081915074	0.026045741	0.016695314	0.006592825
6860x9661	0.657111627	0.002697767	0.010032885	0.147855903	0.006439984	0.027555464	1.97E-07	0.039905757	0.054603273	0.044507376	0.009289767
6103x4589	0.847350842	0.003658744	0.034646225	0.00227865	0.001637967	0.011095106	0.00347007	0.00762805	0.000676845	0.06020317	0.027354333
6780x11724	0.196090286	0.036318793	4.34E-05	5.50E-09	0.450428966	0.024522012	0.077682856	0.052471672	0.064434556	0.019403825	0.078603649
8324x10605	0.785192303	4.20E-15	0.01069466	0.042255924	0.003138426	0.003828222	0.030346	0.062157551	0.052223588	0.010163326	3.85E-15
4311x10310	0.185480487	0.024255435	0.139758775	0.042207012	0.533428221	0.006535739	0.005789188	0.007687544	0.001203502	0.031856431	0.021797667
9786x11232	0.751180384	0.000917406	0.005370876	0.008163493	0.002662974	0.010282978	0.010129119	0.018394362	0.145524499	0.046874727	0.000499181
3660x7934	0.783857592	0.01385165	0.024470712	0.008475798	0.019828255	0.006344679	0.013379029	0.010963145	0.001192508	0.013024348	0.104612284
10503x9007	0.704205632	0.007912993	0.021952895	0.066938647	0.004319044	0.039751421	0.0108942	0.032400347	0.062109503	0.021727034	0.027788284
7746x4897	0.502296918	2.40E-14	0.096025897	0.187541187	0.010118233	0.052609284	1.41E-14	0.017453976	0.011428569	0.091620117	0.03090582
4578x9198	1.06E-06	0.452625324	0.17046229	0.028253429	0.005344246	0.000799062	0.262186896	0.008012264	0.027731148	0.035131042	0.009453235
5933x6811	0.567779503	0.020120105	0.123312095	0.155243804	0.000794973	0.078972603	0.006088465	0.01956358	0.014210928	8.48E-15	0.013913944
5945x9032	0.775288604	0.001585037	0.001084683	0.074355029	0.006115927	1.98E-06	0.018877293	0.001358231	0.057052701	0.052463663	0.011816851
10222x7581	0.687365239	0.005421924	0.030420368	0.124134026	0.007479371	0.066830227	0.002246193	0.020738444	0.040101177	0.01394371	0.001319321
8124x7434	0.738418643	0.002996457	0.030228805	0.120851079	0.00363886	1.53E-13	5.55E-15	0.009398377	0.036490468	0.057262122	0.000715189
7206x6170	0.69181368	0.036732263	0.039090168	0.06412887	0.011529758	0.051510176	0.059661666	0.013473245	0.01343258	0.016143083	0.00248451
8930x4732	0.724428673	0.005536785	0.054832768	0.052330517	5.65E-15	0.048295666	0.012849554	0.003201917	0.012983432	0.080858146	0.004682543
5750x6812	0.786820414	0.004849606	0.0166422	0.067690007	0.000704659	0.045422867	0.006707192	0.015927834	0.046822736	0.005491907	0.00292058
5205x7132	0.860204654	0.000628457	0.045826798	0.028539139	5.18E-15	0.011960703	5.70E-07	0.006826447	0.014913828	0.027011071	0.004088334
4483x8405	0.786664488	0.014351284	0.042743283	0.001244969	0.028154845	0.019604234	0.016033837	0.043633264	0.002453744	0.005751892	0.039364161
9571x5205	0.818873145	0.003462367	1.31E-08	0.023939551	0.002195663	0.016832517	0.002357979	0.002790983	0.037686746	0.079696706	0.012164331
4462x4598	1.27E-13	0.062331288	0.24264135	0.167589802	0.184584578	0.045985346	0.011248068	0.040183456	7.79E-15	0.044175234	0.201260878
10686x9006	0.756080647	0.014527639	0.027171739	0.051185173	0.004539428	0.007400247	2.62E-11	0.002193491	0.067138153	0.031165655	0.038597828
4749x6976	0.935050842	0.000511	0.021585708	0.003043313	0.002472591	0.002327461	0.001305743	0.004609375	0.004853805	0.009939934	0.014300229
6377x4746	0.784767432	0.000752706	0.046441512	0.025854925	0.036123234	0.037673347	1.10E-12	0.018725652	0.001317629	0.026414089	0.021929475
6306x8395	0.815469698	0.002282902	0.015920255	0.039599577	0.02902118	0.013043064	0.001279318	0.001657397	0.031511012	0.037603243	0.012612353
7228x10294	1.59E-10	0.094008096	0.229971125	0.281528118	0.0007654	0.06621391	4.02E-05	0.094109958	0.067594814	0.157090375	0.008677967
5110x6340	0.859018893	4.23E-15	0.040177308	0.007369032	0.003303736	0.009008178	0.004728206	0.001790275	0.021511883	0.01647965	0.03661284
11399x6146	0.88497957	2.81E-15	2.95E-12	0.003396179	5.11E-15	0.002251388	0.042086431	0.007528358	0.030070549	0.029687525	7.16E-15
7597x10926	0.700138882	0.001705596	0.004118433	0.055467261	0.020303063	4.34E-10	0.027317845	0.084269139	0.069525034	0.021490382	0.015664364
7306x7914	1.19E-13	0.618548749	0.112048155	0.087748955	0.021663412	0.011126139	0.095140345	0.02568954	0.018445579	0.006212891	0.003376234
9871x10121	0.685962989	0.000850222	0.021697142	0.070527569	8.23E-15	0.066708396	5.92E-11	0.006032093	0.11168993	0.024861642	0.011670018
5577x8399	0.86552999	0.000554338	0.026281313	0.019160733	0.043633332	0.007825111	0.003802363	0.000277053	0.005780868	0.021488558	0.00566634
6664x7124	0.450234475	0.336725742	0.073817491	0.021955387	8.50E-15	4.89E-09	0.029605986	0.028010473	0.034547052	0.012247014	0.012856375
7694x12036	0.663896596	2.95E-15	2.75E-05	0.048519414	0.07067795	7.88E-09	0.010382687	0.050284176	0.059751192	0.009565905	0.086894616
6218x8872	0.748409091	0.00193114	0.03053304	0.046191437	0.015809161	0.034090114	8.19E-08	7.53E-06	0.068699086	0.02350677	0.030822548
8692x11238	0.843752815	2.53E-15	0.0026061	0.071184162	3.63E-15	0.02230432	4.43E-05	2.73E-15	0.054178662	0.004821887	0.001107708
5212x8401	0.692290286	0.001326399	0.066753676	0.029088474	0.006432859	0.03534387	5.94E-15	0.032744342	0.008918117	0.114987476	0.012114501
8130x8385	0.492975228	0.199793893	0.022269032	0.113458547	8.71E-15	0.001851683	0.09247471	0.03724131	0.033242457	0.0063462	0.000346942
6747x5696	0.48969002	0.020741556	0.110791023	0.14031188	0.03701829	0.167161654	0.004311114	5.00E-15	3.46E-09	0.003190067	0.026784393
8378x3784	0.865871785	0.002523165	0.008845307	0.02989408	0.004773512	0.001416876	0.018431179	0.001763391	0.005551878	0.02971974	0.031209087
5296x6973	0.880470293	0.001159031	0.036174691	0.025878459	0.008367933	0.003915189	0.00365533	0.000141705	0.028226597	0.003644699	0.008366073
4377x5709	0.711182658	0.004142292	0.042153217	0.027910533	3.15E-07	0.009931198	0.001841804	0.049106035	0.055506863	0.063747976	0.034477108
11592x8049	0.734229987	0.000874996	6.40E-09	0.017544083	0.002123137	0.033772356	0.018648389	0.011001513	0.098255761	0.069926499	0.013623273
6232x11410	0.425663479	0.000929112	1.47E-09	0.126785185	0.079341724	0.010301236	0.131766526	0.134034847	5.75E-15	0.000832214	0.090345676
8850x6795	0.587122025	0.016434891	0.02045084	0.177028746	2.45E-08	0.08332659	0.052135132	0.028924744	0.018165105	9.55E-12	0.016411902
8848x6478	0.512226871	0.007409669	0.077995264	0.202946942	0.002010243	0.071310114	0.014153208	0.049727055	0.014201873	0.03454271	0.013476051
7211x7121	8.04E-14	0.0551125	0.668746525	0.034294663	6.85E-05	8.48E-15	0.013482044	0.032711902	0.142018106	0.039373264	0.014192455
9027x5842	0.675967731	0.005921456	0.014406181	0.074623974	0.04927659	0.065599893	0.005174653	0.017028553	0.000182189	0.0718617	0.019957079
5115x7291	0.90304709	2.53E-15	0.014318979	0.008335266	0.001249203	0.003453258	1.86E-15	0.007571873	0.024106829	0.021624454	0.016293049
8600x11080	0.785078435	3.51E-15	0.003540827	0.05510276	4.35E-15	0.026280205	0.013762728	0.004662106	0.105973583	0.003341022	0.002258334
5202x6498	0.810702587	0.000804431	0.057382237	0.036894107	0.017821755	0.012139252	2.47E-06	0.016271973	0.003569575	0.020526889	0.02388473
6841x6172	0.063844351	0.084219358	0.379846941	0.279446513	0.004440796	0.050856305	0.083680759	0.047081313	7.97E-15	2.01E-13	0.006583664
9053x10601	0.903063023	2.48E-15	0.003771132	0.023877195	0.000573233	0.00031367	0.001232073	1.95E-05	0.057895217	0.0075107	0.001744209
8961x10443	0.854245861	3.35E-15	0.003391766	0.005559255	0.000635329	0.01291466	0.025241852	0.037570701	0.039336957	0.000364529	0.020739091
7654x4739	0.001367584	1.32E-13	0.447390283	0.194720662	0.012616859	0.221053985	0.000764101	0.024412299	0.018033383	0.060294537	0.019346307
8749x5051	0.817360251	0.000563016	0.012927938	0.062618058	0.012589054	0.028016271	0.007094693	1.63E-06	0.026416599	0.012853817	0.019558671
6490x8712	0.864243421	0.000611273	0.018875604	0.03385325	0.001968015	0.014257079	4.28E-15	4.78E-13	0.027364694	0.019656352	0.019170311
9665x5680	0.403143184	2.68E-14	0.183149254	0.058065538	1.49E-14	0.112553644	0.004534411	0.024459939	0.13511184	0.074125858	0.004856332
7284x3790	0.876935559	0.00046806	0.054450047	0.002530199	0.001612084	0.002749157	0.001403561	2.46E-08	0.000787444	0.030311784	0.028752081
10417x9800	0.78992441	0.000622444	0.004845852	0.045300828	4.33E-15	0.016969693	0.002257361	0.022750849	0.062886852	0.046461118	0.007980593
4851x9038	0.809233039	0.003820983	0.031455483	0.02734818	0.049894533	0.027139898	0.000998044	0.016118339	0.002317978	0.010163439	0.021510085
10149x10912	0.799183781	0.000817889	0.01807802	0.043186751	5.45E-15	0.008946149	0.003714532	0.021281054	0.027509225	0.072408222	0.004874375
8840x4891	0.827148417	0.004011833	0.027423643	0.039084247	1.12E-14	0.022309724	6.18E-15	0.011125094	0.013064808	0.050272582	0.005559653
9055x10918	0.838612579	0.00114111	0.000512333	0.071060898	0.000448458	3.39E-15	4.94E-15	0.01137161	0.040773729	0.027844535	0.008234748
8013x3786	0.899774425	3.16E-15	0.003782575	0.013047984	5.09E-15	0.014887911	0.021072567	3.31E-15	0.006893714	0.012903338	0.027637486
5382x6180	0.815656466	0.001583267	0.017370316	0.039269591	0.008760108	0.030730945	3.24E-15	0.029829148	0.009898433	0.037481558	0.009420167
6752x6648	0.511652302	0.088017649	0.044960991	0.114266963	0.002725609	0.085285424	0.060578428	0.0640002	0.013355395	0.00887344	0.0062836
5757x8081	0.932086387	2.60E-15	0.02426723	0.017357739	0.006148504	0.002333801	6.73E-10	1.92E-15	0.004324023	0.003889845	0.009592471
7510x11720	0.658153565	3.13E-15	4.76E-08	0.031078371	0.061031258	0.00118782	4.72E-15	0.082743235	0.063367816	0.014379547	0.088058341
3835x6664	0.877526415	0.000609538	0.02108937	0.014382339	0.001808473	0.010753621	0.011731192	1.41E-13	0.016571523	0.007446391	0.038081136
9307x6951	0.672074176	0.003988794	0.049272436	0.075822965	0.015131773	0.07275667	2.71E-05	5.85E-10	0.060187154	0.023630558	0.027108354
10123x6153	0.866128452	2.87E-15	0.005875579	0.009715224	1.56E-15	0.020548971	0.001513558	0.000188219	0.058130114	0.029599473	0.00830041
5865x11095	0.001477181	0.061528845	0.241913939	0.181221097	0.035079032	0.078318907	0.008725781	0.238619688	0.025342998	0.025865733	0.1019068
9875x10755	0.718341343	0.001245714	0.006300263	0.048187211	0.004227656	6.97E-08	0.004681711	0.026974286	0.08414662	0.103320887	0.00257424
5011x4913	0.714509254	0.013812091	0.000968214	0.030324276	0.013067174	0.006795552	0.022428564	0.024928827	1.28E-05	0.08452911	0.088624152
8499x9335	0.635700095	0.00137071	0.026930961	0.169377507	0.004994549	0.061424578	1.69E-05	0.038491974	0.044903052	0.014211467	0.002578251
6127x9031	0.805943517	0.003499132	0.015830181	0.047797565	0.003801615	0.007128656	0.003859462	0.013963188	0.024859899	0.068097614	0.005219171
4208x8248	0.57077453	0.341835811	0.003833156	1.16E-07	0.000889051	0.014154971	0.010876256	0.015279777	0.008418838	0.003181831	0.030755661
4019x6980	0.847324198	0.000667962	0.037807194	0.007658877	0.003794028	3.99E-10	0.012099819	0.003895444	0.00456599	0.040137596	0.042048891
10130x7422	0.766389395	0.009371214	0.004623844	0.081587967	0.00706175	0.023964074	0.005001669	0.008890333	0.053602588	0.036825851	0.002681316
5736x4274	0.632236081	0.004634178	0.020231025	0.022879982	0.03312096	0.040003401	0.004882592	0.07803388	1.13E-09	0.061974261	0.10200364
5954x10618	0.310080459	0.494943835	0.011441113	0.023237246	0.017048526	0.009304853	0.007758154	0.100599085	0.00640215	0.017121029	0.002063551
9942x6472	0.745995424	6.02E-15	0.033626179	0.041591154	0.003710569	0.036591303	0.011661548	3.61E-15	0.040920807	0.066883812	0.019019205
3842x7933	0.799212328	0.002001801	0.021678888	0.012707881	0.017217716	3.80E-15	0.022672687	0.03597916	0.00422783	0.003565021	0.080736689
9310x7586	0.643747439	0.038756915	0.03496884	0.082857945	0.007088131	0.075949841	0.004785481	0.022116834	0.080581223	9.34E-12	0.009147351
3564x7141	0.743347164	0.003365148	0.007004604	0.051737563	0.025362788	0.000851781	0.02827292	2.52E-15	0.024505457	0.01098731	0.104565264
5106x5705	0.812987793	0.002111319	0.010105539	0.027200989	0.047150925	0.007309553	3.21E-15	0.020727661	0.006505597	0.033970086	0.031930537
9583x7426	0.724008976	0.008583209	0.001960723	0.04876088	0.014223757	0.033802863	0.009699941	0.013988309	0.080934941	0.050956753	0.013079648
8776x9809	0.558531181	1.05E-14	0.05381847	0.119201256	0.005893517	0.041532793	0.005700876	0.050660757	0.089193388	0.069503762	0.005964
4860x10624	0.527567149	0.004022111	8.69E-06	0.012737417	0.182252068	1.61E-15	3.51E-15	0.193465658	0.002905158	0.002517282	0.074524472
9944x6789	0.649902689	0.00355616	0.021291628	0.06129271	6.27E-15	0.036912292	1.18E-14	0.017837341	0.153400491	0.055805522	1.17E-06
10054x10120	0.835024691	0.000437805	0.002315631	0.021970646	0.001223535	0.011527052	0.002430291	0.001562463	0.063312443	0.041705104	0.018490339
7852x7594	0.672991667	0.004907752	0.040765309	0.180459912	9.12E-15	0.042385483	0.011003008	0.00362041	0.018544984	0.025321475	3.31E-10
7689x11085	0.819223768	4.31E-15	0.021997685	0.057242444	0.009961691	0.000137906	0.001317584	0.040042195	0.028803391	0.00824149	0.013031846
9859x7900	0.675020756	0.008926534	0.030870557	0.056508412	0.04768502	0.069088037	0.017597114	0.007908329	0.06607615	0.014198986	0.006120105
10851x5832	0.812370819	0.000665555	0.016849085	0.04464837	6.61E-15	0.015787881	8.60E-05	0.003211341	0.055289333	0.040639609	0.010452055
9955x8693	0.566692796	0.008957901	0.040165118	0.123963097	0.001069021	0.048423957	1.18E-14	0.005215744	0.12524588	0.051997215	0.028269271
5921x4590	0.774621672	0.005391436	0.081520857	0.00176415	0.036874044	0.017597479	1.66E-07	0.007229623	0.013329138	0.043171126	0.01850031
8937x6001	0.615388318	1.20E-14	0.038420498	0.154220584	0.007396614	0.065995795	0.004289199	0.009804697	0.02884178	0.066998022	0.008644493
9303x6317	0.623843676	0.001395124	0.032406137	0.097325016	0.001901017	0.108241686	0.012873038	6.67E-10	0.054654035	0.047619468	0.019740801
6503x10932	0.428017631	0.073532276	0.109315033	0.102573025	0.018026587	0.027999298	0.014560454	0.154144745	0.047962572	0.003132527	0.020735854
7873x11401	0.898567696	2.60E-15	0.007931318	0.034624072	0.01766943	5.60E-08	3.03E-15	0.001243174	0.027377744	0.009070265	0.003516246
7860x9180	0.698701985	4.91E-15	0.013493136	0.077288211	0.003078073	0.045887327	0.021450994	0.006848744	0.097314149	0.023959253	0.011978128
10854x6467	0.700573147	0.00290129	0.012606008	0.066140909	0.047484565	0.032863283	0.013345279	0.003411044	0.060715327	0.042117241	0.017841906
10406x7897	0.824202335	0.000545663	0.00534991	0.055835137	0.000381473	0.001534972	3.69E-15	0.017467722	0.059734177	0.033797081	0.00115153
3469x6349	0.522012012	0.010253915	0.318440184	2.49E-05	2.00E-14	6.77E-15	1.17E-14	0.027187295	0.054709881	0.033050151	0.03432164
5196x5546	0.771361325	0.040098478	0.044237646	0.007956053	3.58E-15	0.002769223	0.002601337	0.006932748	0.003213447	0.087306531	0.033523212
8303x6798	0.652570826	0.014878255	0.080510249	0.089129257	2.18E-14	0.009509396	3.29E-06	0.020459508	0.064121117	0.049754027	0.019064073
8057x11717	0.68501135	0.001336616	0.037564956	0.032805489	0.02093251	0.046657788	9.71E-15	0.024977866	0.129113458	0.003015377	0.018584591
9692x10756	0.73326642	5.74E-15	0.001087015	0.064399179	0.009294593	0.000593002	0.003983361	0.007396365	0.107282627	0.065236521	0.007460918
7192x3631	0.892442387	0.001063918	0.027085531	0.000144282	0.00100156	0.005709475	0.000601615	2.00E-05	0.01001816	0.024915606	0.036997491
6680x9980	0.24859061	4.83E-14	0.265818474	0.233601002	0.014460596	0.047400945	1.16E-14	0.014923863	0.047754812	0.09358163	0.033868068
6131x9665	0.478744671	0.007336603	0.203811531	0.041415005	0.009137004	3.77E-05	0.023462074	0.02979546	0.079713012	0.114419539	0.012127392
8668x6796	0.607263749	0.003424052	0.021160709	0.152575278	0.001966553	3.17E-10	0.130359389	0.007182754	0.049631346	0.01104267	0.015393499
10943x5990	0.748376398	0.001422107	0.008736403	0.03477809	0.003358492	0.058870554	0.008712228	0.00101981	0.083484055	0.047265276	0.003976588
10128x7105	0.779042134	0.001060833	0.000304147	0.019378136	0.001497226	0.072564735	0.00432168	1.79E-15	0.086313725	0.033598451	0.001918933
5678x10144	0.555533649	0.01784526	0.104186822	0.026347582	0.002635668	0.043902377	5.56E-14	0.058575304	0.109379427	0.057181803	0.024412107
8041x8862	0.73320536	0.000915373	0.041162667	0.116338808	0.004175222	0.026494341	5.87E-15	0.009605742	0.056316787	7.51E-07	0.011784949
7779x10925	0.630157682	5.47E-15	0.025134174	0.140518733	0.02461456	0.012921099	0.038271962	0.076913385	0.024752032	0.004544485	0.022171887
4832x5548	0.840447589	0.000688827	0.02623084	0.009859101	0.011173193	0.02126254	7.13E-07	0.043862752	0.001797459	0.017094036	0.02758295
6287x4906	0.833643006	0.002642545	0.044676309	0.006022672	0.007965977	0.042983478	0.000770383	0.006744844	0.000691614	0.028014921	0.025844251
7600x11561	0.7990387	2.43E-15	0.000327891	0.030427821	0.02827964	0.009142476	0.000286487	0.020441062	0.052851174	0.003856378	0.05534837
10489x6469	0.766773541	0.002395647	0.012217824	0.019195102	0.000920716	0.023573563	7.15E-15	4.08E-15	0.060719225	0.089189634	0.025014748
4370x4440	0.461578195	0.118993262	0.08277536	0.010147948	0.093874835	1.04E-11	0.036036567	0.026155721	0.045892589	0.055487779	0.069057744
7567x5533	0.435586046	0.013616807	0.218646916	0.084149684	0.003420114	0.086046704	0.044526329	0.026713053	0.045185151	0.008586336	0.033522861
7662x6326	0.726357473	0.005686221	0.028040696	0.096762858	7.77E-15	0.054368693	0.012495207	0.009037121	0.028523495	0.03872161	6.63E-06
9238x10917	0.848811812	2.85E-15	0.002295542	0.065024494	0.007007627	1.14E-08	5.05E-15	0.001949681	0.042343171	0.023606569	0.008961093
7230x10611	0.724132018	4.23E-15	0.001594372	0.025507864	0.004481461	0.067774761	0.016639742	0.028011727	0.09785819	0.01901968	0.014980184
6039x9507	0.791523335	2.67E-15	0.001978629	0.053954549	0.002685487	0.000902741	3.96E-15	0.016320056	0.031572402	0.075040566	0.026022234
9206x5207	0.58973561	0.162720233	2.54E-08	6.43E-05	0.001218882	0.022278505	0.047051159	0.038119857	0.080584208	0.044013451	0.014213801
10298x4883	0.892969658	3.87E-15	9.48E-06	2.30E-07	0.000672362	0.000587648	0.024870549	0.013774891	0.019370172	0.029843418	0.01790159
10585x7261	0.792753082	0.00373414	0.001943971	0.018141696	0.023691988	0.028113436	0.008373315	0.004439479	0.093191961	0.025616932	2.11E-15
