# Supplementary material for: Elucidating cardiac fibroblasts heterogeneity and activation during experimental autoimmune myocarditis using spatial transcriptomics
Source: Biochem Biophys Rep. 2025 Nov 20;44:102344. doi: 10.1016/j.bbrep.2025.102344 (PMC12670445; doi:10.1016/j.bbrep.2025.102344)
Supplement: Multimedia component 3 [file mmc3.csv]

	spot	top_population
1	10596x8143	Cardiomyocytes I II
2	9295x6537	Cardiomyocytes I
3	11431x8945	Cardiomyocytes I II
4	5880x9285	Cardiomyocytes I
5	6986x7671	Cardiomyocytes I
6	11427x7657	Cardiomyocytes I II
7	8180x4930	Endothelial
8	8091x6058	Cardiomyocytes I
9	7459x11051	Fibroblasts
10	10790x11040	Fibroblasts
11	10684x6693	Cardiomyocytes I II
12	11802x8944	Cardiomyocytes I II
13	4488x7840	Fibroblasts
14	4304x8163	Fibroblasts
15	6800x7350	Cardiomyocytes I
16	5871x6387	Fibroblasts
17	8004x7829	Cardiomyocytes I
18	11610x7012	Cardiomyocytes I II
19	8472x9599	Cardiomyocytes I
20	7824x9440	Cardiomyocytes I
21	10312x6050	Cardiomyocytes I
22	10131x7339	Fibroblasts
23	9308x10401	Cardiomyocytes I
24	10880x10235	Neuronal
25	4577x6713	Fibroblasts
26	11242x7658	Kardiomiocyty przedsionkowe
27	10310x5406	Cardiomyocytes I
28	10325x10237	Cardiomyocytes I
29	8364x4608	Endothelial
30	10969x9108	Cardiomyocytes I II
31	4305x8485	Fibroblasts
32	6719x11053	Fibroblasts
33	4672x7518	Fibroblasts
34	6888x6222	Cardiomyocytes I
35	6426x6385	Cardiomyocytes I
36	8297x12497	Cardiomyocytes I
37	6164x11055	Fibroblasts
38	7182x11213	Cardiomyocytes I
39	4483x6230	Fibroblasts
40	4670x6873	Fibroblasts
41	9576x7341	Cardiomyocytes I
42	9297x7181	Fibroblasts
43	6343x9122	Cardiomyocytes I
44	7536x6059	Cardiomyocytes I
45	9118x8791	Cardiomyocytes I
46	4585x9289	Fibroblasts
47	9387x6375	Cardiomyocytes I
48	7093x12340	Fibroblasts
49	7091x11696	Fibroblasts
50	10695x10236	Cardiomyocytes I
51	8181x5252	Cardiomyocytes I
52	6898x9121	Cardiomyocytes I
53	10696x10558	Cardiomyocytes I
54	6065x9284	Cardiomyocytes I
55	10505x8626	Cardiomyocytes I
56	5787x9124	Cardiomyocytes I
57	9569x5409	Cardiomyocytes I
58	4867x10737	Mesothelial cells
59	6423x5419	Cardiomyocytes I II
60	6796x6384	Cardiomyocytes I
61	3282x7039	Cardiomyocytes I
62	9941x5730	Cardiomyocytes I
63	6891x6866	Cardiomyocytes I
64	6436x9283	Cardiomyocytes I
65	5684x5743	Fibroblasts
66	8753x10403	Cardiomyocytes I
67	5144x10575	Fibroblasts
68	8937x10080	Cardiomyocytes I
69	4682x10738	Cardiomyocytes I
70	5700x10896	Fibroblasts
71	4673x7840	Fibroblasts
72	8850x11852	Fibroblasts
73	10323x9593	Cardiomyocytes I
74	3839x7681	Cardiomyocytes I
75	10874x8303	Cardiomyocytes I
76	8735x4928	Cardiomyocytes I
77	10685x7015	Kardiomiocyty przedsionkowe
78	5779x6548	Fibroblasts
79	5314x5744	Fibroblasts
80	10039x7500	Cardiomyocytes I II
81	10414x9109	Cardiomyocytes I
82	9666x6536	Cardiomyocytes I II
83	8925x6538	Cardiomyocytes I
84	5226x7194	Cardiomyocytes I
85	7905x5736	Cardiomyocytes I
86	11154x9107	Neuronal
87	4112x6231	Cardiomyocytes I
88	5878x8641	Cardiomyocytes I
89	4679x9772	Fibroblasts
90	10408x7177	Cardiomyocytes I II
91	5968x7835	Fibroblasts
92	8848x11208	Fibroblasts
93	7736x10889	Fibroblasts
94	11713x10071	Fibroblasts
95	9960x11848	Fibroblasts
96	10682x6049	Cardiomyocytes I II
97	8561x8471	Cardiomyocytes I
98	7071x5578	Cardiomyocytes I II
99	7353x6704	Cardiomyocytes I
100	7808x4287	Endothelial
101	7354x7026	Cardiomyocytes I
102	5505x7676	Cardiomyocytes I
103	5595x6871	Fibroblasts
104	5413x7837	Cardiomyocytes I
105	6530x9766	Cardiomyocytes I
106	10421x11364	Fibroblasts
107	10787x10074	Cardiomyocytes I
108	6243x7029	Cardiomyocytes I
109	9770x10239	Cardiomyocytes I
110	6153x7835	Cardiomyocytes I
111	11336x8140	Neuronal
112	10229x9110	Cardiomyocytes I
113	10311x5728	Fibroblasts
114	4206x6714	Fibroblasts
115	5606x10413	Fibroblasts
116	8014x11049	Fibroblasts
117	4858x7839	Fibroblasts
118	8570x11047	Cardiomyocytes I
119	9590x11849	Fibroblasts
120	9217x10884	Cardiomyocytes I
121	6623x9927	Cardiomyocytes I
122	6625x10571	Fibroblasts
123	8740x6538	Cardiomyocytes I
124	10961x6531	Cardiomyocytes I II
125	5131x6389	Fibroblasts
126	9574x6697	Cardiomyocytes I II
127	7368x11534	Fibroblasts
128	7906x6058	Cardiomyocytes I
129	7450x8153	Cardiomyocytes I
130	9764x8306	Cardiomyocytes I
131	5690x7675	Cardiomyocytes I
132	7538x6703	Cardiomyocytes I
133	8647x6378	Endothelial
134	8666x12174	Cardiomyocytes I
135	5962x5903	Fibroblasts
136	8196x10083	Cardiomyocytes I
137	6151x7191	Cardiomyocytes I
138	4486x7196	Fibroblasts
139	8007x8795	Cardiomyocytes I
140	9301x8147	Cardiomyocytes I
141	5235x10092	Fibroblasts
142	10882x10879	Fibroblasts
143	9766x8950	Cardiomyocytes I
144	7165x5738	Cardiomyocytes I
145	3936x8808	Cardiomyocytes I
146	8745x8149	Cardiomyocytes I
147	8182x5574	Cardiomyocytes I
148	9478x5892	Cardiomyocytes I
149	5411x7193	Cardiomyocytes I
150	6977x5095	Endothelial
151	7087x10408	Lymphocytes
152	4677x9128	Fibroblasts
153	5872x6709	Cardiomyocytes I
154	4117x7519	Fibroblasts
155	9568x5087	Cardiomyocytes I
156	10407x6855	Cardiomyocytes I II
157	10416x9753	Cardiomyocytes I
158	11519x7496	Cardiomyocytes I II
159	10971x9752	Neuronal
160	11517x6852	Cardiomyocytes I II
161	5794x11378	Fibroblasts
162	7366x10890	Fibroblasts
163	9211x8952	Cardiomyocytes I
164	8827x4767	Cardiomyocytes I
165	7547x9602	Cardiomyocytes I
166	6445x12181	Cardiomyocytes I
167	6617x7994	Cardiomyocytes I
168	7724x7025	Cardiomyocytes I
169	10319x8305	Cardiomyocytes I
170	7454x9441	Cardiomyocytes I
171	6237x5097	Cardiomyocytes I
172	5869x5743	Cardiomyocytes I
173	7630x6542	Cardiomyocytes I
174	8092x6380	Cardiomyocytes I
175	6058x7030	Cardiomyocytes I II
176	10871x7337	Cardiomyocytes I II
177	6992x9603	Cardiomyocytes I
178	4212x8324	Fibroblasts
179	7370x12178	Cardiomyocytes I
180	6803x8316	Cardiomyocytes I
181	9580x8629	Cardiomyocytes I
182	9106x5249	Cardiomyocytes I
183	9402x10884	Cardiomyocytes I
184	7996x5253	Cardiomyocytes I
185	9384x5409	Cardiomyocytes I
186	5220x5262	Cardiomyocytes I
187	6811x10892	Fibroblasts
188	11611x7334	Neuronal
189	6794x5740	Cardiomyocytes I II
190	6706x7189	Cardiomyocytes I
191	11055x7014	Neuronal
192	5972x9124	Cardiomyocytes I
193	5969x8157	Cardiomyocytes I
194	6713x9121	Cardiomyocytes I
195	4574x5747	Fibroblasts
196	5504x7354	Neuronal
197	6723x12341	Cardiomyocytes I
198	5975x10090	Fibroblasts
199	9586x10561	Cardiomyocytes I
200	8102x9600	Cardiomyocytes I
201	7271x10085	Cardiomyocytes I II
202	5961x5581	Cardiomyocytes I
203	4862x9127	Fibroblasts
204	8377x8794	Cardiomyocytes I
205	4857x7517	Fibroblasts
206	5687x6709	Fibroblasts
207	5312x5100	Cardiomyocytes I
208	6255x10572	Fibroblasts
209	6524x8156	Cardiomyocytes I
210	8659x10242	Cardiomyocytes I
211	7457x10407	Fibroblasts
212	6440x10571	Fibroblasts
213	5046x8804	Cardiomyocytes I
214	9115x8147	Cardiomyocytes I
215	10593x7177	Cardiomyocytes I II
216	10606x11363	Kardiomiocyty przedsionkowe
217	7169x7027	Cardiomyocytes I
218	8013x10727	Cardiomyocytes I
219	11614x8300	Cardiomyocytes I
220	4208x7036	Fibroblasts
221	10128x6373	Cardiomyocytes I
222	8938x10402	Cardiomyocytes I
223	5052x10737	Fibroblasts
224	10033x5568	Cardiomyocytes I II
225	11522x8462	Cardiomyocytes I
226	11436x10233	Neuronal
227	7278x12340	Cardiomyocytes I
228	10605x11041	Cardiomyocytes I
229	3375x7200	Lymphatic Endothelial
230	9121x9758	Cardiomyocytes I
231	9672x8468	Cardiomyocytes I
232	5597x7515	Neuronal
233	6513x4613	Endothelial
234	6254x10250	Fibroblasts
235	8108x11532	Kardiomiocyty przedsionkowe
236	8193x9116	Cardiomyocytes I
237	6515x5257	Cardiomyocytes I
238	4582x8323	Fibroblasts
239	7180x10569	Cardiomyocytes I
240	11340x9428	Neuronal
241	5686x6387	Cardiomyocytes I
242	9954x9916	Cardiomyocytes I
243	6883x4612	Endothelial
244	7813x5897	Cardiomyocytes I
245	4392x6713	Fibroblasts
246	8385x11370	Cardiomyocytes I
247	7809x4609	Endothelial
248	5701x11218	Fibroblasts
249	10781x8142	Cardiomyocytes I
250	8643x5090	Cardiomyocytes I
251	11147x6853	Fibroblasts
252	9759x6696	Fibroblasts
253	7740x12177	Fibroblasts
254	8106x10888	Fibroblasts
255	8090x5735	Cardiomyocytes I
256	7440x4932	Endothelial
257	6615x7672	Cardiomyocytes I
258	6353x12343	Cardiomyocytes I
259	5224x6550	Fibroblasts
260	6156x8801	Cardiomyocytes I
261	9023x8309	Cardiomyocytes I
262	10590x6211	Fibroblasts
263	11059x8302	Neuronal
264	7162x5094	Endothelial
265	5321x7999	Cardiomyocytes I
266	9684x12332	Cardiomyocytes I
267	9022x7987	Cardiomyocytes I
268	4113x6553	Cardiomyocytes I
269	7167x6382	Cardiomyocytes I
270	4302x7519	Fibroblasts
271	11703x7173	Cardiomyocytes I II
272	5237x10736	Fibroblasts
273	8644x5412	Cardiomyocytes I
274	4022x7037	Cardiomyocytes I
275	9678x10400	Cardiomyocytes I
276	10872x7659	Fibroblasts
277	10419x10719	Cardiomyocytes I
278	9296x6859	Fibroblasts
279	8276x6057	Cardiomyocytes I
280	11335x7818	Kardiomiocyty przedsionkowe
281	9036x12173	Cardiomyocytes I
282	7176x9281	Cardiomyocytes I
283	4214x8968	Fibroblasts
284	4678x9450	Fibroblasts
285	5050x10093	Fibroblasts
286	7362x9602	Cardiomyocytes I
287	10322x9271	Cardiomyocytes I
288	11334x7496	Cardiomyocytes I II
289	7994x4609	Endothelial
290	11617x8945	Cardiomyocytes I
291	6350x11377	Fibroblasts
292	6988x8315	Cardiomyocytes I
293	7648x12338	Fibroblasts
294	5885x10895	Fibroblasts
295	5037x5906	Fibroblasts
296	4132x12350	Cardiomyocytes I
297	10142x10881	Cardiomyocytes I
298	8367x5574	Cardiomyocytes I
299	8838x8309	Cardiomyocytes I
300	4856x7195	Fibroblasts
301	3933x8164	Cardiomyocytes I
302	4861x8805	Fibroblasts
303	9587x10883	Cardiomyocytes I
304	11056x7336	Cardiomyocytes I II
305	4759x5746	Fibroblasts
306	10499x6694	Cardiomyocytes I II
307	10405x6211	Cardiomyocytes I II
308	7089x11052	Fibroblasts
309	8374x7828	Cardiomyocytes I
310	5140x9287	Fibroblasts
311	4943x5423	Cardiomyocytes I
312	8651x7666	Cardiomyocytes I
313	5141x9609	Fibroblasts
314	4299x6553	Fibroblasts
315	9299x7503	Cardiomyocytes I
316	4952x8322	Fibroblasts
317	9117x8469	Cardiomyocytes I
318	10869x6693	Fibroblasts
319	8566x10081	Cardiomyocytes I
320	7172x7993	Cardiomyocytes I
321	7346x4450	Endothelial
322	6331x5580	Fibroblasts
323	10316x7339	Cardiomyocytes I II
324	7540x7347	Cardiomyocytes I
325	8564x9437	Cardiomyocytes I
326	10598x8787	Cardiomyocytes I
327	5695x9285	Fibroblasts
328	6256x10894	Fibroblasts
329	6520x6868	Cardiomyocytes I
330	8373x7506	Cardiomyocytes I
331	7355x7348	Cardiomyocytes I
332	10423x12008	Lymphatic Endothelial
333	6052x5098	Cardiomyocytes I
334	7253x4611	Endothelial
335	6517x5902	Fibroblasts
336	10507x9270	Cardiomyocytes I
337	7257x5577	Cardiomyocytes I II
338	5970x8479	Cardiomyocytes I
339	5609x11379	Fibroblasts
340	6055x6064	Cardiomyocytes I
341	4579x7357	Fibroblasts
342	7347x4772	Endothelial
343	7553x11534	Fibroblasts
344	5406x5583	Fibroblasts
345	4681x10416	Fibroblasts
346	9028x9597	Cardiomyocytes I
347	8754x10725	Cardiomyocytes I
348	10133x7983	Cardiomyocytes I
349	6628x11537	Fibroblasts
350	7272x10407	Lymphocytes
351	7913x8312	Cardiomyocytes I
352	6886x5578	Cardiomyocytes I II
353	6333x6224	Fibroblasts
354	4666x5585	Cardiomyocytes I
355	7546x9280	Cardiomyocytes I
356	4215x9290	Cardiomyocytes I
357	9485x7824	Cardiomyocytes I
358	6057x6708	Neuronal
359	10238x12008	Fibroblasts
360	8103x9922	Cardiomyocytes I II
361	3283x7361	Cardiomyocytes I
362	10130x7017	Fibroblasts
363	7177x9603	Cardiomyocytes I
364	5610x11701	Mesothelial cells
365	9854x7501	Cardiomyocytes I
366	6998x11535	Fibroblasts
367	9300x7825	Cardiomyocytes I II
368	5129x5745	Fibroblasts
369	5146x11219	Cardiomyocytes I
370	7729x8635	Cardiomyocytes I
371	9772x10883	Cardiomyocytes I
372	10688x7981	Cardiomyocytes I II
373	6514x4935	Cardiomyocytes I
374	8371x6862	Cardiomyocytes I
375	8931x8470	Cardiomyocytes I
376	8744x7827	Cardiomyocytes I
377	10783x8786	Neuronal
378	8836x7665	Cardiomyocytes I
379	7357x7992	Cardiomyocytes I
380	7552x11212	Fibroblasts
381	7921x10888	Fibroblasts
382	6149x6547	Neuronal
383	6980x6061	Cardiomyocytes I
384	6538x12342	Cardiomyocytes I
385	6792x5096	Cardiomyocytes I
386	6163x10733	Fibroblasts
387	9124x10724	Cardiomyocytes I
388	8941x11368	Fibroblasts
389	7833x12338	Fibroblasts
390	10406x6533	Cardiomyocytes I II
391	5041x7194	Fibroblasts
392	9957x10882	Cardiomyocytes I
393	8203x12337	Fibroblasts
394	8559x7827	Cardiomyocytes I
395	9031x10563	Cardiomyocytes I
396	7181x10891	Fibroblasts
397	4766x8000	Fibroblasts
398	6253x9928	Fibroblasts
399	5518x11862	Cardiomyocytes I
400	6621x9282	Cardiomyocytes I
401	3560x7199	Lymphatic Endothelial
402	10514x11524	Fibroblasts
403	6145x5259	Cardiomyocytes I
404	7083x9120	Cardiomyocytes I
405	5889x11861	Mesothelial cells
406	7550x10568	Cardiomyocytes I
407	4765x7678	Fibroblasts
408	5320x7676	Cardiomyocytes I
409	11149x7497	Neuronal
410	7922x11210	Fibroblasts
411	6614x7350	Cardiomyocytes I
412	7727x7991	Fibroblasts
413	7090x11374	Fibroblasts
414	5886x11217	Fibroblasts
415	10412x8465	Cardiomyocytes I II
416	9128x12012	Cardiomyocytes I
417	8665x11852	Fibroblasts
418	6620x8960	Cardiomyocytes I
419	5982x12022	Mesothelial cells
420	8293x11531	Cardiomyocytes I
421	9755x5408	Cardiomyocytes I
422	6887x5900	Cardiomyocytes I II
423	7633x7508	Cardiomyocytes I
424	9588x11205	Cardiomyocytes I
425	10784x9108	Cardiomyocytes I
426	8658x9920	Cardiomyocytes I
427	4021x6715	Cardiomyocytes I
428	9212x9274	Cardiomyocytes I
429	9677x10078	Cardiomyocytes I
430	9942x6052	Cardiomyocytes I II
431	10313x6372	Cardiomyocytes I II
432	5415x8481	Cardiomyocytes I
433	6629x11859	Fibroblasts
434	8835x7343	Fibroblasts
435	9492x10078	Cardiomyocytes I
436	10404x5889	Fibroblasts
437	10965x7819	Kardiomiocyty przedsionkowe
438	8281x7667	Cardiomyocytes I
439	8572x11691	Fibroblasts
440	9683x12010	Fibroblasts
441	8943x12012	Fibroblasts
442	8089x5413	Cardiomyocytes I
443	6337x7512	Cardiomyocytes I
444	4950x7678	Fibroblasts
445	9676x9756	Cardiomyocytes I
446	7092x12018	Cardiomyocytes I
447	6518x6224	Cardiomyocytes I
448	6896x8477	Cardiomyocytes I
449	4490x8484	Fibroblasts
450	6348x10732	Fibroblasts
451	9479x6214	Cardiomyocytes I II
452	5593x6226	Cardiomyocytes I
453	5236x10414	Fibroblasts
454	7179x10247	Lymphocytes
455	7360x8958	Cardiomyocytes I
456	8560x8149	Cardiomyocytes I
457	10697x10880	Fibroblasts
458	4956x9610	Fibroblasts
459	7733x9923	Fibroblasts
460	7646x11694	Fibroblasts
461	7625x4932	Endothelial
462	6429x7351	Cardiomyocytes I
463	9661x5247	Cardiomyocytes I
464	6239x5741	Fibroblasts
465	7267x8797	Cardiomyocytes I
466	9221x12172	Cardiomyocytes I
467	9573x6375	Cardiomyocytes I II
468	5777x5904	Fibroblasts
469	7735x10567	Cardiomyocytes I
470	9758x6374	Cardiomyocytes I II
471	10501x7338	Cardiomyocytes I
472	6536x11698	Fibroblasts
473	6722x12019	Fibroblasts
474	5423x11057	Fibroblasts
475	10508x9592	Cardiomyocytes I
476	6534x11054	Fibroblasts
477	9214x9918	Cardiomyocytes I
478	4119x8163	Fibroblasts
479	9760x7018	Fibroblasts
480	5694x8963	Cardiomyocytes I
481	4760x6068	Fibroblasts
482	8471x9277	Cardiomyocytes I
483	7914x8634	Cardiomyocytes I
484	9849x5891	Cardiomyocytes I
485	6336x7190	Cardiomyocytes I
486	8456x4446	Endothelial
487	9220x11850	Fibroblasts
488	8749x9437	Cardiomyocytes I
489	10329x11525	Cardiomyocytes I
490	5316x6388	Fibroblasts
491	8462x6378	Cardiomyocytes I
492	8556x6861	Cardiomyocytes I
493	7908x6702	Endothelial
494	6718x10731	Fibroblasts
495	8739x6216	Cardiomyocytes I
496	8939x10724	Cardiomyocytes I
497	5976x10412	Fibroblasts
498	3929x6876	Cardiomyocytes I
499	6329x4936	Cardiomyocytes I
500	6072x11216	Fibroblasts
501	9202x6376	Fibroblasts
502	7732x9601	Cardiomyocytes I
503	4866x10415	Fibroblasts
504	11148x7175	Cardiomyocytes I II
505	10601x9753	Cardiomyocytes I
506	7634x7830	Fibroblasts
507	9210x8630	Cardiomyocytes I
508	10589x5889	Fibroblasts
509	6428x7029	Cardiomyocytes I
510	10884x11523	Fibroblasts
511	11518x7174	Cardiomyocytes I II
512	4775x10898	Cardiomyocytes I
513	7080x8154	Cardiomyocytes I
514	5515x10896	Fibroblasts
515	4669x6551	Fibroblasts
516	8474x10243	Cardiomyocytes I
517	10789x10718	Fibroblasts
518	4492x9128	Fibroblasts
519	6516x5579	Neuronal
520	11892x8139	Cardiomyocytes I
521	8088x5091	Cardiomyocytes I
522	10321x8949	Cardiomyocytes I
523	7359x8636	Cardiomyocytes I
524	8748x9115	Cardiomyocytes I
525	9294x6215	Cardiomyocytes I
526	9035x11851	Cardiomyocytes I
527	10317x7661	Cardiomyocytes I
528	8097x7990	Endothelial
529	10963x7175	Cardiomyocytes I II
530	4484x6552	Fibroblasts
531	4668x6229	Fibroblasts
532	7820x8152	Cardiomyocytes I
533	4029x8969	Cardiomyocytes I
534	5868x5421	Fibroblasts
535	6813x11536	Fibroblasts
536	11243x7980	Cardiomyocytes I II
537	7925x12177	Fibroblasts
538	5592x5904	Fibroblasts
539	6430x7673	Cardiomyocytes I
540	7088x10730	Fibroblasts
541	4853x6229	Fibroblasts
542	5318x7032	Cardiomyocytes I
543	7184x11857	Cardiomyocytes I
544	8383x10726	Lymphocytes
545	5330x10897	Fibroblasts
546	8741x6861	Cardiomyocytes I
547	8756x11369	Cardiomyocytes I
548	9769x9916	Cardiomyocytes I
549	8370x6540	Cardiomyocytes I
550	7461x11695	Fibroblasts
551	6622x9604	Cardiomyocytes I
552	9305x9435	Cardiomyocytes I
553	8655x8954	Cardiomyocytes I
554	8942x11690	Fibroblasts
555	5328x10253	Fibroblasts
556	8654x8632	Cardiomyocytes I
557	4671x7196	Fibroblasts
558	9481x6536	Cardiomyocytes I
559	6249x8962	Cardiomyocytes I
560	6260x12182	Cardiomyocytes I
561	10686x7337	Fibroblasts
562	11245x8624	Cardiomyocytes I
563	9851x6535	Cardiomyocytes I
564	5421x10413	Fibroblasts
565	7175x8959	Cardiomyocytes I
566	7161x4772	Endothelial
567	11246x8946	Neuronal
568	11621x10233	Cardiomyocytes I
569	8290x10565	Cardiomyocytes I
570	4774x10576	Cardiomyocytes I
571	5238x11058	Cardiomyocytes I
572	7719x5415	Cardiomyocytes I
573	7462x12017	Cardiomyocytes I
574	7446x6865	Cardiomyocytes I
575	4121x8807	Cardiomyocytes I
576	8286x9277	Cardiomyocytes I
577	9219x11528	Fibroblasts
578	11156x9751	Fibroblasts
579	9306x9757	Cardiomyocytes I
580	9583x9595	Cardiomyocytes I
581	6610x6062	Kardiomiocyty przedsionkowe
582	5048x9449	Fibroblasts
583	9948x7984	Cardiomyocytes I
584	9476x5248	Cardiomyocytes I
585	10135x8627	Cardiomyocytes I
586	5599x8159	Cardiomyocytes I
587	6351x11699	Fibroblasts
588	6984x7027	Cardiomyocytes I
589	9405x11850	Fibroblasts
590	7901x4448	Endothelial
591	11253x10878	Fibroblasts
592	10597x8465	Cardiomyocytes I II
593	9570x5731	Cardiomyocytes I
594	8477x11209	Cardiomyocytes I
595	9129x12334	Cardiomyocytes I
596	9584x9917	Cardiomyocytes I
597	11429x8301	Cardiomyocytes I
598	10970x9430	Cardiomyocytes I
599	8001x6863	Cardiomyocytes I
600	11520x7818	Cardiomyocytes I II
601	6613x7028	Cardiomyocytes I
602	11248x9590	Neuronal
603	10775x6210	Cardiomyocytes I II
604	11338x8784	Neuronal
605	6157x9123	Cardiomyocytes I
606	10788x10396	Cardiomyocytes I
607	7073x5900	Cardiomyocytes I
608	9018x6699	Cardiomyocytes I
609	10786x9752	Cardiomyocytes I
610	11157x10073	Neuronal
611	7356x7670	Cardiomyocytes I
612	9946x7340	Cardiomyocytes I
613	10235x11042	Cardiomyocytes I
614	7997x5575	Cardiomyocytes I
615	8389x12336	Cardiomyocytes I
616	6159x9767	Cardiomyocytes I
617	5232x9126	Fibroblasts
618	10228x8788	Cardiomyocytes I
619	9293x5893	Cardiomyocytes I II
620	6066x9606	Cardiomyocytes I
621	10683x6371	Cardiomyocytes I II
622	9853x7179	Cardiomyocytes I II
623	11152x8463	Fibroblasts
624	6895x8155	Cardiomyocytes I
625	4948x7034	Fibroblasts
626	10129x6695	Cardiomyocytes I II
627	10239x12330	Cardiomyocytes I
628	8661x10564	Cardiomyocytes I
629	5047x9126	Fibroblasts
630	5685x6065	Cardiomyocytes I
631	9016x6055	Cardiomyocytes I
632	8365x4930	Cardiomyocytes I
633	6074x11860	Cardiomyocytes I
634	6809x10248	Lymphocytes
635	9961x12170	Cardiomyocytes I
636	10138x9593	Cardiomyocytes I
637	6352x12021	Cardiomyocytes I
638	7720x5737	Cardiomyocytes I
639	5322x8321	Cardiomyocytes I
640	6442x11215	Fibroblasts
641	10776x6532	Cardiomyocytes I II
642	9860x9433	Cardiomyocytes I
643	7537x6381	Cardiomyocytes I
644	5324x8965	Fibroblasts
645	6627x11215	Fibroblasts
646	7541x7669	Cardiomyocytes I
647	8568x10725	Lymphocytes
648	9215x10240	Cardiomyocytes I
649	6793x5418	Cardiomyocytes I II
650	9396x8952	Cardiomyocytes I
651	10967x8464	Cardiomyocytes I
652	6994x10247	Lymphocytes
653	7453x9119	Cardiomyocytes I
654	4480x5586	Cardiomyocytes I
655	8828x5089	Cardiomyocytes I
656	11799x7978	Cardiomyocytes I
657	6444x11859	Cardiomyocytes I
658	8552x5573	Cardiomyocytes I
659	10134x8305	Cardiomyocytes I
660	4300x6875	Fibroblasts
661	8649x7022	Fibroblasts
662	11796x7334	Cardiomyocytes I II
663	9953x9594	Cardiomyocytes I
664	7902x4770	Endothelial
665	4396x8001	Fibroblasts
666	4487x7518	Fibroblasts
667	9304x9113	Cardiomyocytes I
668	7542x7991	Fibroblasts
669	6439x10249	Fibroblasts
670	10883x11201	Fibroblasts
671	7000x12180	Fibroblasts
672	6624x10249	Fibroblasts
673	5971x8802	Cardiomyocytes I
674	7624x4610	Endothelial
675	9947x7662	Cardiomyocytes I II
676	10497x6050	Cardiomyocytes I II
677	5329x10575	Fibroblasts
678	4584x8967	Fibroblasts
679	8746x8471	Cardiomyocytes I
680	8562x8793	Cardiomyocytes I
681	10964x7497	Cardiomyocytes I II
682	7443x5899	Cardiomyocytes I
683	6424x5741	Neuronal
684	9771x10561	Cardiomyocytes I
685	10143x11203	Cardiomyocytes I
686	9123x10402	Cardiomyocytes I II
687	10604x10719	Cardiomyocytes I
688	5138x8643	Cardiomyocytes I
689	4028x8647	Cardiomyocytes I
690	7081x8476	Cardiomyocytes I
691	7920x10566	Cardiomyocytes I
692	11615x8622	Cardiomyocytes I II
693	5793x11056	Fibroblasts
694	8459x5412	Cardiomyocytes I
695	5797x12022	Cardiomyocytes I
696	11346x11039	Cardiomyocytes I
697	5508x8642	Cardiomyocytes I
698	6431x7995	Cardiomyocytes I
699	10689x8303	Cardiomyocytes I
700	5683x5421	Fibroblasts
701	11331x6530	Cardiomyocytes I
702	10959x5887	Cardiomyocytes I
703	8186x6862	Cardiomyocytes I
704	6258x11538	Fibroblasts
705	4211x8002	Fibroblasts
706	5791x10412	Cardiomyocytes I
707	8475x10565	Cardiomyocytes I
708	8747x8793	Cardiomyocytes I
709	10330x11847	Fibroblasts
710	7637x8796	Cardiomyocytes I
711	9034x11529	Fibroblasts
712	9768x9594	Cardiomyocytes I
713	4115x7197	Fibroblasts
714	8847x10886	Fibroblasts
715	9199x5410	Cardiomyocytes I
716	8363x4285	Endothelial
717	10411x8143	Cardiomyocytes I II
718	9313x12011	Fibroblasts
719	5327x9931	Fibroblasts
720	8737x5572	Cardiomyocytes I
721	9020x7343	Fibroblasts
722	7629x6220	Cardiomyocytes I
723	6989x8637	Cardiomyocytes I
724	10047x10077	Cardiomyocytes I
725	5775x5260	Fibroblasts
726	7075x6544	Cardiomyocytes I
727	4494x9772	Fibroblasts
728	7731x9279	Cardiomyocytes I
729	3468x7360	Cardiomyocytes I
730	7171x7671	Cardiomyocytes I
731	4763x7034	Fibroblasts
732	7737x11211	Fibroblasts
733	8010x9761	Cardiomyocytes I
734	8098x8312	Cardiomyocytes I
735	5234x9770	Fibroblasts
736	5506x7998	Cardiomyocytes I
737	5792x10734	Fibroblasts
738	8457x4768	Endothelial
739	11062x9268	Cardiomyocytes I
740	9856x8145	Cardiomyocytes I
741	9575x7019	Kardiomiocyty przedsionkowe
742	10331x12169	Cardiomyocytes I
743	10875x8625	Fibroblasts
744	6905x11375	Fibroblasts
745	8195x9760	Cardiomyocytes I
746	8465x7344	Lymphocytes
747	4308x9451	Cardiomyocytes I
748	11145x6209	Cardiomyocytes I II
749	6147x5903	Neuronal
750	7463x12339	Cardiomyocytes I
751	8006x8473	Cardiomyocytes I
752	8087x4769	Endothelial
753	6340x8478	Cardiomyocytes I
754	10320x8627	Cardiomyocytes I II
755	6061x7996	Cardiomyocytes I
756	3838x7359	Cardiomyocytes I
757	9493x10400	Cardiomyocytes I
758	10032x5246	Cardiomyocytes I
759	5128x5423	Fibroblasts
760	7531x4449	Endothelial
761	11333x7174	Cardiomyocytes I II
762	6054x5742	Fibroblasts
763	6338x7834	Cardiomyocytes I
764	7068x4612	Endothelial
765	9490x9434	Cardiomyocytes I
766	8656x9276	Cardiomyocytes I
767	9386x6053	Cardiomyocytes I
768	9859x9111	Cardiomyocytes I
769	7449x7831	Fibroblasts
770	5422x10735	Fibroblasts
771	9951x8950	Cardiomyocytes I
772	4495x10094	Cardiomyocytes I
773	9852x6857	Fibroblasts
774	6523x7834	Cardiomyocytes I
775	10048x10399	Neuronal
776	10699x11524	Fibroblasts
777	9477x5570	Cardiomyocytes I
778	4772x9932	Fibroblasts
779	10968x8786	Cardiomyocytes I
780	7916x9278	Cardiomyocytes I
781	10868x6371	Fibroblasts
782	4588x10255	Cardiomyocytes I
783	9291x5249	Cardiomyocytes I
784	10879x9913	Cardiomyocytes I
785	7365x10568	Cardiomyocytes I
786	6339x8156	Cardiomyocytes I
787	7084x9442	Cardiomyocytes I
788	4762x6712	Fibroblasts
789	6701x5579	Cardiomyocytes I II
790	6805x8960	Cardiomyocytes I
791	9675x9434	Cardiomyocytes I
792	6982x6383	Cardiomyocytes I
793	6903x10731	Fibroblasts
794	4576x6391	Fibroblasts
795	6806x9282	Cardiomyocytes I
796	7717x4771	Endothelial
797	7086x10086	Cardiomyocytes I
798	11612x7656	Cardiomyocytes I II
799	7445x6543	Cardiomyocytes I
800	5602x9125	Cardiomyocytes I
801	6884x4934	Endothelial
802	10782x8464	Cardiomyocytes I
803	10777x6854	Fibroblasts
804	5960x5259	Cardiomyocytes I
805	7460x11373	Fibroblasts
806	11054x6692	Fibroblasts
807	9578x7985	Cardiomyocytes I
808	7739x11855	Fibroblasts
809	8550x4929	Cardiomyocytes I
810	7734x10245	Cardiomyocytes I
811	6904x11053	Fibroblasts
812	7256x5255	Cardiomyocytes I II
813	5692x8319	Cardiomyocytes I
814	8573x12013	Fibroblasts
815	10774x5888	Cardiomyocytes I II
816	11613x7978	Cardiomyocytes I II
817	6892x7188	Cardiomyocytes I
818	6715x9765	Cardiomyocytes I
819	7455x9763	Cardiomyocytes I
820	3931x7520	Cardiomyocytes I
821	7814x6219	Cardiomyocytes I
822	6814x11858	Fibroblasts
823	8280x7345	Cardiomyocytes I
824	11712x9749	Fibroblasts
825	6150x6869	Cardiomyocytes I II
826	8667x12496	Cardiomyocytes I
827	6703x6223	Cardiomyocytes I
828	6073x11538	Fibroblasts
829	7451x8475	Cardiomyocytes I
830	11064x9912	Fibroblasts
831	9945x7018	Cardiomyocytes I II
832	6241x6385	Fibroblasts
833	8289x10243	Cardiomyocytes I
834	5040x6872	Fibroblasts
835	8094x7024	Cardiomyocytes I
836	10778x7176	Kardiomiocyty przedsionkowe
837	4954x8966	Fibroblasts
838	4303x7841	Fibroblasts
839	7999x6219	Cardiomyocytes I
840	5416x8803	Cardiomyocytes I
841	10410x7821	Cardiomyocytes I
842	5876x7997	Fibroblasts
843	5044x8160	Fibroblasts
844	5042x7516	Cardiomyocytes I
845	8469x8633	Cardiomyocytes I
846	8923x5894	Cardiomyocytes I
847	10237x11686	Fibroblasts
848	5516x11218	Fibroblasts
849	6710x8155	Cardiomyocytes I
850	4945x6068	Fibroblasts
851	7817x7185	Cardiomyocytes I
852	8015x11371	Fibroblasts
853	10051x11365	Cardiomyocytes I
854	9029x9919	Cardiomyocytes I II
855	8759x12335	Cardiomyocytes I
856	5980x11378	Fibroblasts
857	5497x5100	Lymphatic Endothelial
858	6053x5420	Lymphatic Endothelial
859	9775x11849	Fibroblasts
860	7638x9118	Cardiomyocytes I
861	8553x5895	Cardiomyocytes I
862	9024x8631	Cardiomyocytes I
863	10594x7499	Cardiomyocytes I
864	8833x6699	Cardiomyocytes I II
865	4583x8645	Fibroblasts
866	10873x7981	Cardiomyocytes I
867	8096x7668	Cardiomyocytes I
868	7903x5092	Cardiomyocytes I
869	8479x11531	Cardiomyocytes I
870	7076x6866	Cardiomyocytes I
871	5786x8802	Cardiomyocytes I
872	10608x12007	Cardiomyocytes I
873	6997x11213	Fibroblasts
874	6427x6707	Cardiomyocytes I
875	5410x6871	Cardiomyocytes I
876	5137x8321	Fibroblasts
877	7264x7831	Cardiomyocytes I
878	7074x6222	Cardiomyocytes I
879	11527x9750	Cardiomyocytes I II
880	9491x9756	Cardiomyocytes I
881	9105x4927	Cardiomyocytes I
882	4675x8484	Fibroblasts
883	8466x7666	Cardiomyocytes I
884	8366x5252	Cardiomyocytes I
885	10973x10396	Cardiomyocytes I
886	8183x5896	Cardiomyocytes I
887	11247x9268	Cardiomyocytes I
888	10327x10881	Cardiomyocytes I
889	11063x9590	Fibroblasts
890	6907x12019	Fibroblasts
891	8381x10082	Cardiomyocytes I
892	8282x7989	Cardiomyocytes I
893	8571x11369	Cardiomyocytes I
894	6609x5740	Cardiomyocytes I II
895	6978x5417	Cardiomyocytes I II
896	7369x11856	Cardiomyocytes I
897	5142x9931	Fibroblasts
898	11804x9588	Cardiomyocytes I II
899	6790x4452	Endothelial
900	7533x5093	Cardiomyocytes I
901	7639x9440	Cardiomyocytes I
902	9955x10238	Cardiomyocytes I
903	7623x4288	Endothelial
904	7815x6541	Endothelial
905	4769x8966	Fibroblasts
906	8839x8631	Cardiomyocytes I
907	8934x9114	Cardiomyocytes I
908	4674x8162	Fibroblasts
909	9847x5247	Cardiomyocytes I
910	9309x10723	Cardiomyocytes I
911	7265x8153	Cardiomyocytes I
912	6791x4774	Endothelial
913	5691x7997	Cardiomyocytes I
914	6812x11214	Fibroblasts
915	6899x9443	Cardiomyocytes I
916	8095x7346	Cardiomyocytes I
917	10418x10397	Cardiomyocytes I
918	3932x7842	Cardiomyocytes I
919	6071x10894	Fibroblasts
920	8201x11693	Cardiomyocytes I
921	6531x10088	Fibroblasts
922	8929x7826	Cardiomyocytes I
923	5229x8160	Cardiomyocytes I
924	11153x8785	Fibroblasts
925	6605x4452	Endothelial
926	8555x6539	Cardiomyocytes I
927	8844x9919	Cardiomyocytes I
928	11155x9429	Neuronal
929	8376x8472	Cardiomyocytes I
930	6704x6545	Cardiomyocytes I
931	8184x6218	Cardiomyocytes I
932	9858x8789	Cardiomyocytes I
933	8458x5090	Cardiomyocytes I
934	10233x10398	Cardiomyocytes I
935	8292x11209	Cardiomyocytes I
936	9216x10562	Fibroblasts
937	11240x7014	Cardiomyocytes I II
938	6238x5419	Cardiomyocytes I
939	5782x7514	Fibroblasts
940	8012x10405	Cardiomyocytes I
941	7907x6380	Cardiomyocytes I
942	9488x8790	Cardiomyocytes I
943	10595x7821	Cardiomyocytes I II
944	9120x9436	Cardiomyocytes I
945	6346x10088	Fibroblasts
946	6060x7674	Fibroblasts
947	6519x6546	Cardiomyocytes I
948	5776x5582	Fibroblasts
949	4946x6390	Fibroblasts
950	4578x7035	Cardiomyocytes I
951	5513x10252	Fibroblasts
952	10326x10559	Cardiomyocytes I
953	11052x6048	Cardiomyocytes I
954	10692x9269	Cardiomyocytes I
955	4959x10576	Fibroblasts
956	9222x12494	Cardiomyocytes I
957	7255x4933	Endothelial
958	9204x7020	Fibroblasts
959	6606x4774	Endothelial
960	8738x5894	Cardiomyocytes I
961	7818x7508	Cardiomyocytes I
962	5043x7838	Fibroblasts
963	11424x6691	Cardiomyocytes I
964	4953x8644	Fibroblasts
965	9021x7665	Fibroblasts
966	7632x7186	Cardiomyocytes I
967	5693x8641	Cardiomyocytes I
968	11529x10394	Lymphatic Endothelial
969	8011x10083	Cardiomyocytes I
970	7642x10406	Cardiomyocytes I
971	6433x8639	Cardiomyocytes I
972	10222x6856	Cardiomyocytes I II
973	8846x10563	Cardiomyocytes I
974	8378x9116	Cardiomyocytes I
975	4114x6875	Cardiomyocytes I
976	6902x10409	Lymphocytes
977	6527x8800	Cardiomyocytes I
978	7995x4931	Endothelial
979	6709x7833	Cardiomyocytes I
980	9674x9112	Cardiomyocytes I
981	10126x5729	Cardiomyocytes I II
982	7915x8956	Cardiomyocytes I
983	8481x12175	Cardiomyocytes I
984	6246x7996	Cardiomyocytes I
985	10515x11846	Fibroblasts
986	11239x6692	Fibroblasts
987	9209x8308	Cardiomyocytes I
988	10422x11686	Fibroblasts
989	4575x6069	Fibroblasts
990	9579x8307	Fibroblasts
991	6996x10891	Fibroblasts
992	11067x10878	Kardiomiocyty przedsionkowe
993	6618x8316	Cardiomyocytes I
994	5596x7193	Neuronal
995	6979x5739	Cardiomyocytes I II
996	9397x9274	Cardiomyocytes I
997	11704x7495	Cardiomyocytes I
998	3376x7522	Cardiomyocytes I
999	10503x7982	Cardiomyocytes I II
1000	9855x7823	Cardiomyocytes I
1001	4482x5908	Fibroblasts
1002	9571x6053	Cardiomyocytes I
1003	5317x6710	Cardiomyocytes I
1004	7545x8957	Cardiomyocytes I
1005	9303x8791	Cardiomyocytes I
1006	9767x9272	Cardiomyocytes I
1007	5498x5422	Fibroblasts
1008	11894x8783	Cardiomyocytes I II
1009	7730x8957	Cardiomyocytes I
1010	9314x12333	Cardiomyocytes I
1011	4865x10093	Fibroblasts
1012	11244x8302	Cardiomyocytes I II
1013	9577x7663	Cardiomyocytes I
1014	8832x6377	Cardiomyocytes I
1015	9681x11366	Cardiomyocytes I
1016	10870x7015	Cardiomyocytes I II
1017	7352x6382	Cardiomyocytes I
1018	9390x7019	Fibroblasts
1019	9497x11689	Fibroblasts
1020	5884x10573	Fibroblasts
1021	9027x9275	Endothelial
1022	7543x8313	Cardiomyocytes I
1023	11618x9267	Cardiomyocytes I
1024	9489x9112	Cardiomyocytes I
1025	7728x8313	Cardiomyocytes I
1026	9312x11689	Fibroblasts
1027	4773x10254	Fibroblasts
1028	10420x11042	Cardiomyocytes I
1029	4397x8323	Fibroblasts
1030	6240x6063	Cardiomyocytes I
1031	8574x12336	Cardiomyocytes I
1032	5598x7837	Fibroblasts
1033	7548x9924	Fibroblasts
1034	10125x5407	Cardiomyocytes I
1035	8187x7184	Cardiomyocytes I
1036	8840x8953	Cardiomyocytes I
1037	7361x9280	Cardiomyocytes I
1038	6064x8962	Cardiomyocytes I
1039	10588x5567	Cardiomyocytes I II
1040	3935x8486	Cardiomyocytes I
1041	4403x10256	Cardiomyocytes I
1042	7173x8315	Cardiomyocytes I
1043	5499x5744	Fibroblasts
1044	6714x9443	Cardiomyocytes I
1045	8837x7987	Cardiomyocytes I
1046	4944x5746	Fibroblasts
1047	9203x6698	Cardiomyocytes I
1048	10127x6051	Cardiomyocytes I
1049	5967x7513	Cardiomyocytes I
1050	9673x8790	Cardiomyocytes I
1051	8758x12013	Fibroblasts
1052	8461x6056	Cardiomyocytes I
1053	8650x7344	Cardiomyocytes I
1054	7185x12179	Cardiomyocytes I
1055	7444x6221	Cardiomyocytes I
1056	9395x8630	Cardiomyocytes I
1057	4400x9290	Cardiomyocytes I
1058	11068x11200	Fibroblasts
1059	5036x5584	Fibroblasts
1060	5788x9446	Fibroblasts
1061	8849x11530	Fibroblasts
1062	11893x8461	Cardiomyocytes I
1063	6802x7994	Cardiomyocytes I
1064	4485x6874	Cardiomyocytes I
1065	4296x5909	Cardiomyocytes I
1066	9110x6537	Cardiomyocytes I
1067	5408x6227	Fibroblasts
1068	7174x8637	Cardiomyocytes I
1069	9776x12171	Kardiomiocyty przedsionkowe
1070	5039x6550	Fibroblasts
1071	5963x6225	Fibroblasts
1072	9943x6374	Cardiomyocytes I II
1073	7810x4931	Endothelial
1074	10219x5890	Cardiomyocytes I II
1075	4027x8325	Cardiomyocytes I
1076	5424x11379	Cardiomyocytes I
1077	7829x11050	Fibroblasts
1078	9494x10722	Cardiomyocytes I
1079	7828x10728	Cardiomyocytes I
1080	8179x4608	Endothelial
1081	7266x8475	Cardiomyocytes I
1082	6432x8317	Cardiomyocytes I
1083	7998x5897	Cardiomyocytes I
1084	6242x6707	Cardiomyocytes I
1085	7363x9924	Cardiomyocytes I II
1086	10324x9915	Cardiomyocytes I
1087	7259x6221	Cardiomyocytes I II
1088	9669x7502	Cardiomyocytes I
1089	4398x8646	Fibroblasts
1090	5414x8159	Cardiomyocytes I
1091	4955x9288	Fibroblasts
1092	6068x10250	Cardiomyocytes I
1093	9866x11365	Fibroblasts
1094	4401x9612	Cardiomyocytes I
1095	8834x7021	Fibroblasts
1096	5604x9769	Fibroblasts
1097	6983x6705	Cardiomyocytes I
1098	10403x5567	Cardiomyocytes I
1099	9403x11206	Fibroblasts
1100	6987x7993	Cardiomyocytes I
1101	5607x10735	Fibroblasts
1102	5974x9768	Cardiomyocytes I
1103	8294x11853	Cardiomyocytes I
1104	5603x9447	Fibroblasts
1105	4489x8162	Fibroblasts
1106	9026x8953	Cardiomyocytes I
1107	11430x8623	Cardiomyocytes I
1108	4770x9288	Fibroblasts
1109	10145x11847	Fibroblasts
1110	5703x11862	Cardiomyocytes I
1111	5405x5261	Cardiomyocytes I
1112	5512x9930	Fibroblasts
1113	10035x6212	Cardiomyocytes I
1114	8283x8311	Cardiomyocytes I
1115	6801x7672	Cardiomyocytes I
1116	6716x10087	Lymphocytes
1117	8935x9436	Cardiomyocytes I
1118	10230x9432	Cardiomyocytes I
1119	11061x8946	Neuronal
1120	9014x5411	Cardiomyocytes I
1121	5136x7999	Fibroblasts
1122	10691x8947	Cardiomyocytes I
1123	8190x8150	Cardiomyocytes I
1124	5221x5584	Fibroblasts
1125	7725x7347	Cardiomyocytes I
1126	8936x9758	Cardiomyocytes I
1127	6808x9926	Cardiomyocytes I
1128	10139x9915	Cardiomyocytes I
1129	9398x9596	Cardiomyocytes I
1130	9940x5408	Cardiomyocytes I
1131	4587x9933	Fibroblasts
1132	9682x11688	Fibroblasts
1133	6533x10732	Fibroblasts
1134	5873x7031	Fibroblasts
1135	7441x5255	Endothelial
1136	9765x8628	Cardiomyocytes I
1137	8275x5735	Cardiomyocytes I
1138	7640x9762	Cardiomyocytes I II
1139	7270x9763	Fibroblasts
1140	8470x8955	Cardiomyocytes I
1141	6252x9606	Cardiomyocytes I
1142	9205x7342	Cardiomyocytes I
1143	4859x8161	Fibroblasts
1144	7627x5576	Cardiomyocytes I
1145	8375x8150	Endothelial
1146	11709x8783	Cardiomyocytes I II
1147	5417x9125	Cardiomyocytes I
1148	7827x10406	Lymphocytes
1149	9019x7021	Fibroblasts
1150	9763x7984	Cardiomyocytes I
1151	8199x11049	Fibroblasts
1152	8557x7183	Cardiomyocytes I
1153	5682x5099	Cardiomyocytes I
1154	8460x5734	Cardiomyocytes I
1155	4960x10898	Cardiomyocytes I
1156	6807x9604	Cardiomyocytes I
1157	8473x9921	Cardiomyocytes I
1158	9581x8951	Cardiomyocytes I
1159	10603x10397	Cardiomyocytes I
1160	8841x9275	Cardiomyocytes I
1161	8086x4447	Endothelial
1162	8003x7507	Cardiomyocytes I
1163	6908x12341	Cardiomyocytes I
1164	8554x6217	Cardiomyocytes I
1165	10681x5727	Cardiomyocytes I II
1166	8191x8472	Fibroblasts
1167	11523x8784	Cardiomyocytes I II
1168	6611x6384	Cardiomyocytes I
1169	8277x6379	Cardiomyocytes I
1170	6529x9444	Cardiomyocytes I
1171	8287x9599	Cardiomyocytes I
1172	7447x7187	Cardiomyocytes I
1173	5419x9769	Fibroblasts
1174	8368x5896	Cardiomyocytes I
1175	11425x7013	Cardiomyocytes I II
1176	10036x6534	Cardiomyocytes I II
1177	5790x10090	Fibroblasts
1178	7160x4450	Endothelial
1179	9761x7340	Cardiomyocytes I
1180	9869x12331	Cardiomyocytes I
1181	5879x8963	Cardiomyocytes I
1182	8944x12334	Cardiomyocytes I
1183	8930x8148	Cardiomyocytes I
1184	5315x6066	Fibroblasts
1185	10132x7661	Cardiomyocytes I II
1186	5134x7355	Cardiomyocytes I
1187	9863x10399	Cardiomyocytes I
1188	6441x10893	Fibroblasts
1189	4771x9610	Fibroblasts
1190	7367x11212	Fibroblasts
1191	5600x8481	Cardiomyocytes I
1192	9864x10721	Cardiomyocytes I
1193	9111x6859	Cardiomyocytes I
1194	7268x9119	Cardiomyocytes I
1195	5509x8964	Cardiomyocytes I
1196	7923x11533	Fibroblasts
1197	6522x7512	Cardiomyocytes I
1198	6894x7832	Cardiomyocytes I
1199	8105x10566	Cardiomyocytes I
1200	10599x9109	Cardiomyocytes I
1201	5696x9607	Fibroblasts
1202	10146x12169	Cardiomyocytes I
1203	6976x4773	Endothelial
1204	10314x6694	Cardiomyocytes I II
1205	6705x6867	Cardiomyocytes I
1206	6804x8638	Cardiomyocytes I
1207	4957x9932	Fibroblasts
1208	5890x12183	Cardiomyocytes I
1209	5688x7031	Fibroblasts
1210	7831x11694	Fibroblasts
1211	4204x6070	Cardiomyocytes I
1212	10052x11687	Cardiomyocytes I
1213	7078x7510	Cardiomyocytes I
1214	11146x6531	Fibroblasts
1215	4676x8806	Fibroblasts
1216	10792x11684	Fibroblasts
1217	9668x7180	Fibroblasts
1218	6063x8640	Cardiomyocytes I
1219	10328x11203	Cardiomyocytes I
1220	10232x10076	Cardiomyocytes I
1221	7549x10246	Lymphocytes
1222	7458x10729	Fibroblasts
1223	6990x8959	Cardiomyocytes I
1224	11620x9911	Cardiomyocytes I
1225	8271x4447	Endothelial
1226	6437x9605	Cardiomyocytes I
1227	5591x5582	Fibroblasts
1228	5038x6228	Fibroblasts
1229	8382x10404	Cardiomyocytes I
1230	4761x6390	Fibroblasts
1231	9200x5732	Cardiomyocytes I
1232	6248x8640	Cardiomyocytes I
1233	9861x9755	Cardiomyocytes I
1234	6075x12182	Cardiomyocytes I
1235	7164x5416	Cardiomyocytes I II
1236	7448x7509	Cardiomyocytes I
1237	6152x7513	Cardiomyocytes I
1238	9302x8469	Cardiomyocytes I
1239	4855x6873	Fibroblasts
1240	7070x5256	Cardiomyocytes I II
1241	5796x11700	Cardiomyocytes I
1242	9113x7503	Fibroblasts
1243	5053x11059	Cardiomyocytes I
1244	4768x8644	Fibroblasts
1245	8558x7505	Cardiomyocytes I
1246	10878x9591	Cardiomyocytes I
1247	6062x8318	Cardiomyocytes I
1248	8000x6541	Endothelial
1249	4209x7358	Fibroblasts
1250	7911x7668	Cardiomyocytes I
1251	9483x7180	Fibroblasts
1252	8178x4286	Endothelial
1253	6630x12181	Fibroblasts
1254	10041x8144	Cardiomyocytes I
1255	5323x8643	Cardiomyocytes I
1256	9114x7825	Fibroblasts
1257	9206x7664	Cardiomyocytes I
1258	8016x11693	Fibroblasts
1259	5507x8320	Cardiomyocytes I
1260	8379x9438	Cardiomyocytes I
1261	10502x7660	Cardiomyocytes I
1262	7258x5899	Cardiomyocytes I
1263	9591x12171	Cardiomyocytes I
1264	9665x6214	Cardiomyocytes I
1265	11332x6852	Cardiomyocytes I II
1266	11337x8462	Cardiomyocytes I
1267	11797x7656	Cardiomyocytes I
1268	9585x10239	Cardiomyocytes I
1269	9385x5731	Cardiomyocytes I
1270	5875x7675	Cardiomyocytes I
1271	10226x8144	Cardiomyocytes I
1272	5977x10734	Fibroblasts
1273	6146x5581	Fibroblasts
1274	6148x6225	Cardiomyocytes I
1275	5511x9608	Fibroblasts
1276	6247x8318	Cardiomyocytes I
1277	5503x7032	Fibroblasts
1278	6425x6063	Fibroblasts
1279	6607x5096	Lymphatic Endothelial
1280	10136x8949	Cardiomyocytes I
1281	6985x7349	Cardiomyocytes I
1282	8467x7988	Cardiomyocytes I
1283	8002x7185	Cardiomyocytes I
1284	10046x9755	Cardiomyocytes I
1285	8296x12175	Kardiomiocyty przedsionkowe
1286	8285x8955	Cardiomyocytes I
1287	4947x6712	Fibroblasts
1288	8482x12497	Cardiomyocytes I
1289	9486x8146	Cardiomyocytes I
1290	5964x6547	Cardiomyocytes I
1291	8755x11047	Fibroblasts
1292	5049x9771	Fibroblasts
1293	8563x9115	Cardiomyocytes I
1294	7351x6060	Cardiomyocytes I
1295	8852x12496	Cardiomyocytes I
1296	7262x7187	Cardiomyocytes I
1297	10690x8625	Cardiomyocytes I
1298	8662x10886	Cardiomyocytes I
1299	6526x8478	Cardiomyocytes I
1300	7826x10084	Cardiomyocytes I
1301	5784x8158	Cardiomyocytes I
1302	7168x6705	Cardiomyocytes I
1303	7722x6381	Cardiomyocytes I
1304	9850x6213	Cardiomyocytes I
1305	8642x4768	Endothelial
1306	5051x10415	Fibroblasts
1307	10513x11202	Fibroblasts
1308	9959x11526	Fibroblasts
1309	11714x10393	Cardiomyocytes I
1310	6712x8799	Cardiomyocytes I
1311	10867x6049	Fibroblasts
1312	10511x10558	Cardiomyocytes I
1313	10050x11043	Cardiomyocytes I
1314	8652x7988	Cardiomyocytes I
1315	10700x11846	Cardiomyocytes I
1316	11432x9267	Neuronal
1317	9499x12333	Cardiomyocytes I
1318	6626x10893	Fibroblasts
1319	8645x5734	Cardiomyocytes I
1320	6699x4935	Endothelial
1321	4210x7680	Fibroblasts
1322	4388x5747	Cardiomyocytes I
1323	11526x9428	Neuronal
1324	9484x7502	Cardiomyocytes I
1325	10220x6212	Cardiomyocytes I
1326	4391x6391	Fibroblasts
1327	7276x11696	Fibroblasts
1328	9667x6858	Fibroblasts
1329	5514x10574	Fibroblasts
1330	8851x12174	Fibroblasts
1331	8653x8310	Cardiomyocytes I
1332	10694x9914	Cardiomyocytes I
1333	5313x5422	Fibroblasts
1334	7636x8474	Cardiomyocytes I
1335	11891x7817	Cardiomyocytes I
1336	8099x8634	Cardiomyocytes I
1337	7534x5415	Cardiomyocytes I
1338	5500x6066	Fibroblasts
1339	8464x7022	Lymphocytes
1340	4216x9612	Cardiomyocytes I
1341	7170x7349	Cardiomyocytes I
1342	10040x7822	Kardiomiocyty przedsionkowe
1343	7904x5414	Cardiomyocytes I
1344	6797x6706	Cardiomyocytes I
1345	7442x5577	Cardiomyocytes I
1346	8018x12337	Cardiomyocytes I
1347	8551x5251	Cardiomyocytes I
1348	11158x10395	Cardiomyocytes I
1349	10500x7016	Cardiomyocytes I II
1350	8288x9921	Cardiomyocytes I
1351	8188x7506	Cardiomyocytes I
1352	7079x7832	Cardiomyocytes I
1353	9582x9273	Cardiomyocytes I
1354	9952x9272	Cardiomyocytes I
1355	8468x8310	Cardiomyocytes I
1356	7821x8474	Cardiomyocytes I
1357	10034x5890	Cardiomyocytes I II
1358	7721x6059	Cardiomyocytes I
1359	5517x11540	Cardiomyocytes I
1360	10144x11525	Cardiomyocytes I
1361	10227x8466	Cardiomyocytes I
1362	8830x5733	Cardiomyocytes I
1363	11710x9105	Cardiomyocytes I II
1364	5702x11540	Cardiomyocytes I
1365	8922x5572	Cardiomyocytes I
1366	9108x5893	Endothelial
1367	10877x9269	Cardiomyocytes I
1368	5139x8965	Fibroblasts
1369	11426x7335	Cardiomyocytes I II
1370	5697x9929	Fibroblasts
1371	6421x4775	Cardiomyocytes I
1372	4864x9771	Fibroblasts
1373	10780x7820	Cardiomyocytes I
1374	4297x6231	Fibroblasts
1375	8104x10244	Cardiomyocytes I
1376	8279x7023	Cardiomyocytes I
1377	11341x9750	Cardiomyocytes I
1378	10791x11362	Fibroblasts
1379	4951x8000	Fibroblasts
1380	5326x9609	Fibroblasts
1381	6056x6386	Cardiomyocytes I
1382	6897x8799	Cardiomyocytes I
1383	7919x10244	Cardiomyocytes I II
1384	8463x6700	Cardiomyocytes I
1385	8736x5250	Cardiomyocytes I
1386	7816x6863	Endothelial
1387	5331x11219	Cardiomyocytes I
1388	4307x9129	Fibroblasts
1389	8200x11371	Cardiomyocytes I
1390	11065x10234	Neuronal
1391	5867x5099	Cardiomyocytes I
1392	10140x10237	Cardiomyocytes I
1393	5230x8482	Cardiomyocytes I
1394	7626x5254	Cardiomyocytes I
1395	6991x9281	Cardiomyocytes I
1396	9198x5088	Cardiomyocytes I
1397	8733x4284	Endothelial
1398	8284x8633	Cardiomyocytes I
1399	4301x7197	Fibroblasts
1400	10042x8466	Cardiomyocytes I
1401	8380x9760	Cardiomyocytes I
1402	9127x11690	Fibroblasts
1403	9589x11527	Fibroblasts
1404	7631x6864	Cardiomyocytes I
1405	9868x12009	Fibroblasts
1406	6885x5256	Cardiomyocytes I II
1407	11339x9106	Neuronal
1408	4122x9129	Cardiomyocytes I
1409	5870x6065	Fibroblasts
1410	8388x12014	Cardiomyocytes I
1411	8274x5413	Cardiomyocytes I
1412	8663x11208	Cardiomyocytes I
1413	10972x10074	Neuronal
1414	7635x8152	Cardiomyocytes I
1415	11250x10234	Fibroblasts
1416	4851x5585	Fibroblasts
1417	7551x10890	Fibroblasts
1418	8198x10727	Cardiomyocytes I
1419	10417x10075	Cardiomyocytes I
1420	8008x9117	Cardiomyocytes I
1421	7825x9762	Cardiomyocytes I
1422	7823x9118	Cardiomyocytes I
1423	5605x10091	Fibroblasts
1424	9015x5733	Cardiomyocytes I
1425	4306x8807	Fibroblasts
1426	6344x9444	Cardiomyocytes I
1427	7909x7024	Cardiomyocytes I
1428	5223x6228	Fibroblasts
1429	10223x7178	Cardiomyocytes I II
1430	7269x9441	Cardiomyocytes I
1431	7832x12016	Fibroblasts
1432	8940x11046	Fibroblasts
1433	7644x11050	Fibroblasts
1434	7178x9925	Fibroblasts
1435	6700x5257	Lymphatic Endothelial
1436	10498x6372	Cardiomyocytes I II
1437	9107x5571	Cardiomyocytes I
1438	11705x7817	Cardiomyocytes I II
1439	8476x10887	Cardiomyocytes I
1440	8005x8151	Cardiomyocytes I
1441	10315x7016	Fibroblasts
1442	11060x8624	Neuronal
1443	11435x9911	Cardiomyocytes I II
1444	7532x4771	Endothelial
1445	8648x6700	Cardiomyocytes I
1446	8646x6056	Cardiomyocytes I
1447	5874x7353	Fibroblasts
1448	8750x9759	Cardiomyocytes I
1449	11344x10395	Cardiomyocytes I
1450	7726x7669	Cardiomyocytes I
1451	4680x10094	Fibroblasts
1452	10591x6533	Cardiomyocytes I II
1453	8657x9598	Cardiomyocytes I
1454	9033x11207	Fibroblasts
1455	7452x8797	Cardiomyocytes I
1456	6521x7190	Cardiomyocytes I
1457	6438x9927	Fibroblasts
1458	9383x5087	Cardiomyocytes I
1459	6532x10410	Fibroblasts
1460	9307x10079	Cardiomyocytes I
1461	10049x10721	Cardiomyocytes I
1462	8743x7505	Cardiomyocytes I
1463	9848x5569	Cardiomyocytes I
1464	10976x11362	Fibroblasts
1465	7439x4610	Endothelial
1466	10516x12168	Cardiomyocytes I
1467	10496x5728	Fibroblasts
1468	9487x8468	Cardiomyocytes I
1469	8272x4769	Endothelial
1470	9862x10077	Cardiomyocytes I
1471	8273x5091	Cardiomyocytes I
1472	5882x9929	Fibroblasts
1473	6711x8477	Cardiomyocytes I
1474	7918x9922	Fibroblasts
1475	7348x5094	Cardiomyocytes I
1476	7643x10728	Cardiomyocytes I
1477	8009x9439	Fibroblasts
1478	8752x10081	Cardiomyocytes I II
1479	6810x10570	Fibroblasts
1480	10045x9433	Cardiomyocytes I
1481	6257x11216	Fibroblasts
1482	5783x7836	Cardiomyocytes I
1483	10693x9592	Cardiomyocytes I
1484	11434x9589	Neuronal
1485	7277x12018	Cardiomyocytes I
1486	6165x11377	Fibroblasts
1487	8291x10887	Fibroblasts
1488	10231x9754	Cardiomyocytes I
1489	6332x5902	Cardiomyocytes I
1490	5418x9447	Cardiomyocytes I
1491	4020x6393	Cardiomyocytes I
1492	5689x7353	Cardiomyocytes I
1493	7261x6865	Cardiomyocytes I
1494	8278x6701	Cardiomyocytes I
1495	3928x6554	Cardiomyocytes I
1496	4958x10254	Fibroblasts
1497	6702x5901	Cardiomyocytes I II
1498	8920x4928	Cardiomyocytes I
1499	5412x7515	Cardiomyocytes I
1500	9394x8308	Cardiomyocytes I
1501	11241x7336	Cardiomyocytes I II
1502	6155x8479	Cardiomyocytes I
1503	10234x10720	Cardiomyocytes I
1504	11343x10072	Neuronal
1505	10413x8787	Cardiomyocytes I
1506	4393x7035	Fibroblasts
1507	4667x5907	Cardiomyocytes I
1508	7456x10085	Fibroblasts
1509	9030x10241	Cardiomyocytes I
1510	4024x7681	Fibroblasts
1511	10218x5568	Cardiomyocytes I II
1512	8100x8956	Cardiomyocytes I
1513	9756x5730	Cardiomyocytes I II
1514	6244x7352	Cardiomyocytes I
1515	5780x6870	Cardiomyocytes I
1516	9762x7662	Cardiomyocytes I
1517	7554x11856	Cardiomyocytes I
1518	10509x9914	Cardiomyocytes I
1519	7364x10246	Cardiomyocytes I
1520	6347x10410	Fibroblasts
1521	9406x12172	Fibroblasts
1522	5145x10897	Cardiomyocytes I
1523	10602x10075	Cardiomyocytes I
1524	5881x9607	Cardiomyocytes I
1525	11057x7658	Fibroblasts
1526	6345x9766	Cardiomyocytes I
1527	3467x7038	Lymphatic Endothelial
1528	6608x5418	Cardiomyocytes I
1529	11801x8622	Cardiomyocytes I II
1530	5045x8482	Cardiomyocytes I
1531	6070x10572	Fibroblasts
1532	10876x8947	Cardiomyocytes I
1533	9664x5891	Cardiomyocytes I
1534	11437x10555	Cardiomyocytes I
1535	9496x11366	Fibroblasts
1536	5501x6388	Fibroblasts
1537	6059x7352	Cardiomyocytes I
1538	11058x7980	Kardiomiocyty przedsionkowe
1539	8185x6540	Cardiomyocytes I
1540	8924x6216	Cardiomyocytes I
1541	6995x10569	Fibroblasts
1542	10409x7499	Cardiomyocytes I
1543	9218x11206	Fibroblasts
1544	7077x7188	Cardiomyocytes I
1545	4118x7841	Fibroblasts
1546	8194x9438	Cardiomyocytes I
1547	9498x12011	Kardiomiocyty przedsionkowe
1548	7275x11374	Fibroblasts
1549	11800x8300	Cardiomyocytes I
1550	5133x7033	Fibroblasts
1551	5981x11700	Cardiomyocytes I
1552	5778x6226	Fibroblasts
1553	8387x11692	Kardiomiocyty przedsionkowe
1554	9774x11527	Fibroblasts
1555	4394x7357	Fibroblasts
1556	5407x5905	Fibroblasts
1557	4493x9450	Fibroblasts
1558	5502x6710	Fibroblasts
1559	5877x8319	Cardiomyocytes I
1560	4120x8485	Fibroblasts
1561	9857x8467	Cardiomyocytes I
1562	5789x9768	Fibroblasts
1563	9944x6696	Fibroblasts
1564	9037x12495	Cardiomyocytes I
1565	10512x10880	Cardiomyocytes I
1566	4580x7679	Fibroblasts
1567	4026x8003	Cardiomyocytes I
1568	4309x9773	Cardiomyocytes I
1569	6619x8638	Cardiomyocytes I
1570	7085x9764	Cardiomyocytes I
1571	6900x9765	Neuronal
1572	6975x4451	Endothelial
1573	7183x11535	Fibroblasts
1574	5510x9286	Fibroblasts
1575	8548x4285	Endothelial
1576	7438x4288	Endothelial
1577	8843x9597	Cardiomyocytes I
1578	11150x7819	Cardiomyocytes I II
1579	4399x8968	Fibroblasts
1580	6893x7510	Cardiomyocytes I
1581	8202x12015	Cardiomyocytes I
1582	4767x8322	Fibroblasts
1583	9671x8146	Cardiomyocytes I
1584	7166x6060	Cardiomyocytes I
1585	7812x5575	Cardiomyocytes I
1586	7910x7346	Cardiomyocytes I
1587	9392x7663	Cardiomyocytes I
1588	5420x10091	Fibroblasts
1589	9201x6054	Cardiomyocytes I
1590	10966x8142	Cardiomyocytes I
1591	8197x10405	Cardiomyocytes I
1592	8567x10403	Cardiomyocytes I
1593	8549x4607	Endothelial
1594	9399x9918	Cardiomyocytes I
1595	9112x7181	Fibroblasts
1596	10043x8789	Cardiomyocytes I
1597	10054x12331	Cardiomyocytes I
1598	7641x10084	Fibroblasts
1599	11151x8141	Cardiomyocytes I
1600	8932x8792	Cardiomyocytes I
1601	11521x8140	Cardiomyocytes I
1602	11706x8139	Cardiomyocytes I
1603	6349x11054	Fibroblasts
1604	4860x8483	Fibroblasts
1605	5325x9287	Fibroblasts
1606	6999x11857	Fibroblasts
1607	5698x10251	Fibroblasts
1608	11428x7979	Fibroblasts
1609	8369x6218	Cardiomyocytes I
1610	6166x11699	Cardiomyocytes I
1611	6612x6706	Cardiomyocytes I
1612	6245x7674	Cardiomyocytes I
1613	7350x5738	Cardiomyocytes I
1614	6721x11697	Fibroblasts
1615	5594x6549	Fibroblasts
1616	8928x7504	Fibroblasts
1617	9482x6858	Fibroblasts
1618	6993x9925	Fibroblasts
1619	9401x10562	Fibroblasts
1620	6720x11375	Fibroblasts
1621	9208x7986	Cardiomyocytes I
1622	11238x6369	Cardiomyocytes I
1623	6154x8157	Cardiomyocytes I
1624	4854x6551	Fibroblasts
1625	4395x7679	Fibroblasts
1626	7535x5737	Cardiomyocytes I
1627	6698x4613	Endothelial
1628	9404x11528	Fibroblasts
1629	7082x8798	Cardiomyocytes I
1630	7069x4934	Endothelial
1631	9950x8628	Cardiomyocytes I
1632	6906x11697	Fibroblasts
1633	5774x4938	Lymphatic Endothelial
1634	6435x8961	Cardiomyocytes I
1635	9400x10240	Cardiomyocytes I
1636	5965x6869	Neuronal
1637	5239x11380	Cardiomyocytes I
1638	7993x4287	Endothelial
1639	7819x7830	Cardiomyocytes I
1640	7544x8635	Cardiomyocytes I
1641	6162x10411	Fibroblasts
1642	9679x10722	Fibroblasts
1643	8831x6055	Cardiomyocytes I
1644	8093x6702	Cardiomyocytes I
1645	5590x5260	Fibroblasts
1646	8480x11853	Fibroblasts
1647	10698x11202	Fibroblasts
1648	6537x12020	Fibroblasts
1649	4949x7356	Fibroblasts
1650	3930x7198	Cardiomyocytes I
1651	6334x6546	Cardiomyocytes I
1652	10506x8948	Cardiomyocytes I
1653	6335x6868	Cardiomyocytes I
1654	8107x11210	Fibroblasts
1655	11895x9105	Cardiomyocytes I
1656	4758x5424	Cardiomyocytes I
1657	7822x8796	Cardiomyocytes I
1658	5233x9448	Fibroblasts
1659	10137x9271	Cardiomyocytes I
1660	5883x10251	Fibroblasts
1661	4581x8001	Fibroblasts
1662	11528x10072	Cardiomyocytes I II
1663	10415x9431	Cardiomyocytes I
1664	6443x11537	Fibroblasts
1665	7349x5416	Cardiomyocytes I II
1666	4205x6392	Cardiomyocytes I
1667	11525x9106	Neuronal
1668	5143x10253	Fibroblasts
1669	7716x4449	Endothelial
1670	9865x11043	Cardiomyocytes I
1671	11249x9912	Fibroblasts
1672	5228x7838	Cardiomyocytes I
1673	9119x9113	Cardiomyocytes I
1674	7539x7025	Cardiomyocytes I
1675	9213x9596	Cardiomyocytes I
1676	5608x11057	Fibroblasts
1677	8017x12015	Fibroblasts
1678	4402x9934	Cardiomyocytes I
1679	11161x11039	Neuronal
1680	8109x11854	Fibroblasts
1681	10779x7498	Cardiomyocytes I II
1682	3840x8003	Cardiomyocytes I
1683	9122x10080	Cardiomyocytes I
1684	6167x12021	Cardiomyocytes I
1685	6901x10087	Cardiomyocytes I
1686	6144x4937	Cardiomyocytes I
1687	6815x12180	Fibroblasts
1688	8384x11048	Cardiomyocytes I
1689	9867x11687	Fibroblasts
1690	10600x9431	Cardiomyocytes I
1691	10975x11040	Fibroblasts
1692	7811x5253	Cardiomyocytes I
1693	4586x9611	Cardiomyocytes I
1694	5966x7191	Fibroblasts
1695	11711x9427	Neuronal
1696	5973x9446	Cardiomyocytes I
1697	10318x7983	Cardiomyocytes I
1698	8189x7828	Cardiomyocytes I
1699	7260x6543	Cardiomyocytes I
1700	9013x5088	Cardiomyocytes I
1701	5781x7192	Fibroblasts
1702	5227x7516	Cardiomyocytes I
1703	10607x11685	Neuronal
1704	11805x9910	Neuronal
1705	4491x8806	Fibroblasts
1706	9662x5569	Cardiomyocytes I
1707	10785x9430	Cardiomyocytes I
1708	4764x7356	Fibroblasts
1709	6422x5097	Cardiomyocytes I
1710	6341x8800	Cardiomyocytes I
1711	7273x10730	Fibroblasts
1712	5132x6711	Fibroblasts
1713	11622x10555	Cardiomyocytes I
1714	7645x11372	Fibroblasts
1715	7358x8314	Cardiomyocytes I
1716	9956x10560	Cardiomyocytes I
1717	5601x8803	Cardiomyocytes I
1718	11345x10717	Cardiomyocytes I II
1719	6708x7511	Cardiomyocytes I
1720	6250x9284	Neuronal
1721	8757x11691	Fibroblasts
1722	5231x8804	Fibroblasts
1723	8192x8794	Cardiomyocytes I
1724	6795x6062	Cardiomyocytes I
1725	5319x7354	Cardiomyocytes I
1726	4389x6069	Fibroblasts
1727	11708x8461	Cardiomyocytes I
1728	6259x11860	Cardiomyocytes I
1729	8927x7182	Fibroblasts
1730	8926x6860	Fibroblasts
1731	7263x7509	Cardiomyocytes I
1732	9109x6215	Cardiomyocytes I
1733	5135x7677	Cardiomyocytes I
1734	8664x11530	Fibroblasts
1735	5225x6872	Cardiomyocytes I
1736	11803x9266	Cardiomyocytes I II
1737	6890x6544	Cardiomyocytes I
1738	9125x11046	Fibroblasts
1739	9032x10885	Cardiomyocytes I
1740	7718x5093	Endothelial
1741	8829x5411	Cardiomyocytes I
1742	6528x9122	Cardiomyocytes I
1743	9757x6052	Cardiomyocytes I
1744	10510x10236	Cardiomyocytes I
1745	4863x9449	Fibroblasts
1746	10236x11364	Cardiomyocytes I
1747	8921x5250	Cardiomyocytes I
1748	9126x11368	Fibroblasts
1749	5409x6549	Fibroblasts
1750	6799x7028	Cardiomyocytes I
1751	11619x9589	Cardiomyocytes I II
1752	5785x8480	Cardiomyocytes I
1753	10053x12009	Kardiomiocyty przedsionkowe
1754	7555x12178	Cardiomyocytes I
1755	3837x7037	Cardiomyocytes I
1756	9391x7341	Fibroblasts
1757	10221x6534	Cardiomyocytes I II
1758	5888x11539	Fibroblasts
1759	5035x5262	Cardiomyocytes I
1760	8565x9759	Cardiomyocytes I
1761	6158x9445	Cardiomyocytes I
1762	4213x8646	Fibroblasts
1763	4023x7359	Cardiomyocytes I
1764	10225x7822	Cardiomyocytes I II
1765	5979x11056	Fibroblasts
1766	10037x6856	Fibroblasts
1767	3841x8325	Cardiomyocytes I
1768	9393x7986	Endothelial
1769	3561x7521	Lymphatic Endothelial
1770	5130x6067	Fibroblasts
1771	9670x7824	Cardiomyocytes I
1772	8845x10241	Cardiomyocytes I
1773	4868x11059	Cardiomyocytes I
1774	10038x7178	Cardiomyocytes I
1775	10141x10559	Cardiomyocytes I
1776	7912x7990	Fibroblasts
1777	7738x11533	Fibroblasts
1778	9949x8306	Cardiomyocytes I
1779	10960x6209	Cardiomyocytes I II
1780	10044x9111	Cardiomyocytes I
1781	5959x4937	Cardiomyocytes I
1782	9017x6377	Cardiomyocytes I
1783	11438x10877	Cardiomyocytes I
1784	9388x6697	Fibroblasts
1785	6535x11376	Fibroblasts
1786	7924x11855	Fibroblasts
1787	7917x9600	Cardiomyocytes I II
1788	10962x6853	Fibroblasts
1789	10504x8304	Cardiomyocytes I II
1790	5222x5906	Fibroblasts
1791	8372x7184	Lymphocytes
1792	8110x12176	Cardiomyocytes I
1793	6717x10409	Fibroblasts
1794	6161x10089	Fibroblasts
1795	8742x7183	Fibroblasts
1796	11053x6370	Cardiomyocytes I II
1797	10224x7500	Cardiomyocytes I II
1798	5699x10574	Fibroblasts
1799	8101x9278	Cardiomyocytes I
1800	7830x11372	Fibroblasts
1801	4852x5907	Fibroblasts
1802	6330x5258	Cardiomyocytes I
1803	7647x12016	Cardiomyocytes I
1804	10592x6855	Cardiomyocytes I II
1805	7628x5898	Cardiomyocytes I
1806	7723x6703	Cardiomyocytes I
1807	9311x11367	Fibroblasts
1808	7274x11052	Fibroblasts
1809	6067x9928	Fibroblasts
1810	9292x5571	Cardiomyocytes I
1811	10687x7659	Cardiomyocytes I
