# Supplementary material for: Elucidating cardiac fibroblasts heterogeneity and activation during experimental autoimmune myocarditis using spatial transcriptomics
Source: Biochem Biophys Rep. 2025 Nov 20;44:102344. doi: 10.1016/j.bbrep.2025.102344 (PMC12670445; doi:10.1016/j.bbrep.2025.102344)
Supplement: Multimedia component 4 [file mmc4.csv]

	Cardiomyocytes I	Endothelial	Fibroblasts	Cardiomyocytes II	Atrial Cardiomyocytes	Lymphatic Endothelial	Lymphocytes	Macrophages	Mesothelial cells	Neuronal	Pericytes
10596x8143	0.235239463	0.003424041	0.070418911	0.317200781	0.135342215	0.016290225	0.010902165	0.035968366	0.03440113	0.075150413	0.065662291
9295x6537	0.261515894	0.001313787	0.235875341	0.139239199	0.162204506	0.039390284	0.008002802	0.057715504	1.42E-14	0.043195998	0.051546686
11431x8945	0.042599086	0.048759973	0.002956289	0.346024627	0.172773394	0.088746305	0.003803347	0.006581518	0.01626514	0.229284062	0.042206259
5880x9285	0.366606541	0.005046338	0.123373191	0.018846927	0.000885166	0.112582588	0.08130941	0.015990543	0.082929687	0.099131401	0.093298208
6986x7671	0.336692153	0.02232395	0.251223095	0.182206635	0.040647027	0.023831489	0.005262822	0.054282667	0.009969515	0.07307204	0.000488605
11427x7657	2.32E-13	0.015104798	0.097412719	0.353661315	0.145169384	0.052708092	1.99E-14	0.020336831	0.080892428	0.20279951	0.031914924
8180x4930	0.257839999	0.6078183	0.022647553	0.01017135	0.005598111	0.012882859	0.004204395	0.0403609	0.014933148	0.002029028	0.021514356
8091x6058	0.735593216	0.006634504	0.003111254	0.04438763	0.032559505	0.016995749	0.003335142	0.136368211	0.00227029	0.013944647	0.00479985
7459x11051	0.172522224	0.001624738	0.574076414	0.013890005	0.138577004	0.043354577	0.014128885	0.001184793	0.004234425	0.021773068	0.014633868
10790x11040	0.012821056	0.027058652	0.231228195	0.148482242	0.208642268	0.105460804	1.75E-14	0.015680314	0.073978679	0.109459551	0.067188239
10684x6693	2.28E-08	0.023446559	0.118039441	0.459841943	0.127275068	0.049102557	0.000769955	0.039789995	0.040997158	0.103259308	0.037477994
11802x8944	0.173376181	0.003956971	0.153472447	0.245095062	0.100824331	0.120093528	1.77E-14	0.019165092	0.017150356	0.13767609	0.02918994
4488x7840	1.31E-13	0.00770169	0.748773352	0.004738881	0.068909525	0.012855593	0.002988481	0.014751738	0.015027756	0.038106608	0.086146376
4304x8163	0.082937962	0.003110525	0.538006301	0.028886171	0.088324283	0.039048795	0.002702901	0.038468431	0.00676283	0.096577333	0.075174468
6800x7350	0.655356519	6.24E-05	0.04540988	0.064494021	0.027290439	0.02072601	0.005228156	0.116994018	0.010584677	0.053001944	0.000851935
5871x6387	0.156609392	0.007127155	0.400410114	0.027577376	0.000930526	0.0632021	0.025207706	0.049480027	0.02031538	0.202109168	0.047031056
8004x7829	0.505477297	0.111447522	0.05256358	0.059114309	0.096336919	0.066495891	0.007010142	0.032195036	0.012048792	0.038524809	0.018785702
11610x7012	0.153208686	0.006898435	0.143660342	0.247711968	0.077251433	0.141690485	0.004912871	1.03E-09	0.006711361	0.205860627	0.012093791
8472x9599	0.576220265	0.000613974	0.080404394	0.090300774	0.110358687	0.025231066	0.004585653	0.033517594	0.008816206	0.012006246	0.057945141
7824x9440	0.559451848	0.00032252	0.114148478	0.138841313	0.057672959	0.019335584	0.011078723	0.052474588	0.009167253	0.037496666	1.01E-05
10312x6050	0.50343963	0.000992706	0.036975552	0.178712971	0.016694535	0.008654509	0.006473952	0.129250595	0.068934889	0.021513105	0.028357557
10131x7339	0.203551355	0.022369866	0.259468541	0.178558075	0.180698971	0.039271624	0.005827208	0.041353923	1.29E-14	0.058333587	0.010566849
9308x10401	0.552146477	6.02E-05	0.061576594	0.067285467	0.07027289	0.10365267	1.61E-14	0.003263887	0.018405697	0.122622572	0.000713533
10880x10235	0.032986076	0.094844881	0.137310976	0.112335437	0.167937499	0.129812901	0.008973661	0.005537528	0.005647268	0.266284149	0.038329625
4577x6713	0.142372013	0.001859828	0.563554961	0.070853743	0.080583468	1.79E-06	0.008222871	0.041298721	0.003727433	0.024056412	0.063468762
11242x7658	0.1329753	0.000440644	1.74E-10	0.188713963	0.334795017	0.02190699	1.63E-14	0.039586922	0.008149511	0.192907716	0.080523937
10310x5406	0.458177482	0.001573414	0.03407141	0.134404324	3.25E-07	0.049108284	0.007102483	0.160617112	0.018380303	0.087163925	0.049400937
10325x10237	0.335144623	0.00311068	0.143224648	0.150965023	0.11543987	0.072973792	0.024873555	9.29E-15	0.008206904	0.120408458	0.025652447
8364x4608	0.01197393	0.987134562	0.000152615	9.61E-05	3.29E-13	1.07E-05	8.50E-05	5.18E-05	0.000201961	2.42E-07	0.000293157
10969x9108	0.206228105	0.01029506	0.191738109	0.22257162	0.126620007	0.048583627	0.002908817	0.015960046	0.007938941	0.134653021	0.032502646
4305x8485	1.40E-13	0.010710221	0.652469709	0.040457037	0.12111038	0.009982112	0.008588991	0.039057783	0.000434216	0.031995676	0.085193875
6719x11053	0.129141414	3.43E-14	0.701570261	0.010265397	0.04442739	0.054367443	0.00920883	0.00293987	7.76E-15	0.03859571	0.009483686
4672x7518	0.141513849	0.00667819	0.544100107	0.058281225	0.04163919	0.034625515	0.008174103	0.00476741	0.005994538	0.043329215	0.110896657
6888x6222	0.608530098	0.001505514	0.017049021	0.068005936	0.013842067	0.052983211	0.009062426	0.107895926	1.11E-14	0.104847884	0.016277917
6426x6385	0.543385087	2.41E-13	0.045044948	0.093585509	0.013606136	0.043796082	0.008456973	0.128471475	8.41E-06	0.123645376	4.75E-10
8297x12497	0.520367058	0.002163234	0.069245121	0.039172801	0.015878379	0.193892048	0.006133812	0.018138278	0.026680145	0.021711102	0.086618022
6164x11055	0.193018711	2.40E-14	0.592231965	0.010897527	0.050223485	0.034293398	0.030066504	8.96E-08	0.013641724	0.059718089	0.015908506
7182x11213	0.447331216	8.30E-14	0.384201795	0.005641658	0.059456973	0.015004913	0.015673163	2.97E-15	0.031025594	0.012077166	0.029587523
4483x6230	1.37E-13	1.18E-13	0.787861901	0.001427364	0.040311482	0.017752028	0.000306852	0.058012688	0.000503753	0.066579556	0.027244379
4670x6873	0.283382104	2.21E-14	0.368502004	5.98E-09	0.058270449	0.018666668	0.012162386	0.016912988	2.56E-05	0.094222539	0.147855301
9576x7341	0.426410067	0.027915104	0.121924131	0.149400928	0.144896759	0.009672407	0.015939967	0.021556898	0.020230565	0.014103313	0.047949862
9297x7181	0.007102559	0.01219243	0.621836235	0.033775597	0.080652405	0.030826569	0.037728768	0.026646271	0.088631597	0.047354328	0.013253241
6343x9122	0.757086299	5.91E-05	0.024218546	8.77E-09	0.000523594	0.031203113	0.006122854	0.016335642	0.027302746	0.128336999	0.00881112
7536x6059	0.619389374	0.001234957	0.070125259	0.041525076	0.057680704	0.011346932	1.05E-14	0.173130896	0.009395123	5.81E-05	0.016113603
9118x8791	0.905758013	0.002578431	3.77E-06	0.010066704	0.027670192	0.007779652	0.011845161	0.011745981	0.008283076	0.005237903	0.009031118
4585x9289	0.275376936	0.00366592	0.436543599	0.025163982	0.024666481	0.054931138	0.014504987	0.016008979	5.66E-10	0.073345943	0.075792035
9387x6375	0.443717894	0.001857603	0.123318699	0.065540733	0.086086437	0.042481694	0.025448762	0.106805998	0.00123546	0.058592962	0.044913758
7093x12340	0.275216471	0.001136673	0.33370624	0.037697669	0.12553359	0.112166972	0.006916177	0.034353387	1.34E-14	0.007317948	0.065954874
7091x11696	0.222810333	0.000586681	0.350069329	0.001305838	0.225150341	0.085683794	1.33E-14	0.013735164	0.007345996	0.059786625	0.033525899
10695x10236	0.662878446	0.00909519	0.039648295	0.102055675	0.044270039	0.020661157	0.015867209	4.30E-15	0.025893287	0.026358191	0.053272511
8181x5252	0.512712909	0.079544914	0.081705908	0.111766635	0.013089023	0.026699459	1.22E-14	0.124163805	0.015456797	0.014118717	0.020741834
6898x9121	0.804004226	8.60E-16	0.018834388	0.048580871	0.007134812	0.000516949	6.31E-15	0.085409868	0.014015776	0.020997987	0.000505124
10696x10558	0.498579523	0.009276609	9.69E-05	0.026848217	0.189716576	0.086076371	0.00703275	0.029134451	0.005049227	0.113813352	0.034376068
6065x9284	0.40358718	0.000406664	0.190789792	5.96E-10	1.86E-05	0.04304163	0.049739011	0.007647165	0.067771382	0.184082974	0.052915597
10505x8626	0.301061633	0.007691057	1.31E-07	0.266042071	0.145124363	0.039454486	1.58E-14	0.049837317	0.014610819	0.123865994	0.05231213
5787x9124	0.475618176	0.000849328	7.91E-05	0.01515782	0.056727246	0.112302661	0.032342396	0.03602849	0.016251522	0.130749074	0.123894231
9569x5409	0.725506861	1.07E-15	4.11E-07	0.027961183	0.040176737	0.041960778	6.56E-15	0.136888203	4.82E-15	0.007858754	0.019647073
4867x10737	0.25448897	2.29E-14	0.217959646	0.027709008	0.076196893	0.033727145	0.007270157	0.012942864	0.295240044	0.033445218	0.041020057
6423x5419	0.021903636	0.038606599	0.177264927	0.199860113	0.132272488	0.106643216	0.01250726	0.071178885	0.005781704	0.147568269	0.086412904
6796x6384	0.536468013	7.73E-15	0.110968135	0.011689785	0.013622856	0.040728404	1.79E-14	0.112421928	1.44E-14	0.147931485	0.026169394
3282x7039	0.457932604	0.000672863	2.00E-08	4.06E-13	1.89E-05	0.396259411	1.23E-14	0.020915153	1.17E-14	8.26E-15	0.124201006
9941x5730	0.280714102	0.010960949	0.124203418	0.224820958	0.12068227	0.053084862	1.42E-14	0.092373725	0.004632541	0.05683829	0.031688885
6891x6866	0.550388013	0.002459259	0.096305114	0.118186199	0.031865216	0.001286907	0.00579831	0.14253019	0.009064931	0.02137758	0.020738278
6436x9283	0.603621136	0.000234385	0.049365757	0.000305198	0.045836065	0.045360448	0.011799908	0.008988723	0.034356402	0.162210888	0.037921091
5684x5743	0.262267074	0.008283801	0.348603825	9.72E-09	0.058780948	0.047947772	0.022440472	0.019722171	0.006380775	0.115751838	0.109821314
8753x10403	0.657957696	2.44E-15	0.021348364	0.065194447	0.043520316	0.053132015	0.011096401	0.007389711	0.02009544	0.078545009	0.041720599
5144x10575	1.48E-13	0.006545654	0.784496361	8.65E-15	0.089579176	0.034323144	0.011603868	0.02197922	0.013946043	0.031152904	0.00637363
8937x10080	0.445972519	0.000426713	0.02819206	0.258534537	0.08748413	0.05073845	0.000737267	0.04935421	1.17E-14	0.036079904	0.04248021
4682x10738	0.492981498	0.00437669	0.01165387	1.93E-14	0.135272802	0.190201264	0.000290705	0.031981149	0.019349017	0.003419745	0.110473261
5700x10896	1.51E-13	0.011086812	0.777112263	1.05E-14	0.049745477	0.030693384	0.003118986	0.0080404	0.026690699	0.052242673	0.041269305
4673x7840	0.032930781	0.008764412	0.738598396	1.15E-14	0.028561543	0.011288839	0.004421996	0.00896613	0.004408809	0.079393099	0.082665994
8850x11852	1.51E-11	0.012258053	0.724551189	0.009766946	0.125677304	0.043339732	2.68E-06	0.0124605	0.014298746	0.014738242	0.042906606
10323x9593	0.689045157	0.000162049	0.025718358	0.057921127	0.090643356	0.035017509	0.004339812	0.022833133	9.89E-15	0.057823273	0.016496225
3839x7681	0.426800577	0.005327794	0.04538617	0.058724636	0.055651795	0.122781868	0.013278703	0.038457449	0.005152756	0.041427848	0.187010404
10874x8303	0.562679869	0.000480201	0.046791269	0.116789019	0.040458747	0.030019906	0.012217389	0.01399006	0.038008121	0.06434652	0.074218898
8735x4928	0.564760243	0.185585324	1.79E-07	0.015385024	0.031320211	0.02374764	0.001924317	0.113269068	0.006741136	0.025181027	0.032085831
10685x7015	2.41E-13	0.041214704	0.165443435	0.224675268	0.233672877	0.047254366	0.008636918	0.060323889	0.023164987	0.145958019	0.049655536
5779x6548	0.145325241	0.006464729	0.473351262	0.031874306	0.017197723	0.029252201	0.012160613	0.03776009	0.007569861	0.188431841	0.050612133
5314x5744	0.108127802	0.012835536	0.330553305	0.010282372	0.091829549	0.065116285	1.67E-14	0.047212428	0.010803394	0.196161314	0.127078015
10039x7500	0.066682134	0.046420326	0.182330672	0.348946001	0.116425126	0.040534506	0.020577414	0.07117893	0.033098337	0.05802258	0.015783974
10414x9109	0.482523032	1.06E-14	0.127908174	0.133546333	0.059354943	0.03441653	1.23E-14	0.061549861	0.016107417	0.070875248	0.013718462
9666x6536	0.112244312	0.006068227	0.269691848	0.330387426	0.149999408	0.000542007	0.009838067	0.093831736	0.004378846	0.014903679	0.008114443
8925x6538	0.428280264	0.000537268	0.150309612	0.132384517	0.133723424	0.030840769	0.035792144	0.061505549	1.33E-14	0.026208811	0.000417642
5226x7194	0.27242466	0.002665728	0.160383882	0.01841847	0.104251994	0.086607379	6.93E-10	0.053187617	0.011804656	0.198462306	0.091793308
7905x5736	0.672924402	0.002521598	0.034289398	0.099044389	0.009667019	0.007806972	0.002482867	0.150521783	0.006566793	0.000972686	0.013202092
11154x9107	0.113545855	0.007290847	0.202384234	0.106688437	0.146653652	0.118554265	1.99E-14	0.002752803	0.043911629	0.258218278	1.53E-13
4112x6231	0.358749014	6.25E-05	0.279641967	0.004374909	0.005095316	0.067265613	1.24E-10	0.011100008	0.01570028	0.121683331	0.136327066
5878x8641	0.528649483	1.51E-15	0.023480544	0.007442499	0.013474338	1.33E-14	0.120672077	0.048852815	0.1733243	0.049490101	0.034613843
4679x9772	0.08187475	0.007022964	0.631956153	0.002161203	0.086659906	0.052217946	0.010894265	0.014215213	0.015245522	0.080991307	0.016760771
10408x7177	0.006824976	0.051201928	0.243725211	0.262879719	0.149098403	0.029575915	1.48E-14	0.061104558	0.052410276	0.047478285	0.09570073
5968x7835	0.060316874	0.008989158	0.412748804	0.13432406	0.038329513	0.009827589	0.00996702	0.087650075	0.046082955	0.121554905	0.070209048
8848x11208	0.171128209	0.003550449	0.423079441	0.063653364	0.208998486	0.039285688	0.00730434	0.008801162	0.02270104	0.016899409	0.034598412
7736x10889	0.231190404	0.002429453	0.542806542	0.021851214	0.126299811	0.02602108	0.025646875	2.66E-07	0.000372984	0.005081683	0.018299689
11713x10071	0.039355927	0.01610464	0.279229738	0.167675829	0.072837487	0.154567837	1.91E-14	0.025069079	0.011107248	0.199923782	0.034128432
9960x11848	1.93E-13	0.021185269	0.571234811	0.029142595	0.16733721	0.075008402	1.28E-14	0.003702542	0.002080903	0.091516825	0.038791444
10682x6049	0.000180784	0.007730451	4.38E-05	0.741278478	0.025613673	0.059127492	9.82E-15	0.057546622	0.006904605	0.064013855	0.037560284
8561x8471	0.499886765	0.006881555	0.00884766	0.140173632	0.168986459	0.027265994	0.007498661	0.048031858	0.015787513	0.028893126	0.047746776
7071x5578	0.081215813	0.039470895	0.123248366	0.283224815	0.013012667	0.108814109	1.84E-14	0.165458974	0.022497633	0.128492185	0.034564544
7353x6704	0.708223305	0.008804857	0.019694806	0.032173363	0.061749689	0.012086419	0.007056919	0.138879939	3.80E-15	0.011330703	2.05E-10
7808x4287	0.012616583	0.985038742	0.000115313	2.69E-05	0.000302866	0.001571827	3.40E-16	0.000104349	4.03E-16	0.000223413	1.40E-10
7354x7026	0.610257952	0.010317332	0.066366199	0.06747133	0.063226387	0.012523621	0.008863057	0.110778423	0.00084382	0.016088106	0.033263773
5505x7676	0.354924704	0.00358968	0.053080689	0.041672884	0.112642617	0.057755321	1.89E-14	0.050542099	0.045504361	0.201991413	0.078296232
5595x6871	0.074483107	0.006533815	0.62169058	0.02917727	0.009601298	0.019529936	0.012547914	0.066204033	0.009236133	0.131691566	0.019304347
5413x7837	0.466535151	0.001542474	0.084110583	0.08097032	0.048449094	0.102539319	0.031221699	0.043300512	0.01815104	0.043640396	0.079539413
6530x9766	0.551143359	0.001759213	0.06684312	0.037581748	0.045520005	0.053540405	0.045683764	0.028457005	0.033375872	0.081809505	0.054286003
10421x11364	0.174535463	0.00326199	0.332426541	0.03965759	0.161756944	0.112294048	0.004490608	0.013482865	0.006706944	0.120161276	0.031225732
10787x10074	0.623583127	0.002575115	0.038944114	0.04514459	0.077108649	0.045456181	0.014324067	0.003809006	1.52E-14	0.08686636	0.062188792
6243x7029	0.385087078	0.002364916	0.029891672	0.138956452	0.088100805	0.04329016	1.99E-14	0.137512747	0.014688466	0.139106123	0.021001582
9770x10239	0.598715979	3.76E-15	0.080293146	0.177627197	0.056954643	0.030643678	1.01E-14	0.011708845	0.007235699	0.036291771	0.00052904
6153x7835	0.362197177	1.35E-14	0.052003445	0.244446061	0.057566444	0.017800897	0.005388948	0.088587895	0.009031138	0.108783627	0.054194369
11336x8140	2.14E-12	0.008073841	0.233933449	0.218253468	0.135788285	0.096631889	0.002663532	0.017903874	0.010348766	0.252151118	0.024251777
10229x9110	0.557318939	6.75E-15	0.038103148	0.170661782	0.038322845	0.036600326	0.007604571	0.08701184	0.002776661	0.057787829	0.003812062
10311x5728	0.039795823	0.011417444	0.483499894	0.165325235	0.057541567	0.043117774	1.29E-14	0.100870067	0.049244225	0.031777952	0.017410017
4206x6714	0.198866585	0.000144512	0.408603121	0.006312364	0.162102722	0.028607836	1.35E-14	0.046869683	0.011594767	0.086222234	0.050676177
5606x10413	0.290889968	1.63E-14	0.310619415	0.013591449	0.011480121	0.015799304	0.171840901	6.11E-09	0.04943034	0.065001649	0.071346848
8014x11049	8.12E-07	0.006401843	0.713783564	0.024934642	0.16642575	0.008350384	0.007267754	0.017855288	0.034068143	0.013617307	0.007294513
4858x7839	0.108229273	0.002403171	0.408026469	0.032985992	0.076179093	1.21E-05	0.146126628	0.009766534	0.032019761	0.070641602	0.113609327
8570x11047	0.449604231	0.000711449	0.244205005	0.060690413	0.130785459	0.012852082	0.022201864	0.005342952	0.04250638	0.012281825	0.018818339
9590x11849	1.94E-13	0.022455055	0.634869438	0.007220299	0.185209332	0.060976396	0.001235227	0.005194459	0.003499094	0.064989022	0.014351679
9217x10884	0.744782256	4.47E-16	0.019499358	4.33E-08	0.073029953	0.026013457	0.069028804	0.004032572	0.030035916	0.014993717	0.018583924
6623x9927	0.487912585	0.031797158	0.05689222	0.008586732	0.007340174	0.049931897	0.099779711	0.027901681	0.059361529	0.118867307	0.051629006
6625x10571	0.001526514	0.030383402	0.866311315	5.71E-15	0.023051564	0.017643117	0.010410355	1.04E-14	0.005198605	0.023934699	0.021540429
8740x6538	0.463697051	0.003591014	0.151557064	0.123160515	0.128751228	0.015960061	0.02596788	0.043218884	0.007613194	0.00059916	0.035883949
10961x6531	0.001450014	0.016432221	0.162147588	0.323791567	0.095463747	0.126641032	1.80E-14	0.074758188	0.052089727	0.147225915	1.23E-09
5131x6389	0.096370931	0.010584157	0.608482283	1.54E-07	0.049840366	0.012201842	0.004784761	0.017519371	0.015625418	0.073246838	0.111343878
9574x6697	0.15239369	0.041914262	0.046707609	0.465985375	0.14932432	0.013028262	0.004584792	0.097397394	0.016483878	7.70E-11	0.012180419
7368x11534	0.06607636	0.009280072	0.692500432	0.026092657	0.09859905	0.053598213	0.006401526	0.005965703	8.60E-12	0.008608189	0.032877799
7906x6058	0.686185737	0.054535565	0.021609401	0.038383147	0.018177147	0.015036508	0.009275587	0.111115192	0.007194623	0.002975591	0.035511502
7450x8153	0.270795735	0.01386017	0.107510177	0.207939908	0.135426506	0.059886827	0.004536591	0.077798092	1.36E-14	0.091741928	0.030504065
9764x8306	0.590616498	0.001420338	0.081325066	0.109151071	0.10485812	0.012139817	9.54E-15	0.045601888	0.010057634	0.021808881	0.023020687
5690x7675	0.308267198	0.001437943	0.125723919	0.047727679	0.062514509	0.092888846	0.007554858	0.03919498	0.050062583	0.242946124	0.021681361
7538x6703	0.837874452	0.005887658	0.002210021	0.020099575	0.025839675	1.71E-08	0.002454524	0.090966816	0.006599914	2.76E-12	0.008067348
8647x6378	0.289438933	0.615387144	0.007564213	0.023305901	0.007048228	1.23E-12	0.001155134	0.044105856	1.36E-15	3.82E-05	0.011956352
8666x12174	0.294875819	0.036137549	0.16080885	1.35E-05	0.171359792	0.092144197	0.001959121	0.034178547	0.04027382	0.096337148	0.071911645
5962x5903	0.113048123	0.007613708	0.503926759	0.006564874	0.061122954	0.042532257	0.017443652	0.014095256	0.033760502	0.159580306	0.040311609
8196x10083	0.562262572	0.002539283	0.131301771	0.101098292	0.038026252	0.010910639	0.006688523	0.082655313	0.020451283	0.039905079	0.004160993
6151x7191	0.346961725	0.001417729	0.037571726	0.063543527	0.07695813	0.075063616	0.000934457	0.102436245	0.060293912	0.204662672	0.030156261
4486x7196	1.83E-13	0.015687423	0.609248945	0.023916363	0.158649839	0.0215426	1.05E-14	0.070588955	0.011795859	0.038509545	0.050060471
8007x8795	0.500364581	0.007320085	0.16796132	0.140392626	0.057606027	0.040645902	1.23E-14	0.02848548	4.09E-14	0.057092402	0.000131578
9301x8147	0.292262929	0.0251852	0.119858446	0.272289143	0.127335028	0.018313504	0.000127569	0.062940701	0.030546129	0.024612041	0.02652931
5235x10092	0.000494914	0.028593762	0.810295036	6.08E-15	2.18E-12	0.01830337	0.011114337	0.000571228	0.008909269	0.058345793	0.063372292
10882x10879	0.119792746	1.16E-13	0.310256321	0.126880849	0.167642348	0.102588019	1.72E-14	0.005663182	0.062007102	0.0924326	0.012736832
9766x8950	0.71584412	0.030778081	0.003542223	0.025063573	0.051072421	0.009378065	0.003110211	0.1082057	0.020084225	0.012028331	0.020893051
7165x5738	0.398094561	0.000526745	0.005009632	0.200297474	0.050517065	0.057543894	1.63E-14	0.140618596	0.000501835	0.12167464	0.02521556
3936x8808	0.511675339	0.00054203	0.106106408	0.002808214	0.129606278	0.088869014	1.28E-14	0.014003943	0.038997671	0.034047143	0.07334396
8745x8149	0.653712572	0.010330167	6.06E-05	0.04970536	0.077338604	0.100009434	0.009270112	0.02349676	6.75E-15	0.025975088	0.050101313
8182x5574	0.628366234	0.01245417	0.027785581	0.025434397	0.009714014	0.01743401	0.010497893	0.184402326	0.010528255	0.071742017	0.001641105
9478x5892	0.3631019	0.006333997	0.087767637	0.187785341	0.136949507	0.016226041	0.004013759	0.122729216	0.016777502	0.05734915	0.00096595
5411x7193	0.383910657	0.001793541	0.029782249	0.010736992	0.078776718	0.096543432	0.028876715	0.029226901	0.006354507	0.24218161	0.091816676
6977x5095	0.074236508	0.244032193	0.086600313	0.119613266	0.111428125	0.176712758	2.60E-13	0.094207611	0.00427226	0.034045543	0.054851423
7087x10408	3.29E-05	0.045612062	0.083090352	0.085541809	1.18E-14	0.034318504	0.523005741	0.027782147	0.180974422	0.000104748	0.019537305
4677x9128	0.169884898	0.002166489	0.572704079	5.28E-05	0.08176217	0.028312497	0.003349965	0.007682699	0.002821778	0.082661848	0.048600809
5872x6709	0.381767516	0.000839544	0.189972645	0.052638079	0.036344257	0.022421322	1.77E-14	0.071798891	0.026130881	0.15713445	0.060952415
4117x7519	0.213056411	0.002427707	0.394677547	0.034443345	0.06113263	0.05455636	0.013722249	0.049391387	0.008763622	0.097947944	0.069880796
9568x5087	0.698019311	1.06E-05	1.37E-07	0.001292853	0.022476336	0.008932758	0.005166298	0.168718854	0.068162298	0.010744554	0.016475982
10407x6855	0.00311942	2.57E-13	0.191510556	0.340769438	0.219566118	0.046628632	1.51E-14	0.075258287	0.002898355	0.090687401	0.029561793
10416x9753	0.518233427	6.85E-06	0.009787767	0.140202422	0.130069753	0.062781733	1.33E-14	0.026903817	0.009981955	0.082676487	0.019355786
11519x7496	0.06435677	0.01473497	0.008695139	0.522415425	0.121708104	0.041887927	0.019489848	0.011731376	0.04112818	0.119870979	0.033981283
10971x9752	0.083473692	0.018354086	0.194250509	0.084289098	0.182439204	0.092302946	0.012804513	0.005278291	0.088084239	0.225529219	0.013194202
11517x6852	0.032503923	0.009878459	0.001201219	0.670499849	0.049417351	0.052397981	0.005551566	0.010067022	0.025343583	0.110622002	0.032517044
5794x11378	0.224208623	1.91E-14	0.476539847	1.59E-14	0.109358721	0.082320673	9.94E-15	0.008051942	0.022954584	0.033156276	0.043409335
7366x10890	0.185906474	0.005525201	0.661248697	0.020130614	0.024349846	0.045682905	0.013372046	1.66E-06	0.012540277	0.015722188	0.015520094
9211x8952	0.803846746	0.000904932	0.012741242	0.062628568	0.054261794	0.0073416	0.010874859	0.008461448	0.009319471	0.001498097	0.028121243
8827x4767	0.473532142	0.358130754	1.71E-08	0.008639691	0.005022479	0.027138518	0.000969123	0.082060178	0.004412465	0.015816328	0.024278306
7547x9602	0.527765568	0.000448433	0.026493808	0.19487164	0.064117088	0.05500005	0.006369596	0.028725313	0.007608171	0.088600333	1.99E-09
6445x12181	0.468180687	6.04E-15	0.176257588	0.010627715	0.088753721	0.140808158	1.05E-14	0.046771723	0.002384852	0.012993361	0.053222195
6617x7994	0.65701601	0.000218931	0.059631028	0.083706112	0.032319488	0.023183159	0.000331871	0.119732316	0.00369356	0.018069623	0.002097902
7724x7025	0.805447411	0.085673524	0.004015694	0.000351105	0.008488542	0.000543651	0.004608408	0.082898219	0.00290829	2.89E-05	0.00503627
10319x8305	0.318782003	0.008314506	0.042207899	0.279688514	0.127772252	0.022695945	0.010408765	0.05569397	0.013430568	0.082331801	0.038673779
7454x9441	0.680689881	5.18E-05	0.085609409	0.108401497	0.027421102	0.024465595	9.46E-15	0.065896215	0.006832478	0.000170923	0.00046107
6237x5097	0.431443656	0.01042208	3.93E-10	0.01619951	0.095392273	0.294066183	9.67E-15	0.091003235	0.003018846	7.69E-07	0.058453448
5869x5743	0.372471728	2.32E-14	0.264331755	0.035896851	0.027813711	0.01555326	0.049308143	0.026385497	0.00586689	0.100693272	0.101678894
7630x6542	0.63518881	0.134180739	0.01123807	0.043850716	0.029468826	0.000753123	0.005322455	0.099801797	0.0069092	0.00257222	0.030714044
8092x6380	0.812082181	0.115680195	0.002798238	2.00E-10	0.003103282	0.003058833	0.006255218	0.025056953	0.007220374	0.005406147	0.01933858
6058x7030	0.130191535	0.005814865	0.185757456	0.188482193	0.054884165	0.083651258	0.010358045	0.113558412	0.014730563	0.167897889	0.044673617
10871x7337	2.10E-13	0.013614905	0.09412842	0.332956618	0.231572949	0.040331162	0.002008019	0.027791439	0.02073251	0.192406735	0.044457244
6992x9603	0.270447793	0.000683676	0.177695479	0.152033913	0.077039717	0.097698754	0.006844758	0.079663624	0.012808306	0.12508398	6.47E-15
4212x8324	0.041323168	0.0265725	0.504304984	0.045502605	0.200904464	0.032701853	0.000525647	0.046673049	0.006252868	0.020547526	0.074691338
7370x12178	0.644331961	7.25E-16	0.005189422	9.63E-05	0.185620576	0.030135402	0.000475423	0.058595369	0.008586598	3.38E-05	0.066935103
6803x8316	0.637109755	2.53E-15	0.032439831	0.135082868	0.030423555	0.030702436	0.008613527	0.071154734	1.25E-05	0.046210465	0.008250305
9580x8629	0.513547892	0.005088093	0.064073211	0.153272773	0.114329243	0.004308583	1.10E-14	0.040644933	0.03963589	0.023521468	0.041577913
9106x5249	0.877824123	0.000423355	6.99E-05	5.49E-05	1.30E-08	0.005367374	0.001612459	0.094112847	0.006210627	0.00896186	0.005362595
9402x10884	0.521973132	0.000796623	0.089860471	0.068574269	0.088267594	0.041577846	0.052687952	0.000186465	0.018629564	0.04111936	0.076326724
7996x5253	0.464548291	0.113750825	0.011368447	0.139442631	0.060018287	0.014028664	1.18E-14	0.127052302	0.014680641	0.045010502	0.01009941
9384x5409	0.625280758	0.000480475	3.19E-10	0.081762782	0.060092899	0.041375024	0.003119983	0.151410634	0.004239939	1.38E-07	0.032237368
5220x5262	0.271192949	0.002300315	0.114143027	0.053555646	0.084427791	0.166168084	0.012405197	0.036507826	1.82E-09	0.044787958	0.214511206
6811x10892	0.104388993	0.015175745	0.666951212	0.008788697	0.069964007	0.037535603	0.012207746	0.001468454	0.002575413	0.039069041	0.041875089
11611x7334	0.185401068	0.009397148	0.017878076	0.129996329	0.187255362	0.045209735	0.027724236	0.024749281	0.045122714	0.290912011	0.036354039
6794x5740	0.08490685	0.011247461	0.032613371	0.482709159	0.020436576	0.071016865	1.76E-14	0.103371209	0.011755515	0.148904431	0.033038565
6706x7189	0.74439777	0.00133365	0.020437136	0.054152227	0.001391034	0.001812992	8.79E-15	0.099341025	0.018866506	0.033886145	0.024381515
11055x7014	2.31E-13	0.029688946	0.177821186	0.150238937	0.116429191	0.074981107	2.45E-14	0.038580829	0.066999475	0.304531004	0.040729324
5972x9124	0.487410041	0.001278735	0.039768547	0.001972967	0.010465535	0.067826819	0.051411329	0.043110655	0.038755534	0.160407687	0.097592152
5969x8157	0.39235341	0.000500543	0.002217968	0.022569626	0.072326249	0.033063976	0.019664647	0.085337814	0.007838954	0.239781803	0.124345009
6713x9121	0.892331162	9.79E-05	0.009615168	0.001664412	0.018519214	0.004353714	0.004579981	0.056321918	0.000710058	0.010083993	0.001722461
4574x5747	1.85E-13	0.003968905	0.647873659	0.003754048	0.087677687	0.01192962	0.015050727	0.063377108	0.022487752	0.086627166	0.057253327
5504x7354	0.144743927	0.004770019	0.259159611	0.025091162	0.003394616	0.136624714	0.004244719	0.083096951	0.02841704	0.306669349	0.003787892
6723x12341	0.47326384	0.000687872	0.069372966	4.28E-11	0.187693179	0.138443138	4.00E-08	0.008520167	1.66E-14	1.15E-05	0.122007334
5975x10090	0.253071171	0.00292939	0.556438431	0.03315628	0.071570762	0.023288833	0.021074669	8.07E-15	0.001707344	0.01448667	0.02227645
9586x10561	0.331561111	1.61E-14	0.277680904	0.068311044	0.056775215	0.108927913	0.004621739	0.009813272	0.002741053	0.12300457	0.016563179
8102x9600	0.495810969	8.28E-15	0.056709522	0.190552375	0.082821638	0.029378341	1.50E-14	0.060025369	0.014016296	0.059156531	0.011528959
7271x10085	0.157095386	0.00150818	0.080509657	0.305384746	0.040411823	0.10220267	0.048461242	0.073124041	0.015045796	0.174713859	0.0015426
5961x5581	0.320434447	0.004122256	0.214132971	0.013836516	0.072867181	0.074834175	0.03679074	0.051654273	0.000628294	0.079616748	0.131082398
4862x9127	0.107894037	4.90E-12	0.729421333	0.025475765	0.010412261	0.033372832	3.66E-13	0.002291233	0.002492049	0.044905596	0.043734893
8377x8794	0.575678871	0.002109332	0.062448012	0.111777933	0.106476659	0.033392527	0.003958449	0.037646464	1.01E-14	0.03639917	0.030112582
4857x7517	0.134265383	0.004773912	0.440897581	0.000873277	0.044654576	0.069632552	1.46E-14	0.025686461	0.001928798	0.129968461	0.147318998
5687x6709	0.001086941	0.016902951	0.412102395	0.052935301	0.033986026	0.053391474	0.064995834	0.055277913	0.05730013	0.217704223	0.034316813
5312x5100	0.583277884	0.001523336	1.68E-14	0.01378724	0.012012825	0.255379892	0.000940733	0.008262132	0.00263577	0.009678983	0.112501207
6255x10572	0.060605563	0.013473907	0.740785776	0.052539021	0.026098956	0.013855445	0.031147763	8.51E-15	0.025444215	0.006394905	0.029654449
6524x8156	0.394057677	0.000332664	0.095020699	0.173230036	0.060347372	0.000216236	0.013583631	0.137014195	0.023736778	0.049789913	0.052670799
8659x10242	0.51094233	7.11E-15	1.33E-05	0.28756527	0.038444841	0.029074896	0.004777203	0.090075483	0.001343264	0.036267532	0.001495907
7457x10407	3.83E-07	0.024135725	0.260175318	0.250960455	0.078219152	0.041757273	0.183548695	0.041723481	0.039267149	0.047259519	0.032952851
6440x10571	8.85E-14	0.009409334	0.901672534	5.14E-15	0.025832879	0.03083387	0.00252556	1.05E-14	0.00098762	0.01644144	0.012296763
5046x8804	0.355842153	0.00871053	0.195843733	0.015733575	0.173891292	0.078716002	2.02E-14	0.013348534	0.001296579	0.071082253	0.085535349
9115x8147	0.577315323	0.002965946	0.047340238	0.149701105	0.068989752	0.033061082	0.01513812	0.016167956	0.017677488	0.035255943	0.036387048
10593x7177	0.154294093	0.00493406	4.72E-09	0.388266741	0.186203775	0.037465621	0.01954282	0.046891625	0.019953108	0.096537097	0.045911053
10606x11363	0.175783096	6.37E-14	0.191624351	0.014355529	0.219569053	0.145147959	1.61E-14	0.002707049	0.005722187	0.217104115	0.027986661
7169x7027	0.667081967	0.181919349	0.012362753	0.016755297	0.00436673	0.018654185	0.006527905	0.05538255	0.003044642	0.003493673	0.030410951
8013x10727	0.302286237	0.000515885	0.210354756	0.090776103	0.163579765	0.077998966	0.064705815	0.010888291	0.031650815	0.019922266	0.027321103
11614x8300	0.654323905	0.000178005	0.02759738	0.155869442	0.022229613	0.058921981	7.99E-15	0.016636333	0.01020385	0.050422879	0.003616614
4208x7036	0.119268405	0.004584387	0.425850199	0.032680193	0.102248239	0.014776962	0.00204227	0.083875728	0.060497739	0.060697923	0.093477956
10128x6373	0.330736385	0.001490717	0.065687303	0.268086744	0.127967839	0.008498304	0.002745493	0.079941751	0.056661292	0.041555661	0.01662851
8938x10402	0.393523445	0.000498654	0.008059111	0.115875725	0.097997367	0.130659693	0.013038031	0.019855667	0.011863981	0.208263659	0.000364667
5052x10737	0.348610546	1.12E-14	0.375503086	0.018410058	0.072828395	0.053252678	0.007196001	0.014250844	0.013993989	0.049361808	0.046592596
10033x5568	0.22828843	0.000884213	0.000295544	0.286358476	0.107739584	0.093100088	0.003812801	0.148026632	0.012152396	0.078247718	0.041094118
11522x8462	0.532335869	0.00071253	0.09810008	0.056652835	0.009830176	0.029146613	0.011978469	0.054566981	0.092285235	0.096892804	0.017498408
11436x10233	0.122243126	0.006947566	0.143572095	0.137320704	0.121104083	0.156670293	0.002201374	0.020419076	0.014470521	0.20323165	0.071819513
7278x12340	0.421890969	0.001011293	0.096653759	0.111947152	0.184608344	0.062993516	1.26E-14	0.048838864	0.002265299	0.015633483	0.054157322
10605x11041	0.31932611	0.003795341	0.04038738	0.086953145	0.16972858	0.160108808	0.004186363	0.013662648	2.13E-14	0.133578532	0.068273093
3375x7200	0.404266481	0.00107034	3.35E-13	1.17E-05	1.30E-05	0.43213716	1.09E-14	0.036106275	0.010518238	1.79E-14	0.115876826
9121x9758	0.536920167	5.51E-15	0.060947776	0.173552682	0.063477289	0.027164949	1.17E-14	0.044080847	8.34E-15	0.062561112	0.031295178
9672x8468	0.492571428	5.48E-15	0.070593866	0.136254259	0.097338919	0.026031703	0.006868339	0.04177907	0.049172	0.055547358	0.023843057
5597x7515	0.251061533	0.002433358	0.08519499	0.102070354	0.00989408	0.080017671	0.011505505	0.029066513	0.110313879	0.297681046	0.020761072
6513x4613	0.293588192	0.525198364	0.025561911	0.00529155	0.003971234	0.100855957	0.00769027	0.020689759	0.001665615	0.015487063	8.56E-08
6254x10250	0.113596219	0.005548406	0.695516048	6.29E-14	0.043139604	0.056547831	0.019747381	0.013129963	0.009444217	0.040622237	0.002708093
8108x11532	0.166720782	0.005429903	0.240896262	0.071573362	0.301717467	0.032177539	1.51E-14	0.02678496	0.026620702	0.035627924	0.092451098
8193x9116	0.559380088	0.000868756	0.048919474	0.149159068	0.08498458	0.019689389	0.005959666	0.036319864	1.01E-12	0.047310213	0.047408902
6515x5257	0.411313587	0.02846434	6.06E-08	0.016968521	0.064838735	0.226364499	0.003278796	0.097420959	1.25E-14	0.044632908	0.106717595
4582x8323	7.48E-07	0.014214721	0.822689353	0.01402227	0.028769683	0.017285922	0.007341574	0.007597795	0.003783872	0.024855231	0.059438832
7180x10569	0.425259441	0.008008171	0.203528444	0.015530529	0.065014847	0.110873322	0.109980835	0.007783691	3.15E-11	0.00424134	0.049779381
11340x9428	0.193286712	0.0017478	0.165275898	0.121034844	0.118070436	0.082284286	0.001566877	0.031454985	5.22E-11	0.248920927	0.036357235
5686x6387	0.356577108	0.001702875	0.233755876	0.027179548	0.041759061	0.086679478	0.002213531	0.017764159	0.007688195	0.165313705	0.059366464
9954x9916	0.504407915	0.000526733	0.006983345	0.126480038	0.117681162	0.087140319	0.001884967	0.060976965	1.13E-14	0.066478247	0.027440308
6883x4612	0.008117235	0.989654094	1.34E-12	0.000531332	0.000437641	0.000492311	0.000717842	2.49E-12	4.95E-05	1.43E-16	6.57E-17
7813x5897	0.784992833	0.007632044	0.016034615	0.032537399	0.010191693	0.003140427	0.005832959	0.124649945	2.61E-05	0.009410857	0.005551083
4392x6713	0.195775313	0.000465292	0.503080295	0.000746318	0.110806882	0.043941529	0.003581791	0.074436859	0.003751473	0.029918001	0.033496246
8385x11370	0.485211248	0.00067536	0.20273523	0.072755827	0.119216883	0.030579882	0.003203611	0.019812495	0.016215655	0.003556624	0.046037185
7809x4609	0.016316716	0.970149827	0.000145735	0.003139933	0.001908152	0.0007443	0.004602601	0.001818529	1.38E-15	0.000328223	0.000845984
5701x11218	0.235149817	0.01019878	0.469108494	1.64E-09	0.053174139	0.041589551	1.56E-14	0.029189794	0.032130475	0.043190679	0.086268271
10781x8142	0.276000319	0.004776878	0.033007983	0.244864007	0.106395654	0.049650331	0.004615079	0.038326149	0.036492537	0.147580129	0.058290933
8643x5090	0.605000253	0.052202685	0.015641272	0.086007795	0.012167533	0.013896466	0.004826543	0.124933639	0.003971939	0.067616835	0.01373504
11147x6853	2.42E-13	0.013813309	0.403417587	0.152959524	0.150933746	0.049503305	0.000256836	0.047709424	2.63E-08	0.128798658	0.052607585
9759x6696	0.140555058	0.00839267	0.272496014	0.155780837	0.162580137	0.052282766	0.010071359	0.099631568	0.021771158	0.022397423	0.05404101
7740x12177	1.51E-08	0.015537613	0.469431526	0.061116328	0.173007373	0.028446749	0.000341129	0.041318805	0.022134498	0.111328305	0.077337659
8106x10888	0.178582341	0.006494825	0.415573488	0.027994141	0.168892702	0.054169725	0.019606686	0.00622931	0.009197903	0.064347955	0.048910924
8090x5735	0.631623321	0.001800427	0.047527796	0.099680488	0.036770512	0.003887924	1.03E-14	0.150957208	0.009002978	0.018683132	6.62E-05
7440x4932	0.21897358	0.596023767	5.72E-06	0.017209404	0.025464764	0.081216368	0.004746639	0.032395995	4.39E-15	2.61E-07	0.023963505
6615x7672	0.722823551	0.000217033	0.024397824	0.071058455	0.017531563	0.013451736	0.001680344	0.116866065	0.000994607	0.016766213	0.01421261
6353x12343	0.484061066	0.00145886	0.052583906	0.058222916	5.04E-06	0.295673533	9.79E-15	0.017693619	0.007437868	0.011122633	0.071740561
5224x6550	0.013921903	0.012534932	0.735129924	0.030819986	0.061011062	0.011066575	0.011205992	0.010222416	0.023504081	0.04067012	0.049913011
6156x8801	0.552942743	0.000459057	0.018391879	0.037376782	0.065027068	0.009717284	0.018603398	0.014398498	0.188953194	0.087741382	0.006388715
9023x8309	0.776978486	0.021605886	0.019040315	0.037482917	0.067544532	0.00257852	0.00139533	0.041742396	0.00469341	0.000474885	0.026463323
10590x6211	3.12E-06	0.020836213	0.30395675	0.293247037	0.122030299	0.047312423	0.009770114	0.103144035	1.10E-14	0.056530624	0.043169388
11059x8302	0.025376966	0.043133544	0.160831361	0.170195471	0.135042574	0.063316249	0.003648039	0.045361177	0.068483923	0.228247755	0.056362941
7162x5094	0.200755639	0.310013825	2.55E-14	0.131567688	0.083867651	0.162782731	7.54E-15	0.068360706	3.81E-10	1.08E-07	0.042651652
5321x7999	0.484408224	0.002388929	7.79E-11	0.036585633	0.072488578	0.126357102	0.016999931	0.067231591	0.007273793	0.079107164	0.107159055
9684x12332	0.488867351	0.003325797	0.055035655	0.02818067	0.198463078	0.083248186	0.009290301	0.032927307	0.02103222	0.031940372	0.047689062
9022x7987	0.329111914	0.009564583	0.127206001	0.147795858	0.190978352	0.065478995	0.009002185	0.013948927	0.020086325	0.0653835	0.021443361
4113x6553	0.300674417	0.002941385	0.159159709	0.00417136	0.174789086	0.040957828	0.006512911	0.041092069	0.041030098	0.08561688	0.143054256
7167x6382	0.390559198	0.015126261	0.065319658	0.173502175	0.121264571	0.012410341	1.32E-14	0.138610405	5.50E-05	0.040747391	0.042405028
4302x7519	0.1375919	0.005155981	0.61205936	9.43E-05	0.046163741	0.026721741	1.19E-14	0.016738394	0.01269455	0.077421452	0.065358605
11703x7173	0.201920068	0.011506685	0.085207958	0.254185992	0.102028272	0.11991331	1.63E-14	0.010911758	0.025201788	0.173292642	0.015831527
5237x10736	1.77E-13	0.011867244	0.723019199	1.16E-14	0.082679173	0.05332276	0.005337631	0.02995783	0.007200737	0.050659059	0.035956369
8644x5412	0.720148189	0.00200852	0.000394808	0.012146163	0.017931277	0.013764567	0.009922566	0.164849138	0.019060829	0.039688524	8.54E-05
4022x7037	0.664248471	1.35E-15	4.88E-06	0.019353444	0.013143389	7.88E-08	0.025089744	0.003828191	0.187810543	0.016792565	0.069728696
9678x10400	0.544851349	0.000837956	0.093521685	0.139625057	0.075740376	0.034888825	1.12E-14	3.15E-09	0.004247524	0.090654432	0.015632792
10872x7659	2.41E-13	0.030919312	0.38878036	0.150406119	0.201822819	0.061843645	0.005144799	0.022899202	1.29E-14	0.130377112	0.007806631
10419x10719	0.422820106	0.00037616	0.10787321	0.089800216	0.142792724	0.066971193	0.003996087	0.038153625	0.010773743	0.085483155	0.03095978
9296x6859	0.143289288	0.003274698	0.452180024	0.151037099	0.123489479	0.020040768	0.020396243	0.032936181	0.016446005	0.020950348	0.015959867
8276x6057	0.74922154	0.002755622	2.80E-07	0.000774064	0.036520817	0.017336149	0.00518049	0.131345503	3.49E-13	0.016828016	0.040037518
11335x7818	2.61E-13	0.026472282	0.223395832	0.167832742	0.27457686	0.032919719	0.008737044	0.014459138	0.042078141	0.137353607	0.072174635
9036x12173	0.631461594	0.001322376	0.020075206	0.061298687	0.121339313	0.000876014	0.014969402	0.023950005	0.029864964	0.002035335	0.092807103
7176x9281	0.823065575	3.53E-05	0.016432706	0.038589691	0.023015238	0.016344703	6.12E-15	0.070213573	3.69E-05	0.009148465	0.003117817
4214x8968	0.300252678	0.003300437	0.405038814	0.019472217	0.04421748	0.025220009	4.35E-12	0.016881661	0.034590502	0.044574581	0.106451622
4678x9450	0.115334598	0.000483519	0.633436473	0.011535865	0.022285179	0.016113253	0.017089173	0.015799942	0.032268244	0.059239596	0.076414158
5050x10093	0.007396796	0.008487515	0.784384467	8.88E-15	0.022273068	0.012665306	0.003638417	0.011748294	0.049600173	0.059596426	0.040209538
7362x9602	0.510507928	6.85E-15	0.078021957	0.175593712	0.061021765	0.044377803	0.006099215	0.05510123	0.01261055	0.051192033	0.005473807
10322x9271	0.600300581	0.000678923	0.005605751	0.125322919	0.077417448	0.029174071	1.13E-14	0.081063175	9.07E-15	0.060141098	0.020296034
11334x7496	2.42E-05	0.019494976	0.112920664	0.335281384	0.162741085	0.055902206	0.003281042	0.043896729	0.054280131	0.186633242	0.025544333
7994x4609	3.00E-08	0.958975064	2.14E-05	0.003078759	0.008481073	0.002110527	0.012950046	0.00473404	2.80E-15	0.002784032	0.006865054
11617x8945	0.392285349	0.000940688	0.018401183	0.144270694	0.082755897	0.097259831	1.91E-14	1.37E-10	0.026033535	0.201530931	0.036521891
6350x11377	0.023529595	5.16E-14	0.792731078	0.009355922	0.085383355	0.039713833	0.00271802	0.00522211	0.000905158	0.032225292	0.008215636
6988x8315	0.778038581	0.001063512	0.024923187	0.044625632	0.025869409	0.000909628	7.23E-15	0.106990044	0.002628596	0.006121301	0.00883011
7648x12338	0.173449229	0.006030135	0.257676482	0.083161936	0.171930035	0.018311025	8.66E-11	0.038000823	0.063012081	0.036312139	0.152116116
5885x10895	0.175682585	0.002407785	0.565676451	4.02E-14	0.101394877	0.036175341	0.022048618	0.003967387	0.014637236	0.036076144	0.041933576
5037x5906	0.018950126	0.008408974	0.748832575	0.014384426	0.020559158	0.025646549	8.00E-15	0.036586354	0.015281655	0.070384026	0.040966158
4132x12350	0.60180769	0.001872041	0.11846157	2.54E-07	0.096305411	0.076869069	0.016770036	0.024647805	0.011026271	0.023916145	0.028323708
10142x10881	0.468648574	0.003122387	0.024820439	0.06245326	0.130060794	0.119808967	0.011448082	0.016776989	0.014978149	0.033877177	0.114005183
8367x5574	0.595035374	0.006255174	0.020197071	0.087534042	0.044757272	8.48E-07	0.004355472	0.131029809	0.042313529	0.022773785	0.045747622
8838x8309	0.673295321	0.037912216	0.002834796	0.030526519	0.066690634	0.035289174	0.076648869	0.035134625	0.013701157	0.019387531	0.008579158
4856x7195	2.76E-05	0.010511167	0.824147638	0.009839646	0.018486931	0.010208921	0.010754576	0.01788943	4.84E-15	0.026562648	0.071571402
3933x8164	0.404976267	8.41E-15	0.130983683	0.003944654	0.139309058	0.019596834	0.010394529	0.023193761	0.138004857	0.040794421	0.088801937
4861x8805	0.149235881	0.005080799	0.594914345	0.022547977	0.022031091	0.009553031	0.058396832	0.004038264	0.01332932	0.06198757	0.058884889
9587x10883	0.485456112	0.00299188	0.042773861	0.022063079	0.10649131	0.101664779	0.03365471	0.013506178	0.024054449	0.062309754	0.105033888
11056x7336	4.99E-05	0.010920224	0.21211985	0.291343284	0.13148129	0.035884315	1.75E-14	0.011738971	0.086657522	0.201357529	0.018447128
4759x5746	0.168580277	0.002183015	0.364264277	2.86E-14	0.163142493	0.040494941	0.005637179	0.047888162	1.60E-14	0.120563787	0.087245868
10499x6694	1.64E-13	0.018451557	0.019213841	0.630766136	0.177615887	0.041351929	0.004418301	0.027195169	0.004951312	0.054938846	0.021097021
10405x6211	0.141690917	0.002672782	0.13934048	0.332822138	0.080536001	0.052669771	1.73E-14	0.123700717	1.49E-14	0.071946947	0.054620246
7089x11052	0.101852977	0.008727876	0.713370896	1.00E-14	0.039319216	0.038491907	9.81E-15	0.006347711	0.007845567	0.04865186	0.035391992
8374x7828	0.653232144	0.00306446	0.008945289	0.003436972	0.066189348	0.196678389	0.003700502	0.009296543	0.005360634	0.022485038	0.02761068
5140x9287	0.026065834	0.010916869	0.851278618	0.001850838	0.004849919	0.010907852	0.014932502	0.001614129	0.004530284	0.042358297	0.030694858
4943x5423	0.239272428	0.008445408	0.120769769	0.004812755	0.167511518	0.225661005	0.003465205	0.01838392	0.000240264	0.033161678	0.178276048
8651x7666	0.506798797	0.016652869	0.046175618	0.092756365	0.149240026	0.090810483	3.69E-09	0.026247441	0.002063731	0.014737299	0.054517366
5141x9609	0.088130848	0.005001748	0.667063108	1.10E-14	0.009104712	0.024536954	0.060788999	6.74E-08	0.001774845	0.09551962	0.048079099
4299x6553	0.039570596	0.012783269	0.607514252	0.038607932	0.092406233	0.02574877	0.006113703	0.056913051	0.039300883	0.033305355	0.047735955
9299x7503	0.31540585	0.018404746	0.159203604	0.18532346	0.144305534	0.001674622	0.013682557	0.007511971	0.090433407	0.040575306	0.023478942
4952x8322	0.178181833	4.63E-14	0.464446449	1.51E-14	7.22E-07	0.026461824	0.08060997	0.005463392	0.011856098	0.099072847	0.133906865
9117x8469	0.626009408	0.152379942	0.01157098	0.04412467	0.055602357	0.015582082	0.002061964	0.056332013	0.021753106	0.014583478	2.38E-10
10869x6693	2.20E-13	0.02317123	0.295800825	0.204263183	0.092296593	0.109701017	1.82E-14	0.036565958	0.062608233	0.175586701	6.26E-06
8566x10081	0.708460601	1.78E-05	0.012829917	0.069383344	0.045138841	0.022109083	0.006598518	0.089952261	0.020954644	0.024554466	5.50E-07
7172x7993	0.471830526	1.13E-14	0.119719509	0.108185163	0.080019026	0.041125326	0.001427798	0.062502937	0.001354042	0.104702605	0.009133069
7346x4450	0.001194127	0.99672117	0.000521248	6.20E-16	1.85E-16	3.89E-05	0.000740885	2.22E-16	8.36E-16	8.18E-05	0.000701857
6331x5580	1.85E-12	0.036668191	0.585384455	0.050558029	0.073463651	0.037939704	1.13E-14	0.060354203	0.009776989	0.069608328	0.076246449
10316x7339	0.000952492	0.041221181	1.97E-05	0.776481405	0.047004609	0.02107641	0.002582278	0.052850027	0.002400925	0.036521536	0.018889474
7540x7347	0.646662868	0.000564593	0.08917331	0.071153982	0.014393937	0.040093326	0.001342672	0.078658284	9.29E-15	0.052498094	0.005458935
8564x9437	0.562062932	0.000447564	0.037702463	0.164900674	0.102406319	0.032990761	1.11E-14	0.046313014	0.004397955	0.047466935	0.001311384
10598x8787	0.239673105	0.011436806	0.164379922	0.174237552	0.136370576	0.036964984	1.66E-14	0.020817428	0.036556238	0.155227237	0.024336151
5695x9285	0.286194204	0.002675759	0.29114438	0.005238404	0.030512429	0.133331189	0.032646513	0.014042607	1.78E-14	0.09871089	0.105503625
6256x10894	9.42E-06	0.0150692	0.754702192	7.20E-06	0.060860846	0.043202177	0.025221391	0.006463666	0.010677382	0.034253591	0.049532937
6520x6868	0.492845634	0.001405362	0.046267829	0.130038306	0.027078827	0.031750042	0.006137086	0.144674744	0.011032032	0.077274951	0.031495186
8373x7506	0.500750454	0.011481888	0.001535878	0.063589989	0.139130416	0.11368024	0.098418511	0.020351346	0.005858639	0.036868944	0.008333695
7355x7348	0.742308195	0.000328261	0.04817223	0.022135718	0.034253215	0.023208145	0.004277769	0.053106895	0.009342532	0.034271216	0.028595824
10423x12008	0.206758277	0.009877372	3.11E-10	0.022165175	0.120429413	0.250832685	0.027374615	0.026951323	0.050068805	0.184276606	0.101265728
6052x5098	0.462306074	0.024099448	0.009123628	0.076431724	0.097780239	0.216466785	1.38E-14	0.018713939	0.002811155	0.019626311	0.072640697
7253x4611	0.00102485	0.996261025	1.70E-05	0.000634815	2.24E-16	0.000190464	0.00050295	4.00E-11	7.02E-05	4.51E-06	0.001294146
6517x5902	8.47E-05	0.023148892	0.378644322	0.135201428	0.057356587	0.053189132	1.86E-14	0.144477176	0.014884779	0.114369926	0.07864309
10507x9270	0.595486498	6.00E-15	0.035738302	0.049597171	0.089168971	0.047246168	0.001024423	0.031193472	0.010451257	0.124443918	0.01564982
7257x5577	0.183938282	0.044391944	0.008982641	0.281771802	0.044063111	0.097006037	2.08E-14	0.169167388	0.008810426	0.11097138	0.050896989
5970x8479	0.735305035	5.59E-08	0.013353628	1.70E-07	0.012615639	2.53E-14	0.038775952	0.026058342	0.088628294	0.059214326	0.026048557
5609x11379	0.198955438	0.000699925	0.48128124	1.09E-10	0.085966335	0.069799784	1.28E-14	0.05750229	0.02706775	0.046068783	0.032658456
6055x6064	0.302081887	0.013176664	0.201866396	0.00266216	0.014436965	0.066737467	2.43E-14	0.077554425	0.003594103	0.23554602	0.082343913
4579x7357	0.194042927	0.001916309	0.452863314	0.015991111	0.151724142	0.020874634	0.026051915	0.013782335	0.006353622	0.057646137	0.058753551
7347x4772	0.023532507	0.966971166	1.19E-09	0.000403102	0.001041068	0.004265605	0.000238393	0.00114629	0.000530435	0.000508349	0.001363085
7553x11534	1.47E-13	0.00688457	0.74630448	0.000561601	0.137812771	0.04103496	0.002360182	0.016343226	6.74E-15	0.034816946	0.013881264
5406x5583	5.32E-09	0.045734729	0.602405561	0.004363308	0.018276534	0.053392222	0.001707375	0.033294129	1.17E-14	0.157632409	0.083193728
4681x10416	0.011124012	0.015520192	0.520121921	0.016147985	0.062903985	0.004097294	0.049234011	0.025154048	0.214203765	0.021182724	0.060310062
9028x9597	0.366808288	0.000520123	0.105813137	0.32377988	0.06535481	0.0283391	0.005329785	0.020027029	0.030605873	0.045388121	0.008033854
8754x10725	0.361970122	0.000281994	0.000164626	0.055293204	0.080497795	0.025280494	0.30546551	1.08E-06	0.131172419	0.029038585	0.01083417
10133x7983	0.457602744	0.003519011	0.107230983	0.155465052	0.112783426	0.018153775	0.012660175	0.0679193	0.004691906	0.02128098	0.038692647
6628x11537	1.34E-09	0.016486968	0.727956367	4.94E-08	0.15212792	0.04240312	0.004175009	0.015453937	2.21E-09	0.031660706	0.00973592
7272x10407	0.293281319	0.002073156	0.13688436	0.025684147	0.017479581	0.054671238	0.41694081	0.017411995	1.05E-14	0.026602355	0.008971039
7913x8312	0.483330377	0.003209908	0.175462089	0.140929081	0.054114177	0.012552691	0.006831588	0.021865295	0.027275378	0.052167657	0.022261758
6886x5578	0.001842708	0.091076946	0.156542741	0.362998196	0.099717299	0.04492902	1.90E-14	0.075905908	0.015908736	0.13677473	0.014303716
6333x6224	0.11362818	0.003342961	0.262595582	0.17015956	0.111093902	0.056332718	0.012932912	0.107481539	0.000554147	0.128322385	0.033556112
4666x5585	0.199316728	0.017069309	0.119097531	3.09E-07	0.084218374	0.188124565	0.007044355	0.043974135	0.007210737	0.16265881	0.171285145
7546x9280	0.617613694	3.71E-05	0.033099683	0.139613795	0.058057097	0.013034269	0.00326584	0.082982369	0.002824956	0.049326523	0.000144688
4215x9290	0.357088532	0.003303878	0.149763249	3.32E-10	3.30E-06	0.04696233	0.019491794	0.013509235	0.192721544	0.135535715	0.081620425
9485x7824	0.549206841	0.170604929	0.017414213	0.095264882	0.093158803	5.79E-15	0.046839593	0.000365141	0.006689357	2.18E-14	0.02045624
6057x6708	0.146750261	0.015203168	0.003097973	0.204783428	0.050442068	0.107809406	0.014158137	0.106147781	0.009151257	0.290164154	0.052292367
10238x12008	2.19E-13	0.032939937	0.391288711	0.025556188	0.172321021	0.034550722	0.040594935	0.003231424	0.078656517	0.140341433	0.080519112
8103x9922	0.217840111	3.75E-14	0.126364045	0.297363343	0.087143592	0.055183592	0.004260084	0.071098117	0.023234348	0.097830641	0.019682129
3283x7361	0.416031243	0.002020726	0.000845322	1.95E-08	0.079793506	0.38991544	0.008316555	0.028104628	0.005760193	1.56E-12	0.069212369
10130x7017	2.05E-13	0.034505424	0.417933334	0.191409118	0.20376936	0.038369988	0.000744276	0.052600707	8.61E-15	0.038452002	0.022215791
7177x9603	0.598466968	0.016796328	0.051837144	0.138249225	0.021944542	0.049960773	0.005256158	0.056349911	0.006856492	0.054274494	7.96E-06
5610x11701	0.141934659	0.004095382	0.129407647	0.107516992	0.071096341	0.082955961	0.012042055	0.037989453	0.371953237	6.62E-11	0.041008272
9854x7501	0.333321049	0.045647917	0.174832912	0.164817618	0.106424694	0.021183514	0.017807851	0.026209066	0.056559963	0.021788096	0.03140732
6998x11535	0.144479588	3.29E-14	0.659045261	0.006828979	0.05848886	0.042704149	1.07E-14	0.01162102	0.001110074	0.040357893	0.035364176
9300x7825	0.240232052	0.059793814	0.072585931	0.324547494	0.155875589	0.017697743	0.021486364	0.016998752	0.001776983	0.051666588	0.037338689
5129x5745	1.54E-13	0.01449137	0.73141373	0.009121633	0.038035128	0.030838421	8.35E-15	0.022303069	0.009406959	0.064254408	0.080135283
5146x11219	0.626716421	3.37E-15	0.051323292	7.74E-08	0.019824347	0.041251529	0.011526565	0.004544102	0.197513986	1.30E-10	0.047299681
7729x8635	0.795872792	0.068243839	0.029199498	0.019871715	0.022001879	0.000508824	0.011254118	0.006901945	0.02524379	1.92E-06	0.020899678
9772x10883	0.440558084	0.001846703	0.07177127	3.65E-07	0.109125369	0.185028573	0.041693546	0.028905595	0.018137857	0.027816819	0.07511582
10688x7981	0.248624488	0.001455427	7.66E-06	0.383722276	0.185650511	2.07E-06	0.003851744	0.018703977	0.00107841	0.060230234	0.0966732
6514x4935	0.407101732	0.05084593	1.99E-14	0.040781002	0.058938913	0.281187739	0.007016114	0.046915066	0.00052045	4.97E-12	0.106693054
8371x6862	0.412435978	0.005336616	0.102176978	0.088041021	0.058338093	4.50E-09	0.209722456	0.054810298	1.05E-14	0.03356573	0.035572826
8931x8470	0.672442522	0.178148966	0.006214997	0.019220786	0.040371144	0.00446641	0.030232613	0.041770385	0.004357039	1.06E-06	0.002774081
8744x7827	0.253189184	0.034023372	0.09638529	0.166924662	0.16686875	0.092236315	0.049454641	0.037664086	0.008399483	0.028481269	0.066372948
10783x8786	0.208798923	0.014756946	0.091373061	0.202706324	0.099176709	0.094721523	0.004549902	2.21E-10	0.049583569	0.216286062	0.018046981
8836x7665	0.213503205	0.030603302	0.203954621	0.157548799	0.184437988	0.086035223	0.012593592	0.018194889	0.001325322	0.064859867	0.026943191
7357x7992	0.478944286	0.000444199	0.115292693	0.080583243	0.136003946	0.02971636	0.01386488	0.050822372	4.90E-05	0.057250902	0.037028069
7552x11212	0.189310203	2.79E-14	0.508693996	0.033209695	0.147683966	0.061049793	0.004753406	0.003111857	0.004738442	0.025554205	0.021894437
7921x10888	0.184205039	0.004056392	0.492925948	0.044009352	0.137746704	0.021252347	0.020929895	0.002777681	0.038868068	5.02E-09	0.053228569
6149x6547	0.170497514	0.009897279	0.036587841	0.223947907	0.067675904	0.088907031	0.000234478	0.113941907	0.003643728	0.27502779	0.009638622
6980x6061	0.452400372	4.95E-05	2.24E-08	0.161338067	0.073972558	0.061226418	1.67E-14	0.109441362	0.014861167	0.095956756	0.03075377
6538x12342	0.258552528	0.008078356	0.158614892	0.038795376	0.149706922	0.209111293	0.015089718	0.049711093	0.00186592	6.79E-05	0.110406011
6792x5096	0.454707671	0.142813268	0.00679856	0.042594405	0.051786821	0.167923623	0.003096593	0.054936671	0.004565866	8.08E-07	0.070775713
6163x10733	0.167750131	3.47E-14	0.481897163	0.010219709	0.027220479	0.023155348	0.102905907	4.47E-09	0.072259026	0.055140531	0.059451702
9124x10724	0.480037874	0.000778436	0.118139197	0.028064613	0.108570179	0.055711079	0.040742192	0.001914711	0.044694748	0.071491353	0.04985562
8941x11368	0.107414527	7.16E-14	0.548359395	0.052171974	0.167524589	0.046887947	1.18E-14	0.017717253	0.002637592	0.041554647	0.015732076
7833x12338	0.266195843	0.003082459	0.278028612	0.0402007	0.139170559	0.021725942	0.00666289	0.036978494	0.033208769	0.071435122	0.10331061
10406x6533	0.080252124	0.010641898	0.172379455	0.245103512	0.198569826	0.032303745	0.003604687	0.094248636	1.64E-14	0.108508657	0.05438746
5041x7194	0.014883922	0.023245011	0.73936399	2.27E-08	0.034577728	0.014738701	1.18E-06	0.013354083	6.56E-15	0.058245401	0.101589961
9957x10882	0.417512052	0.002705675	0.045679946	0.110430114	0.061917712	0.220028732	0.007286562	0.030277724	1.05E-14	0.029893081	0.074268403
8203x12337	0.301770314	0.002463612	0.303341047	0.036647285	0.126318808	0.08549273	1.42E-14	0.015944998	0.012610227	0.035818939	0.079592039
8559x7827	0.396768097	0.081142977	0.022332975	0.104606795	0.092235349	0.177047618	0.004738653	0.031324971	7.40E-15	0.028731966	0.061070598
9031x10563	0.302610344	2.97E-14	0.148397243	0.08653615	0.124966728	0.10838	0.00985096	1.41E-11	0.013169252	0.182249384	0.023839941
7181x10891	0.200066388	0.002439188	0.532404385	0.009513403	0.066606035	0.026627481	0.046955532	1.20E-14	0.034366755	0.018324868	0.062695965
4766x8000	0.002922794	0.011277076	0.712152876	0.007692282	0.010187057	0.01109168	0.01837765	0.008228997	0.011462442	0.086304343	0.120302803
6253x9928	0.251257028	0.006376338	0.434689231	0.003978784	0.043986261	0.117622074	0.011281878	0.003500298	1.11E-14	0.05072374	0.076584367
5518x11862	0.423352398	0.002994554	0.071096211	0.044338918	0.079163795	0.197350531	0.010771366	0.023466155	0.034906357	0.039455938	0.073103775
6621x9282	0.343903177	0.000682004	0.052144895	0.188012659	0.017312296	0.04324568	0.003727551	0.067884798	0.027327114	0.23278702	0.022972806
3560x7199	0.363551604	0.001516093	4.96E-10	0.034814574	0.081102	0.372286091	0.002796325	0.024092463	0.014897179	1.03E-14	0.104943671
10514x11524	0.189823832	0.017865647	0.299960064	0.029413114	0.107438998	0.116028624	1.97E-07	0.006091738	1.59E-14	0.177370598	0.056007187
6145x5259	0.435626523	0.008656863	0.232574509	8.52E-06	0.038260252	0.101243361	0.004114185	0.021769103	0.008230831	0.08824783	0.061268022
7083x9120	0.827397226	0.000176219	0.012984371	0.0375233	0.042971143	0.001051083	5.04E-15	0.06748069	3.81E-05	0.001909782	0.008468054
5889x11861	0.032299093	0.046251115	0.143940445	0.030942108	1.74E-14	0.021936226	0.026284847	0.055290466	0.6430557	8.50E-15	1.17E-14
7550x10568	0.422532202	8.59E-15	0.03946009	0.019999387	0.06758037	0.217756988	0.060632871	0.037964077	0.021568164	0.031984472	0.08052138
4765x7678	0.102006456	4.09E-14	0.658924729	2.63E-07	0.04031323	0.03130243	0.022805252	0.011154819	0.019285246	0.064655865	0.049551711
5320x7676	0.445259298	0.001983915	2.41E-14	5.81E-05	0.11064834	0.157687478	0.002129643	0.069936067	0.01622252	0.067882775	0.128191889
11149x7497	1.12E-10	0.011073653	0.12688449	0.224107871	0.194217101	0.070252807	0.007491306	0.026136785	0.032640067	0.261736893	0.045459026
7922x11210	0.14139317	0.014647887	0.426679564	0.054468817	0.168540287	0.059785724	0.003480676	0.009938736	0.051501435	0.027658785	0.04190492
6614x7350	0.73246579	0.000232386	0.043030448	0.041661528	0.014354623	0.007208983	0.005821397	0.115507377	5.96E-15	0.030647876	0.00906959
7727x7991	0.222173829	5.12E-14	0.360064662	0.169223519	0.051241859	0.033520308	0.007023536	0.054986096	9.96E-15	0.059111728	0.042654463
7090x11374	0.085367341	0.002529545	0.658802757	0.016194927	0.097479055	0.061471961	0.00829275	0.007490138	0.007843649	0.038807838	0.015720039
5886x11217	1.75E-13	0.006812784	0.709135542	1.34E-14	0.090588302	0.063218485	0.003713134	0.011355261	0.009060667	0.090870994	0.015244833
10412x8465	0.12721769	0.018866971	0.029369914	0.387793588	0.119337963	0.049148319	0.007810878	0.090409003	0.050706607	0.095586284	0.023752783
9128x12012	0.263150708	0.003907116	0.25263159	0.045477099	0.202731289	0.075541951	1.41E-14	0.017774908	1.29E-14	0.059026019	0.079759319
8665x11852	0.285497973	1.74E-05	0.323532507	0.030479911	0.166029613	0.098136529	0.015524458	0.004665175	0.002332806	0.049449658	0.024333985
6620x8960	0.819537237	0.11633595	0.004322724	0.001395747	0.002578809	0.002918437	0.001334878	0.021478787	0.001963416	0.011838409	0.016295606
5982x12022	0.301344322	0.000307726	0.032536362	0.002845463	0.038026309	0.08539943	0.037108296	0.051239062	0.402968871	1.10E-14	0.04822416
8293x11531	0.566095312	2.81E-15	0.111540812	0.058144722	0.094695036	0.060882841	1.17E-14	0.007508415	0.033527939	7.20E-09	0.067604915
9755x5408	0.601466482	0.00011858	1.43E-06	0.039862955	0.046266291	0.041306725	0.006691148	0.148596318	0.014853816	0.029870795	0.070965455
6887x5900	0.092203383	0.014671905	0.225223988	0.3803897	0.019643887	0.036992153	0.015118677	0.124193114	0.033322232	0.051431792	0.006809168
7633x7508	0.73148353	0.000712089	0.03618191	0.036537549	0.053515884	0.007544585	0.010064794	0.060853336	0.007828661	0.004067766	0.051209895
9588x11205	0.323837861	0.001084689	0.266668467	0.093006161	0.134955007	0.05805117	0.010806727	0.007238621	0.009352769	0.051640119	0.04335841
10784x9108	0.367484557	0.0024411	0.192132303	0.099125995	0.036973572	0.043120996	0.002313952	0.006426613	0.035907075	0.155441099	0.058632737
8658x9920	0.509690239	0.000184446	0.026219929	0.202676248	0.065748991	0.013085383	0.013764825	0.063785871	0.025261829	0.062070651	0.017511588
4021x6715	0.307731912	0.002722003	0.25354221	0.039364499	0.093983871	0.03718004	1.47E-14	0.062772742	0.107916873	0.055300147	0.039485703
9212x9274	0.782387727	0.000235205	0.021681634	0.05487644	0.050678064	0.003888639	6.32E-15	0.057211521	0.001944735	0.002046963	0.025049073
9677x10078	0.509098637	0.00013372	0.138000673	0.199331245	0.068325327	0.015058335	0.000596257	0.018031368	1.10E-14	0.015941915	0.035482523
9942x6052	0.158230969	0.003620469	0.070696648	0.338765226	0.12971039	0.014547642	1.76E-14	0.172261902	0.006835563	0.072308417	0.033022774
10313x6372	0.185281142	0.009956047	0.163885644	0.204417746	0.195048814	0.056062507	0.00932918	0.066373748	0.018479677	0.049722252	0.041443244
5415x8481	0.533738936	0.001049079	0.044348792	0.010341077	0.051890637	0.084415798	0.020274593	0.051225738	0.027136046	0.041026297	0.134553007
6629x11859	0.214462982	0.004656531	0.431316585	0.010063491	0.17836372	0.043745266	1.16E-14	0.037978375	0.001522247	0.044254356	0.033636447
8835x7343	0.282692951	0.017889501	0.373424736	0.079118131	0.142290371	0.033394811	0.010336622	0.012451401	0.003971071	0.020504126	0.023926278
9492x10078	0.555052677	0.000234367	0.05092619	0.118423131	0.098752057	0.049343534	0.002798603	0.021451576	3.32E-05	0.066928649	0.036056063
10404x5889	0.004974729	1.25E-13	0.472820989	0.1257392	0.095157566	0.044450316	0.010805542	0.108997317	0.065528496	0.044649397	0.026876448
10965x7819	2.41E-13	0.0418683	0.175884872	0.151396973	0.229837974	0.040215305	0.003086738	0.016207624	0.030017854	0.215687433	0.095796926
8281x7667	0.660256195	0.011990229	0.020761072	0.071062583	4.21E-06	0.201350797	0.000720131	6.36E-13	1.15E-14	0.011136672	0.022718111
8572x11691	0.144927369	0.010539118	0.411444466	0.047870568	0.199391491	0.063986194	0.00724226	0.005702407	0.003843992	0.068102681	0.036949454
9683x12010	0.101475762	0.007886996	0.425367863	4.57E-12	0.180782892	0.042330157	0.008930444	0.004480904	0.004694932	0.095968647	0.128081402
8943x12012	5.86E-06	1.62E-13	0.547717232	0.027406926	0.240751508	0.043346793	0.001007736	0.019816335	0.027150324	0.06022149	0.032575799
8089x5413	0.596458907	0.013477746	0.009588834	0.075071142	0.056322815	0.022009587	0.003402297	0.140179221	0.025439866	0.047690697	0.010358888
6337x7512	0.635728955	3.19E-05	0.064196482	0.07557312	0.008615695	0.026524243	1.64E-14	0.095705116	0.009954412	0.073670731	0.009999366
4950x7678	0.000745405	0.006837263	0.769844153	0.014443201	0.048822502	0.032309252	0.004385249	0.014321742	0.000602824	0.038871201	0.068817208
9676x9756	0.551200951	0.000584461	0.092623866	0.119621068	0.076215163	0.031363542	0.003649919	0.077394688	9.73E-05	0.04601583	0.001233198
7092x12018	0.365331961	0.001333919	0.297952514	0.047482507	0.15956261	0.043069484	0.004767331	0.009503027	1.55E-14	0.02853625	0.042460398
6518x6224	0.555284485	0.001294472	0.037470614	0.119864122	0.006269793	0.052906553	1.59E-14	0.127528357	0.011239532	0.063603072	0.024539
6896x8477	0.761713457	0.000165961	0.023631985	0.056710059	0.019836941	0.003484461	0.003797139	0.075711378	0.003869693	0.005227336	0.045851591
4490x8484	0.001153235	0.011565018	0.705566789	0.021277102	0.142289689	0.033107882	0.005780896	0.014591037	6.38E-15	0.034123473	0.030544878
6348x10732	0.132085532	0.002990513	0.652198455	4.99E-12	0.062545768	0.050692153	0.025695114	0.005244039	0.013756139	0.036704818	0.018087468
9479x6214	0.000632254	0.033658485	0.275614791	0.295983752	0.157255282	0.033871915	0.00504428	0.127884643	0.014337263	0.045742051	0.009975284
5593x6226	0.460253063	0.000275702	0.245359224	0.036318467	7.68E-05	0.016813736	0.053684065	0.006852005	0.009009015	0.091737184	0.079620709
5236x10414	0.081879261	0.005655347	0.649002063	1.46E-14	0.00498506	0.055286723	8.76E-07	1.30E-14	0.016080756	0.109817191	0.077292723
7179x10247	0.007140521	0.014552353	0.165419329	0.126903585	0.037680496	0.102495943	0.32849437	0.02136956	0.068038761	0.124377072	0.00352801
7360x8958	0.743358582	9.94E-06	0.016111342	0.107038796	0.033769006	0.017287719	7.54E-15	0.053930895	6.32E-15	0.019185943	0.009307771
8560x8149	0.447180813	0.109831325	4.47E-13	0.104767631	0.094697853	0.16468943	0.009453156	0.029950456	0.004408019	0.001442957	0.033578359
10697x10880	0.010142883	0.040497963	0.413409786	0.113836829	0.181004132	0.090588652	1.29E-14	0.014820629	0.020513279	0.070180201	0.045005648
4956x9610	0.036443829	0.013418652	0.77303525	9.35E-15	0.020849799	0.018559777	0.009411135	0.010642291	0.012570214	0.05853817	0.046530883
7733x9923	2.64E-05	0.01300923	0.646454479	0.074073109	0.06491713	0.033986654	0.004089269	0.093795903	0.008098327	0.055019512	0.006529945
7646x11694	0.061480884	0.004787867	0.507202343	0.043199079	0.16533407	0.092122298	0.003520813	0.024957227	0.026270252	0.045092651	0.026032515
7625x4932	0.230673165	0.544978026	1.01E-14	0.028987341	2.54E-12	0.116808564	5.31E-15	0.039430624	0.00215532	1.22E-12	0.03696696
6429x7351	0.656807184	0.000203367	0.038528532	0.020172649	0.001559814	0.060337773	0.000531366	0.103384689	0.008041958	0.090989939	0.019442729
9661x5247	0.727056329	8.36E-05	0.016605508	0.027398671	0.007976544	0.007325021	0.003339361	0.175008129	7.04E-15	0.035206251	6.22E-07
6239x5741	0.01558057	0.047641188	0.377342589	0.054239908	0.070545456	0.094398045	1.86E-14	0.083057411	1.83E-14	0.212471996	0.044722837
7267x8797	0.719262289	0.002412028	0.051604682	0.070325551	0.006153607	0.022069253	0.001449449	0.028239347	7.49E-15	0.043234914	0.055248881
9221x12172	0.287925008	0.00509809	0.130014038	0.086471831	0.211368895	0.050192072	1.48E-14	0.028636307	0.019681489	0.102949812	0.077662458
9573x6375	0.245850851	0.002184946	0.112636331	0.290088408	0.119406594	0.050198735	1.65E-14	0.086380727	0.003617164	0.059801385	0.029834859
5777x5904	0.164993915	0.015138573	0.478900005	0.017669904	0.00978791	0.018764216	0.062267091	0.009396909	0.013876458	0.10645837	0.102746649
7735x10567	0.387216155	0.001679643	0.203992067	0.046745277	0.036388946	0.096950398	0.096245482	0.008965069	0.010652249	0.043849859	0.067314855
9758x6374	0.180577647	0.008702416	0.135502623	0.250461192	0.149961921	0.026089249	0.001625513	0.15340976	0.004924902	0.049263773	0.039481002
10501x7338	0.489825843	0.00019798	0.022093896	0.153916289	0.132722223	0.029678975	0.004399902	0.037271147	0.010972957	0.048175595	0.070745193
6536x11698	0.296548539	0.001008703	0.339808255	0.000102285	0.159968491	0.063301119	0.003389467	0.015230936	0.001368185	0.040127424	0.079146596
6722x12019	0.204899754	0.000417809	0.290322653	0.028825597	0.204462431	0.092710285	0.022276073	0.014825317	0.044188166	0.032444371	0.064627543
5423x11057	0.207035728	0.002899364	0.394747668	0.010415642	0.096783783	0.085689619	0.007552015	0.030058488	0.021621691	0.101558715	0.041637287
10508x9592	0.307776371	0.001455227	0.130047052	0.199823701	0.106557108	0.070855223	0.004240577	0.027708338	0.017437782	0.129588929	0.004509693
6534x11054	0.167461408	0.000981158	0.520162624	0.026357708	0.069235007	0.084214904	0.029674899	0.005852383	0.019721463	0.052342216	0.02399623
9214x9918	0.586543001	0.000146107	0.056448989	0.184164748	0.056290123	0.049619235	5.25E-05	0.047821256	6.83E-15	0.01890072	1.34E-05
4119x8163	0.335872485	1.38E-14	0.356093746	0.03889081	0.096555646	0.026170389	0.005928093	0.033335433	0.002521703	0.032466008	0.072165688
9760x7018	0.242424746	0.009715009	0.261100291	0.145263466	0.112032987	0.004943832	0.003441303	0.071119198	0.037521336	0.010300585	0.102137248
5694x8963	0.400751124	0.007414744	0.084218021	2.52E-14	0.020841972	0.101141568	0.048554062	0.075645667	0.023524069	0.13768281	0.100225963
4760x6068	7.32E-08	0.041779491	0.476833862	0.005939365	0.100001065	0.017855033	1.73E-14	0.056275762	0.00673124	0.163126356	0.131457753
8471x9277	0.571501637	3.40E-15	0.100132638	0.155863808	0.060852699	0.020701465	9.57E-15	0.051972951	8.62E-15	0.016559816	0.022414986
7914x8634	0.337539605	0.017508553	0.240614961	0.149794714	0.085480018	0.040004329	1.42E-14	0.046033051	0.001623598	0.061591386	0.019809786
9849x5891	0.317288845	0.004018534	0.092493525	0.279198533	0.040127176	0.03641999	1.44E-14	0.177511307	1.20E-14	0.052126787	0.000815304
6336x7190	0.624795798	0.020452	0.034768084	0.063096199	0.018089467	0.024872397	1.21E-14	0.124511667	0.040441709	0.048972612	6.73E-08
8456x4446	0.015359244	0.982594554	0.000299921	0.000381713	3.26E-09	0.000128756	0.000508364	0.00020741	0.000134207	0.000171939	0.000213889
9220x11850	0.157574235	0.001341239	0.32393511	0.02051357	0.273997694	0.097966547	0.001795321	0.013362732	0.011550583	0.066063923	0.031899046
8749x9437	0.675252959	2.88E-05	0.000111452	0.055506042	0.112163849	0.046762054	8.88E-15	0.038926985	0.038468006	0.032749473	3.04E-05
10329x11525	0.325552857	1.40E-14	0.210885765	0.033635433	0.199040057	0.100239585	0.005987907	0.005970106	0.001856262	0.091121278	0.025710751
5316x6388	0.044438209	0.004935913	0.734594332	0.020729317	0.01173871	0.003392661	0.008847285	0.011777196	0.003789837	0.060885599	0.094870941
8462x6378	0.538180887	0.008990746	0.062996076	0.047070616	0.086419367	0.018183543	0.028959726	0.093211853	0.042149199	0.027420199	0.046417787
8556x6861	0.424779052	9.93E-15	0.137750937	0.13847722	0.114357414	0.008393656	0.060930633	0.062020695	1.08E-14	0.045034986	0.008255408
7908x6702	0.333378292	0.636018219	1.46E-16	3.14E-16	0.001943405	3.21E-16	0.001323561	0.025360327	0.001976196	1.06E-16	6.79E-17
6718x10731	0.058117193	0.006545848	0.811336785	0.002951326	0.016710024	0.047680536	0.005381867	0.000809481	0.005364282	0.031749297	0.013353361
8739x6216	0.641184843	0.006619922	0.031405039	0.072489956	0.05449676	0.010339395	0.018716205	0.119438248	0.018986756	2.91E-07	0.026322585
8939x10724	0.451297238	0.000269288	0.081217306	0.050381996	0.139564333	0.048245505	0.062145225	0.002798684	0.073949071	0.055174461	0.034956891
5976x10412	0.259091776	0.004424978	0.3023761	0.043349636	0.022340739	0.00312022	0.157370865	0.002137822	0.121885503	0.002158024	0.081744337
3929x6876	0.620838956	0.004298296	0.044213517	0.008464304	0.068884102	0.048927885	0.007522131	0.019082532	0.056447184	0.044461632	0.07685946
6329x4936	0.38391879	0.073097014	9.32E-07	0.065238529	0.105141384	0.246184379	1.17E-14	0.037564334	0.002500925	1.45E-05	0.08633923
6072x11216	0.160619924	0.010601179	0.465378081	1.72E-09	0.16353659	0.071830003	0.013490275	0.001416065	1.22E-14	0.072446184	0.040681697
9202x6376	0.251511497	0.00478867	0.256714435	0.198497373	0.114544854	0.028764816	0.010077586	0.052740819	0.014608221	0.033826756	0.033924972
7732x9601	0.465090516	0.0001824	0.085693957	0.160624991	0.062558791	0.049694325	0.011478869	0.060723164	0.011859687	0.08651649	0.005576811
4866x10415	1.48E-13	0.003410397	0.837176643	1.25E-05	0.044688704	0.04658118	6.08E-15	0.017741165	0.002853462	0.030573918	0.016961993
11148x7175	3.32E-13	0.045221814	0.199681996	0.373254662	0.137212736	0.041455921	1.49E-14	0.026063218	3.35E-06	0.134019111	0.043087189
10601x9753	0.504010293	2.16E-14	0.054613569	0.109825336	0.071324902	0.043700969	0.015445808	1.41E-12	0.040559548	0.142892886	0.017626687
7634x7830	0.104352258	0.044355682	0.356895838	0.194557322	0.142598234	0.017224565	1.26E-14	0.070992755	0.007391198	0.045916793	0.015715355
9210x8630	0.786362856	0.000470862	0.008659465	0.027473521	0.05494769	0.020688358	0.009905544	0.05522566	5.37E-15	0.016957405	0.019308639
10589x5889	0.00254617	0.022200378	0.381773608	0.19087958	0.123234494	0.072299767	1.49E-14	0.09206381	0.002911173	0.075148839	0.036942181
6428x7029	0.594667403	0.000356972	1.37E-06	0.049468569	0.092467925	0.009105089	0.001733269	0.159192385	0.008578035	0.082178554	0.002250432
10884x11523	9.72E-09	0.00881131	0.678421395	0.018979976	0.104745259	0.052264419	8.47E-15	0.029188083	0.016497208	0.046110429	0.044981911
11518x7174	2.22E-13	1.74E-13	0.064966488	0.462220391	0.110900037	0.111643804	1.92E-14	0.013749577	0.026097561	0.121870386	0.088551757
4775x10898	0.394908556	0.006482986	5.96E-06	0.032290284	0.208415236	0.122861178	0.024982071	0.040374864	0.026091615	0.018491661	0.12509559
7080x8154	0.671368152	0.000185025	0.04335248	0.083624256	0.05841907	0.031097246	0.006527316	0.069061391	9.14E-15	0.036364944	1.19E-07
5515x10896	0.036222167	0.004416001	0.749061023	1.43E-12	0.030911578	0.042025199	0.006711923	0.010211655	0.012705034	0.05968033	0.048055091
4669x6551	0.152913105	0.001332636	0.48456629	0.003973355	0.057296445	0.02720486	0.015078058	0.033948356	0.002697305	0.112776249	0.108213341
8474x10243	0.775200394	1.07E-15	0.00932258	0.04906117	0.04323355	0.006317712	0.007378223	0.07438861	0.003512892	0.020500227	0.011084643
10789x10718	2.40E-13	0.028297997	0.316012131	0.053524193	0.248183995	0.119016692	1.69E-14	0.024176867	0.015127368	0.159067695	0.036593062
4492x9128	0.143427428	0.001327519	0.668896796	3.76E-05	0.038239181	0.022358705	0.012779473	0.02268154	0.004587462	0.036550237	0.049114094
6516x5579	1.25E-12	0.036416481	0.100515724	0.171416344	0.145367317	0.114389704	2.86E-14	0.112264351	0.020051711	0.270632191	0.028946177
11892x8139	0.404978104	1.03E-14	3.26E-14	0.110561632	0.115896656	0.055455697	0.037272634	0.021326188	0.059481249	0.131377818	0.063650023
8088x5091	0.468831123	0.236629358	0.018528538	0.076530396	0.041394611	0.006156022	9.28E-15	0.09705988	0.002169743	0.025503115	0.027197213
10321x8949	0.344487348	0.011726359	0.000414068	0.207501835	0.113120068	0.057006828	0.007919467	0.102720648	0.004505925	0.089031106	0.061566349
7359x8636	0.736655982	1.87E-15	0.045803906	0.082146327	0.040312521	0.00721779	0.001181011	0.065708219	0.001537542	0.019219413	0.000217288
8748x9115	0.793079245	0.000508922	0.008069581	0.045615848	0.059979171	0.005681258	0.00431139	0.032765481	0.022982554	0.004899737	0.022106812
9294x6215	0.391169392	0.009162683	0.058916208	0.100776661	0.164538673	0.046681109	1.65E-14	0.108283451	0.007500586	0.067287974	0.045683262
9035x11851	0.301213564	0.008386166	0.204862375	0.000124529	0.226180718	0.066482346	1.44E-14	0.009567137	1.36E-14	0.107978809	0.075204357
10317x7661	0.433186479	0.004722998	0.081606868	0.164177646	0.145907647	0.037543279	0.012285128	0.038023212	0.002674596	0.077282511	0.002589635
8097x7990	0.221725992	0.258023759	0.153251512	0.109629282	0.098830235	0.037138149	0.006213588	0.021932361	0.026266547	0.044554816	0.022433761
10963x7175	1.43E-13	0.012145222	1.42E-08	0.729253901	0.087697173	0.025365965	1.27E-14	0.006351328	0.012275567	0.090992876	0.035917954
4484x6552	0.050318211	0.00881791	0.6295282	0.040491567	0.059948717	0.023971502	1.18E-14	0.043137403	0.018303726	0.057834042	0.067648722
4668x6229	1.73E-13	0.017309927	0.674334941	0.020405205	0.111332552	0.027293618	0.004250726	0.04493947	7.63E-15	0.063172978	0.036960583
7820x8152	0.373559588	0.006054489	0.165755178	0.177105064	0.135169013	0.017297969	0.010292299	0.037875777	1.01E-06	0.04441396	0.032475652
4029x8969	0.41823314	0.004309138	0.049772382	2.11E-05	0.055909728	0.083818306	0.000720262	0.042441842	0.04324153	0.112175906	0.189356649
5868x5421	0.102402697	0.01552212	0.627501282	0.040649753	0.027617582	0.018624297	0.025041773	0.003450064	0.016462811	0.046116974	0.076610647
6813x11536	0.133007498	0.006184034	0.506581187	0.006170482	0.147946474	0.072671216	0.00643047	0.019862404	1.32E-14	0.051763487	0.049382748
11243x7980	0.013925071	0.020892794	0.199197188	0.255286153	0.228884804	0.043762342	1.13E-13	0.008637502	0.01248691	0.161269401	0.055657837
7925x12177	0.066462205	0.005779492	0.496492701	0.01958607	0.151221423	0.065566628	1.32E-14	0.026827033	0.016371442	0.08630429	0.065388717
5592x5904	0.183216531	0.003609177	0.572934164	0.00806566	0.000154048	0.01931409	0.01233475	0.004757547	0.01004705	0.095581326	0.089985657
6430x7673	0.717263179	1.39E-15	0.016926371	0.040499359	1.86E-07	0.015686336	0.0055796	0.087327816	0.051293058	0.041249508	0.024174586
7088x10730	0.280219921	0.001031076	0.462495584	0.019365824	0.04718305	0.039704495	0.051279947	4.93E-05	0.031715509	0.015445435	0.051509817
4853x6229	0.030595068	0.006125064	0.674357817	0.014194089	0.083116106	0.016392887	0.002302641	0.026412635	0.013130208	0.065255535	0.068117951
5318x7032	0.35788236	2.61E-14	0.042572982	0.112528296	0.139325185	0.052757947	0.02216139	0.022703889	0.002640808	0.056340597	0.191086546
7184x11857	0.344838139	0.001170564	0.291844376	0.031649954	0.158484864	0.051729784	1.35E-14	0.013881781	0.017548113	0.020557764	0.06829466
8383x10726	0.239826581	1.67E-14	0.114713329	0.046766939	0.089116639	0.016649173	0.381799704	0.023009847	0.08127114	1.07E-07	0.00684654
5330x10897	0.183570977	0.007072124	0.411904349	0.000607729	0.127366818	0.079075653	0.003422125	0.025849	0.00326755	0.062557366	0.095306309
8741x6861	0.301775324	0.038639601	0.078148407	0.195839735	0.129843635	0.045600941	0.030973396	0.062439539	0.002534594	0.075609031	0.038595796
8756x11369	0.374749057	0.000562704	0.301351312	0.021814259	0.161242909	0.071494427	0.009027364	0.006682974	0.000756901	0.021620748	0.030697345
9769x9916	0.638790246	2.36E-15	0.034325697	0.091666657	0.122662014	0.028465924	0.000409453	0.019683846	0.010076431	0.038098014	0.015821719
8370x6540	0.517874541	0.011464203	0.083171619	0.088526141	0.06412292	0.021944724	0.02140704	0.116147363	9.64E-15	0.051423535	0.023917913
7461x11695	1.57E-13	0.012621364	0.708331128	0.031764516	0.145911825	0.031211665	0.004674516	0.024878736	0.000994665	0.018249214	0.02136237
6622x9604	0.470635748	0.007182611	0.012878508	0.020682261	0.073331746	0.099658127	0.012838305	0.102048025	0.016781875	0.180413433	0.003549361
9305x9435	0.762657265	1.60E-05	0.029415805	0.026744075	0.066968613	0.026638532	4.92E-12	0.034513023	0.004354993	0.010689393	0.03800226
8655x8954	0.820934646	0.00282973	0.021320178	0.038020818	0.014874094	0.003397236	0.004975183	0.08466795	3.64E-15	0.004394915	0.00458525
8942x11690	0.161391003	0.004352414	0.405677235	0.020161436	0.14054681	0.070938165	1.23E-14	0.023496589	0.055734279	0.042159206	0.075542863
5328x10253	0.001621261	0.015459805	0.880256725	5.12E-15	0.004774669	0.012419209	0.007321633	0.000826189	2.21E-06	0.034667537	0.04265076
8654x8632	0.711617168	0.00402207	0.043668358	0.027935854	0.039464605	0.027572379	0.01877154	0.048237812	0.031035439	0.026969978	0.020704797
4671x7196	0.112366723	0.007291749	0.518199591	0.003804927	0.082674967	0.044917108	6.17E-08	0.05466012	0.036255199	0.055558778	0.084270776
9481x6536	0.309415192	0.001553869	0.175016389	0.17750302	0.154693705	0.029377	0.005882688	0.084903663	1.03E-14	0.041705048	0.019949426
6249x8962	0.700615599	1.24E-15	0.042910326	0.001579086	0.01407035	0.045422535	0.007315386	0.008025949	0.054986364	0.114501482	0.010572924
6260x12182	0.392974716	0.000517154	2.57E-14	0.097097877	1.65E-11	0.259321169	1.37E-14	0.058291702	0.038448294	1.06E-14	0.153349089
10686x7337	0.128283735	0.00590484	0.212404976	0.177754237	0.206380509	0.043872661	0.011065359	0.037148276	1.44E-14	0.161445818	0.015739587
11245x8624	0.333513117	0.000843615	0.041799769	0.038989212	0.185789167	0.074358205	1.94E-14	0.023637858	0.047887338	0.25001489	0.003166829
9851x6535	0.325963308	0.00352271	0.057935337	0.313626841	0.08027923	0.068861603	0.006917015	0.090774559	7.39E-05	0.024307742	0.02773778
5421x10413	0.000298233	0.010770181	0.858732272	1.21E-08	2.63E-06	0.027129145	0.0053399	0.001047675	6.05E-15	0.066438752	0.0302412
7175x8959	0.883556243	8.01E-05	0.009466462	0.006848682	1.30E-07	0.008451	0.000915102	0.062731448	0.009668266	0.009912681	0.008369875
7161x4772	0.018539195	0.971893463	0.001918756	0.000400594	0.000541704	0.003321689	1.78E-15	0.001002391	0.000375161	2.36E-05	0.001983494
11246x8946	0.268167352	0.021866888	0.002433377	0.067153997	0.171408354	0.113578699	8.71E-09	0.016787924	0.002131849	0.269570028	0.066901522
11621x10233	0.260224532	0.03029246	0.20832894	0.087392834	0.104459968	0.069092238	0.003955119	0.006955953	0.037608036	0.130054423	0.061635496
8290x10565	0.395889389	8.21E-15	0.063243182	0.005657896	0.048028897	0.021505383	0.289005627	0.012200038	0.103201592	0.038705843	0.022562155
4774x10576	0.41309646	0.000235363	0.068125475	3.94E-05	0.065687278	0.013077361	0.083603776	0.006871206	0.259294532	0.016211832	0.073757293
5238x11058	0.680265259	6.33E-05	0.123855506	6.31E-07	0.010142177	0.016640283	0.002655787	0.007004377	0.09620683	0.002304683	0.06086115
7719x5415	0.522953414	0.045773897	2.65E-06	0.127763082	0.035037617	0.038432215	0.006256046	0.107735968	0.029916711	0.068871161	0.017257236
7462x12017	0.462072528	7.30E-15	0.110769963	0.004477579	0.128328307	0.019352912	0.047664871	0.04362203	0.090921359	0.008166514	0.084623938
7446x6865	0.83867717	0.000954849	0.006606529	0.001670345	0.023307283	0.000883659	0.006893596	0.111524112	0.002105345	0.001722874	0.005654237
4121x8807	0.432986669	7.74E-15	0.231425657	0.037196545	0.095008945	0.021655664	0.004576117	0.019480533	0.045800458	0.073312794	0.038556618
8286x9277	0.510102975	0.001318023	0.090629438	0.188926972	0.042593067	0.010711226	1.29E-14	0.050881783	0.002859415	0.07336491	0.028612193
9219x11528	0.140919282	0.010106971	0.457291197	0.027094765	0.169776402	0.071354987	1.30E-14	0.010354372	9.71E-15	0.063117213	0.049984811
11156x9751	0.006720556	0.02473478	0.303376196	0.090725878	0.160233503	0.096549653	2.36E-14	0.008958335	0.017479907	0.273725123	0.01749607
9306x9757	0.355612641	0.001416012	0.036396923	0.32263081	0.08475227	0.023341973	1.20E-14	0.06621409	0.002921814	0.067392544	0.039320923
9583x9595	0.476751874	0.001558923	0.075270752	0.171971074	0.032160845	0.04792576	1.40E-14	0.089789474	1.32E-14	0.084610326	0.019960974
6610x6062	0.137852995	0.022685203	0.081295891	0.152110415	0.209538028	0.027249113	2.11E-14	0.143865638	0.014309651	0.114634232	0.096458834
5048x9449	0.169387857	0.00563955	0.619133048	0.009091999	0.002044855	0.009758447	0.024485979	2.12E-05	0.018801151	0.107823089	0.033812825
9948x7984	0.340087307	0.014631482	0.063145846	0.318968174	0.121493718	0.013571857	1.32E-14	0.038512273	0.018723682	0.047407039	0.023458622
9476x5248	0.749689951	0.000328451	4.52E-15	0.029325613	0.016042675	0.004563569	0.003772567	0.163730541	0.002242045	0.009814671	0.020489916
10135x8627	0.593619801	0.000163975	2.10E-05	0.120208666	0.076820296	0.028182791	0.004684655	0.079371581	0.008285199	0.047252382	0.041389628
5599x8159	0.589574149	3.12E-15	0.101410248	0.01912984	0.053021482	0.03562231	0.000708947	0.029178084	0.026202523	0.105685594	0.039466825
6351x11699	0.160850701	0.000556105	0.447338916	0.040994447	0.131296139	0.054505866	1.04E-14	0.014638995	0.069161304	0.033446198	0.047211328
6984x7027	0.6378946	0.00134065	0.01580832	0.088874591	0.022611513	0.019650874	0.005518785	0.144090923	0.005298013	0.031547251	0.02736448
9405x11850	0.210693014	0.007926884	0.289637381	0.037184147	0.170052494	0.092168146	1.70E-14	0.016262427	0.003878719	0.126319807	0.045876981
7901x4448	8.87E-05	0.999883104	3.52E-18	2.98E-13	1.31E-05	4.78E-06	5.91E-06	2.50E-06	1.86E-06	2.41E-18	1.46E-18
11253x10878	0.183842367	0.014757778	0.248545636	0.039343354	0.178617735	0.15940668	0.010342384	0.010474515	0.009935522	0.110789159	0.03394487
10597x8465	0.131596471	6.34E-14	0.23699827	0.250230527	0.051024751	0.010306586	0.016537467	0.063468331	0.103348815	0.088981459	0.047507323
9570x5731	0.442661817	0.005132224	0.07586239	0.190155286	0.082816446	0.022240851	0.00604304	0.149602978	0.005816727	0.015690031	0.003978209
8477x11209	0.648301705	0.000160188	0.121492398	0.046049627	0.127237616	0.021607817	0.001954303	0.002523954	0.001298952	0.000681318	0.02869212
9129x12334	0.494680606	0.003530162	0.097378834	7.77E-11	0.087477744	0.101821359	0.013374602	0.044652873	0.012546893	0.072247818	0.072289108
9584x9917	0.533141834	5.43E-15	0.067934239	0.162951224	0.084170623	0.061432312	1.27E-14	0.028779111	1.42E-14	0.055490776	0.00609988
11429x8301	0.357350633	9.47E-11	0.130008999	0.221418697	0.076662746	0.028540371	0.004170461	0.015104875	0.01235435	0.120679958	0.03370891
10970x9430	0.340872265	0.001003938	0.171155475	0.039947202	0.100192362	0.103480701	1.71E-14	0.008523652	1.30E-08	0.21480615	0.020018243
8001x6863	0.941285494	0.009122587	1.14E-15	1.44E-15	0.002406791	1.04E-15	0.020033608	0.013458825	0.003068832	0.007982781	0.002641084
11520x7818	0.193385631	0.002794603	1.90E-05	0.387761776	0.140748084	0.053102753	0.010661433	0.019344456	0.028267703	0.082379634	0.081534963
6613x7028	0.644638515	3.71E-15	0.004007238	0.070485441	0.012131775	0.010686828	0.018244977	0.141251325	0.003754591	0.094798175	1.14E-06
11248x9590	0.242425181	0.003149495	0.084903797	0.067273491	0.132047988	0.089284136	0.00816052	0.016182534	0.082832599	0.258499821	0.015240437
10775x6210	3.20E-08	0.045664485	0.107186405	0.46648496	0.110846005	0.070805628	1.80E-14	0.081165427	0.012323347	0.083441046	0.022082666
11338x8784	2.24E-13	0.069309886	0.067753485	0.256984197	0.152256875	0.084485125	2.04E-14	0.017676439	0.014425845	0.283931304	0.053176844
6157x9123	0.282300713	0.007485356	0.197980635	0.112526868	0.02864344	0.018851086	0.028450353	0.026839408	0.083481621	0.172819108	0.040621413
10788x10396	0.354558831	0.002711096	0.127699683	0.058983342	0.182631021	0.105062452	1.52E-14	0.003106381	1.74E-14	0.139318061	0.025929133
7073x5900	0.388383309	0.009383041	0.070699873	0.232684442	0.042161919	0.03712046	0.002372023	0.100560002	0.015221475	0.081135424	0.020278032
9018x6699	0.323641637	0.004718646	0.146614329	0.201819515	0.162114227	0.043657976	0.029008936	0.047938251	1.22E-14	0.030202892	0.010283591
10786x9752	0.666413153	0.000201633	0.032494032	0.093554334	0.073972812	0.044021571	0.004235789	3.99E-15	1.04E-14	0.085048254	5.84E-05
11157x10073	0.211051164	0.010758175	0.004522517	0.005600644	0.267747126	0.076930109	2.30E-14	0.012395368	0.040574658	0.281197262	0.089222978
7356x7670	0.565462894	0.001552662	0.102945942	0.070637511	0.079076595	0.012417371	0.020474593	0.012782943	0.022756321	0.045781644	0.066111524
9946x7340	0.372998462	0.014872167	0.113016166	0.136693985	0.185450831	0.015173111	1.33E-14	0.03351505	0.015925388	0.045329201	0.067025638
10235x11042	0.565788193	1.21E-13	0.007212982	0.072882251	0.173710879	0.058118684	0.038398667	0.007912628	8.05E-15	0.031569424	0.044406291
7997x5575	0.570510043	0.005163029	0.024080145	0.113185706	0.010719155	0.023165284	0.011948034	0.138582367	0.025218999	0.060207292	0.017219946
8389x12336	0.415173278	1.54E-14	0.061004489	0.067648274	0.21846048	0.010193899	0.004880957	0.047002823	0.000481604	0.0005473	0.174606894
6159x9767	0.404435867	0.0293921	0.081188406	0.004348398	0.027993726	0.218885491	0.02154553	0.018322985	0.008588427	0.070281467	0.115017603
5232x9126	0.182259279	4.52E-14	0.564545131	0.011020426	0.014051886	0.052360703	0.007126934	0.009696826	0.018841647	0.059199136	0.080898033
10228x8788	0.504715998	0.00234934	0.028098524	0.209395166	0.096361374	0.009714625	1.15E-14	0.069554442	0.011829542	0.02920847	0.038772518
9293x5893	0.246633123	0.072536677	1.22E-05	0.351940942	0.079118592	0.014067475	1.42E-14	0.126356002	0.0554721	0.047584764	0.006278096
6066x9606	0.429635417	0.001259689	0.129188893	0.018030411	0.045635642	0.180593354	0.027417873	0.033905681	0.006031085	0.046471813	0.081830143
10683x6371	0.138000867	0.036457687	0.001839214	0.358753104	0.102022167	0.107481562	1.99E-14	0.070613384	1.75E-14	0.137477266	0.047354748
9853x7179	0.221697269	0.04678447	0.173602742	0.239830544	0.14334047	0.041749354	0.00236693	0.036839707	0.022532881	0.007299593	0.06395604
11152x8463	0.058119536	0.014333723	0.219581526	0.179101633	0.143942507	0.071262701	0.007075166	0.033382685	0.037535243	0.203956642	0.031708639
6895x8155	0.766292521	1.00E-15	0.026461078	0.051330151	0.030735288	0.008165727	0.007694442	0.083944855	0.005960533	0.012615927	0.006799477
4948x7034	0.063139569	6.81E-14	0.606982032	0.002668475	0.063895176	0.021352099	0.018223843	0.017508552	0.044186834	0.055752676	0.106290745
10129x6695	9.84E-11	0.018411629	0.001762745	0.677403697	0.162241488	0.021361419	1.21E-14	0.051185786	9.99E-15	0.044350995	0.02328224
10239x12330	0.54670144	0.03647949	0.149062587	0.000359229	0.045965021	0.057067876	0.011536963	0.032536251	0.009598271	0.069793449	0.040899425
8661x10564	0.619861895	3.62E-15	0.003144484	0.041732616	0.068838494	0.019498563	0.077047853	0.001087068	0.025430848	0.077977287	0.065380892
5047x9126	0.111169276	0.00120725	0.73835254	8.14E-15	0.010267272	0.016012136	0.011629064	0.003347398	0.002626228	0.06944134	0.035947496
5685x6065	0.507021001	7.29E-15	0.213838588	0.061557438	0.016282976	0.001891897	0.029765864	0.005035175	0.006144193	0.06414736	0.094315508
9016x6055	0.661087343	0.062584382	0.007667177	0.035831027	0.063668509	0.002859579	0.006473926	0.127427689	0.008352901	0.006186647	0.01786082
8365x4930	0.427900642	0.371421322	0.018436688	0.021728664	0.033253474	0.008849908	8.02E-14	0.07995847	0.007098354	0.006570138	0.02478234
6074x11860	0.412163195	2.08E-15	0.062145995	0.002024624	0.073793544	0.016187191	0.01974332	0.044004571	0.348354837	0.013048242	0.00853448
6809x10248	0.224499569	0.005563798	2.97E-09	0.029195929	0.048862531	0.035420914	0.475183452	0.017980897	0.163199269	9.36E-05	6.58E-14
9961x12170	0.369855977	0.004658721	0.232397255	0.021381609	0.092624917	0.069385841	9.94E-08	0.012967153	0.016971385	0.07982529	0.099931752
10138x9593	0.688704699	2.31E-05	0.002527278	0.049284471	0.085552697	0.022480092	2.72E-10	0.096172983	0.016746578	0.038508077	2.23E-08
6352x12021	0.243075409	0.001615863	0.109190757	0.21906629	0.137793132	0.049858449	5.38E-08	0.065623011	0.086788137	0.003807828	0.083181071
7720x5737	0.540757996	0.35816671	0.00252135	0.005253826	0.017371462	1.15E-05	1.84E-15	0.072468484	0.003448598	3.67E-08	4.80E-10
5322x8321	0.575589899	0.000238821	1.66E-14	0.017260249	0.053296829	0.145998196	0.021811397	0.035446986	0.010260936	0.029294821	0.110801866
6442x11215	0.049804445	0.006852397	0.713122155	0.004909433	0.070976694	0.018898594	0.015284385	0.01654871	0.012573348	0.056172571	0.034857268
10776x6532	2.17E-13	0.040737774	0.209135996	0.287072227	0.165208622	0.055600097	0.004520136	0.064310061	0.031024384	0.119618249	0.022772455
9860x9433	0.504261338	0.000265365	0.032552087	0.112499376	0.147493061	0.032264946	1.13E-14	0.106845131	9.13E-15	0.046135323	0.017683372
7537x6381	0.568226668	0.022430037	0.000640762	0.100545439	0.034974744	0.016163731	0.002549378	0.155959757	0.000165137	0.044213852	0.054130495
5324x8965	0.313149144	3.60E-13	0.378762529	0.022391494	0.0092042	0.070444562	0.003374093	0.000258854	0.014845939	0.080673016	0.106896169
6627x11215	0.048225925	0.008526256	0.7234194	0.004106597	0.120532376	0.031083439	0.006512705	0.004506719	0.009906358	0.019984148	0.023196077
7541x7669	0.670376037	0.010608543	0.101970078	0.033521354	0.020840778	0.02046711	0.027212931	0.014669778	0.050474374	0.018234679	0.03162434
8568x10725	0.000439005	0.026816849	0.297813342	0.043075925	0.036123782	0.004188267	0.508047656	0.020159113	0.057762804	2.08E-13	0.005573258
9215x10240	0.651816152	0.000258802	0.033534274	0.111300049	0.03258514	0.044113568	0.003082355	0.03363774	0.005916359	0.068564981	0.015190578
6793x5418	2.22E-13	0.0816704	1.14E-06	0.398750017	0.138870081	0.042276317	1.87E-14	0.072761802	0.033956764	0.137513247	0.094200229
9396x8952	0.369682724	0.086910707	0.054868776	0.220234543	0.070353893	0.040210644	0.002804373	0.062340012	0.005163125	0.063490421	0.023940783
10967x8464	0.45918036	2.99E-10	0.059540565	0.05701605	0.082957378	0.064990986	1.62E-14	1.67E-05	0.024883594	0.176113049	0.075301325
6994x10247	0.025321318	2.31E-11	0.326356228	0.050226355	0.012647094	0.041322582	0.386717601	0.026232231	0.060201422	0.0566326	0.014342569
7453x9119	0.803786677	4.73E-06	0.018717803	0.058336387	0.024155041	0.004353164	0.001887486	0.063140115	0.010595758	0.006962049	0.008060794
4480x5586	0.572525364	0.000669262	0.054504325	0.003088244	0.131067833	0.081190083	1.23E-06	0.010116911	0.010009933	0.029322151	0.107504665
8828x5089	0.852475815	0.00292542	0.007599025	0.010404468	0.003959588	1.65E-09	4.70E-15	0.086147531	0.013229244	0.018446574	0.004812333
11799x7978	0.280609285	0.02114061	6.14E-14	0.083567794	0.255953327	0.035735843	0.01198777	0.015768655	0.03535393	0.130426169	0.129456618
6444x11859	0.396602915	1.39E-14	0.250350205	0.063818367	0.101726413	0.017406977	0.001238332	0.047712361	0.055832377	0.002314171	0.06299788
8552x5573	0.645033592	0.000833498	0.04276273	0.0693451	0.030457859	0.004931489	0.00207244	0.152851886	1.69E-09	0.02432395	0.027387453
10134x8305	0.642555344	0.000288959	0.056079072	0.098381851	0.056438243	0.011411665	0.009337393	0.055778445	0.005396975	0.02256743	0.041764623
4300x6875	0.25367067	2.67E-14	0.34397535	0.056871403	0.059471388	0.038071073	1.53E-14	0.076263195	0.047721168	0.036190628	0.087765125
8649x7022	0.164967758	0.015612741	0.252052895	0.191054572	0.161341723	0.014514714	0.064585694	0.058619989	1.18E-14	0.057963418	0.019286497
11796x7334	0.055064035	0.026357507	4.36E-06	0.433451383	0.112681962	0.082511678	0.015130853	0.012091638	0.068121496	0.175925686	0.018659402
9953x9594	0.575159	7.41E-15	0.0307438	0.103804072	0.077331981	0.02823286	1.28E-14	0.089391084	0.016029335	0.043250319	0.036057549
7902x4770	0.027910251	0.966005677	6.93E-16	0.000661343	4.96E-16	0.000235134	0.000796747	0.001147741	0.000183679	7.61E-07	0.003058666
4396x8001	1.41E-13	1.54E-13	0.719400218	0.001522059	0.055595984	0.029369013	9.15E-15	0.02178342	0.007744502	0.061386491	0.103198312
4487x7518	0.057024191	0.007102859	0.747062597	0.013307142	0.020251981	0.014824981	0.010274435	0.01062639	9.71E-15	0.052259401	0.067266023
9304x9113	0.753440497	0.000451266	0.028557372	0.063069775	0.043664926	0.016334757	0.000677934	0.039499914	0.005532227	0.0325658	0.016205532
7542x7991	0.157381051	0.011918255	0.266241113	0.176075114	0.115790691	0.02631183	0.01137505	0.089420495	0.008097236	0.097363971	0.040025195
6439x10249	0.314584029	0.030252508	0.514002979	1.59E-08	0.032056684	0.024128099	0.029780291	0.00174979	0.016609863	0.032784785	0.004050955
10883x11201	0.113285694	0.003897114	0.303362343	0.060511461	0.087751382	0.163791207	1.60E-14	0.006020633	0.018128338	0.186206683	0.057045146
7000x12180	0.11279577	0.006282441	0.494246355	0.03257935	0.206482305	0.051852759	9.30E-15	0.033546065	1.17E-14	0.031716104	0.03049885
6624x10249	0.205524018	0.234511533	0.262344019	0.01387845	0.016350179	0.016304792	0.130752639	0.004352239	0.054683475	0.037623122	0.023675534
5971x8802	0.61149677	0.000172122	0.016902497	0.068190763	0.061365817	0.040331231	0.023994425	0.035213484	0.0315537	0.096518107	0.014261084
7624x4610	0.000175496	0.999797034	2.10E-11	1.58E-17	1.56E-18	9.31E-06	9.32E-18	1.99E-08	1.15E-07	9.08E-06	8.94E-06
9947x7662	0.140781496	0.020171379	0.259520183	0.304776155	0.127029403	0.033919424	0.001787816	0.037904324	0.030662254	0.005410506	0.038037059
10497x6050	0.236070757	5.48E-14	0.081585074	0.328085512	0.10524703	0.044865845	1.81E-14	0.052083991	0.017197674	0.096021568	0.038842548
5329x10575	9.51E-06	0.005840555	0.814939124	0.002333349	0.010317696	0.022160138	0.000307179	0.003707431	0.013597273	0.066222393	0.060565355
4584x8967	0.187875675	0.000197511	0.59231074	0.004703061	0.050272294	0.03413779	4.10E-06	0.004930236	0.022578486	0.051137681	0.05185242
8746x8471	0.534604973	0.137813652	0.063982586	0.075885374	0.059732378	0.021947321	0.023731367	0.031942419	0.014591835	0.007197503	0.028570593
8562x8793	0.774757327	0.010178923	0.039110705	0.03440443	0.049823998	0.000471716	0.012351353	0.031739501	0.015602418	0.005612352	0.025947277
10964x7497	0.000686984	2.16E-13	2.12E-11	0.485573675	0.09687397	0.04070627	2.12E-14	0.009054855	0.074487575	0.215822089	0.076794582
7443x5899	0.758218808	0.000339991	0.026228885	0.024679793	0.015968172	0.003784496	0.005695287	0.149084958	0.002760161	0.009989532	0.003249916
6424x5741	0.084288697	0.016023087	0.157673396	0.132084192	0.082940856	0.114814423	0.001710884	0.101520717	0.009865094	0.174051115	0.125027539
9771x10561	0.218563075	0.010128919	0.129500048	0.179709937	0.131463623	0.081369394	0.003609767	0.026897258	0.012979296	0.192000868	0.013777816
10143x11203	0.525604234	0.000522573	0.041069483	0.04891142	0.174457362	0.015948148	0.064359806	0.019101243	0.026779785	0.000430982	0.082814964
9123x10402	0.206438826	0.002617522	0.27296466	0.274295241	0.063764216	0.027116376	1.24E-14	0.018966426	9.56E-15	0.101587777	0.032248955
10604x10719	0.227671525	0.002740194	0.163723307	0.186267117	0.181084403	0.114241834	0.015200585	0.022441219	0.013140202	0.073483987	5.63E-06
5138x8643	0.474710894	0.001577645	0.192547302	0.021924206	0.054924262	0.055361964	0.010856178	0.008695468	4.43E-10	0.041276621	0.138125458
4028x8647	0.393603309	0.000556276	0.185541105	0.053972554	0.139593379	0.014777629	0.003732888	0.030962533	0.053579732	0.052682007	0.070998587
7081x8476	0.845758904	0.0012575	0.006108227	0.015579643	0.024751309	0.003153277	0.000671647	0.087879931	0.007502453	0.006167733	0.001169376
7920x10566	0.297162881	0.004114881	0.159424474	0.088435977	0.027654107	0.09863416	0.115878473	0.037103071	0.032357733	0.089049763	0.05018448
11615x8622	0.142866938	0.002569138	0.14268507	0.205610817	0.116069693	0.069344264	0.011320581	0.012733842	0.104881971	0.179930341	0.011987345
5793x11056	0.017732862	0.023073504	0.743208712	0.002759779	0.0232544	0.031770148	0.001711557	0.010807181	0.022098053	0.04590042	0.077683383
8459x5412	0.467845807	0.031677705	0.062610894	0.172987238	0.023702721	0.002780622	1.23E-14	0.177857848	0.015826527	0.038905536	0.005805102
5797x12022	0.368920517	0.012473901	0.080090655	0.048859387	2.12E-06	0.174170863	0.005507918	0.031406554	0.053455587	0.050071265	0.175041234
11346x11039	0.344678036	0.009344814	0.078750072	0.051867599	0.09795517	0.28338984	0.004085078	0.015116262	0.010492714	0.02194966	0.082370757
5508x8642	0.603549829	0.000102575	0.0001008	0.022098104	0.030917504	0.096644957	0.013511434	0.053562033	0.015445083	0.053717529	0.110350151
6431x7995	0.50227789	0.001182842	0.055074445	0.165262717	0.053922797	0.00166	0.003121884	0.11259494	0.011517422	0.047434285	0.045950779
10689x8303	0.397915671	0.007131777	0.013449717	0.17086849	0.096655083	0.030335007	1.72E-14	0.016311514	0.152268258	0.072343458	0.042721025
5683x5421	0.055410413	0.004615995	0.555871266	0.025686122	0.000284298	0.020298827	0.024317831	0.022412938	0.038069307	0.136428342	0.116604661
11331x6530	0.309095396	0.004482262	0.016011481	0.166678118	0.05344888	0.251702242	0.002985772	0.014335577	7.89E-13	0.138060847	0.043199424
10959x5887	0.267937369	0.003885806	0.052014946	0.224688577	0.140448095	0.124154235	1.59E-14	0.067324014	0.001743179	0.086312936	0.031490842
8186x6862	0.461104486	0.024059847	1.20E-14	1.54E-12	0.073789621	0.036068019	0.291454251	0.034760097	0.002926527	0.017722869	0.058114283
6258x11538	0.17807275	0.004201351	0.509966982	0.000103748	0.125641366	0.063881325	1.09E-14	0.021658465	0.004130328	0.044397781	0.047945904
4211x8002	1.90E-13	0.019585813	0.580081433	2.37E-09	0.127531898	0.045167108	0.002043374	0.054629571	0.028599523	0.071518732	0.070842546
5791x10412	0.476454064	5.95E-15	0.300477566	0.038334791	0.021759583	0.021837098	0.018776562	2.35E-06	0.045084776	0.020142135	0.057131071
8475x10565	0.555933021	4.69E-15	1.26E-09	0.09303479	0.023892991	0.017823461	0.071149884	0.01054818	0.112311789	0.112123985	0.003181897
8747x8793	0.732965728	0.020129351	0.010930152	0.087153286	0.034630271	0.006340694	7.54E-15	0.070954557	0.002183287	0.02230023	0.012412444
10330x11847	1.69E-13	0.007055686	0.582570301	0.013489111	0.19585722	0.034138846	1.09E-14	0.004456513	2.11E-13	0.066804133	0.09562819
7637x8796	0.757395399	0.000463064	0.06488351	0.061661311	0.042841931	0.008137354	0.004426372	0.027456036	0.004777733	0.003533867	0.024423423
9034x11529	0.081562464	0.004884541	0.62159536	0.029152502	0.137075773	0.065947106	0.003411814	0.005148673	0.003757696	0.04186635	0.005597722
9768x9594	0.50260072	5.10E-05	0.009157741	0.169849469	0.075454103	0.056333719	1.07E-14	0.113620684	0.002690734	0.070153099	8.87E-05
4115x7197	0.213661286	0.006110536	0.356533187	0.072135961	0.090946103	0.004227127	1.62E-05	0.073228484	0.018314282	0.036188713	0.128638117
8847x10886	0.344818545	0.000759977	0.357043954	0.02354825	0.103617728	0.073351151	0.021648616	0.00084143	0.006361426	0.024316568	0.043692356
9199x5410	0.67495514	0.008121423	0.010850345	0.009489698	0.030078368	0.015668088	0.011412572	0.119795147	0.012438616	0.009939679	0.097250925
8363x4285	1.24E-13	0.98203108	0.00341414	2.44E-14	0.00065421	0.000716635	0.004103777	0.002680711	5.53E-14	0.004348958	0.002050489
10411x8143	0.21748475	0.002845923	0.078042547	0.336050253	0.133803026	0.058046784	1.56E-14	0.039994093	0.019573172	0.097898919	0.016260533
9313x12011	2.29E-09	0.021386233	0.440867964	0.080514135	0.234269465	0.047273562	1.41E-14	0.018002984	0.008587109	0.095356994	0.05374155
5327x9931	0.110016793	0.00879476	0.587575095	0.003968201	2.95E-15	0.006746815	0.053489672	1.68E-06	0.047144095	0.086950697	0.095312191
8737x5572	0.644570676	0.007960004	0.05249859	0.027884475	0.04229281	0.023288986	0.011312847	0.137984839	0.005067116	0.044309657	0.00283
9020x7343	0.022659384	0.030344532	0.578108426	0.063807538	0.185524295	0.030760661	0.018433754	0.011154953	0.003087196	0.028453508	0.027665752
7629x6220	0.650300884	0.002303388	0.015801831	0.073109535	0.039971582	0.004541078	0.003138898	0.199357437	0.002598054	0.008837647	3.97E-05
6989x8637	0.8546399	0.001127483	2.94E-06	0.011186444	0.016497354	0.000302357	0.004251886	0.047498392	0.040600408	0.017109564	0.006783274
10047x10077	0.580454376	0.000127047	0.027137878	0.115324127	0.107091568	0.04632382	0.001250903	4.27E-11	0.002951026	0.082498824	0.03684043
5775x5260	8.32E-07	0.017505838	0.655421997	0.047190151	0.023402773	0.046319698	0.00619618	0.029973777	0.021704769	0.071725994	0.08055799
7075x6544	0.275106113	0.019292518	0.170887866	0.264000195	0.056155303	0.036240362	1.27E-14	0.134124032	0.012388782	0.025388481	0.006416348
4494x9772	0.229797171	0.005647536	0.37422645	1.90E-08	0.175129606	0.040358074	0.001300159	0.037905114	0.026036831	0.05223298	0.057366061
7731x9279	0.698047275	0.00156744	0.067142306	0.083091061	0.025893275	0.005872944	0.010996934	0.046228376	0.023357637	0.023627286	0.014175466
3468x7360	0.50735674	0.001462697	0.03260656	0.007392909	0.013185996	0.303471288	1.12E-14	0.013677175	1.23E-14	5.26E-09	0.12084663
7171x7671	0.500981065	0.000232489	0.197922218	0.107805999	0.053074834	0.028838386	0.006401182	0.031468156	1.44E-14	0.060485498	0.012790173
4763x7034	0.218471523	0.001776501	0.438646188	0.018817874	0.097403449	0.028661031	0.010220522	0.021201088	1.47E-14	0.067692231	0.097109594
7737x11211	0.026566966	0.002674653	0.735987499	0.033031128	0.128522424	0.038853539	0.002796491	0.006035475	0.00417737	0.010512337	0.010842118
8010x9761	0.544858847	4.65E-15	0.06966936	0.098869108	0.074225161	0.0387496	1.45E-14	0.065429826	0.033517684	0.070560683	0.004119731
8098x8312	0.304158995	0.020249156	0.180032976	0.134331763	0.104259461	0.055005356	0.010883491	0.033819081	1.45E-13	0.11369152	0.043568201
5234x9770	0.04061403	0.004248364	0.77599826	0.003917828	2.43E-15	0.009509245	0.036887884	0.000407775	0.008190599	0.071735755	0.048490261
5506x7998	0.417483619	0.00093815	0.092626005	0.011658087	0.057200587	0.060758694	0.027165799	0.021408151	0.11753765	0.121477646	0.071745612
5792x10734	1.28E-13	1.33E-13	0.821969806	0.002957368	0.029042369	0.013211901	0.010733092	0.006981744	0.00747114	0.047823616	0.059808964
8457x4768	0.127082417	0.785448975	0.004199626	0.012744113	0.007425847	0.008412284	0.002739982	0.016261453	0.008182901	0.009741221	0.017761179
11062x9268	0.421848013	1.22E-14	0.090666403	0.076385786	0.108833329	0.080988824	0.013266702	0.002464913	9.90E-05	0.189325484	0.01612158
9856x8145	0.38566713	1.89E-14	0.116156028	0.132646641	0.124529548	0.048185954	0.004873869	0.046833707	0.013826442	0.07660018	0.0506805
9575x7019	0.092517227	0.041465347	0.179608384	0.206707411	0.221694895	0.079121953	1.41E-14	0.043271547	0.009603273	0.087412297	0.038597666
10331x12169	0.467631761	0.003705329	0.220483427	0.009741176	8.64E-08	0.103584683	0.000951527	0.008859541	0.012121314	0.066162245	0.10675891
10875x8625	0.097094538	0.027331332	0.409795079	0.148835233	0.080306845	0.063993688	0.005175208	0.022950497	1.34E-10	0.083818234	0.060699346
6905x11375	1.38E-13	8.90E-14	0.805325645	0.010793405	0.062576943	0.020915825	7.28E-15	0.018715008	0.012916408	0.019078981	0.049677785
8195x9760	0.435704165	0.004019482	0.127473724	0.18081287	0.064072221	0.046010408	1.31E-14	0.065839731	0.008543278	0.0402482	0.02727592
8465x7344	0.08370514	0.023267524	0.128726972	0.056010809	0.073317889	0.028495425	0.526942513	0.035595181	0.007385449	0.021461282	0.015091816
4308x9451	0.532885467	3.15E-15	0.108183153	2.09E-08	0.100252109	0.024341428	1.17E-05	0.016949465	0.088425725	0.071605769	0.057345178
11145x6209	0.096919118	0.006859665	0.179786509	0.238099068	0.034326144	0.12265641	0.013534811	0.061939589	0.072313757	0.041865796	0.131699133
6147x5903	0.190840722	0.005082	0.00069793	0.125180697	0.103838604	0.069235461	0.030323475	0.064193553	0.057262149	0.213633003	0.139712406
7463x12339	0.575707527	2.23E-05	0.055886409	0.040998844	0.149000793	0.01595965	0.001767948	0.057072357	0.020060617	0.002474141	0.081049389
8006x8473	0.443103887	0.011840928	0.199859406	0.093226377	0.05917536	0.049651045	1.40E-14	0.020860825	0.016475945	0.068982137	0.036824089
8087x4769	0.033338813	0.948045218	1.17E-15	0.000598651	2.82E-07	2.14E-14	0.004763634	0.005287	0.003353934	0.00146115	0.003151317
6340x8478	0.505708558	0.000805459	2.69E-14	0.150479519	0.031706093	0.030819228	0.003138978	0.069669471	0.041256599	0.126629521	0.039786575
10320x8627	0.204000136	0.01905892	0.003557547	0.380864322	0.129628367	0.030736501	0.003985324	0.087681332	0.022027976	0.094810814	0.023648762
6061x7996	0.516560911	5.55E-05	0.073988646	0.124746103	0.046767877	0.004348904	0.007818941	0.045656645	0.007624594	0.066277202	0.106154659
3838x7359	0.413149909	0.002441765	8.42E-05	0.017722364	0.115913726	0.239564843	1.35E-14	0.025478846	0.028825877	0.000450108	0.156368395
9493x10400	0.445149937	1.37E-14	0.137172264	0.10454609	0.082495107	0.03993346	0.010561255	0.011363935	0.013082391	0.139786932	0.015908629
10032x5246	0.547507096	0.283684492	2.15E-15	0.015363618	0.048727351	0.007953971	0.00154761	0.087760209	0.000655871	1.58E-15	0.006799782
5128x5423	0.13988768	0.020043848	0.249186138	2.49E-05	0.032669311	0.175903788	2.53E-14	0.050684826	0.005452495	0.188015153	0.138131851
7531x4449	2.44E-14	0.998464434	5.55E-05	5.84E-05	1.29E-07	3.72E-16	0.001128075	2.46E-11	4.40E-16	5.18E-05	0.000241623
11333x7174	0.000213781	0.023814128	0.052588962	0.510394358	0.138832344	0.04700526	0.014769619	0.026015419	0.015583083	0.126796504	0.043986543
6054x5742	0.225286702	0.009691584	0.236947554	0.039597372	0.038902811	0.0859949	0.003395733	0.033654031	2.26E-14	0.210363701	0.116165612
6338x7834	0.664474421	1.51E-15	0.022109329	0.12174635	0.035858476	3.62E-10	0.011805068	0.086311165	0.014792056	0.017060606	0.025842528
7068x4612	0.014329686	0.977588258	0.000293214	0.001505772	0.003458948	0.001771414	0.000624153	0.000428555	5.27E-16	2.09E-13	2.60E-10
9490x9434	0.547206155	0.000793207	0.037896436	0.150142954	0.107063521	0.011885176	1.30E-14	0.063803784	0.019591056	0.053471642	0.008146069
8656x9276	0.708455523	1.10E-15	0.015281504	0.090651311	0.042856823	0.015578035	0.002519717	0.03635149	0.005714082	0.057631746	0.024959768
9386x6053	0.373084898	0.015250558	0.058161022	0.100063047	0.145293976	0.024269886	1.57E-14	0.123958404	0.052642861	0.046489108	0.06078624
9859x9111	0.604450034	0.227348485	0.012130417	0.04917348	0.032978781	0.006755059	0.000561553	0.048545788	5.50E-05	0.004080921	0.013920459
7449x7831	0.106935772	0.012420507	0.310643229	0.189522236	0.129298422	0.042840458	0.016624772	0.09218454	1.13E-07	0.068544161	0.03098579
5422x10735	0.001103164	0.013896813	0.712148888	0.000498752	0.055597559	0.027400167	0.009831616	0.013905136	0.009928273	0.071895957	0.083793674
9951x8950	0.669642497	0.011862838	0.026092591	0.078751732	0.055217263	0.003820412	0.000561673	0.076080492	0.020941066	0.019993066	0.037036372
4495x10094	0.344833645	0.002230782	0.25406262	4.91E-10	0.119423602	0.038735692	0.022129698	0.018922145	0.026095669	0.045869699	0.127696446
9852x6857	0.007829902	0.020518128	0.41104928	0.156783983	0.123639088	0.042333433	0.001079455	0.077744341	0.004937801	0.096218628	0.057865961
6523x7834	0.434941865	0.002708091	0.090728649	0.180022599	0.096621039	0.002704087	0.003519687	0.130457348	0.008029276	0.031024492	0.019242867
10048x10399	0.247444979	0.009028941	0.000132529	0.07999209	0.159587819	0.095918309	1.94E-14	0.029719384	0.058297358	0.264809373	0.055069218
10699x11524	0.095588553	0.002942445	0.413778753	1.03E-11	0.186816208	0.121699699	0.015540315	0.001901065	2.34E-14	0.146236063	0.0154969
9477x5570	0.634693684	0.002397649	0.053401397	0.067706821	0.033435288	0.01671808	0.007094956	0.115875064	0.016249292	0.022315298	0.030112471
4772x9932	1.43E-13	1.24E-13	0.771302109	1.03E-14	0.05533815	0.022296849	0.002107808	0.016263708	0.031969782	0.065398869	0.035322726
10968x8786	0.253183943	0.005893445	0.108007665	0.161162367	0.160406771	0.07425072	0.011278176	0.005939842	0.008435619	0.195723236	0.015718216
7916x9278	0.528732437	0.002376841	0.11390455	0.149635116	0.073729796	0.033617307	1.33E-14	0.046035206	0.01698439	0.029660105	0.005324252
10868x6371	2.66E-08	0.030914754	0.300120328	0.299058476	0.10351855	0.042333856	1.65E-14	0.087402472	0.000855816	0.06992724	0.065868483
4588x10255	0.45373685	0.000884202	0.123135224	0.000345922	0.000609112	0.061377111	0.014164143	0.011702992	0.113060544	0.112045504	0.108938393
9291x5249	0.757757354	1.80E-15	4.12E-15	0.026444941	0.010041028	0.012166281	0.002270685	0.149160111	0.003110491	0.003544068	0.035505041
10879x9913	0.395105898	0.010968414	0.014288702	0.061950392	0.113626507	0.097107495	0.00562086	1.34E-14	0.007032461	0.236450992	0.057848279
7365x10568	0.444436	1.43E-07	0.149413665	1.46E-10	0.136867607	0.144143587	0.051959224	0.009952221	0.014346776	0.003486578	0.045394199
6339x8156	0.72494654	1.08E-15	0.006342644	0.020378867	0.05158538	1.97E-06	0.006900036	0.086151839	0.005276608	0.024496882	0.073919229
7084x9442	0.683861521	0.000365822	0.055060954	0.088739058	0.052561794	0.014519341	0.002412871	0.066705851	7.63E-15	0.019847253	0.015925535
4762x6712	0.193201692	0.002924009	0.375377261	0.023898441	0.127938246	0.015187106	0.022424271	0.025751423	0.058443261	0.051555348	0.103298942
6701x5579	8.93E-11	0.074165237	0.065662874	0.427365271	0.049573815	0.074692828	1.78E-14	0.080827686	0.036781333	0.149361688	0.041569269
6805x8960	0.882387335	8.60E-05	0.017169428	1.61E-10	3.11E-16	0.002024619	0.003045111	0.006132262	0.005542638	0.023442609	0.060170038
9675x9434	0.64181254	2.33E-15	0.024544719	0.097491536	0.064276501	0.044871606	9.17E-15	0.094627164	5.90E-15	0.0092799	0.023096033
6982x6383	0.439682006	0.004921787	0.062977049	0.157997589	0.030712678	0.042432176	1.84E-14	0.154432111	0.000129137	0.098229095	0.008486373
6903x10731	0.176293927	0.003976344	0.659242293	9.92E-15	0.018551698	0.025557638	0.015605853	0.001647142	0.019647708	0.041661542	0.037815855
4576x6391	4.69E-10	0.005236942	0.787331311	0.009503159	0.062317642	0.025618318	1.20E-05	0.033498898	4.94E-05	0.049576595	0.026855674
6806x9282	0.679001953	1.17E-15	0.026552841	0.088840885	0.025986127	0.032140296	0.001581525	0.062958234	0.008132543	0.052590399	0.022215197
7717x4771	0.036354968	0.947077533	1.54E-05	0.002842393	1.14E-11	0.004203579	0.001059898	0.003622262	0.000719484	0.001743767	0.002360728
7086x10086	0.33725291	0.000470686	0.2277035	0.113777504	0.013949787	0.063792249	0.034966521	0.049360585	0.015914318	0.142807802	4.14E-06
11612x7656	0.008808331	0.010458382	0.086990495	0.303721707	0.151326126	0.060473006	2.24E-14	0.012925935	0.096079932	0.25084423	0.018371857
7445x6543	0.714873898	0.013263808	0.004699608	0.061863139	0.055782345	5.80E-05	0.000280293	0.104649458	0.011239087	0.0013902	0.031900159
5602x9125	0.421445074	9.57E-15	0.000270457	0.013734358	0.109447262	0.18777182	0.008540414	0.018923278	0.032472	0.056538921	0.150856416
6884x4934	0.287700269	0.384914043	0.003042137	0.000460638	3.41E-08	0.200660011	1.05E-08	0.05193376	0.005501318	6.16E-15	0.06578778
10782x8464	0.263104374	0.024329533	0.211486389	0.19316851	0.024582319	0.054222085	1.62E-14	0.0112393	0.040109316	0.119623329	0.058134844
10777x6854	2.22E-13	0.01920061	0.296102106	0.261427484	0.106671725	0.021179648	0.005282237	0.03677116	0.057199088	0.142171024	0.053994917
5960x5259	0.430625429	0.002057051	0.177194598	0.057076326	0.009729549	0.048800265	0.038373945	1.99E-10	0.032953846	0.093015958	0.110173032
7460x11373	0.192071871	0.005475798	0.426500166	0.066968907	0.143183884	0.071434778	7.24E-06	0.012063149	0.040409423	0.00773613	0.034148659
11054x6692	2.55E-13	0.017645735	0.352052206	0.172938104	0.120323162	0.05638255	0.003664297	0.036977692	0.004109888	0.176599641	0.059306723
9578x7985	0.479047122	0.023368063	0.103320972	0.170098138	0.079834911	0.014251027	0.003793333	0.031930398	0.016897303	0.044043597	0.033415136
7739x11855	1.62E-13	0.013046286	0.687057519	0.042826558	0.155064946	0.023511571	7.36E-15	0.033120297	0.001409139	0.025389472	0.018574212
8550x4929	0.452051364	0.330256823	3.07E-11	0.036637474	0.037851584	0.008383981	0.00554957	0.054668014	4.30E-15	0.023528592	0.051072598
7734x10245	0.310616813	0.00254243	0.02192444	0.064894163	0.092918925	0.043684235	0.297368791	0.023714356	0.070321722	0.062895166	0.009118957
6904x11053	0.070355112	0.001923645	0.759044993	1.52E-12	0.054796331	0.039267529	0.005247327	0.004347497	0.003271606	0.03668624	0.025059721
7256x5255	0.059405517	0.210314739	0.122007286	0.275442079	0.056159512	0.036756724	0.005214434	0.102791432	0.037941575	0.051686503	0.0422802
5692x8319	0.671373335	2.71E-15	0.039653007	0.020655646	0.01789601	0.009161806	0.007586218	0.035553613	0.010336166	0.132458469	0.05532573
8573x12013	0.072160188	0.00961318	0.302543219	0.087681281	0.282790576	0.065715255	1.51E-14	0.04067834	0.004435335	0.046690178	0.087692448
10774x5888	0.010247457	0.023418585	0.057925086	0.546448664	0.095411673	0.064294641	1.34E-14	0.078057944	0.032778568	0.05060626	0.040811121
11613x7978	0.207920867	0.009725381	0.111233378	0.22563816	0.130666271	0.036157377	0.007176557	0.039523841	0.061038266	0.084598982	0.08632092
6892x7188	0.739953994	0.000564526	0.001436035	0.04214906	0.064922543	0.014371676	0.002383293	0.093124347	6.13E-15	0.036019883	0.005074643
6715x9765	0.468547828	0.003773929	0.111287443	0.133177294	0.044541057	0.057696628	0.012258246	0.048090932	0.015568793	0.093776622	0.011281227
7455x9763	0.593933712	7.40E-05	0.021520712	0.060478883	0.063320821	0.061248918	0.007188942	0.051227777	0.010688565	0.117471066	0.012846602
3931x7520	0.36850811	0.003037051	0.136911043	9.01E-10	0.171012363	0.046143407	1.53E-14	0.053704774	0.040931535	0.054646199	0.125105518
7814x6219	0.83875905	0.000326937	0.010102726	0.006288996	0.027508986	0.002275822	0.002309868	0.106563074	9.22E-14	1.22E-08	0.00586453
6814x11858	0.129225448	4.80E-14	0.506831735	5.62E-08	0.218185003	0.039498022	0.000511209	0.024940279	0.003924696	0.05254125	0.024342302
8280x7345	0.446783856	0.033640064	8.89E-06	0.018043293	0.049563371	0.01508442	0.348682286	0.050826215	0.002306472	0.023323634	0.011737502
11712x9749	1.40E-07	0.039217758	0.317459799	0.141279205	0.144912109	0.13815529	1.60E-14	0.017800016	0.012635931	0.166754213	0.021785538
6150x6869	0.085435674	0.012153649	0.000593243	0.476506716	0.042600368	0.064342519	0.006772286	0.114726928	1.60E-14	0.192041212	0.004827403
8667x12496	0.533421381	0.001897628	0.036105788	0.000345912	0.088712919	0.162807687	0.009586409	0.025386972	0.01617656	0.080396634	0.045162111
6703x6223	0.422174523	0.001218908	0.009395495	0.12840485	0.055283828	0.060739009	0.013074232	0.150127972	1.80E-14	0.130691038	0.028890144
6073x11538	0.198433497	0.00226062	0.488155346	0.010815418	0.11231113	0.057051344	0.004738867	0.023007428	0.024880407	0.044571077	0.033774866
7451x8475	0.787855237	0.0001259	0.034522436	0.052500348	0.029763248	0.009417093	0.002889064	0.051360166	0.00049441	0.01098106	0.020091037
11064x9912	0.003615929	0.014266312	0.583357399	0.014359424	0.107927189	0.066468662	1.51E-14	4.28E-07	0.039196271	0.170807557	8.29E-07
9945x7018	0.004876025	0.045897547	0.260335068	0.268638032	0.179305014	0.038926613	0.01712707	0.072319345	1.08E-14	0.081003458	0.031571829
6241x6385	0.232944619	0.003536099	0.306001983	0.04420609	0.038776037	0.04551383	0.012036585	0.094918975	0.038723516	0.150114506	0.033227761
8289x10243	0.471938375	0.00084489	0.102864342	0.140291945	0.043129793	0.023866238	0.022555017	0.083320659	0.023700017	0.080472654	0.00701607
5040x6872	0.090171781	0.005889257	0.579806506	0.035059514	0.040165705	0.021106431	0.051796465	0.016210638	0.008646011	0.061073895	0.090073797
8094x7024	0.634538719	0.316294208	7.11E-08	1.43E-15	0.003934235	0.002212489	0.009965999	0.024751502	0.000744024	0.007538717	2.00E-05
10778x7176	0.116606417	0.028601212	0.112654239	0.202791432	0.211993996	0.023647858	0.008449232	0.042972757	0.02493702	0.158146807	0.06919903
4954x8966	0.019790212	8.10E-14	0.868988812	0.005056359	0.004055025	0.007823141	0.00398237	0.001732155	0.002433877	0.047201455	0.038936594
4303x7841	1.67E-13	0.040206741	0.61463574	0.007019546	0.046990194	0.055665119	0.005038562	0.02960908	8.06E-15	0.102690089	0.098144927
7999x6219	0.769609834	0.019435829	0.010810002	0.016040722	0.029580531	3.37E-15	0.000289646	0.111947088	0.015839645	0.006335844	0.020110858
5416x8803	0.400694755	0.001054122	0.084491739	0.077858483	0.105345068	0.123378467	0.003754185	0.038294126	0.027308249	0.032425365	0.10539544
10410x7821	0.447686652	0.287976611	0.027371151	0.060258245	0.047781595	0.012105832	0.000960787	0.042374709	0.04114886	0.011094201	0.021241359
5876x7997	0.033513974	0.007657905	0.247611441	0.207687972	0.109225932	0.008318616	0.004946395	0.076891783	0.048886608	0.14874804	0.106511333
5044x8160	0.004597251	2.93E-13	0.729669295	0.035349065	0.002446428	0.004717832	0.013016407	0.000155409	0.000767576	0.099472476	0.109808261
5042x7516	0.510743674	0.000296004	0.130052116	0.006752632	0.088197659	0.117376222	0.004203812	0.013721442	0.004663471	0.040411604	0.083581365
8469x8633	0.509611348	0.004679296	0.080583507	0.122276208	0.105789861	0.035411525	0.002469972	0.053183154	0.003199591	0.041083974	0.041711565
8923x5894	0.695893199	0.000692832	0.004500547	0.04747896	0.082142511	0.009411287	0.000260779	0.136073378	5.42E-15	6.54E-08	0.023546441
10237x11686	1.60E-07	0.045621689	0.393701441	0.063723129	0.250398346	0.065045195	0.006110079	0.018172843	1.06E-14	0.064270882	0.092956237
5516x11218	0.056650328	0.003514296	0.618722841	3.24E-05	0.104414467	0.060404896	1.08E-14	0.039120345	0.019431941	0.022576566	0.075131902
6710x8155	0.791391052	0.000144812	0.012721345	0.041619958	0.027063504	0.002128073	5.55E-15	0.117088274	3.25E-15	0.007842841	1.41E-07
4945x6068	0.009709671	0.03410085	0.640958885	0.039062284	0.068032575	0.030530194	0.006687431	0.038962397	0.004245853	0.084341737	0.043368123
7817x7185	0.868399054	3.43E-05	0.001719246	0.000583812	0.009320157	0.005454448	0.002965867	0.108988852	8.45E-09	0.002534229	1.82E-08
8015x11371	0.147882268	0.012158713	0.492303884	0.070430476	0.146213782	0.054129669	1.12E-14	0.020153915	0.001322471	0.023036759	0.032368064
10051x11365	0.401381006	1.87E-14	0.199229425	0.064147673	0.133087837	0.050785323	1.53E-14	0.010085132	0.024125093	0.058969436	0.058189075
9029x9919	0.201429958	0.00392306	0.021013563	0.511378069	0.080809625	0.033157367	1.45E-14	0.05492843	1.12E-10	0.045810375	0.047549554
8759x12335	0.523650561	0.02698149	0.053269853	2.09E-09	0.128391448	0.057080017	1.42E-14	0.048361496	0.019407572	0.005996859	0.136860702
5980x11378	0.0451763	0.001908712	0.658268391	6.78E-13	0.074318555	0.079836182	1.13E-14	0.013188703	0.015059118	0.081621122	0.030622918
5497x5100	0.26274786	0.012192064	0.090842343	0.052028842	8.44E-13	0.388957963	0.010826231	0.016601613	0.005700909	0.001390765	0.158711409
6053x5420	0.211397965	0.008022789	1.92E-08	0.201341321	0.0019715	0.251410964	0.025125591	0.053694034	2.04E-14	0.070275358	0.176760459
9775x11849	2.49E-13	0.012221059	0.654365371	0.010011741	0.15252143	0.042217505	9.86E-15	0.014784467	0.011469358	0.040370625	0.062038444
7638x9118	0.635655537	3.16E-15	0.065535674	0.105865267	0.055467928	0.016156695	0.000237228	0.085111865	0.006913133	0.018577589	0.010479084
8553x5895	0.563301108	0.002646785	0.02765579	0.159477787	0.062647348	0.002342133	0.003581736	0.144101835	3.84E-10	0.005721844	0.028523634
9024x8631	0.687647653	0.216599903	0.000416629	0.003327303	0.034719604	0.007323919	0.013848514	0.022371661	2.26E-15	0.006936694	0.00680812
10594x7499	0.350230554	0.001953518	0.050093353	0.187069301	0.142595364	0.014406382	0.00670366	0.074000805	0.005783743	0.103241769	0.063921551
8833x6699	0.203340621	4.07E-14	0.117832696	0.311522633	0.113062639	4.27E-10	0.016706071	0.117684911	0.048984071	0.034357095	0.036509264
4583x8645	0.013245979	0.006177352	0.79891506	0.012757431	0.024666847	0.014975386	0.003227376	0.005413354	0.028338438	0.035860151	0.056422625
10873x7981	0.345766383	0.001868381	0.07513434	0.164890585	0.177583542	0.024059432	0.013991054	0.022614594	0.012737546	0.110910747	0.050443397
8096x7668	0.514677094	0.038440921	7.39E-11	0.038078895	0.083054739	0.198996703	0.006275603	0.025020014	0.002443777	0.034522034	0.05849022
7903x5092	0.309828108	0.288891767	0.036809328	0.136101837	0.052059753	0.057182406	0.004343764	0.084226952	8.60E-15	0.03049737	5.87E-05
8479x11531	0.464865242	0.000544656	0.184448834	0.079684046	0.155481929	0.032585719	1.78E-14	0.002863428	0.032181285	4.98E-08	0.047344811
7076x6866	0.729355019	0.002336708	0.026399776	0.004077187	0.036622956	0.032593808	0.002156985	0.091576528	0.009923155	0.047754815	0.017203062
5786x8802	0.552338281	0.001246725	0.007311839	0.010273763	0.034797845	0.041900888	0.03423682	0.016192009	0.06815131	0.160284838	0.073265682
10608x12007	0.511180863	0.001859873	0.044846674	6.94E-05	0.062849431	0.14199948	0.012332186	0.05570096	0.013189745	0.100202485	0.055768895
6997x11213	0.15244285	0.000574673	0.586387927	0.003971447	0.119417954	0.063245385	0.016086777	0.008825129	0.016332047	0.028090575	0.004625238
6427x6707	0.5726038	0.000492356	0.078280094	0.041787969	0.001582673	0.006503778	0.007072205	0.148900633	1.19E-14	0.111129391	0.031647101
5410x6871	0.228248965	0.001661245	0.080277164	0.121593914	0.06146922	0.142414799	0.024020929	0.061580379	0.045970677	0.151054068	0.08170864
5137x8321	0.277738106	0.00051209	0.367953085	0.00040368	5.84E-15	0.055213797	0.029819701	0.004928281	0.005211382	0.072935431	0.185284447
7264x7831	0.499892266	0.001789228	0.115474355	0.065456071	0.084013978	0.071618624	1.43E-14	0.034953705	1.30E-14	0.078496063	0.04830571
7074x6222	0.53976385	0.001261755	0.053649696	0.071008872	0.031719447	0.060684722	0.004547314	0.139398452	1.08E-14	0.073247036	0.024718858
11527x9750	0.095049837	0.012410763	3.18E-11	0.309840375	0.127358491	0.10480272	2.14E-14	0.015446271	0.006628242	0.277629596	0.050833705
9491x9756	0.563900904	0.000231633	0.035677949	0.112584094	0.11109697	0.042043629	0.000280072	0.042909182	0.001676173	0.059060052	0.030539342
9105x4927	0.770850784	0.048396611	3.17E-12	0.002591773	2.57E-15	1.08E-13	0.0012583	0.08960704	0.027738155	0.027582376	0.031974961
4675x8484	0.227530581	0.001591174	0.476244873	0.063760285	0.042895467	0.010716121	0.065179642	6.78E-15	0.06734663	0.007552463	0.037182764
8466x7666	0.512727969	0.031283297	0.000558571	0.003383308	0.050116808	0.185039483	0.009701325	0.04408721	0.016010995	0.064562005	0.082529028
8366x5252	0.510079032	0.06698977	0.048893255	0.138352329	0.000292802	0.000227359	0.007320778	0.126840653	0.044042145	0.046467443	0.010494434
10973x10396	0.407633876	0.00365214	0.000282116	0.043918433	0.103243422	0.13768191	1.89E-14	0.028133636	1.42E-14	0.074423394	0.201031074
8183x5896	0.759697455	0.00035431	0.019764652	0.030850116	0.029873335	0.014468255	0.005887552	0.107447833	6.60E-15	0.022633149	0.009023344
11247x9268	0.2387473	0.005765785	0.204636787	0.088349444	0.115623421	0.075768985	0.016406722	0.01354261	0.006073434	0.23262078	0.002464732
10327x10881	0.470531213	0.001253843	0.048648072	0.1532187	0.193018156	0.064891132	0.005867328	0.010985156	1.00E-14	2.93E-05	0.051557133
11063x9590	0.043903628	0.004435071	0.547653057	0.018926072	0.084601331	0.071749629	0.013175121	0.010007176	1.65E-14	0.205548005	9.09E-07
6907x12019	3.27E-11	0.00463674	0.534872727	1.72E-13	0.200107459	0.058045687	0.002319861	0.043210323	0.058929705	0.026275375	0.071602124
8381x10082	0.581664272	3.29E-15	0.00707961	0.133674952	0.079523136	0.022584002	0.004136143	0.088242389	0.03576996	0.039270179	0.008055357
8282x7989	0.490356639	0.200365072	0.01074136	0.051025147	0.065977034	0.109092727	8.36E-15	0.009227277	0.001597051	0.012910182	0.048707511
8571x11369	0.396248521	0.001700683	0.270415965	0.128536284	0.093784454	0.053366253	1.02E-14	6.57E-15	0.044768966	0.00915604	0.002022833
6609x5740	0.045447152	0.022525429	0.159147605	0.391528973	9.61E-07	0.086540543	0.004516051	0.055991744	0.0032156	0.161954047	0.069131894
6978x5417	0.004019608	0.069586483	0.005095643	0.59045746	0.036729218	0.0534924	0.003986033	0.052625083	0.011139213	0.104238632	0.068630227
7369x11856	0.627403407	2.27E-05	0.124361171	0.055937135	0.076561292	0.030828858	0.010477828	0.026867141	0.025098835	2.41E-05	0.022417534
5142x9931	0.004449367	1.06E-13	0.854430989	7.47E-07	0.017811083	0.018192949	0.019478314	0.00228651	0.003550765	0.031275781	0.048523497
11804x9588	0.003582054	0.022559859	0.122390898	0.394408768	0.099725023	0.176225992	0.008409259	0.010002902	1.73E-14	0.151406704	0.011288541
6790x4452	0.04182773	0.951529994	0.000897306	1.51E-05	0.000626298	0.001607267	0.001338072	0.000195338	6.33E-05	0.000740164	0.00115949
7533x5093	0.396533563	0.313354837	0.004791695	0.038423549	2.72E-09	0.15209168	8.00E-15	0.049545539	0.003640428	0.011020491	0.030598215
7639x9440	0.497277543	0.001181413	0.138166792	0.196416086	0.050798701	0.038291293	1.04E-14	0.064552131	7.23E-15	0.012086911	0.00122913
9955x10238	0.483318211	0.000469927	0.022726452	0.153335794	0.125338255	0.073607182	1.33E-14	0.003291599	0.004482214	0.09537138	0.038058986
7623x4288	0.013923529	0.940144931	0.004425282	2.03E-10	0.004392822	0.003469761	0.002990994	0.00290136	0.001623838	0.010699964	0.015427519
7815x6541	0.269550057	0.701471091	1.27E-08	3.21E-15	0.010097893	5.33E-16	0.007317904	0.006693743	0.001309914	4.82E-10	0.003559385
4769x8966	0.143815631	5.43E-14	0.672776565	0.007464399	2.92E-07	0.019143452	0.008842587	0.00294099	0.012306087	0.070487067	0.06222293
8839x8631	0.776361677	0.000173929	0.018147562	0.048665672	0.051584036	0.004691002	0.017215683	0.073296324	0.00413553	0.005728584	4.36E-10
8934x9114	0.615267466	0.113148296	0.011178343	0.099108169	0.04751057	0.015349603	0.00750899	0.039907894	0.010292447	0.025586194	0.015142028
4674x8162	2.17E-12	0.020380269	0.707897754	0.005297946	0.069279745	0.001172574	0.006604808	0.026849249	0.008277778	0.050182776	0.104057101
9847x5247	0.724133012	6.19E-12	0.004318951	0.038331005	0.002311023	0.009081203	0.006106384	0.172517835	0.002888395	0.030367678	0.009944516
9309x10723	0.535932082	0.000125746	0.027507765	0.01162258	0.115651463	0.070370888	0.052701655	0.010057009	0.057407094	0.118475848	0.000147869
7265x8153	0.471182932	0.000605067	0.065112379	0.128387588	0.076827751	0.039694694	0.005586698	0.074499838	0.059072064	0.07903099	1.66E-10
6791x4774	0.117743907	0.802546482	2.22E-15	0.00116002	6.29E-06	0.051916916	9.69E-13	0.015422249	1.78E-15	1.53E-15	0.01120414
5691x7997	0.504546531	0.000639192	0.13880685	0.049331843	1.74E-06	0.035686227	0.014813104	0.031635644	0.024262054	0.158096264	0.042180553
6812x11214	0.033382862	0.010662616	0.742875309	2.33E-07	0.062234585	0.055792045	8.92E-15	0.008134047	9.33E-15	0.056925432	0.029992872
6899x9443	0.70295766	8.51E-05	0.027789741	0.051457845	0.02932585	0.047933166	1.01E-14	0.080532188	0.002548348	0.057370097	4.65E-11
8095x7346	0.766125529	0.119957049	0.007535018	2.17E-06	0.013056095	0.00535632	0.015014556	0.054877889	2.48E-15	0.013807075	0.004268299
10418x10397	0.424393868	0.049618399	0.106391143	0.105843319	0.069012796	0.08400632	0.028808111	5.68E-15	0.011387677	0.109296548	0.01124182
3932x7842	0.281039575	0.004274359	0.084392714	7.47E-13	0.161538175	0.044970573	0.023992486	0.028300902	0.16351386	0.038929799	0.169047557
6071x10894	0.059438477	0.001683507	0.769147717	0.004827639	0.05390336	0.033582358	0.016157547	0.007536181	0.010876617	0.041131892	0.001714704
8201x11693	0.484539308	0.000520901	0.091754915	0.061041852	0.205691434	0.017470657	0.008773318	0.006510452	0.08258042	1.19E-06	0.041115547
6531x10088	0.108185544	0.309214355	0.429098922	0.011847105	2.41E-08	0.006732238	0.068165791	0.002769816	0.02553531	0.021326544	0.01712435
8929x7826	0.297563302	0.017740946	0.238712952	0.088782323	0.177773318	0.086767509	0.002683605	0.013541944	1.51E-14	0.060381879	0.016052222
5229x8160	0.425832821	0.002507748	0.149796358	0.033210802	0.075817491	0.090517915	0.013314307	0.009926111	0.005919082	0.091896598	0.101260766
11153x8785	2.41E-10	0.053362687	0.345731211	0.123817459	0.103039412	0.077843567	1.95E-14	0.02217867	0.008831355	0.252754524	0.012441116
6605x4452	0.310568343	0.523546412	0.01763846	1.74E-13	0.038108619	0.032676091	0.0043797	0.026324721	0.006992517	0.005528344	0.034236793
8555x6539	0.34835614	0.006115773	0.12469132	0.239870397	0.033414009	0.024548704	0.023087225	0.135289804	0.008844428	0.034353376	0.021428826
8844x9919	0.426848831	1.33E-14	0.049697326	0.233489768	0.071031187	0.03977363	2.64E-06	0.072930504	0.012268298	0.073581669	0.020376148
11155x9429	0.181227074	5.91E-14	0.165447436	0.078047291	0.18869431	0.106263584	0.024049195	3.98E-13	2.07E-14	0.255723605	0.000547505
8376x8472	0.537831802	0.000760048	0.117848728	0.09462087	0.089659916	0.027159402	1.24E-14	0.048307975	0.005147873	0.054532086	0.024131299
6704x6545	0.69852017	3.36E-15	0.034888692	0.021854092	0.012141678	0.02784205	0.001598742	0.121486346	0.001303397	0.077096101	0.003268731
8184x6218	0.787827874	0.003495154	0.013057949	0.029978792	0.046914002	0.005534758	0.005720853	0.098678857	0.003156572	0.00260776	0.003027429
9858x8789	0.633712981	0.002358247	0.03843003	0.078963826	0.070805363	0.011569551	0.004629907	0.069820043	0.031790983	0.031921963	0.025997106
8458x5090	0.473665283	0.083954293	0.067559768	0.149011767	0.019909252	0.014290021	0.003790458	0.124396193	7.54E-15	0.056972267	0.006450698
10233x10398	0.557080416	3.98E-15	0.000473666	0.060928514	0.119233397	0.104105217	0.016093943	0.015084148	0.00607111	0.084718754	0.036210835
8292x11209	0.492985329	0.001400569	0.258930559	0.0757298	0.083442542	0.017394926	0.007250568	0.001154662	0.033197449	1.31E-11	0.028513595
9216x10562	0.165723306	0.01065235	0.294299979	0.157262561	0.121023212	0.060461775	0.009327132	0.006436226	3.64E-10	0.137644613	0.037168845
11240x7014	0.000445464	0.039278457	0.072406764	0.473401447	0.114116565	0.065684201	0.01101296	0.022665488	0.064411543	0.132519073	0.004058037
6238x5419	0.288177457	0.002763987	0.199916437	0.045764355	0.04510107	0.155570093	0.002853584	0.03924463	1.63E-14	0.120782365	0.099826022
5782x7514	0.236637145	0.000806469	0.31821498	0.053203292	0.097805216	0.028536996	0.003672557	0.019157412	0.0635661	0.169428566	0.008971268
8012x10405	0.491783369	7.32E-15	0.031721376	0.053343982	0.034358542	0.027027877	0.097914554	0.004424862	0.127781257	0.117400336	0.014243844
7907x6380	0.600217298	0.301585211	0.002068306	0.009484046	0.018635343	1.45E-15	0.006792646	0.051949611	0.006537777	7.98E-08	0.002729683
9488x8790	0.843178136	0.001280946	0.009270985	0.040644653	0.029706395	0.007890328	0.020070753	0.012124646	0.001071833	0.016092783	0.018668544
10595x7821	0.139675466	0.03023583	0.007135179	0.452561659	0.111223319	0.027857831	0.005417269	0.02914246	1.73E-14	0.117081081	0.079669907
9120x9436	0.780599573	2.16E-15	0.01478395	0.076161887	0.012846493	0.023586473	7.65E-15	0.046759784	0.002150701	0.027072831	0.016038309
6346x10088	0.184629596	0.010358861	0.634888712	9.61E-15	0.059574115	0.036272192	0.01827173	0.002628764	0.00243338	0.021137997	0.029804654
6060x7674	0.199865587	0.001287022	0.377689653	0.126033299	0.023141089	0.01267825	0.006833386	0.057675139	0.062266546	0.122037515	0.010492513
6519x6546	0.663385252	3.52E-15	0.033983776	0.023211119	0.010879601	0.014087214	0.00772635	0.104420032	0.041490837	0.086407326	0.014408492
5776x5582	0.316098966	0.000591305	0.383620048	0.013664521	0.014943641	0.045565434	0.014517137	0.009981356	0.025465253	0.10025197	0.075300368
4946x6390	0.135856718	0.009261203	0.563782498	7.93E-06	0.088011003	0.020246384	0.00234849	0.042195605	0.01255648	0.055996889	0.069736798
4578x7035	0.28998947	0.001070334	0.245277409	0.072255322	0.119866698	0.001768871	1.73E-14	0.039423242	0.089788035	0.047897503	0.092663117
5513x10252	0.229973101	0.003464756	0.469112621	0.006712297	4.48E-15	0.0224209	0.027823143	3.64E-15	0.054267013	0.117648067	0.068578103
10326x10559	0.576592665	0.001174644	0.051161394	0.077349145	0.067359852	0.078371224	0.024973656	0.002291456	0.013044464	0.032302636	0.075378864
11052x6048	0.384408468	0.000940531	4.28E-09	0.158324723	0.120813086	0.148773515	0.002496475	0.079729159	0.024864133	0.029828939	0.049820967
10692x9269	0.591895392	0.000187954	0.07884418	0.099476964	0.106591712	0.029962833	0.001543519	6.03E-15	0.004846494	0.077764636	0.008886316
4959x10576	0.189523331	0.004072601	0.550591334	1.38E-14	0.090023365	0.036164774	0.006319028	0.03178852	0.00841175	0.056672436	0.026432862
9222x12494	0.357708256	0.007994472	0.256536057	0.007733651	3.35E-08	0.158008112	0.016456912	0.034618893	0.013644481	0.101507026	0.045792108
7255x4933	0.161934816	0.695463036	0.002135241	0.004716092	1.34E-05	0.090582445	0.001740732	0.019176429	0.000200727	2.95E-07	0.024036773
9204x7020	0.130428389	0.008598226	0.440805794	0.110968442	0.119920869	0.048277068	0.003564745	0.026554846	0.023537964	0.044731358	0.042612299
6606x4774	0.247514764	0.463544904	9.01E-15	0.028669265	1.49E-08	0.171313701	0.00230557	0.027094511	4.91E-15	4.80E-15	0.05955727
8738x5894	0.679927422	0.000111933	0.00708247	0.070224484	0.059329344	0.010554651	0.011690148	0.143160405	0.007552589	0.010356232	1.03E-05
7818x7508	0.790246894	0.000381165	0.008926061	0.006161577	0.024217549	0.008217736	0.003803197	0.146481965	1.84E-15	5.71E-05	0.011506802
5043x7838	0.091523931	0.002297853	0.479673773	0.032059623	0.03271179	0.0440348	0.069550797	0.012954786	1.08E-14	0.083608483	0.151584164
11424x6691	0.341283249	0.00542333	0.000380759	0.229135081	0.108376418	0.087308722	0.016809648	0.00021611	0.007280355	0.104025518	0.09976081
4953x8644	0.226571815	0.004962198	0.531811507	0.020527389	1.50E-06	0.025194764	0.028949394	1.72E-10	0.019659483	0.059340364	0.082981592
9021x7665	0.03373047	0.080459493	0.364210654	0.161809206	0.155151862	0.054830081	4.92E-14	0.033831577	1.16E-14	0.101057506	0.01491915
7632x7186	0.727330791	0.000930301	0.012644571	0.04460286	0.051810473	0.019615226	0.001776487	0.122749701	0.001195261	0.016114781	0.001229548
5693x8641	0.699463831	0.000300622	0.005571972	1.39E-06	0.015627391	0.009968063	0.047468191	0.016352578	0.034697499	0.08693245	0.083616011
11529x10394	0.196629004	0.03047382	0.080041756	0.104949257	0.038913716	0.244354768	0.02130384	0.018903718	2.66E-10	0.178456033	0.085974088
8011x10083	0.33372971	0.001758704	0.156155121	0.180973845	0.099989452	0.057546223	0.011169986	0.073411106	0.015742943	0.069522873	3.69E-08
7642x10406	0.338780062	0.001866495	0.057433395	0.047381015	0.095216185	0.074684711	0.249038132	0.019264487	0.070260047	0.040415195	0.005660276
6433x8639	0.576098322	3.78E-15	0.035776886	0.064779287	0.08418426	0.03742831	1.72E-14	0.079932708	0.010178424	0.111477904	0.000143899
10222x6856	0.165332298	0.015597174	0.14310498	0.36382287	0.124315445	0.025771406	0.000188444	0.073740403	0.008696172	0.029267555	0.050163253
8846x10563	0.609622547	3.42E-15	0.065867901	0.050809562	0.063894728	0.024682344	0.021430582	6.00E-15	0.041266845	0.086805702	0.035619788
8378x9116	0.629340092	0.000830735	0.040635812	0.147597429	0.053556578	0.033985504	9.58E-15	0.027354685	0.015136989	0.038884478	0.012677698
4114x6875	0.444244366	8.54E-15	0.228143803	0.036660682	0.058907588	0.011849874	1.33E-14	0.040847834	0.034231662	0.058084781	0.087029412
6902x10409	1.13E-13	0.022570281	0.205500067	0.015939472	4.02E-05	2.87E-09	0.599545462	0.016356916	0.140047588	3.06E-15	4.60E-15
6527x8800	0.778842985	4.88E-05	0.035964258	0.007725001	0.000197264	0.030157078	0.00260536	0.071189584	0.019940799	0.053328846	3.64E-10
7995x4931	0.139014025	0.765157667	3.13E-09	0.020658149	0.018414837	0.012906086	0.000475182	0.027883554	4.98E-11	0.003290664	0.012199833
6709x7833	0.756894301	1.20E-05	0.02713084	0.038003572	0.019245202	0.005821115	0.000624787	0.119766107	0.007505799	0.024995151	1.14E-06
9674x9112	0.737723206	0.193536438	0.000514722	5.65E-07	0.026108432	0.004376117	1.96E-15	0.027916292	0.001202292	4.06E-08	0.008621895
10126x5729	0.050342879	0.00866468	0.029307984	0.471010326	0.130661998	0.04457705	0.003219013	0.152586832	0.032057521	0.069970433	0.007601283
7915x8956	0.612404581	0.000461647	0.099639307	0.120969844	0.054895528	0.030055893	0.005207625	0.041621558	0.00108796	0.032205747	0.00145031
8481x12175	0.422566099	0.00179597	0.000139943	0.000688908	0.232059007	2.54E-11	0.006352946	0.057726069	0.016802218	0.039221071	0.222647768
6246x7996	0.788106529	2.41E-05	0.000348997	0.032857965	0.024640366	0.011145043	0.000918434	0.06045304	0.00203812	0.039084666	0.04038275
10515x11846	0.052132437	0.005213604	0.568621825	1.12E-06	0.101394588	0.07435972	1.57E-09	0.002048889	0.051148554	0.076288865	0.068790394
11239x6692	2.13E-13	0.019054829	0.452461942	0.182413826	0.125410606	0.045049207	0.006902857	0.031808421	0.014996469	0.084137814	0.037764029
9209x8308	0.529345143	0.154768667	0.070675809	0.123961886	0.054274206	0.008343581	0.014966532	0.025251255	0.01494413	4.04E-06	0.00346475
10422x11686	0.087850262	0.036922412	0.390163554	3.40E-06	0.141171311	0.119393141	1.62E-14	0.010588204	1.21E-14	0.145205322	0.068702397
4575x6069	1.74E-13	0.023745756	0.687980719	0.001598981	0.077172401	0.016040558	0.00766654	0.051623531	0.003405246	0.07113742	0.059628847
9579x8307	0.174321751	0.006956628	0.255250861	0.24263514	0.110360498	0.027162194	0.006068777	0.051248882	0.050994001	0.050769271	0.024231997
6996x10891	0.015396296	0.015168551	0.819753882	0.002258845	0.054790842	0.029972094	0.002392671	0.005946978	0.012304552	0.022828652	0.019186636
11067x10878	0.190783722	8.97E-14	8.75E-05	0.039554745	0.251522195	0.177242508	0.01940248	0.010621011	3.63E-14	0.189367951	0.121417927
6618x8316	0.650691907	5.99E-05	0.022339375	0.119436247	0.063600787	0.009947456	0.002963083	0.077479569	0.000248672	0.043029522	0.010203474
5596x7193	0.268797857	0.000319217	0.160540828	0.023685486	8.90E-09	0.128583023	0.007780161	0.076761299	0.012724105	0.276341272	0.044466742
6979x5739	0.072654896	0.011519087	0.021992921	0.564438311	0.016951306	0.080389116	0.001899152	0.099122397	0.002220957	0.111424595	0.017387262
9397x9274	0.658564444	0.000373022	0.045356547	0.102979362	0.063289256	0.020192794	0.003121396	0.039128711	0.03507297	0.021261061	0.010660437
11704x7495	0.291615308	0.000941733	0.005916508	0.256806178	0.031889707	0.086333081	0.005396722	1.94E-13	0.067117561	0.241927852	0.01205535
3376x7522	0.367150669	0.003580371	0.057120086	0.000811104	0.102788866	0.300330227	9.25E-08	0.047736231	0.007079052	0.012959556	0.100443744
10503x7982	0.125852677	0.005156342	0.024917826	0.526510701	0.09228367	0.033791963	1.33E-14	0.052225977	0.030816421	0.073935746	0.034508677
9855x7823	0.381904306	0.00045435	0.215690824	0.171426942	0.102310206	0.016764218	0.001837422	0.031411196	0.043885574	0.02193369	0.012381272
4482x5908	0.134117487	0.000705118	0.30635528	0.019373573	0.08085597	0.080178886	1.92E-14	0.045363595	0.012539949	0.241255147	0.079254995
9571x6053	0.376082371	0.026585127	0.135069177	0.194967467	0.06049003	0.039542033	2.48E-13	0.11875675	2.24E-07	0.032678259	0.015828562
5317x6710	0.347510896	0.008123448	0.179556601	0.075958075	0.064587398	0.054827502	0.014261075	0.027447252	0.005839328	0.097910231	0.123978193
7545x8957	0.694215035	8.52E-05	0.037050304	0.102501592	0.059193956	0.015163659	0.00938709	0.069817196	0.001967393	0.010213275	0.000405266
9303x8791	0.596856653	0.013332773	0.086394771	0.075909316	0.058033873	0.016348075	0.016741938	0.031775561	8.61E-15	0.03667639	0.06793065
9767x9272	0.758081448	0.000141089	0.017093687	0.043495851	0.068117694	0.006603684	0.000707026	0.092808856	0.001293161	0.011510167	0.000147337
5498x5422	0.131743991	0.007492408	0.516187051	4.47E-08	0.015084457	0.048698635	0.003023139	0.021010107	0.01352263	0.126798074	0.116439462
11894x8783	0.028007437	0.00838614	1.97E-10	0.869015477	6.37E-15	0.058963681	0.003603156	6.05E-15	0.006568489	0.020747838	0.004707781
7730x8957	0.637758243	0.000676698	0.085096318	0.117711037	0.064653243	0.014284795	0.001618278	0.039662375	0.002959863	0.004114503	0.031464648
9314x12333	0.383369252	0.006732019	0.202014818	0.019925607	2.29E-06	0.174955404	0.00738696	0.021606115	0.018751219	0.065254304	0.100002011
4865x10093	1.48E-13	0.013588903	0.819079089	8.30E-15	0.017118765	0.022129371	7.78E-15	0.020726574	0.019470287	0.060404051	0.02748296
11244x8302	0.128154242	0.006383557	0.077988413	0.328064143	0.045129267	0.082474326	0.012977193	0.011225669	0.046138547	0.240764867	0.020699777
9577x7663	0.613816751	0.273930431	0.01463446	0.015760576	0.035846315	1.08E-13	0.023965894	0.003289009	0.002708377	9.34E-07	0.016047254
8832x6377	0.529824137	0.002220448	0.054031552	0.115142176	0.08130543	0.024877807	0.01750879	0.134775091	0.000167223	0.020263141	0.019884206
9681x11366	0.300061294	0.002908546	0.241639081	0.002889367	0.226074027	0.081895462	1.33E-14	0.009317915	0.014878587	0.077620414	0.042715308
10870x7015	1.21E-13	0.022476563	1.89E-05	0.686562582	0.053732878	0.007305701	0.000942315	0.017009028	0.009725397	0.105383676	0.096842918
7352x6382	0.462179179	0.01997728	0.001238099	0.188412628	0.087125212	0.020206981	0.007291531	0.132959792	0.003212099	0.043705677	0.033691522
9390x7019	0.101158896	0.013469557	0.463098189	0.180663492	0.177171133	0.020772404	0.00622861	0.017935974	0.003988265	0.01551346	1.93E-08
9497x11689	0.005308349	0.02201812	0.664411288	0.017825596	0.114467994	0.057023089	0.003965775	0.010646161	0.01671909	0.058358355	0.029256183
5884x10573	0.031472266	0.003518496	0.606943138	0.016970268	0.000274767	0.001536763	0.189458948	0.003045746	0.061524382	0.028519029	0.0567362
9027x9275	0.426695214	0.490682479	0.001846202	0.017949995	0.032216818	0.00553789	1.15E-14	0.018939595	0.000698005	7.95E-05	0.005354299
7543x8313	0.508657529	0.000262004	0.138635957	0.109680235	0.080408529	0.024040981	1.40E-14	0.06790023	0.023358074	0.037339151	0.009717309
11618x9267	0.309638609	0.002920192	0.019357392	0.048714168	0.085364071	0.177730856	0.015604119	0.01282265	0.02153249	0.287226171	0.019089282
9489x9112	0.623315129	0.039823995	0.050585891	0.129928544	0.054249661	0.006634179	1.57E-07	0.047055527	0.008786767	0.016094468	0.023525682
7728x8313	0.535863852	0.003697764	0.109879016	0.098333811	0.076162991	0.025116837	1.46E-14	0.053947016	0.021203098	0.061300351	0.014495266
9312x11689	1.73E-13	0.017462593	0.676763179	0.002631376	0.142221946	0.058395614	1.02E-14	0.018528861	7.35E-15	0.059850304	0.024146128
4773x10254	1.55E-13	0.002406513	0.701458818	3.01E-05	0.135728952	0.056071786	0.011307078	0.018144307	0.010547218	0.046432271	0.017872934
10420x11042	0.389625503	0.003954881	0.12969961	0.079083732	0.18838421	0.075587907	1.31E-14	0.026830319	0.016919234	0.021397287	0.068517316
4397x8323	1.55E-13	0.006348109	0.720594139	0.011718164	0.089388712	0.027317362	0.00392116	0.045226279	6.34E-15	0.033283404	0.062202671
6240x6063	0.240340593	3.52E-14	0.192237657	0.081199843	0.090242767	0.074968912	0.009663985	0.09700203	0.016863591	0.150035321	0.047445302
8574x12336	0.5873228	0.002162217	0.00218699	0.001634188	0.209276677	0.041063482	0.010771295	0.034843473	0.030972126	0.020347974	0.059418778
5598x7837	0.01463836	0.004199962	0.657321048	0.042982752	1.32E-05	0.024127257	0.012449105	0.033341346	0.036172694	0.130738335	0.044015947
7548x9924	0.030219594	0.006942926	0.507947544	0.124345673	0.068312698	0.031956739	0.007106085	0.079081954	0.018274342	0.110926737	0.014885707
10125x5407	0.466928985	1.38E-14	4.84E-06	0.189850109	0.031932744	0.047984748	1.46E-14	0.201707799	8.93E-15	0.061590776	9.86E-15
8187x7184	0.897714082	0.028087167	4.27E-05	3.82E-12	0.012102331	0.002264336	0.035979214	0.011674928	0.006618111	0.002942711	0.002574446
8840x8953	0.847677754	0.044586418	0.009183865	0.012325356	0.026299058	0.002495281	0.006027955	0.044679621	0.002051714	4.32E-06	0.004668656
7361x9280	0.804859363	5.11E-05	0.018015915	0.050865628	0.024437048	0.020758554	0.00255444	0.043197848	7.22E-15	0.035255447	4.70E-06
6064x8962	0.336376331	0.002645498	0.042473767	0.126399165	0.099655884	0.042306311	0.014309338	0.023590492	0.131303551	0.170407469	0.010532195
10588x5567	0.146465858	0.008336727	0.167022679	0.336332615	0.032575172	0.064954759	1.38E-14	0.142235615	0.054710258	0.047274891	9.14E-05
3935x8486	0.589591657	0.000447467	0.061131063	6.43E-08	0.154617846	0.037811935	0.011975008	0.031235045	0.030041691	0.044843682	0.03830454
4403x10256	0.497574005	0.001497504	7.27E-10	0.003308987	0.06175004	0.299161001	9.88E-15	0.009130608	0.016630462	1.28E-08	0.11094738
7173x8315	0.827737341	0.000145361	0.03243326	0.040079474	0.022049281	0.012799863	0.003545288	0.034122254	0.009775252	0.01707168	0.000240948
5499x5744	0.031135384	0.019014077	0.769223894	0.024381697	2.59E-05	0.01685498	0.004319628	0.012747711	3.64E-13	0.0471262	0.075170484
6714x9443	0.418266241	0.000200755	0.056677482	0.227672513	0.038170998	0.070424364	0.006115437	0.05790424	1.41E-14	0.124567898	7.09E-08
8837x7987	0.193690562	0.065534145	0.039017898	0.175743162	0.118753959	0.062804866	0.1867181	0.034734858	0.059016357	0.048748376	0.015237716
4944x5746	1.74E-13	0.014448395	0.623326596	0.013392567	0.10892673	0.019235215	0.004796398	0.065970303	0.000356444	0.080379011	0.069168341
9203x6698	0.34825924	0.002707837	0.158536344	0.126860286	0.206650814	0.027401039	0.024345477	0.037589536	0.00432893	0.038844881	0.024475616
10127x6051	0.342240033	0.00162388	0.075565023	0.268801526	0.064393974	0.024106353	0.001481165	0.122725741	0.034165688	0.049376843	0.015519775
5967x7513	0.225250597	0.00098075	0.198718307	0.125053527	0.061211475	0.072253871	2.15E-14	0.058221515	0.051249088	0.20685961	0.000201261
9673x8790	0.762587194	0.000837866	0.001521146	0.038236202	0.051545173	0.010495599	0.008834898	0.088587006	0.005787714	0.020824061	0.010743142
8758x12013	1.89E-12	0.004354024	0.6378411	0.022142827	0.157125166	0.067325556	9.04E-15	0.017201647	1.08E-14	0.052308473	0.041701208
8461x6056	0.688143952	0.000309073	0.032031543	0.046650943	0.060680742	9.72E-07	0.009054945	0.145652748	0.001488356	0.006906855	0.009079869
8650x7344	0.305926711	0.031630743	0.153665964	0.18049898	0.098317686	0.085734208	0.066096445	0.017008928	0.005326248	0.041942252	0.013851835
7185x12179	0.406175459	1.65E-14	0.115582562	1.13E-05	0.211241476	0.088556374	1.46E-14	0.040109788	0.01962365	0.065089367	0.053609986
7444x6221	0.709957654	0.000243622	0.012647061	0.032132514	0.027509822	0.020215661	0.004243817	0.152413872	5.43E-15	0.029396041	0.011239937
9395x8630	0.539836278	0.014638845	0.081435239	0.077009739	0.086034998	0.035332837	0.022492988	0.031578014	8.08E-07	0.062294485	0.04934577
4400x9290	0.319822377	2.21E-14	0.315960205	0.000179196	0.057282919	0.070446265	0.016463372	0.025991092	0.020516921	0.102659942	0.070677713
11068x11200	0.188862968	0.006089817	0.255971801	0.019462768	0.09552622	0.210096453	2.06E-14	0.002432117	0.013205645	0.178973955	0.029378257
5036x5584	3.89E-07	0.016326887	0.597197095	0.008779021	0.108626117	0.046139082	0.00566936	0.044916432	9.95E-15	0.095665097	0.07668052
5788x9446	0.307087621	0.001664713	0.369762431	0.05141151	0.10485933	0.06810475	0.01329559	8.97E-08	0.014509971	0.002614103	0.066689891
8849x11530	0.080052637	0.008768703	0.64991528	0.003817636	0.116405668	0.053316349	0.004408598	0.008605942	1.21E-14	0.059467899	0.015241289
11893x8461	0.448707468	0.000606698	6.36E-07	0.075693413	0.074210038	0.134461774	0.013233668	0.006133628	0.0744454	0.146350582	0.026156696
6802x7994	0.796632413	1.20E-15	0.015873876	0.028690577	0.019498424	0.007082436	0.006653058	0.078186471	0.005410295	0.034420972	0.007551477
4485x6874	0.362942819	0.000987431	0.286799653	0.019241861	0.022513787	0.01557623	0.00363514	0.044008676	0.13778827	0.031999915	0.074506217
4296x5909	0.38515608	0.006149385	0.026063891	7.22E-05	0.242723116	0.062316098	1.48E-14	0.062677379	0.011037597	0.01142505	0.192379214
9110x6537	0.291666717	0.000803426	0.206787953	0.187192961	0.159698689	0.009358686	0.00815757	0.078871391	0.020325253	7.86E-05	0.037058798
5408x6227	0.298189436	0.001112292	0.381350741	6.64E-10	0.03411724	0.023680858	0.012741088	6.76E-06	0.05144691	0.103547009	0.093807664
7174x8637	0.779213467	0.000364268	0.015591676	0.058859088	0.045573027	6.49E-06	7.34E-15	0.035749553	0.032924159	0.011052589	0.020665685
9776x12171	0.217674249	0.025893422	5.97E-13	0.024705292	0.234627278	0.060626113	0.007576616	0.028297851	0.000454138	0.19030738	0.209837661
5039x6550	0.048896892	1.08E-13	0.723208695	0.03279983	0.01285096	0.002535297	0.015513445	0.004798208	0.012443248	0.040572938	0.106380487
5963x6225	0.10472794	0.034669669	0.233518549	0.007034461	0.027694697	0.155355475	0.006733962	0.106987214	2.08E-14	0.225661876	0.097616158
9943x6374	0.167401912	0.004562732	0.026623663	0.297678377	0.17638038	0.039123146	1.81E-14	0.151068129	0.012662291	0.098967625	0.025531744
7810x4931	0.208235206	0.624062598	8.18E-06	0.019308708	0.025603003	0.057708565	1.02E-14	0.040467291	0.004368625	4.15E-06	0.020233674
10219x5890	0.135267704	0.009016606	0.242644254	0.265067031	0.067863689	0.026905991	0.000657731	0.144997118	0.026416976	0.037828391	0.04333451
4027x8325	0.519236008	0.000432732	0.02263799	2.19E-10	0.063681593	1.19E-14	0.019040292	0.029216643	0.166730031	0.078779754	0.100244956
5424x11379	0.417500854	7.41E-15	0.251684889	0.03297964	0.09373884	0.0438002	1.37E-14	0.03061137	0.054999991	0.034524048	0.040160168
7829x11050	0.197428276	0.005628849	0.582786812	0.026958096	0.10984734	0.021144984	0.005775324	0.002811625	0.010653002	0.003139532	0.03382616
9494x10722	0.216718413	0.013574319	0.185232667	0.14123409	0.134752953	0.054325739	2.91E-11	1.38E-14	0.027219293	0.180395306	0.046547221
7828x10728	0.350912508	0.002642775	0.284246836	0.096971659	0.036898575	0.066782714	0.068987861	6.22E-15	0.02193851	4.87E-06	0.070613688
8179x4608	0.018253956	0.976362126	4.40E-05	7.73E-08	2.80E-16	6.40E-16	0.001086752	0.000236896	0.000713039	0.001129145	0.00217404
7266x8475	0.726232774	0.000438762	0.039923003	0.071726316	0.049969059	0.00319321	8.88E-07	0.060638975	0.014100141	0.001711735	0.032065136
6432x8317	0.742222598	0.000386322	1.35E-05	0.04018571	0.022573426	0.011768161	0.005453805	0.068299461	0.009976257	0.066830358	0.032290421
7998x5897	0.691498534	0.11162034	0.003837977	0.007896004	0.043098825	0.00698768	0.000689133	0.102035787	0.011328662	0.020257729	0.000749329
6242x6707	0.292390149	0.000494334	0.151895385	0.104519951	0.019529683	0.074012038	2.74E-05	0.140269711	0.0154846	0.172723865	0.028652836
7363x9924	0.159789284	0.003366266	0.193593567	0.230086322	0.02518482	0.104286686	1.88E-14	0.080703635	0.045229013	0.148928948	0.00883146
10324x9915	0.524550822	0.002053099	0.079295746	0.144815653	0.060446509	0.041837991	2.18E-13	0.008095382	0.020965435	0.111235465	0.006703898
7259x6221	0.284901204	0.019268364	0.113966292	0.285977119	0.05823844	0.009356818	0.003090287	0.1741229	0.016617748	0.02734567	0.007115158
9669x7502	0.513037723	0.28464234	0.013639793	0.03485062	0.08676313	0.00511321	0.037334741	0.000831752	0.002745234	0.007298231	0.013743226
4398x8646	0.003855837	0.015817898	0.683758842	0.041391141	0.065587136	0.010938816	0.010641318	0.039726201	0.06236516	0.033245655	0.032671996
5414x8159	0.647667638	1.85E-15	0.001067408	0.01289368	0.046843848	0.107175693	0.00696068	0.031131363	0.009223082	0.048552503	0.088484105
4955x9288	1.21E-13	0.017651377	0.839146021	6.02E-07	0.034734551	0.025942108	0.006816458	0.007862965	0.011806604	0.035268048	0.020771265
6068x10250	0.47178867	0.00022504	0.362314782	1.97E-12	0.02735572	0.025725061	0.024596629	2.41E-15	0.05543038	4.65E-06	0.032559069
9866x11365	1.88E-13	0.019005149	0.504228771	0.07239905	0.23490466	0.043355486	0.002616532	0.028766421	0.011040132	0.047881659	0.03580214
4401x9612	0.565293087	0.000465946	0.084026432	7.86E-13	0.109308715	0.037342954	0.028452804	0.023478395	0.052456208	0.052924804	0.046250655
8834x7021	0.16986639	0.013229271	0.354125882	0.160239255	0.187784939	0.034176658	0.019921832	0.03011219	0.000250168	0.028677926	0.00161549
5604x9769	0.043816957	0.004326885	0.799954523	9.48E-15	0.015710981	0.063182203	0.004483818	5.95E-15	5.52E-15	0.048292988	0.020231644
6983x6705	0.463850411	0.000504686	0.084584779	0.214945694	0.027672559	0.015301413	9.69E-05	0.160700386	0.004035773	0.023013047	0.005294372
10403x5567	0.328833538	0.001136547	5.41E-06	0.249594712	0.085053355	0.066056559	0.005008837	0.136796201	0.019367989	0.082854222	0.025292632
9403x11206	0.000197618	0.025553191	0.494985474	0.087730532	0.111251433	0.087867657	0.002070236	0.006895943	2.03E-06	0.09126518	0.092180709
6987x7993	0.456393187	0.000899401	0.129483877	0.174956963	0.069480581	0.014203948	1.59E-14	0.052579809	0.018360804	0.083641338	9.25E-08
5607x10735	0.087836223	0.001234811	0.642405438	2.69E-13	0.045018142	0.014991384	0.018532559	0.000633156	0.026520285	0.088560057	0.074267944
5974x9768	0.491059991	0.001305803	0.167927742	0.008927026	1.89E-13	0.214497887	0.003857322	0.004200877	0.005183923	0.00974368	0.093295749
8294x11853	0.477944149	9.84E-15	0.148940811	0.04417206	0.067935675	0.039784039	2.33E-05	0.007038019	0.077898194	0.035189604	0.101074187
5603x9447	0.080234107	0.010623922	0.73229085	0.02221025	0.017423164	0.034341935	0.001408576	7.89E-15	7.78E-15	0.071872327	0.029594868
4489x8162	0.03154998	8.71E-14	0.628536847	0.040588632	0.091367062	0.01513559	1.94E-06	0.035363464	0.004741818	0.016416536	0.136298135
9026x8953	0.767148483	0.025718245	0.006583088	0.049150975	0.074145957	0.015969639	0.008964932	0.021874349	0.009758404	0.013737323	0.006948605
11430x8623	0.274013775	0.003496167	4.43E-08	0.210553785	0.065900394	0.064597426	0.020472919	0.010644074	0.136412222	0.204558062	0.009351133
4770x9288	0.169329478	0.005522186	0.642759424	1.02E-14	0.020625195	0.042607775	0.009473769	2.04E-05	0.006781693	0.056486361	0.046393768
10145x11847	1.23E-12	0.012140361	0.394636403	7.12E-12	0.219573702	0.069036838	1.54E-14	0.004285586	2.43E-14	0.204956592	0.095370517
5703x11862	0.296763049	0.039061526	1.98E-05	0.015244405	0.080656152	0.251642254	0.027172272	0.056068313	0.090709471	0.001559071	0.141103691
5405x5261	0.23921435	0.004453653	0.220930609	0.030062666	0.110468384	0.107229613	0.013468409	0.019534494	1.75E-14	0.110882202	0.14375562
5512x9930	0.00159198	0.006145038	0.844581594	6.69E-15	4.95E-15	0.036744198	0.00702429	0.000715649	5.04E-15	0.062513125	0.040684125
10035x6212	0.483113957	0.001000802	0.07180229	0.170731494	0.089189853	0.007823957	0.003665328	0.129289311	0.00779933	0.005727422	0.029856256
8283x8311	0.464399865	0.004512448	0.195291917	0.04840747	0.079259928	0.066092682	0.003355069	0.005916151	1.55E-14	0.062639966	0.070124504
6801x7672	0.479758624	8.93E-15	0.19611038	0.127891014	0.004691471	0.014029829	0.004935825	0.050542961	0.072108187	0.025272226	0.024659483
6716x10087	0.201696228	0.049583027	0.098475746	0.040547383	0.000864572	0.011456829	0.431533342	0.017715447	0.126060451	0.014483975	0.007582999
8935x9436	0.590041203	0.000481991	0.045961206	0.161025504	0.062872978	0.027137704	0.002477518	0.048901858	0.000115657	0.022827788	0.038156593
10230x9432	0.713233549	2.74E-15	0.01837139	0.067987622	0.058557005	0.025727522	0.00201809	0.071172316	0.000242983	0.042688468	1.05E-06
11061x8946	0.253691807	0.029833824	0.016635722	0.15385103	0.104933484	0.096564983	0.006249424	2.71E-06	0.006626748	0.270731032	0.060879233
9014x5411	0.821891536	0.000421361	4.49E-05	5.13E-10	0.04561382	0.008141898	0.0056564	0.072011381	0.017076217	0.020606828	0.008535673
5136x7999	0.311213919	0.002733979	0.335452003	0.000725556	0.068864315	0.074996783	0.023976206	0.007180286	1.41E-14	0.108965841	0.065891112
10691x8947	0.315076156	0.009379129	0.070005006	0.150715592	0.086045346	0.055540186	0.012187754	0.004887331	0.112849617	0.163016468	0.020297413
8190x8150	0.397563315	0.120378352	0.141564256	0.084915028	0.079063169	0.06246425	0.0022813	0.015343511	0.026797394	0.060222099	0.009407326
5221x5584	1.83E-13	0.052374307	0.598039832	1.61E-05	0.043574882	0.043647213	0.002782721	0.038790296	1.02E-14	0.181983696	0.038790955
7725x7347	0.799794169	0.002595473	0.009253023	0.031487882	0.027644164	0.02721845	0.001133557	0.09565511	3.58E-15	0.005214165	4.01E-06
8936x9758	0.340960122	2.02E-14	0.168601264	0.157148438	0.111340319	0.071451375	1.35E-14	0.055646068	1.27E-14	0.079557893	0.015294521
6808x9926	0.749128811	0.000199631	0.028261149	0.040111286	0.011902753	0.052966167	0.013505933	0.010024029	0.03540178	0.057414089	0.001084373
10139x9915	0.777211221	0.000156387	0.00611514	0.069434706	0.024021205	0.048907503	0.0042741	4.48E-15	0.005042706	0.064567149	0.000269882
9398x9596	0.683413526	2.03E-05	0.002083539	0.061896593	0.105865646	0.02586816	0.010612531	0.03001919	3.16E-11	0.043784611	0.036435895
9940x5408	0.485303947	0.001319607	0.00766495	0.15222118	0.042330191	0.077027273	8.39E-13	0.117350776	0.003966797	0.020617487	0.092197792
4587x9933	0.074995321	0.004166574	0.535306716	0.010988512	0.086232162	0.020824773	1.85E-05	0.060038972	0.05579509	0.08117419	0.070459212
9682x11688	0.189413409	4.14E-14	0.371986658	1.20E-08	0.147338545	0.138851942	0.003628538	0.008039933	1.59E-14	0.119618469	0.021122494
6533x10732	0.05491306	0.003622376	0.755430625	0.019696418	0.048409639	0.031612464	0.015613723	1.38E-14	0.011548227	0.035635191	0.023518276
5873x7031	0.113861542	0.004958896	0.353502476	0.075847057	0.041634959	0.075101472	0.004181553	0.08316689	0.054896445	0.164537465	0.028311247
7441x5255	0.156746154	0.159185956	0.087078636	0.153405542	0.080971739	0.059913773	1.85E-14	0.117341707	0.048473552	0.115306546	0.021576396
9765x8628	0.632502489	0.001811517	0.048473725	0.127649368	0.057745124	0.026629741	9.66E-15	0.070575394	0.003345781	0.021012548	0.010254312
8275x5735	0.586424876	0.001442085	0.022322439	0.08075664	0.077859313	0.02914868	0.012009569	0.125457814	0.000173021	0.034708339	0.029697224
7640x9762	0.147435693	0.008135467	0.179864203	0.327194506	0.109709911	0.033928404	0.004236194	0.10188115	0.013203194	0.068090817	0.006320461
7270x9763	0.221561433	0.004343481	0.280133113	0.194882724	0.042858385	0.046104792	0.019248386	0.078940959	0.035480645	0.069030964	0.007415116
8470x8955	0.622105333	0.004090363	0.080553493	0.089290034	0.070562844	0.038480812	0.012318499	0.043024377	0.01671058	0.009905804	0.012957861
6252x9606	0.517871671	0.006623229	0.000453741	6.46E-05	0.076180016	0.051101869	0.038863712	0.026000352	0.062394558	0.110876262	0.109569994
9205x7342	0.275449049	0.01627091	0.10473223	0.095342494	0.230640597	0.074523336	0.035349976	0.010934411	0.02340249	0.097998815	0.035355691
4859x8161	0.022477317	0.008615209	0.767442462	0.027163499	0.025629414	0.005144112	0.003833782	1.73E-14	0.001118881	0.045090712	0.093484612
7627x5576	0.772110537	0.002265045	0.027139439	0.007322538	0.041305684	0.010545228	0.005079576	0.102527464	0.017346344	0.009197761	0.005160384
8375x8150	0.322449703	0.504999408	0.033526263	0.032885873	0.050205392	0.007502223	0.00062369	0.000111892	0.040956777	0.000218608	0.00652017
11709x8783	0.165042753	0.010963412	0.132699296	0.256942228	0.077279855	0.101470516	0.008333275	0.013729885	0.032570451	0.152302062	0.048666265
5417x9125	0.442161652	1.55E-14	0.194987412	0.017642356	0.051599477	0.123915222	0.037597577	0.005905311	1.51E-14	0.01820352	0.107987474
7827x10406	0.347298734	0.002367715	0.02114296	0.029759929	0.022761645	0.018140914	0.383062653	0.021226284	0.08699352	0.067245606	3.93E-08
9019x7021	0.267906076	0.003574996	0.277787013	0.130781414	0.130234637	0.036132942	0.039316709	0.031939973	0.00119607	0.070020305	0.011109865
9763x7984	0.510973226	0.002493606	0.139090267	0.10580818	0.096915473	0.013134462	0.004690072	0.037086724	0.004969787	0.028083289	0.056754914
8199x11049	0.250315108	0.000159456	0.440753119	0.03167602	0.111575597	0.051332594	1.47E-14	9.26E-09	0.028897481	0.042040747	0.043249868
8557x7183	0.324357548	0.007111298	1.40E-12	1.54E-05	0.198905268	0.011921404	0.315308044	0.032978112	1.06E-14	0.047222302	0.062180621
5682x5099	0.420393503	0.006733675	0.000152376	0.00629413	0.031418096	0.266762998	0.008246171	0.04820689	0.008488387	0.032258926	0.171044849
8460x5734	0.412220869	0.002002198	0.022293062	0.158326801	0.084564052	0.036053209	0.010135205	0.213307748	8.77E-15	0.047395986	0.013700871
4960x10898	0.324982731	0.00023066	0.192304208	2.73E-06	0.166889515	0.071734013	0.015756991	0.03123005	0.065899875	0.06780633	0.063162898
6807x9604	0.341706512	0.000186867	0.077194677	0.145397257	0.111793876	0.08397566	0.013944157	0.087957652	0.006311379	0.12753465	0.003997313
8473x9921	0.365252383	0.000598292	0.056181045	0.196819952	0.062943976	0.075643571	0.001851219	0.057444142	0.056892234	0.109659656	0.016713529
9581x8951	0.640050597	0.238310916	0.003119098	3.22E-08	0.054261002	1.36E-12	0.018860515	0.021544982	3.36E-15	0.00232247	0.021530387
10603x10397	0.576969541	0.016224653	0.037182188	0.116975972	0.084237882	0.043288911	0.002790159	0.010172628	0.020091906	0.06039504	0.031671121
8841x9275	0.643160878	0.001226648	0.046977342	0.101008673	0.07635493	0.024539649	1.07E-14	0.064977136	8.01E-07	0.025859868	0.015894076
8086x4447	0.007475959	0.988700563	0.000163564	1.65E-05	0.0028536	1.80E-13	0.000483167	0.000306603	5.32E-16	1.20E-14	6.32E-10
8003x7507	0.568336978	0.383789303	0.001724447	9.04E-16	0.00664913	0.002243574	0.004136505	0.033120063	6.58E-16	4.08E-16	2.81E-16
6908x12341	0.555420346	0.000183913	0.071570456	1.14E-09	0.106025372	0.159157208	1.20E-14	0.029519185	1.70E-14	0.005336079	0.072787441
8554x6217	0.769045382	0.000296974	0.026808968	0.037994071	0.042854157	0.003483666	0.00867369	0.073219283	0.005744991	0.010312718	0.021566102
10681x5727	0.164040573	3.93E-14	0.204624768	0.345753897	0.054630297	0.059881656	1.34E-14	0.107900407	1.89E-11	0.048475351	0.014693051
8191x8472	0.213090932	0.034981906	0.275765084	0.157639328	0.088928562	0.027675304	1.18E-05	0.034581527	0.03320777	0.086257241	0.04786051
11523x8784	0.071494128	0.02667463	1.83E-13	0.558153606	0.068709096	0.062523749	1.46E-14	0.007569585	0.016998828	0.146760042	0.041116336
6611x6384	0.651435452	0.031997331	0.045084115	0.024571967	0.040901647	0.045412191	1.05E-14	0.106409396	2.52E-09	0.039043229	0.015144669
8277x6379	0.681826464	0.00122512	0.017049703	0.02001218	0.059663017	0.047721595	0.013769961	0.122962878	0.010157479	0.025611459	1.44E-07
6529x9444	0.383713394	0.001867657	0.062618147	0.111938711	0.109252282	0.090549601	0.007508687	0.03458868	0.036423658	0.161535149	4.03E-06
8287x9599	0.72728124	0.012435902	0.006129045	0.054552452	0.086532298	0.019651154	8.66E-15	0.048286165	0.004399298	0.038348531	0.002383916
7447x7187	0.766768873	0.000921971	0.013191938	0.02129796	0.04248813	0.021837862	0.007687751	0.087590641	5.54E-15	0.028919932	0.009294942
5419x9769	5.21E-12	9.68E-14	0.893947951	5.61E-15	0.015098193	0.019150656	0.015543811	6.52E-06	0.002316247	0.040425	0.01351162
8368x5896	0.704281996	0.000516247	0.020216065	0.059981136	0.069690197	0.005228479	0.00569701	0.110009693	0.022756636	6.03E-06	0.001616508
11425x7013	0.102712525	6.87E-08	0.052475891	0.480926105	0.140706256	0.039904611	0.001521824	0.010491239	0.022749709	0.091652327	0.056859444
10036x6534	0.216946397	3.40E-14	0.19411663	0.251332212	0.171770294	0.026088169	1.37E-14	0.045250349	0.012356409	0.019683934	0.062455606
5790x10090	0.085740442	0.005844073	0.754306954	0.011668582	0.008580197	0.024617444	0.009007349	1.31E-06	0.031510936	0.019635876	0.049086835
7160x4450	4.59E-15	0.999558101	5.29E-16	5.35E-17	3.53E-05	0.000272246	3.72E-05	1.52E-12	9.71E-05	3.89E-16	1.21E-12
9761x7340	0.335104841	0.01483626	0.143022827	0.182845268	0.164849308	0.005467008	0.024518555	0.049140943	0.025292357	0.022611915	0.032310718
9869x12331	0.413782797	0.005311772	0.045915807	0.003686463	0.163220502	0.086644659	0.011155257	0.052227335	0.009926703	0.026112742	0.182015964
5879x8963	0.354658249	0.000679491	0.072335956	0.150590073	0.047329399	0.005834436	0.030165367	0.005734305	0.135611356	0.136043305	0.061018064
8944x12334	0.498044188	0.012253998	0.082649275	2.80E-05	0.103955007	0.064956971	0.011730863	0.052668724	0.032200899	0.045776539	0.095735521
8930x8148	0.622361519	0.015866758	0.012017633	0.087927602	0.106590967	0.035397231	0.006862671	0.03355336	0.004982052	0.031070711	0.043369495
5315x6066	0.130022413	7.81E-14	0.535264508	0.004705732	0.03052748	0.04013492	0.014402789	0.012618694	0.008257264	0.13040928	0.093656918
10132x7661	0.208999065	0.003290562	0.016884329	0.398688331	0.154545931	0.030850467	0.012102388	0.084696284	0.025820615	0.063055481	0.001066547
5134x7355	0.387634105	0.000854391	0.187840867	9.80E-05	0.06749958	0.10029919	1.33E-14	0.028312515	0.007504088	0.109846375	0.110110851
9863x10399	0.393513904	0.00108376	0.148741431	0.132474955	0.088149511	0.090957009	0.004358785	0.015235526	6.23E-09	0.11087464	0.014610473
6441x10893	0.072262184	0.005273123	0.773282429	0.002926064	0.030054926	0.023516434	0.01819499	0.00287628	0.008775185	0.021434453	0.041403932
4771x9610	0.163962007	0.005452372	0.511583288	4.61E-12	0.083196213	0.047617022	0.008668286	0.011853016	0.030156459	0.092069158	0.04544218
7367x11212	1.19E-13	0.002251967	0.758012012	0.016568938	0.161631039	0.027144824	0.000661331	0.010076037	0.009997293	0.001476419	0.01218014
5600x8481	0.647079701	0.000198647	1.32E-14	0.014938295	0.040590365	0.029191671	0.040997166	0.032611308	0.031574792	0.095250142	0.067567911
9864x10721	0.420770837	3.55E-05	0.040447081	0.061025145	0.111752713	0.215304445	0.002243728	0.007723809	0.015754741	0.117571711	0.007370275
9111x6859	0.511593439	0.00031149	0.151387662	0.128242289	0.055750965	0.001269091	0.059379618	0.02159944	0.010534852	0.025422541	0.034508613
7268x9119	0.723765769	7.66E-05	0.036052752	0.102489347	0.028366063	0.016399214	0.00097114	0.05026013	8.91E-15	0.040049007	0.001569929
5509x8964	0.555842357	0.004072091	0.071377467	0.004629214	0.077691425	0.118367851	0.00823838	0.009449325	0.004814483	0.033413294	0.112104114
7923x11533	0.053986598	0.013060778	0.674849523	0.045167919	0.110325999	0.032210238	0.004841891	0.004109317	1.10E-14	0.040509566	0.020938172
6522x7512	0.73101758	0.138438161	0.015665723	0.026987284	0.002216761	0.001123823	0.003356761	0.051266938	0.000729597	3.94E-05	0.029157941
6894x7832	0.611631597	0.000308903	0.105349968	0.137051671	0.04021601	0.011686628	3.71E-06	0.048357254	0.007358257	0.004885912	0.033150088
8105x10566	0.213840472	0.003114319	0.100206318	0.132870814	0.083600335	0.049238807	0.168958992	0.030704035	0.14257156	0.040193885	0.034700461
10599x9109	0.397622074	0.001309359	0.062230402	0.114168157	0.019661133	0.101981551	0.01195607	0.015748381	0.014958403	0.18722829	0.07313618
5696x9607	0.101728513	0.006044098	0.719465535	0.009598797	0.062516881	0.037060609	0.012007069	1.28E-09	7.17E-15	0.03121284	0.020365657
10146x12169	0.354806476	0.005534266	0.062274738	3.37E-07	0.137457942	0.091022406	0.005221659	0.038537825	0.011606436	0.026869706	0.266668208
6976x4773	0.089622323	0.862471591	5.48E-12	0.00225773	0.005893775	0.026287208	0.000565965	0.005230838	6.08E-10	2.46E-08	0.007670545
10314x6694	0.040498706	0.007962793	4.62E-05	0.618931118	0.150114901	0.020178447	1.31E-14	0.044890733	7.98E-15	0.087393503	0.029983578
6705x6867	0.754230641	1.72E-15	0.037009351	0.011782821	0.016293491	0.006386114	0.009158739	0.147582997	4.90E-15	0.017547477	8.37E-06
6804x8638	0.746391379	9.05E-05	2.39E-09	0.026131449	0.038313578	0.019286032	0.008588843	0.1144319	0.00073465	0.046006473	2.52E-05
4957x9932	1.24E-13	0.013087409	0.845389216	7.07E-15	0.023454905	0.02215249	0.002185011	0.006814867	0.014642828	0.045552246	0.026721029
5890x12183	0.348323735	0.003486289	8.11E-13	2.52E-08	0.113783792	0.305991567	0.000329117	0.050901678	0.035599983	2.10E-09	0.141583812
5688x7031	0.244467202	2.89E-14	0.268415618	0.049108164	0.03409568	0.067226141	0.023110797	0.051209322	0.030692709	0.202613078	0.029061289
7831x11694	0.230358015	4.01E-14	0.345459618	0.014332571	0.183736634	0.088951286	1.55E-14	0.027368515	0.01887352	0.067472961	0.02344688
4204x6070	0.264923678	0.005592598	0.035226644	0.083527477	0.127144082	0.162931638	0.011974787	0.032939233	0.012260659	0.125465151	0.138014053
10052x11687	0.291638623	0.00053456	0.28352976	0.012537337	0.160677302	0.062922196	0.002691533	0.004306642	0.005812753	0.088429556	0.086919738
7078x7510	0.714111122	0.050963817	0.082578113	0.039928598	0.020738077	0.00092788	0.038996366	0.005954493	1.72E-05	0.003119489	0.042664866
11146x6531	0.026986148	0.0133927	0.363998423	0.141693787	0.142118763	0.054772281	1.74E-14	0.063394981	0.062708061	0.129765214	0.001169641
4676x8806	0.171331486	2.26E-10	0.620787377	1.20E-14	0.040102438	0.033329158	0.017829682	0.017456581	0.007225753	0.057995579	0.033941946
10792x11684	5.72E-08	0.051282806	0.450342522	0.06455535	0.213114031	0.065978126	0.006540776	0.009580158	0.016571849	0.092411069	0.029623257
9668x7180	0.228822591	0.047180174	0.298924861	0.148105244	0.161226017	0.007551524	0.021059982	0.058829364	0.005302114	0.009250519	0.013747608
6063x8640	0.78881768	5.10E-16	3.98E-09	8.46E-09	0.004122639	7.69E-10	0.007438625	0.034335831	0.059423824	0.067811438	0.038049949
10328x11203	0.414398823	0.000533226	0.158258991	0.116933543	0.131331452	0.050194392	0.01811899	0.014913823	0.020867921	0.000173915	0.074274924
10232x10076	0.514688454	0.000352602	0.058412881	0.200980305	0.057413294	0.06559395	1.20E-14	8.35E-15	0.00483843	0.067343199	0.030376885
7549x10246	0.217791187	0.003947329	0.005283681	0.226635187	0.042425203	0.030424632	0.290929975	0.045828394	0.065494984	0.060231406	0.011008021
7458x10729	0.248314563	0.000430401	0.511928628	0.027768412	0.081081271	0.073237302	0.049904879	5.45E-15	4.24E-08	5.65E-09	0.007334495
6990x8959	0.884078644	1.00E-06	0.002845209	0.009404578	0.019220084	0.005057482	3.48E-15	0.065566083	0.005527664	0.007650733	0.000648517
11620x9911	0.310498769	0.006742942	6.44E-14	0.029480805	0.177063716	0.136410835	0.012698209	0.009945574	0.016529196	0.273923268	0.026706686
8271x4447	0.015597463	0.981281825	0.00019713	2.24E-14	4.34E-10	6.05E-15	0.001226173	0.000571326	0.000130036	9.78E-05	0.000898252
6437x9605	0.695749585	6.49E-08	2.50E-08	1.51E-09	1.32E-09	0.061445861	0.039432569	0.004971388	0.036126965	0.11452786	0.047745679
5591x5582	0.191935188	0.003640765	0.413577336	0.028790683	0.028623479	0.043046225	0.018364198	0.01975303	0.020709025	0.129212265	0.102347805
5038x6228	1.11E-07	0.013596522	0.780986541	0.016299056	0.057319051	0.018144673	0.002548869	0.019045391	5.49E-15	0.048455492	0.043604293
8382x10404	0.635832218	0.000238946	4.65E-09	0.047184512	0.051994543	0.032550112	0.02523843	0.052866367	0.04524913	0.097326482	0.011519254
4761x6390	0.004955628	0.015429877	0.768562022	0.010745038	0.04950534	0.010273817	0.005239157	0.046496055	0.003044743	0.03873749	0.047010833
9200x5732	0.669996756	0.061363249	0.026174004	0.034171866	0.022140359	0.005470026	0.002479493	0.152315219	0.01037456	0.006552956	0.008961511
6248x8640	0.524506322	0.000446219	0.019857894	0.132429908	0.017461887	0.036521668	0.00994335	0.08182297	0.016939638	0.126443875	0.033626267
9861x9755	0.536260577	0.00048655	0.006717731	0.122709221	0.118517812	0.063485822	1.28E-14	0.081523958	1.12E-14	0.062684859	0.00761347
6075x12182	0.603980687	0.00021811	0.001291612	0.001184514	0.077160836	0.17495789	7.55E-12	0.019077511	0.063124129	2.99E-06	0.059001717
7164x5416	0.021302044	0.055392742	0.037935266	0.564427276	0.043222002	0.072282254	1.58E-14	0.125231469	0.006887464	0.072488185	0.000831299
7448x7509	0.64001275	0.003061316	0.131126261	0.083310486	0.038432369	0.000760694	0.01545794	0.034323775	0.000214327	0.013857308	0.039442774
6152x7513	0.669138054	6.95E-05	0.057242875	0.018322256	0.032560879	0.046527851	0.010613906	0.052054337	0.020414989	0.081684766	0.011370596
9302x8469	0.514768011	0.004656239	0.006419808	0.180933629	0.118355018	0.026389571	0.014552013	0.04602058	0.015577673	0.028843396	0.043484061
4855x6873	0.022184625	0.015839669	0.782818516	0.017724716	0.018467361	0.00497733	0.004241936	0.008820006	0.011701983	0.059436823	0.053787034
7070x5256	0.070367668	0.106605661	0.128120595	0.194933653	0.151633259	0.061293043	0.012956986	0.092165478	0.007048337	0.11842916	0.056446159
5796x11700	0.434826725	9.11E-05	0.201969746	8.13E-07	0.103922685	0.055902049	0.005939121	0.029851368	0.056888478	0.074789646	0.035818249
9113x7503	0.055922886	0.091853698	0.428809785	0.089967588	0.127824891	0.032679846	0.012210159	0.009227615	0.120858635	0.024347776	0.006297122
5053x11059	0.418920247	0.000351704	0.24843388	1.52E-09	0.091814568	0.06560438	0.006856789	0.031737934	0.04065371	0.032271464	0.063355321
4768x8644	0.085236303	0.020931913	0.716675585	0.017121203	0.005140154	0.014174788	0.030350455	6.54E-15	0.016897927	0.058793892	0.03467778
8558x7505	0.587478111	0.01272098	0.065778638	0.050201553	0.064301724	0.076198559	0.038198145	0.017380622	7.86E-15	0.031169898	0.056571769
10878x9591	0.521896917	0.000554234	0.057507676	0.17975759	0.076680469	0.053584182	0.011745165	1.24E-09	0.004614449	0.093589721	6.96E-05
6062x8318	0.591017005	0.000432725	0.089429297	0.092232838	0.021126489	0.004312631	0.034563319	0.069452446	0.015480998	0.0819522	5.21E-08
8000x6541	0.319532045	0.669750419	2.36E-16	5.80E-13	0.004674623	5.81E-16	0.00390063	0.001949511	5.36E-16	3.59E-06	0.000189182
4209x7358	5.50E-09	0.016000818	0.730710597	0.012733138	0.072290328	0.02004721	0.003086297	0.045996563	0.01233236	0.030048061	0.056754622
7911x7668	0.585683136	0.011590743	1.49E-14	0.058989567	0.064132244	0.154289359	0.01115793	0.040177925	7.74E-15	0.021873669	0.052105427
9483x7180	5.71E-08	0.074873214	0.53800454	0.066035586	0.181355913	0.036001191	0.003498598	0.049074505	0.00928173	0.041510504	0.000364161
8178x4286	1.02E-13	0.977033607	0.000149699	3.22E-15	2.86E-14	0.001833518	0.002087664	0.004297109	0.001392815	0.008883759	0.004321829
6630x12181	0.123202981	0.012945291	0.387276525	0.017133604	0.16499972	0.115977496	0.005319339	0.034378354	0.003703879	0.062067979	0.072994834
10041x8144	0.395492364	0.003927936	0.114116047	0.157836471	0.071507227	0.052820923	0.006995838	0.042901692	0.002253629	0.095040453	0.057107419
5323x8643	0.531837291	0.002989051	1.92E-06	0.005437028	0.033067596	0.239307071	1.30E-14	0.026528814	0.010929109	0.024540405	0.125361714
9114x7825	0.033990288	0.041151602	0.417763124	0.156550881	0.197792007	0.039416195	0.018920645	0.031465283	0.005053522	0.056030214	0.00186624
9206x7664	0.217399566	0.023485293	0.21717509	0.15020586	0.204949032	0.059433115	0.018121796	0.013289103	0.007244688	0.054649087	0.03404737
8016x11693	0.090212403	0.008836779	0.485779747	0.06909742	0.188727791	0.038920452	0.007997543	0.009712806	0.015945495	0.027202733	0.057566831
5507x8320	0.564929008	0.001601154	1.77E-14	0.045415484	0.103269214	0.043989008	0.044607712	0.046067835	0.003047905	0.085787086	0.061285593
8379x9438	0.446704004	8.59E-15	0.037710588	0.209091947	0.119558311	0.025473262	1.44E-14	0.093795569	9.96E-15	0.043439774	0.024226544
10502x7660	0.269588711	0.008087723	0.163271995	0.266868094	0.119193976	0.02070226	1.44E-14	0.042583161	0.011780337	0.049659284	0.048264459
7258x5899	0.601261871	0.000443	0.021211995	0.090226355	0.03765227	0.000477998	0.001888021	0.128163702	0.009271545	0.0196327	0.089770543
9591x12171	0.188766956	0.015281613	0.159149142	0.034254914	0.138463249	0.146563233	1.83E-14	0.019909658	0.008466305	0.103655296	0.185489634
9665x6214	0.326116482	0.034814805	0.193743573	0.189990898	0.112280938	0.018340583	0.000190699	0.093471217	0.000324202	0.010680541	0.020046062
11332x6852	0.127571814	0.010810255	0.16749226	0.3038025	0.1697204	0.047053435	0.002641434	0.011927377	0.018456122	0.13132321	0.009201192
11337x8462	0.698025672	1.07E-15	0.03626183	0.016343037	0.058805834	0.031547646	0.016564713	0.005391529	0.03661694	0.0814034	0.019039399
11797x7656	0.417880388	1.29E-14	0.054083256	0.120552923	0.081131283	0.044223113	0.019147068	7.99E-15	0.086633075	0.172426393	0.003922501
9585x10239	0.487319242	0.000923057	0.05932655	0.113882278	0.11945569	0.077400568	0.004365961	0.0429507	0.009560351	0.071691521	0.013124082
9385x5731	0.457628372	0.004529496	0.000105212	0.164760803	0.098209184	0.020510577	0.008049736	0.135933975	0.021770577	0.017409936	0.071092134
5875x7675	0.290488685	3.70E-14	0.172025497	0.078670211	0.047701699	0.037773874	2.47E-14	0.038633539	0.066971159	0.247326889	0.020408447
10226x8144	0.326014549	0.001921053	0.016928608	0.231761445	0.145595964	0.013804485	1.52E-14	0.075719638	0.030355219	0.066971166	0.090927873
5977x10734	0.188914721	0.004616647	0.535589457	1.10E-08	0.038081324	0.028182901	0.035814639	0.004189006	0.019020011	0.061017143	0.08457414
6146x5581	0.144898136	0.01683075	0.276380991	0.122694771	0.071942643	0.109934449	0.030245584	0.058179068	0.000390607	0.054309525	0.114193475
6148x6225	0.48636954	6.66E-15	0.036630064	0.020817114	0.088707214	0.08063353	1.77E-14	0.074672503	8.99E-06	0.160384835	0.051776212
5511x9608	2.22E-06	0.02698175	0.87960405	0.001642335	0.003103305	0.016332216	0.006236498	0.001144164	0.017513593	0.034132794	0.013307071
6247x8318	0.586456711	0.000573037	0.090430376	0.094881231	0.032485665	0.022562858	0.001671874	0.056304605	0.016186334	0.072611169	0.025836139
5503x7032	0.099439062	0.001985502	0.417853485	0.065100402	1.92E-06	0.063218776	0.009251981	0.072101105	0.093372905	0.136708105	0.040966759
6425x6063	0.000217316	0.028809151	0.600657321	0.096042167	0.018801991	0.056368165	0.006885647	0.106515921	1.77E-13	0.068924242	0.01677808
6607x5096	0.198159481	0.221527067	3.18E-14	0.184227675	0.027318979	0.259076274	1.04E-14	0.049745896	9.23E-15	0.007322542	0.052622086
10136x8949	0.705978817	0.000490175	0.027940228	0.033850754	0.057356904	0.016425733	7.59E-15	0.103707995	4.37E-15	0.008984994	0.0452644
6985x7349	0.605231385	0.019213584	0.087456938	0.082060515	0.059529291	0.000178157	1.96E-14	0.076362079	0.000693364	0.043165978	0.02610871
8467x7988	0.539025595	0.03328537	0.045165636	0.067621067	0.032708469	0.191556382	0.00240699	0.029217611	9.03E-15	1.91E-08	0.05901286
8002x7185	0.825258139	2.90E-05	4.29E-07	6.88E-05	0.021294656	0.016745186	0.006617646	0.111254365	0.000517344	0.018214415	4.32E-09
10046x9755	0.638602743	0.00015719	1.60E-06	0.085732252	0.111815411	0.040575265	0.001199714	0.069251482	6.24E-15	0.05142773	0.00123661
8296x12175	0.133301535	0.001056878	0.179868493	0.122598493	0.258773633	0.013172611	0.001167764	0.033809396	0.058256786	0.006484828	0.191509583
8285x8955	0.595330862	0.000192574	0.051282288	0.111404949	0.115257293	0.004537114	0.003165243	0.038753774	0.022934714	0.030534169	0.02660702
4947x6712	0.036858465	0.006973231	0.476508164	0.03736248	0.047291724	1.45E-14	0.05634406	0.028445255	0.046778424	0.130129457	0.133308738
8482x12497	0.406152515	0.004273471	0.059847029	0.024665103	0.146752786	0.128669006	0.014310397	0.045352619	0.011329117	0.003235028	0.15541293
9486x8146	0.451610747	0.003421051	0.009829695	0.192581806	0.143975285	0.021853207	0.005757675	0.041863122	0.01648773	0.081612681	0.031007001
5964x6547	0.355946542	0.003122366	0.163379694	0.000110087	0.003182708	0.071462183	0.036217959	0.088407691	1.80E-14	0.229972949	0.048197821
8755x11047	0.19365887	0.014461314	0.397723804	0.066440512	0.096597083	0.026840376	0.034696628	0.003072976	0.021448694	0.039846056	0.105213688
5049x9771	0.073565153	0.000325573	0.765199097	2.54E-05	0.020103843	0.026703517	0.01696749	0.001523946	7.58E-15	0.067883896	0.027702126
8563x9115	0.763885049	0.000155687	0.023272673	0.067802846	0.04240893	0.016879688	8.29E-15	0.06870756	0.001794491	0.006115267	0.008977808
7351x6060	0.641321015	0.000251007	0.016948002	0.06206968	0.036345013	0.004674093	4.80E-08	0.20494706	4.64E-15	0.010695492	0.02274859
8852x12496	0.378713066	0.090728369	0.095577244	0.037345144	0.095163264	0.152963092	0.017477985	0.037243586	0.022318785	0.036061641	0.036407824
7262x7187	0.672998748	0.003327898	0.025944387	0.04980515	0.034229419	0.036153483	0.002351469	0.120347527	0.000120925	0.040177986	0.014543007
10690x8625	0.403873303	0.00030832	0.113885071	0.106781684	0.091328165	0.057360871	1.42E-14	0.009479586	0.045128565	0.158451839	0.013402595
8662x10886	0.438632898	0.001075192	0.160024622	0.050017537	0.135256231	0.028483749	0.081394556	0.000552392	0.029523093	0.027238623	0.047801106
6526x8478	0.522341231	0.000136346	0.022206445	0.150205717	0.060817174	0.013053125	0.003622346	0.13860125	0.022348183	0.047860822	0.018807361
7826x10084	0.289796425	0.002541792	0.203944418	0.16075957	0.091033863	0.055279188	0.024456154	0.061784319	0.01661607	0.093788079	1.23E-07
5784x8158	0.510050631	5.19E-15	0.090179328	0.014752501	0.04908938	0.057074843	1.83E-14	0.040898916	0.044608876	0.179511482	0.013834043
7168x6705	0.573528862	0.02601844	0.012410876	0.078855662	0.055890798	0.020424691	1.23E-14	0.136777194	8.76E-15	0.043082363	0.053011114
7722x6381	0.606951814	0.262737911	0.001991202	0.02624683	0.016372024	2.16E-09	0.004683562	0.074005977	0.000835733	1.43E-14	0.006174945
9850x6213	0.303307872	0.000266934	0.148030081	0.129790869	0.151998896	0.019690854	0.009862254	0.124859733	0.037079713	0.058696666	0.016416129
8642x4768	0.238760391	0.632667128	6.38E-11	0.016763241	0.004432537	0.028369161	0.000348217	0.036406217	3.69E-15	0.015123027	0.027130081
5051x10415	1.35E-13	0.006939245	0.81547488	2.39E-14	0.046686017	0.027218257	0.005075598	0.003756457	3.39E-13	0.040214038	0.054635507
10513x11202	0.138938578	0.002048783	0.423821661	0.031919306	0.158819575	0.087001723	1.42E-14	0.009456123	0.038949309	0.069439134	0.039605809
9959x11526	0.05908129	0.010296754	0.511721678	0.028625976	0.219651604	0.091321256	0.002488788	0.010907145	1.12E-14	0.051078721	0.01482679
11714x10393	0.493920183	0.006157567	0.0861898	0.046126983	0.076348837	0.119694701	0.036272981	0.001481823	0.020666253	0.052828041	0.06031283
6712x8799	0.754704434	0.000141119	0.017624993	0.032452461	0.031944731	0.014498245	0.005608361	0.089330998	0.017329939	0.036339911	2.48E-05
10867x6049	3.56E-05	0.032358006	0.328525213	0.238671814	0.111092622	0.094524476	1.45E-14	0.074297155	0.025214698	0.06006696	0.035213504
10511x10558	0.69379563	0.000323164	0.020407447	0.096910939	0.077251832	0.038672554	0.004863272	0.016936519	8.18E-15	0.037238008	0.013600635
10050x11043	0.370016741	0.001927821	0.184404852	0.105268296	0.091622814	0.12775219	0.003516607	0.02721386	0.001477274	0.009206389	0.077593155
8652x7988	0.522468808	0.036187003	1.53E-12	0.077999158	0.13086034	0.143775575	0.007087211	0.030127513	0.000333073	2.82E-10	0.051161317
10700x11846	0.463296802	0.002572802	0.167763	2.21E-06	0.042377031	0.164013053	0.000187506	0.014666444	0.006906079	0.050185176	0.088029893
11432x9267	0.061882039	0.009078706	0.008629235	0.183337862	0.211938799	0.139929856	2.34E-14	0.024082077	0.005015131	0.354737324	0.001368971
9499x12333	0.422829815	0.003372369	0.055619223	0.069433669	0.127220911	0.149709699	0.012416735	0.027742973	0.0189892	4.18E-08	0.112665365
6626x10893	1.13E-13	0.003129692	0.821029064	6.78E-15	0.064866638	0.047634438	0.007006068	0.007219476	0.017745663	0.01893104	0.012437921
8645x5734	0.688814965	0.000179924	0.036339976	0.05333896	0.056880987	8.39E-10	0.006502769	0.147806688	0.004778996	0.005162056	0.000194678
6699x4935	0.254965756	0.293809186	1.29E-14	0.014496203	0.048468275	0.252612069	6.98E-07	0.062344546	6.23E-15	6.11E-15	0.073303268
4210x7680	2.35E-05	0.031385165	0.792721608	0.003549061	0.025994328	0.015270386	0.004043844	0.014814087	2.12E-06	0.039285695	0.072910168
4388x5747	0.493389955	0.001289741	0.000425218	1.14E-11	0.183246271	0.130617958	0.004359447	0.028765869	0.005773044	0.003778446	0.14835405
11526x9428	0.109196995	0.007472852	0.079793489	0.108997133	0.154997366	0.17487604	1.96E-14	0.016534857	0.004745233	0.337601992	0.005784045
9484x7502	0.428927387	0.061583609	0.160883809	0.14247889	0.091539749	0.001511695	0.050692993	4.35E-08	0.000249795	0.013928375	0.048203654
10220x6212	0.358961503	1.69E-14	0.039379853	0.165461955	0.136656595	0.026239559	0.002796827	0.185214304	1.28E-14	0.055320741	0.029968664
4391x6391	0.118058426	0.010713597	0.30040487	0.027286615	0.084521654	0.069419871	2.73E-05	0.049164806	0.02311364	0.185525216	0.131763977
7276x11696	0.246949919	0.000177966	0.344034456	0.0158098	0.202906508	0.085845094	0.0080367	0.021278769	0.011812219	0.039663613	0.023484954
9667x6858	0.020125059	0.016140887	0.523057656	0.139850928	0.102205275	0.046935232	0.011155284	0.074996391	0.000971799	0.024203313	0.040358176
5514x10574	0.011134459	0.013464312	0.803112373	7.83E-15	0.038603885	0.01281694	0.027054847	0.000114248	0.000918977	0.045081173	0.047698785
8851x12174	0.104486298	0.01592441	0.357101478	0.11477762	0.203119591	0.023887667	0.000844947	0.059762548	0.023376465	0.036860484	0.059858492
8653x8310	0.729005674	0.005791809	0.01886469	0.029145557	0.084447718	0.033123883	0.017670901	0.024277935	9.10E-15	0.037827775	0.019844057
10694x9914	0.783288448	0.000500384	0.026332819	0.077045347	0.026757209	0.015411991	0.000323021	3.40E-15	0.002295591	0.04134371	0.026701482
5313x5422	1.43E-13	0.014363323	0.731245925	1.30E-14	0.019722719	0.035344624	0.000738561	0.015718722	6.54E-15	0.11279216	0.070073967
7636x8474	0.717453472	0.001279519	0.071857731	0.045222383	0.017999395	0.009164851	0.003777433	0.054908182	0.001788721	0.045994345	0.030553969
11891x7817	0.355794315	0.000194912	0.029089204	0.174023049	0.157878256	0.088602049	0.00836836	2.13E-11	0.03736325	0.115793081	0.032893523
8099x8634	0.435862051	0.026585659	0.170600035	0.107887075	0.075480844	0.032610093	1.34E-14	0.059008453	1.06E-14	0.078432507	0.013533282
7534x5415	0.434759836	0.042588373	0.060736716	0.093433047	0.043857075	0.057568331	0.004925566	0.14943664	0.014177616	0.065913451	0.03260335
5500x6066	0.307845035	0.003046485	0.466154568	0.011342799	0.017345535	0.010027026	0.01043394	0.000652521	0.020092818	0.075478457	0.077580816
8464x7022	0.304166074	0.001263289	4.14E-12	9.34E-15	0.106912753	0.024129409	0.540094116	0.012563394	4.01E-15	1.07E-13	0.010870965
4216x9612	0.565482897	0.003061786	2.21E-05	2.02E-14	0.14044748	0.090787945	0.008844719	0.018906642	0.059944692	0.035312416	0.07718934
7170x7349	0.787505194	0.007984296	0.0360992	0.020614711	0.034903021	0.013172956	0.002078518	0.056728661	6.43E-15	0.010125043	0.0307884
10040x7822	0.304050032	0.009423534	0.027257609	0.000152314	0.343716404	0.018721382	0.011080313	0.055565636	0.005362804	0.009546404	0.215123569
7904x5414	0.432216116	0.09233235	0.039738557	0.118293544	0.004510767	0.024108254	0.013152247	0.139898807	0.013849388	0.121898141	1.83E-06
6797x6706	0.455185682	0.001809464	0.074395125	0.213743621	0.022331403	0.013258566	1.47E-14	0.13653675	0.013425252	0.034831061	0.034483077
7442x5577	0.593282203	0.014326625	0.057717735	0.088914076	0.056407988	0.001462362	1.25E-14	0.14760343	0.006825206	0.020418963	0.013041413
8018x12337	0.287926048	1.35E-05	0.253142302	1.86E-06	0.182013752	0.072036234	3.45E-11	0.035461119	1.69E-14	0.090616154	0.078789073
8551x5251	0.691913847	0.029389578	0.028328796	0.047932212	0.018018772	0.002074648	0.002010683	0.121523468	0.001135989	0.057663183	8.82E-06
11158x10395	0.513643573	0.001711342	1.55E-07	0.003707779	0.058618717	0.173368989	0.000734989	0.028724676	0.028854385	0.080707714	0.109927681
10500x7016	0.085436775	0.033619453	0.166005955	0.24366611	0.161988974	0.01248119	1.58E-14	0.081898385	0.027151446	0.077353028	0.110398684
8288x9921	0.298072668	0.002906011	0.10147151	0.252551887	0.127801453	0.041743279	1.39E-14	0.046945897	0.042522436	0.076138904	0.009845955
8188x7506	0.759093978	0.029687302	0.016118753	0.040824452	0.05304196	0.052042566	0.022002423	0.017253519	0.003168914	0.000107176	0.006658956
7079x7832	0.362879311	0.000356766	0.211741399	0.14118469	0.086904348	0.035123862	1.60E-14	0.032893659	1.24E-14	0.038629987	0.090285977
9582x9273	0.76480452	0.02753121	0.03576307	0.04187633	0.060212114	0.008235047	6.93E-13	0.036936037	0.001068855	9.83E-06	0.023562987
9952x9272	0.577518948	0.000217614	0.008492281	0.086831769	0.12249105	0.024096063	0.003475282	0.10623759	0.0031026	0.048883651	0.018653154
8468x8310	0.458353937	0.025722654	0.026745923	0.130374947	0.143850348	0.041309945	0.006187554	0.020151929	1.05E-14	0.055630237	0.091672523
7821x8474	0.837727446	0.001696354	0.052476627	0.001940337	0.016642387	0.00340015	0.011060112	0.022803893	0.0194778	0.004777444	0.027997451
10034x5890	0.171594258	0.023575214	0.161509754	0.338307734	0.102891009	0.023778451	0.000596956	0.116147888	0.009034919	0.046979185	0.005584633
7721x6059	0.768306933	0.002296969	0.026097533	0.029118901	0.019615195	0.001176771	0.007308245	0.127396085	0.010655037	1.11E-07	0.008028218
5517x11540	0.515161165	6.36E-15	0.09419156	1.54E-14	0.070847588	0.040459817	0.024159653	0.029560825	0.127564439	0.043682508	0.054372446
10144x11525	0.277085631	3.54E-14	0.236693566	0.055013856	0.206950946	0.070289349	0.004565231	0.004943197	1.86E-14	0.07993627	0.064521954
10227x8466	0.376515656	0.000314745	0.00151501	0.263556504	0.121186024	0.015702857	0.009975541	0.126651187	0.01360786	0.045008353	0.025966263
8830x5733	0.629819091	0.00082873	0.057126505	0.067233404	0.034389266	0.021007884	0.014511205	0.12229818	0.007734166	0.045030522	2.10E-05
11710x9105	0.055649742	0.014531197	7.04E-05	0.536396194	0.07013313	0.140627474	1.59E-14	0.014602227	0.02323875	0.132101335	0.012649542
5702x11540	0.465433194	0.000279464	0.200534789	7.09E-07	0.169865116	0.041354584	0.020862992	0.021560489	0.048571496	0.001260911	0.030276255
8922x5572	0.710709172	0.005260345	0.004348139	0.048001724	0.034278705	0.017405298	0.005850308	0.096904187	0.010735972	0.051236995	0.015269156
9108x5893	0.443757213	0.495634423	0.000581873	1.28E-13	0.000162491	0.0010319	0.003365374	0.043861416	0.009633373	7.06E-11	0.001971936
10877x9269	0.451457617	0.00061863	0.016932206	0.195869705	0.12465153	0.058997641	0.004787103	0.014207265	0.020846289	0.090288393	0.021343622
5139x8965	0.150623518	0.000577225	0.621340807	0.004101419	0.008554531	0.046586095	0.000285806	0.006346488	7.84E-15	0.110606662	0.050977449
11426x7335	2.06E-13	0.005883161	0.145683754	0.52676084	0.102233205	0.053882527	0.002945529	0.015065657	0.005306774	0.131740221	0.010498332
5697x9929	0.006284338	0.021636696	0.831401158	6.75E-15	0.039514602	0.017506265	0.036040672	8.73E-15	4.20E-15	0.027315323	0.020300946
6421x4775	0.48110399	0.171262944	0.036265861	0.017425478	0.00035183	0.186512238	0.003219676	0.037975772	0.001847936	0.009366555	0.05466772
4864x9771	0.121501991	0.00595326	0.618068518	0.002993199	0.036139053	0.048897504	0.014635567	0.006157458	0.008625229	0.090800431	0.04622779
10780x7820	0.21138619	5.30E-14	0.201887079	0.194409107	0.143910535	0.054685873	1.58E-14	0.017740395	1.54E-14	0.13978161	0.03619921
4297x6231	1.81E-13	0.014569354	0.714848149	0.000195851	0.064208996	0.052606225	1.00E-14	0.019262526	1.04E-14	0.080849246	0.053459653
8104x10244	0.373840738	0.000622334	0.074090145	0.203818616	0.012446002	0.041717488	0.100419859	0.048801613	0.042033134	0.102203744	6.33E-06
8279x7023	0.395738181	0.02901924	4.22E-10	1.76E-12	0.105804905	0.00063269	0.394863701	0.040426563	0.003749831	0.006243661	0.023521227
11341x9750	0.224987744	0.00918709	0.220876216	0.114169047	0.201252289	0.04812508	0.000850997	0.008310512	0.009525478	0.141114429	0.021601117
10791x11362	2.25E-06	0.016436459	0.640727087	0.023451086	0.052717193	0.120351688	1.09E-14	0.010991356	0.027061235	0.101491919	0.006769723
4951x8000	0.051864425	1.37E-13	0.625172205	0.03914891	0.038725735	0.008135074	0.014658638	4.16E-13	6.43E-15	0.078170159	0.144124854
5326x9609	0.098729801	0.01229536	0.693857487	3.91E-11	1.50E-06	0.030116028	0.025073219	0.000583573	0.022001787	0.068269649	0.049071594
6056x6386	0.386278645	1.71E-14	0.032250568	0.092031415	0.030992504	0.069090234	1.85E-07	0.115879343	0.069074911	0.151976327	0.052425867
6897x8799	0.754013703	0.00013662	0.019628279	0.056272732	6.41E-06	0.018458492	0.001925445	0.104080599	0.02056209	0.020754281	0.004161351
7919x10244	0.16354222	0.001674998	6.49E-05	0.36639752	0.060627157	0.015002024	0.173320092	0.053001326	0.073278333	0.079684523	0.013406947
8463x6700	0.535157187	8.94E-05	0.082302889	0.10123144	0.077195187	0.042089729	0.021891773	0.097515688	1.06E-14	0.032359645	0.010167015
8736x5250	0.755798563	0.004447932	3.78E-10	0.008171453	0.016172816	0.000379086	0.003142114	0.165688824	0.009030804	0.037016477	0.000151934
7816x6863	0.443391454	0.521097153	0.000140836	1.09E-10	0.000328593	0.000762198	0.000289336	0.032983125	0.000116205	0.00066648	0.00022462
5331x11219	0.627253027	2.60E-05	0.099941079	0.024482218	0.085664547	0.040725064	1.21E-14	0.05281845	0.027864033	0.018372251	0.022853299
4307x9129	0.201613508	2.56E-14	0.50811918	0.017452875	0.096273577	0.024824022	1.08E-14	0.033471037	0.033361356	0.045787118	0.039097327
8200x11371	0.364497731	1.16E-14	0.310706347	0.065633204	0.132616203	0.03125022	1.44E-11	0.014100927	0.010596572	0.000708492	0.069890305
11065x10234	2.15E-13	0.07257561	0.007142626	0.233685901	0.149895888	0.173516292	0.000257616	0.027790604	2.12E-14	0.265306661	0.069828801
5867x5099	0.561283744	0.002143044	0.040272841	0.000978967	0.031921083	0.222899064	0.019681027	0.023099358	0.01150988	0.037444432	0.048766561
10140x10237	0.461090288	1.42E-14	0.12234732	0.11573163	0.086232278	0.071893615	1.39E-14	0.007985122	0.001813737	0.09758934	0.035316669
5230x8482	0.507459236	0.000307225	1.81E-07	0.032639034	0.036750923	0.179366807	0.027497587	0.040626676	1.25E-14	0.028336428	0.147015903
7626x5254	0.333103897	0.077031154	0.044307008	0.188669811	0.073037067	0.053310259	0.001271724	0.127674992	1.36E-14	0.085464154	0.016129934
6991x9281	0.785838778	1.20E-05	0.008128912	0.032921832	0.032727504	0.023544972	0.005776272	0.093959079	0.000993419	0.016096859	4.08E-07
9198x5088	0.847655329	7.08E-05	0.000201511	1.99E-11	1.51E-15	9.86E-16	0.000838537	0.127220369	0.005713474	0.002449409	0.015850598
8733x4284	0.010153703	0.98856656	0.000388363	3.04E-16	0.000844231	6.43E-16	2.94E-16	1.04E-11	3.94E-16	4.71E-05	1.26E-16
8284x8633	0.46899406	0.007192168	0.114297847	0.110610447	0.06923135	0.06837246	1.64E-14	0.048769591	1.50E-14	0.11192726	0.000604818
4301x7197	0.087948098	5.86E-11	0.550995292	0.039948766	0.107846511	0.012648007	1.22E-14	0.057462077	0.009735903	0.044810323	0.088605022
10042x8466	0.638159344	0.000131476	0.015967526	0.107237735	0.081223279	0.019624407	1.02E-14	0.064444023	0.012007066	0.019099739	0.042105404
8380x9760	0.379542322	0.001728249	0.009622115	0.263592983	0.12597486	0.048473565	1.51E-14	0.062044	0.034112635	0.059673118	0.015236154
9127x11690	0.114275605	2.35E-06	0.347331169	0.036964657	0.244232703	0.085786889	1.35E-14	0.018465084	0.001040223	0.063065165	0.088836157
9589x11527	0.151161649	0.003269455	0.407654028	5.70E-05	0.148847173	0.12900755	0.000382152	0.022929778	0.003593921	0.073554775	0.0595425
7631x6864	0.752698316	0.176409266	0.001870052	3.04E-07	0.004978676	0.003251539	0.001838355	0.031096022	0.009307088	0.000993277	0.017557105
9868x12009	1.78E-11	0.018610821	0.496086193	0.01240722	0.164039026	0.017440844	0.011818515	0.006932344	0.031719715	0.082998781	0.157946544
6885x5256	4.18E-06	0.063358361	0.226081874	0.262973938	0.022676647	0.157365789	1.68E-14	0.098050407	0.019159258	0.116164805	0.034164737
11339x9106	0.254300116	4.08E-14	0.017616283	0.133661691	0.125461359	0.143700644	1.97E-14	0.013338157	0.020930245	0.289006295	0.001985208
4122x9129	0.437954856	0.002668156	0.098075051	1.40E-06	0.058280208	0.052932665	0.022953698	0.013657998	0.161922598	0.038755282	0.112798093
5870x6065	0.00610297	0.014915982	0.69011195	0.026148859	1.30E-05	0.023578849	0.006812646	0.04018796	6.87E-15	0.112917599	0.079210193
8388x12014	0.451781952	9.16E-15	0.117475426	0.026242604	0.156882989	0.069298924	1.34E-14	0.040229999	0.009352036	0.030307127	0.098428944
8274x5413	0.517981386	0.018813566	0.03917291	0.185136832	0.034372251	0.004528686	0.000411018	0.142306021	0.006493233	0.047514845	0.003269251
8663x11208	0.510660238	1.80E-05	0.276165169	0.039910866	0.078788697	0.039847382	0.022272777	0.005145334	4.80E-10	0.007713779	0.01947775
10972x10074	2.05E-13	0.059358503	0.261174292	0.044678098	0.192679083	0.081327076	0.007534246	0.013676065	0.024471951	0.263223617	0.051877069
7635x8152	0.251438201	0.023453064	0.218278234	0.228690306	0.104565691	0.016557661	0.004141418	0.082344317	8.65E-13	0.044578777	0.025952331
11250x10234	2.34E-13	0.028385844	0.302789953	0.108766643	0.227225877	0.091812487	1.96E-14	0.02227923	0.011113013	0.120392651	0.087234302
4851x5585	0.218610465	0.005399883	0.275630165	0.002087279	0.135023195	0.065926747	0.000182758	0.027167895	0.007728534	0.092239818	0.170003261
7551x10890	0.259492053	0.005749587	0.490065611	0.016881692	0.097743419	0.038766563	0.008889034	0.003222797	0.017737307	0.045941989	0.015509949
8198x10727	0.394475243	2.89E-05	0.228561296	0.045275739	0.095170745	0.039771389	0.127503553	0.006540956	0.029022734	0.00112192	0.032527571
10417x10075	0.460952504	0.002133476	0.010611692	0.20499369	0.061760637	0.081523853	0.010848596	7.62E-15	1.65E-14	0.147098535	0.020077017
8008x9117	0.586011009	0.000317073	0.090777479	0.130816375	0.046215489	0.042338937	1.18E-14	0.043149542	0.002882606	0.042635082	0.014856407
7825x9762	0.283618367	0.002007924	0.093659448	0.283261135	0.076987725	0.072982927	0.004807417	0.056982422	0.012716702	0.11297593	4.06E-09
7823x9118	0.693902052	0.00015544	0.098886818	0.097933567	0.033200517	0.008635643	0.001984978	0.037503839	0.000135724	0.016536419	0.011125002
5605x10091	0.113630843	0.001057174	0.651904962	0.006631786	0.015558073	0.053284527	0.017979619	1.19E-14	0.001742999	0.082734086	0.055475931
9015x5733	0.731452447	0.069635756	0.006972608	0.026427342	0.009432988	6.82E-06	0.003410296	0.133613976	4.61E-13	5.84E-06	0.019041927
4306x8807	0.106755196	0.007255389	0.612027324	0.009869161	0.085223461	0.020981734	1.06E-14	0.024289651	0.006098276	0.068235777	0.059264031
6344x9444	0.641486839	1.42E-15	0.015452166	0.000324942	3.42E-10	2.46E-07	0.03503902	0.000400843	0.177299572	0.11602338	0.013972991
7909x7024	0.893588582	0.000296857	0.000687361	3.30E-06	0.008121331	0.001703941	0.005284887	0.071847561	1.52E-15	0.005108776	0.013357401
5223x6228	0.149577005	0.004479806	0.485978559	0.009720801	0.007198438	0.031309425	0.014713485	0.022910828	0.028310178	0.172811744	0.072989733
10223x7178	0.05979387	0.030373272	0.068667976	0.511060562	0.156087685	0.017319502	1.37E-14	0.07032895	0.004038323	0.05591202	0.026417841
7269x9441	0.701569432	5.18E-05	0.052766995	0.099267782	0.033592123	0.009796153	9.68E-15	0.072490929	0.006953275	0.023507588	3.96E-06
7832x12016	2.34E-05	0.020950289	0.68678585	0.03362645	0.128161859	0.024636958	0.004301405	0.018153504	0.003157932	0.047495247	0.032707131
8940x11046	0.222768297	1.96E-14	0.434819123	0.018592148	0.171874902	0.082776931	0.005995477	0.008885948	0.003398196	0.017879083	0.033009895
7644x11050	0.138185193	0.000825986	0.623325581	0.011500688	0.149032005	0.024091001	0.004837763	0.000561402	0.015433334	0.017173924	0.015033123
7178x9925	1.11E-09	0.011570936	0.355457598	0.301599708	0.036020723	0.060963327	0.018066034	0.060200843	0.028134834	0.121542423	0.006443572
6700x5257	0.141448505	0.057122277	2.10E-08	0.094324252	0.162545516	0.305144603	1.47E-14	0.048499602	0.032952249	0.07273465	0.085228325
10498x6372	5.60E-06	0.024781024	0.194676653	0.374231999	0.096496957	0.096822199	0.005640748	0.080825457	0.004673201	0.074389151	0.047457015
9107x5571	0.830200565	0.007877549	0.00476506	0.00520084	0.018953686	0.001390265	0.000399498	0.117225235	0.000824819	0.002709804	0.010452678
11705x7817	2.54E-13	0.015644608	0.213075129	0.215201899	0.096200898	0.12373121	1.93E-14	0.029477791	0.069612378	0.155345703	0.081710384
8476x10887	0.335014012	0.001107499	0.261639794	0.034637109	0.134549601	0.020376258	0.101595889	0.010930845	0.029698994	0.008577894	0.061872106
8005x8151	0.441049121	0.018197972	0.186962901	0.068389072	0.089450853	0.040752745	0.012906361	0.028425294	0.004924462	0.068338182	0.040603036
10315x7016	0.041437374	0.031654891	0.361935825	0.213663141	0.147075676	0.020947213	0.01292522	0.083904302	0.003032149	0.056732317	0.026691892
11060x8624	0.174456078	0.00664229	0.247102548	0.035615592	0.10252894	0.090716223	0.013094987	0.007576825	0.029973145	0.281118661	0.011174711
11435x9911	1.74E-13	0.020478722	0.0012918	0.568920416	0.05634809	0.099079667	0.004538959	0.002228318	0.028085631	0.20230929	0.016719108
7532x4771	1.03E-13	0.971533603	1.11E-09	0.000281663	3.73E-15	0.010928465	0.001695777	0.004730101	0.000651488	0.001586485	0.008592417
8648x6700	0.318650609	0.007799874	0.125339253	0.196785616	0.10746017	0.053150322	0.053871736	0.091651152	0.003015061	0.041282035	0.000994173
8646x6056	0.759552853	0.000946767	0.022451314	0.027515477	0.046411736	0.000330326	0.006996351	0.118839263	0.005439844	0.00036654	0.011149528
5874x7353	0.001745826	0.023817831	0.5576131	0.092198	0.037964675	0.029647808	0.005541252	0.0459082	0.034941159	0.13641789	0.034204259
8750x9759	0.621746075	0.000129772	0.028057413	0.137209346	0.085524826	0.009414352	0.013127811	0.022517674	0.013229717	0.010087089	0.058955925
11344x10395	0.508537115	0.014478045	0.154966674	0.008800367	1.43E-10	0.142204721	0.003244537	0.01396552	0.008257977	0.083979573	0.061565471
7726x7669	0.652824581	0.005334736	0.073597797	0.058663463	0.05471043	0.029511137	0.002636916	0.031240422	8.68E-15	0.028122574	0.063357942
4680x10094	0.064276439	0.00819932	0.661649376	0.001321629	0.091205757	0.035645237	9.77E-15	0.018054343	0.005685127	0.040363339	0.073599433
10591x6533	0.076752494	0.016949314	3.04E-06	0.505406691	0.129922671	0.057449882	1.49E-14	0.074590664	5.60E-08	0.085261318	0.053663865
8657x9598	0.41699223	1.20E-14	0.023686224	0.24017452	0.159373588	0.016618994	7.48E-09	0.039992326	0.033907011	0.055873515	0.013381584
9033x11207	0.136618907	2.87E-14	0.478106482	0.033650551	0.198856705	0.067756621	0.008147227	0.009975481	0.022874453	0.032316286	0.011697288
7452x8797	0.651131904	2.37E-05	0.029023046	0.149474641	0.041082758	0.02422409	0.00562252	0.039424219	0.01336568	0.02850531	0.018122096
6521x7190	0.700532526	6.73E-05	0.015588417	0.025521148	0.021985409	0.010954716	0.010440417	0.160502257	0.001710717	0.036245017	0.016452054
6438x9927	0.189933404	0.069465431	0.518645316	0.036827965	0.062602345	0.036855703	0.017580956	0.009658203	3.87E-10	0.030589871	0.027840806
9383x5087	0.823171896	1.61E-15	3.02E-15	0.000195373	2.25E-15	1.74E-15	0.003425721	0.132592311	0.0157164	0.011504937	0.013393363
6532x10410	0.039715277	0.100509184	0.736233639	0.00459352	0.034163793	0.034321919	0.009725154	9.02E-15	0.002299321	0.014003489	0.024434704
9307x10079	0.619452563	2.22E-15	0.019889592	0.115943761	0.109035083	0.035182035	1.11E-14	0.032719176	0.010248978	0.02815318	0.029375632
10049x10721	0.438949644	0.004866712	0.098977803	0.124128476	0.015686457	0.153170529	0.003957186	0.006600288	0.017119827	0.058087546	0.078455532
8743x7505	0.588222573	0.001777194	0.130260544	0.05241321	0.147692437	0.032920403	0.007610426	0.008063153	0.007641707	0.016985179	0.006413175
9848x5569	0.211485423	6.58E-14	0.089118328	0.186741272	0.133447661	0.04973816	0.004791623	0.171959184	0.020003839	0.06501946	0.067695049
10976x11362	0.212764785	0.00733592	0.372072429	0.026232028	0.053362979	0.172394056	1.44E-14	0.006691046	1.74E-14	0.142300788	0.00684597
7439x4610	1.08E-05	0.999987318	4.13E-07	6.59E-14	1.12E-19	3.39E-07	8.05E-19	1.52E-08	1.02E-06	1.05E-07	1.34E-18
10516x12168	0.505667057	0.003371925	0.133434748	5.24E-10	0.04284288	0.161989988	0.012213177	0.041572454	0.015532741	0.046570084	0.036804946
10496x5728	1.84E-13	0.011063694	0.6508603	0.101220536	0.069371314	0.031689976	1.03E-14	0.093155233	0.004136218	0.032801254	0.005701475
9487x8468	0.393698597	0.004645495	0.136467525	0.220739539	0.058999217	0.032326028	0.005030643	0.049372271	0.015518158	0.073017451	0.010185074
8272x4769	0.077413098	0.881787589	3.04E-07	1.59E-05	5.39E-06	0.001208746	0.001302991	0.018307518	0.009598533	0.006042418	0.004317481
9862x10077	0.62439328	0.000254149	5.66E-07	0.102491982	0.132508709	0.044342776	0.00477356	0.008223284	0.003004624	0.050947618	0.029059451
8273x5091	0.376871299	0.25215425	0.036580156	0.118648177	0.02711824	0.00726523	0.004948539	0.084821047	0.002057166	0.026272913	0.063262983
5882x9929	0.124441324	0.012816191	0.658115789	0.001397921	6.54E-05	0.059952665	0.006698263	0.00829648	0.015841066	0.033353443	0.07902148
6711x8477	0.718481968	0.000196553	0.048185458	0.074301768	0.000283772	0.008633728	0.01087335	0.082032447	0.012094296	0.044916645	1.56E-08
7918x9922	0.174486691	0.002686934	0.352870252	0.17532527	0.026617139	0.090165525	1.40E-13	0.067000713	0.012616515	0.080787271	0.017443689
7348x5094	0.376829004	0.332656251	5.39E-12	0.032926752	0.003215329	0.149044077	6.89E-15	0.052295824	1.08E-05	8.02E-09	0.053021939
7643x10728	0.398253932	0.000979741	0.363775146	0.016603113	0.030860336	0.072832484	0.056175346	0.003688208	0.003073459	0.005659763	0.048098474
8009x9439	0.233180481	0.001625103	0.322138022	0.200755827	0.079424441	0.023900022	0.003296166	0.077141642	0.00761656	0.050920661	1.08E-06
8752x10081	0.149047633	0.002925372	9.90E-06	0.637597294	0.107648595	5.28E-10	0.001817008	0.046438392	0.025027471	0.016516809	0.012971522
6810x10570	0.235850975	0.000747682	0.572548832	0.005967684	0.033971828	0.019538106	0.045572944	3.86E-15	0.024496594	0.047019136	0.014286218
10045x9433	0.597743203	0.000299795	0.069879344	0.074768441	0.047252719	0.04630426	0.002419763	0.076839201	8.76E-15	0.053063047	0.031430226
6257x11216	0.239306518	2.94E-14	0.445198015	1.76E-14	0.055250717	0.096711578	0.003810976	1.33E-08	1.38E-14	0.111907344	0.047814838
5783x7836	0.373863536	0.002354194	0.169395857	0.07589459	0.009348006	0.078490539	0.002308558	0.033000655	0.015243939	0.213409581	0.026690546
10693x9592	0.660572318	4.12E-15	0.000309601	0.065743983	0.063667187	0.042682738	0.00797289	4.85E-05	0.010004124	0.127020909	0.021977725
11434x9589	0.144787061	0.006127652	0.167723894	0.098679811	0.172211025	0.11152647	1.91E-14	2.91E-08	0.004177417	0.257108953	0.03765769
7277x12018	0.618588237	2.15E-15	0.029155053	0.041249414	0.100313728	0.024212046	0.01294237	0.019712254	0.098111328	1.72E-05	0.055698386
6165x11377	1.51E-13	0.02294777	0.735582456	0.00181606	0.085332736	0.024989475	0.00736885	0.022551912	0.012186458	0.041523422	0.045700861
8291x10887	0.342785347	0.001245691	0.408579085	0.027398327	0.074890122	0.033191793	0.02946001	8.26E-15	0.015290348	0.001062735	0.066096541
10231x9754	0.719789471	9.42E-05	0.007001657	0.082963703	0.064581009	0.032253975	0.000210744	9.13E-15	0.001321188	0.080042346	0.011741704
6332x5902	0.228281533	0.005039174	0.211576064	0.096822147	0.08494592	0.067605765	0.009835002	0.094467843	0.00783471	0.172482547	0.021109296
5418x9447	0.482325199	0.000751056	0.302137079	5.16E-13	0.001830267	0.044602073	0.01796969	2.67E-15	6.84E-05	0.088379854	0.061936418
4020x6393	0.293938054	0.001234112	0.220042345	0.039638686	0.027781073	0.169930058	0.00464042	0.034674892	0.030199738	0.047120014	0.130800606
5689x7353	0.324151122	0.002404875	0.207530161	0.043858147	0.011677618	0.046233267	0.022678315	0.053835914	0.06817987	0.186162595	0.033288116
7261x6865	0.629545558	0.00720552	0.067650296	0.066187506	0.024805611	0.017576573	0.006854619	0.111706661	0.000110231	0.015498783	0.052858641
8278x6701	0.608209669	0.000961804	1.46E-13	0.134935076	0.013566468	0.006163112	0.047291224	0.115335905	0.013669109	0.039472911	0.020394722
3928x6554	0.507975977	0.004149278	0.098467123	4.68E-12	0.094218535	0.109689911	0.014594944	0.036101315	0.009679393	0.019294475	0.10582905
4958x10254	1.59E-13	0.019683576	0.766756946	0.003644466	0.048052609	0.026849859	0.002130761	0.012107191	0.027589274	0.051940198	0.041245119
6702x5901	0.155918123	5.22E-14	0.153196469	0.380684643	0.036352772	0.045437805	1.50E-14	0.112939911	8.31E-10	0.066158413	0.049311863
8920x4928	0.671119886	0.166646045	3.69E-15	0.000748795	0.011828367	0.004323205	0.000189585	0.106593442	0.00657037	0.012684906	0.019295399
5412x7515	0.344277397	0.003975204	0.047338028	0.002346201	0.04298957	0.125485071	0.062964629	0.047882798	0.028445041	0.208381369	0.085914691
9394x8308	0.559024144	0.001536626	0.108255291	0.080685414	0.058464241	0.028276854	0.019630276	0.042237725	0.008734851	0.067312434	0.025842145
11241x7336	0.055980426	0.005805022	0.010583555	0.54538543	0.113880943	0.041837126	1.87E-14	0.00561024	1.93E-14	0.159654004	0.061263254
6155x8479	0.485355534	0.000718316	0.025688381	0.127056968	0.048490384	0.018008705	0.003677066	0.11558986	0.018823728	0.109744781	0.046846279
10234x10720	0.422857823	0.007231017	3.55E-07	0.118122341	0.138624598	0.067395284	0.04293418	0.010190209	0.010038207	0.113532109	0.06907388
11343x10072	2.32E-13	0.014608668	0.157943447	0.136515612	0.125373504	0.117290119	0.007465878	0.026436554	0.067861571	0.296536473	0.049968174
10413x8787	0.329747395	0.009942786	0.049803374	0.202044714	0.163608228	0.046503215	1.43E-14	0.044006884	0.012152459	0.083455186	0.058735759
4393x7035	0.282880374	0.002079567	0.362330983	0.059284764	0.071897384	0.001013047	0.004396317	0.079529484	0.022309579	0.013818648	0.100459853
4667x5907	0.336492431	0.002283202	0.183805754	0.023859061	0.106327712	0.015541141	0.005090457	0.056475551	0.00397527	0.128419078	0.137730345
7456x10085	0.111521076	0.013052804	0.340285604	0.206468773	0.058426292	0.037783609	0.009445863	0.092825214	0.017342419	0.088784417	0.024063927
9030x10241	0.612012255	3.59E-15	0.027025395	0.073402474	0.077849166	0.065387108	0.007176538	0.042556949	0.003229443	0.05560239	0.035758282
4024x7681	0.097098821	0.001240864	0.563010079	0.036464521	0.074042669	0.030360604	2.20E-05	0.042881891	0.027059479	0.060715063	0.067104011
10218x5568	0.052012205	0.011041791	1.24E-09	0.536228908	0.059558154	0.043899251	1.48E-14	0.17375808	0.011700927	0.075251944	0.036548737
8100x8956	0.652119062	9.56E-05	0.058905365	0.087288853	0.032422019	0.032996498	0.005082431	0.034096904	0.043788796	0.047894544	0.005309952
9756x5730	0.186367979	0.006579732	5.32E-10	0.454762308	0.062132015	0.049767262	1.56E-14	0.184410932	1.41E-14	0.051959908	0.004019863
6244x7352	0.486733351	0.001459959	0.041656483	0.064318742	0.026289489	0.04197588	6.00E-06	0.102434193	0.095086548	0.118029162	0.022010196
5780x6870	0.544515406	0.000262833	0.027954463	0.041330998	0.080758998	0.031843513	0.007658042	0.027723197	0.047738511	0.174269375	0.015944662
9762x7662	0.503246878	0.017127911	0.111254665	0.147396031	0.106737062	0.022945661	0.007369784	0.012631644	0.020132558	8.92E-07	0.051156915
7554x11856	0.526584087	6.46E-05	0.00357311	0.054664003	0.200211385	0.083470182	1.16E-14	0.035033005	0.028162411	0.028199522	0.040037657
10509x9914	0.549299999	0.001044691	0.029957118	0.117079244	0.092835828	0.060049594	0.004863898	2.19E-05	0.022554678	0.103249893	0.019043193
7364x10246	0.363232336	2.23E-14	0.063401644	0.133655136	0.088472884	0.045844965	0.072662768	0.037207254	0.041180231	0.114176429	0.040166352
6347x10410	0.130548811	0.004927881	0.652111645	1.15E-14	0.079159879	0.046775994	0.014670893	3.79E-08	0.01364726	0.041790064	0.016367535
9406x12172	0.193204929	0.010982986	0.258305415	0.08766885	0.173269209	0.047461048	1.71E-14	0.021197969	0.020739182	0.074659755	0.112510657
5145x10897	0.449090975	0.000149129	0.251438087	0.025226627	0.095814335	0.061754228	0.003856827	0.020173682	0.007420455	0.014017738	0.071057918
10602x10075	0.655104057	0.042871148	0.031660656	0.072781484	0.048665322	0.014909095	0.006159277	4.69E-15	0.021566238	0.072779965	0.033502759
5881x9607	0.351506065	0.001637629	0.22453464	0.011005008	0.024216371	0.142290066	0.033899139	0.033007658	0.009869328	0.035742139	0.132291957
11057x7658	1.27E-06	0.014125478	0.383433752	0.082733672	0.163243565	0.065230409	0.002789251	0.01793188	0.02106779	0.23010834	0.019334595
6345x9766	0.419168653	0.021333721	0.187107473	0.072017595	1.65E-07	0.180391509	0.009348766	0.006993116	0.010582194	0.005793196	0.08726361
3467x7038	0.31803335	0.005774537	3.79E-10	0.062670768	1.27E-07	0.36729918	1.81E-14	0.041477504	0.011629216	0.002286946	0.190828372
6608x5418	0.378061568	0.005403611	9.72E-08	0.000920873	0.158144361	0.163288097	0.00042528	0.073723147	0.004038475	0.169409272	0.04658522
11801x8622	0.107703215	0.011994022	0.199438224	0.270613727	0.091210793	0.119939818	1.39E-14	0.043032882	0.035623351	0.091821054	0.028622913
5045x8482	0.298386611	3.18E-14	0.267025537	0.026687874	0.072810735	0.080647102	0.025477996	0.015880798	0.000622408	0.031410363	0.181050574
6070x10572	0.208871347	2.12E-14	0.476033363	0.017732571	0.054042787	0.026370999	0.058587294	5.88E-15	0.093352042	0.014408318	0.050601278
10876x8947	0.306461525	0.006247632	0.049688868	0.183517116	0.130808534	0.066261842	1.79E-14	0.01093283	0.017089877	0.15703045	0.071961326
9664x5891	0.452017185	0.002612609	0.063001485	0.182514651	0.117523645	0.029483036	1.20E-14	0.103006552	0.000108467	0.012618062	0.037114307
11437x10555	0.463722513	0.006526808	0.070922104	0.048417935	0.075767472	0.159177516	1.47E-14	0.00428171	0.000124273	0.107791674	0.063267993
9496x11366	0.040688081	0.027704126	0.5830424	0.039117143	0.136195015	0.069396814	0.000482281	0.013623447	0.02202533	0.025917025	0.041808339
5501x6388	0.277988592	2.31E-14	0.36989503	0.065471213	0.037643708	0.009828256	0.011169075	0.016670559	0.003025578	0.110408341	0.097899647
6059x7352	0.508719572	0.000488883	2.15E-06	0.06727853	0.130179951	0.084078115	1.72E-14	0.027627579	0.018874148	0.087465602	0.075285465
11058x7980	0.184547349	0.008006385	0.01480504	0.1177624	0.257810669	0.089625663	6.51E-06	0.01238165	0.020052195	0.244899804	0.050102334
8185x6540	0.764192539	0.002173775	4.11E-13	0.018449369	0.039863596	0.024058197	0.013346663	0.096923491	0.000995439	0.024267792	0.01572914
8924x6216	0.590120246	0.00034377	0.038331308	0.141447721	0.059803953	0.006123357	0.009757945	0.136887341	0.005203626	2.42E-06	0.011978314
6995x10569	0.259931149	0.004960005	0.426219466	0.02988655	0.068058833	0.009735008	0.134538011	1.14E-07	0.038728223	0.00015087	0.027791771
10409x7499	0.366844047	0.001860724	0.004868923	0.210450355	0.153682492	0.041079389	6.31E-06	0.048985507	0.011662474	0.085356548	0.075203227
9218x11206	0.092890533	0.014531184	0.529949903	0.033876289	0.183150689	0.057130301	0.004085206	0.015513999	0.001124808	0.033544461	0.034202628
7077x7188	0.637074236	0.001302588	0.039661736	0.095201789	0.049049458	0.011896873	0.006761603	0.105431107	8.87E-15	0.051107103	0.002513506
4118x7841	0.109078672	0.003939166	0.54242158	0.026891428	0.10146714	0.079471674	1.21E-14	0.032455736	5.78E-09	0.075154514	0.029120084
8194x9438	0.572919856	0.000170922	0.038784172	0.149208646	0.075616823	0.042549829	1.05E-14	0.086553558	0.001692243	0.03250395	3.28E-10
9498x12011	0.118614937	0.003774981	0.206578014	0.067740589	0.265217435	0.065894236	0.002430942	0.011763873	0.003762929	0.168387541	0.085834522
7275x11374	1.25E-13	0.006291625	0.744957531	0.021246166	0.139392767	0.037338732	0.000423007	0.016106244	0.007537346	0.01481631	0.011890271
11800x8300	0.463404858	0.000593023	0.067358277	0.11205096	0.095576343	0.069440609	0.008393982	0.013156388	0.074372575	0.063126369	0.032526617
5133x7033	0.094326045	0.011843375	0.551673211	0.047173585	0.108273132	0.017757685	0.008018498	0.01333107	1.31E-14	0.065221534	0.082381865
5981x11700	0.386478548	9.94E-15	0.173704492	0.134438121	0.099079444	0.013641404	0.015953551	0.038479177	0.101909639	8.86E-11	0.036315623
5778x6226	0.028509605	0.022134841	0.698064	1.21E-14	1.16E-06	0.031899497	0.011723579	0.022528964	0.005927642	0.107008052	0.072202655
8387x11692	0.248413104	0.009309542	0.116485223	0.05727655	0.254376165	0.030978073	0.00698214	0.012220195	0.153300627	0.011702278	0.098956102
9774x11527	3.78E-13	0.058225887	0.316069795	0.038440693	0.312171675	0.030209764	1.45E-14	0.021652946	0.035311371	0.067166334	0.120751535
4394x7357	0.037846382	0.002017042	0.656276393	0.006781705	0.101236988	0.016778629	0.006830128	0.055193884	0.001326688	0.076488492	0.039223669
5407x5905	0.100921437	9.08E-14	0.596766758	0.002877463	0.074494789	0.024866723	0.001759101	0.022103912	6.68E-07	0.079306075	0.096903073
4493x9450	0.309069121	0.001824927	0.383988908	0.013920181	0.035649985	0.033100655	0.003834395	0.031014005	0.018325686	0.102077471	0.067194666
5502x6710	0.145453234	0.004489758	0.353814343	0.066173805	0.078420053	0.007238126	0.030222485	0.03865602	0.033137747	0.160098695	0.082295734
5877x8319	0.410386995	0.001457453	0.180349564	0.024252427	9.10E-05	0.053495284	0.009357514	0.070151655	0.065603419	0.163685207	0.021169529
4120x8485	3.74E-07	0.017103227	0.610700603	0.051082434	0.065734301	0.018549465	0.004874173	0.063672297	0.014063251	0.074825959	0.079393916
9857x8467	0.513945983	0.000899376	0.016170549	0.189207966	0.077990143	0.020553914	0.003720479	0.071735908	0.00889595	0.064129032	0.0327507
5789x9768	1.35E-09	0.004509989	0.854579759	0.00619626	0.015260591	0.035607056	0.010009426	0.007506374	0.000270797	0.020341721	0.045718026
9944x6696	2.25E-13	0.036349701	0.282144582	0.214525369	0.159137747	0.076021008	1.68E-14	0.079129425	0.005104824	0.104817497	0.042769847
9037x12495	0.585387446	0.00080246	0.058917379	3.79E-13	0.063060994	0.097617049	0.009595948	0.073901729	0.010171594	0.007040271	0.09350513
10512x10880	0.308621944	0.013519037	0.090013983	0.218648469	0.16003815	0.059170484	1.43E-14	0.01496711	0.064272454	0.047198586	0.023549784
4580x7679	0.160231668	0.002762229	0.444367495	0.04106037	0.043401706	0.061139301	0.015957336	0.014903205	0.022879638	0.114426774	0.078870279
4026x8003	0.389409141	3.00E-12	0.28943632	0.004978709	0.101865583	0.025249324	0.0122222	0.034609318	0.019091458	0.098408311	0.024729636
4309x9773	0.373980469	0.012897595	0.182816027	0.023284205	0.02441694	0.090789148	0.011739424	0.028452898	0.025854527	0.056545096	0.169223672
6619x8638	0.704311775	0.000114533	0.016331162	0.060973995	0.02679127	0.009116838	1.07E-14	0.10965247	0.002255708	0.07045225	1.90E-12
7085x9764	0.291091018	0.001405682	0.122944952	0.164784152	0.066072027	0.115658715	0.019837251	0.063471231	0.019098118	0.135596111	4.07E-05
6900x9765	0.162215791	0.014431522	0.138242389	0.223131945	0.056613453	0.09661535	0.017823152	0.061320499	0.001697829	0.225035907	0.002872163
6975x4451	0.044787034	0.942413183	0.001374788	2.86E-09	0.00737553	0.001385838	2.05E-05	0.000222478	8.77E-16	0.000392497	0.002028187
7183x11535	1.25E-13	0.009525868	0.798326068	0.014822826	0.107143488	0.034274011	0.002076038	0.00810223	4.92E-15	0.018868925	0.006860545
5510x9286	0.316409428	2.09E-08	0.343842714	0.037293597	2.32E-08	0.086497409	0.012243657	5.94E-15	0.008801922	0.072247241	0.12266399
8548x4285	0.019188306	0.976379191	0.001308182	2.73E-14	5.68E-17	3.18E-05	0.000415834	7.86E-05	7.69E-16	0.001194403	0.001403596
7438x4288	0.121843013	0.834789844	0.000487921	4.13E-07	0.006080575	0.015838486	0.003472147	0.003139821	0.003807549	0.003835924	0.006704308
8843x9597	0.350261364	0.002003542	0.091126224	0.195125772	0.110740178	0.069789854	0.001764397	0.043677957	0.012550194	0.107956564	0.015003954
11150x7819	0.079346432	0.029118501	0.050146624	0.268163504	0.195312043	0.071090495	0.001931639	0.0077932	2.02E-14	0.252591778	0.044505785
4399x8968	0.068879344	0.002571446	0.735708361	0.007566385	0.020824314	0.031114589	3.55E-05	0.00944485	0.022114088	0.061090655	0.040650476
6893x7510	0.584647506	0.008573365	0.169260668	0.060956914	0.033072184	0.008068681	0.009137038	0.037875705	0.028360721	0.010774678	0.049272538
8202x12015	0.328989727	4.07E-14	0.209580349	0.052526192	0.235012454	0.020144508	2.60E-09	0.031094985	0.009453228	0.007532209	0.105666346
4767x8322	0.15946073	0.007189728	0.628798413	0.009857635	0.015584249	0.020805292	0.013864251	0.003123642	9.33E-07	0.063936979	0.077378147
9671x8146	0.48781328	0.004612804	0.071702694	0.187687682	0.086831342	0.01940453	0.004340227	0.046843588	0.016429367	0.060849032	0.013485455
7166x6060	0.590900153	0.001383345	0.009893812	0.076358941	0.044999797	0.057727946	0.003945283	0.117613701	0.004102702	0.078315684	0.014758636
7812x5575	0.593461067	0.00628829	0.087506234	0.106848914	0.010043494	0.013394382	0.006912626	0.094879523	0.020045851	0.028379541	0.032240079
7910x7346	0.824492981	1.64E-15	0.006827032	0.005261603	0.016995331	0.014070553	0.002272907	0.120790151	2.41E-15	0.001249502	0.00803994
9392x7663	0.629116358	0.003050511	0.079741472	0.124044567	0.089730254	0.016314697	0.019596762	8.85E-09	0.001550837	0.016374131	0.020480402
5420x10091	0.000100274	0.008545001	0.850514895	1.10E-10	2.76E-09	0.009412237	0.048118071	1.14E-08	0.036628306	0.025232126	0.021449075
9201x6054	0.477905398	0.018576757	0.067973098	0.086623687	0.102092417	0.010143031	0.015275498	0.144277815	0.01736814	0.021571164	0.038192996
10966x8142	0.324373205	2.37E-13	0.031712713	0.131809894	0.029375335	0.078917164	0.017159777	0.017379138	0.045518076	0.209680923	0.114073775
8197x10405	0.653155302	1.74E-15	0.02297769	0.008426667	0.031214326	0.028540003	0.063978458	0.007708205	0.053252527	0.112689746	0.018057077
8567x10403	0.802459913	0.000642558	4.17E-11	0.002411276	0.071198179	0.010824649	0.015701625	0.036845127	0.017165605	0.019105752	0.023645317
8549x4607	0.020802097	0.975487359	9.81E-11	6.95E-05	0.000590589	2.06E-12	0.000362163	0.000606146	0.000518329	0.000443027	0.001120827
9399x9918	0.512819982	1.48E-14	0.045947259	0.150787801	0.13859796	0.027163099	0.003276354	0.040694716	8.43E-15	0.041345748	0.039367081
9112x7181	0.084949038	0.042700526	0.473839372	0.111478534	0.138718227	0.030260584	0.00605991	0.010586593	9.07E-15	0.085090313	0.016316903
10043x8789	0.54534726	0.002631969	0.042622073	0.160122583	0.059148005	0.032284672	1.30E-14	0.076226078	0.011220416	0.038410541	0.031986403
10054x12331	0.442266218	0.001505848	0.062131032	9.50E-05	0.07791589	0.208562064	0.008231422	0.04892177	0.031459191	0.102436484	0.016475074
7641x10084	0.024444958	0.013342146	0.36194419	0.252007219	0.054983912	0.036386982	0.03822981	0.065434287	0.041290056	0.111790958	0.000145482
11151x8141	0.436290449	0.001299692	0.005735126	0.037843146	0.093481251	0.088528228	0.015509924	0.017893755	0.043800663	0.187096252	0.072521515
8932x8792	0.608941302	0.324791648	0.006803841	0.010890615	0.009033964	5.45E-08	0.004654038	0.025116254	0.002351123	0.000139694	0.007277466
11521x8140	0.366612099	0.001258162	0.011796896	0.225839732	0.170273586	0.030091024	0.003110882	0.01793362	0.015023309	0.109307614	0.048753075
11706x8139	0.326279445	0.004797759	0.243314939	0.121205125	0.053547928	0.039938392	1.52E-14	0.029148904	0.080928027	0.079762344	0.021077138
6349x11054	0.160111938	2.89E-14	0.557846717	5.88E-07	0.124416268	0.041203223	0.051335977	0.007817712	1.06E-14	0.027885779	0.029381798
4860x8483	0.216696454	0.002576839	0.414567081	0.016146471	0.00953055	0.043700408	0.067598645	0.005966548	2.74E-06	0.063390199	0.159824064
5325x9287	0.310759794	3.07E-14	0.377333995	0.008041438	0.004856803	0.081051411	0.016277106	0.00109517	0.002342032	0.097159023	0.101083229
6999x11857	0.149914254	0.000244285	0.551845182	0.006030982	0.098440793	0.087608241	0.003411313	0.014998887	0.008071685	0.047362111	0.032072268
5698x10251	0.139343329	5.16E-14	0.731624804	0.023584371	0.000204805	0.02102424	0.008018199	2.94E-15	7.63E-15	0.023700799	0.052499453
11428x7979	0.009792599	0.051277514	0.273772495	0.197079623	0.144338567	0.076767766	1.16E-05	0.020902014	0.050363521	0.160347542	0.015346718
8369x6218	0.64470117	0.0077751	0.045118994	0.066693925	0.04632814	0.029604293	0.005284811	0.115699853	4.05E-09	0.013413714	0.025379996
6166x11699	0.67665149	2.97E-05	0.089459491	0.02977325	0.0124866	0.019868187	0.025192215	0.004231542	0.072954693	9.88E-11	0.069352849
6612x6706	0.500964137	0.001587694	0.061164725	0.15896523	0.040055015	0.013509332	0.003254744	0.147544274	1.03E-14	0.072914134	4.07E-05
6245x7674	0.645437593	0.00028065	0.069082978	0.084770983	0.005441689	0.044383852	1.12E-14	0.077603652	0.007315002	0.050292287	0.015391313
7350x5738	0.245873347	0.05794215	0.197737405	0.189595154	0.040796983	0.015792627	0.002358141	0.183091134	0.018225347	0.016796395	0.031791316
6721x11697	0.020537463	0.005382635	0.7111815	0.004225824	0.085349113	0.079789244	0.001725853	0.034507538	9.55E-15	0.029186988	0.028113843
5594x6549	0.234932633	3.88E-14	0.340619135	0.10674876	0.020107181	0.036765042	0.006356111	0.015345564	0.011514678	0.161641413	0.065969483
8928x7504	0.181416311	0.036099835	0.320517446	0.119431079	0.182104091	0.02480076	0.017811914	0.016356673	0.005860393	0.056451377	0.03915012
9482x6858	0.205809928	0.001369149	0.357181719	0.188689555	0.098255775	0.007664431	1.12E-14	0.051908196	0.079633376	0.000139404	0.009348467
6993x9925	0.253266546	0.002350586	0.320968635	0.089898084	0.070392792	0.081152562	0.016220685	0.043409204	0.02752885	0.094734638	7.74E-05
9401x10562	0.035141905	0.016212738	0.400303551	0.093557821	0.132453866	0.103464875	0.006391504	0.009991597	0.010038137	0.183598659	0.008845348
6720x11375	1.80E-13	0.011660013	0.711860971	0.009265314	0.126036533	0.048489717	0.007848325	0.021886919	8.97E-15	0.044582638	0.018369571
9208x7986	0.322520767	0.091676423	0.111905777	0.144506987	0.158193774	0.033546366	0.0199319	0.035261143	1.48E-12	0.061060298	0.021396566
11238x6369	0.298481483	0.008880601	0.054829492	0.221094606	0.108111738	0.068961846	0.007481549	0.04513015	0.037694524	0.101000693	0.048333317
6154x8157	0.394763961	0.002051953	0.133009499	0.190923026	0.056649968	0.015431429	0.001404704	0.068589189	0.026283056	0.079311856	0.031581358
4854x6551	0.110897046	0.007765879	0.523951799	1.55E-09	0.101716191	0.017614797	0.010691982	0.027561515	0.011010877	0.095443433	0.09334648
4395x7679	0.121744013	3.10E-14	0.624876044	0.005519376	0.019016532	0.044500652	0.006774641	0.015429131	0.003119787	0.113654407	0.045365418
7535x5737	0.567109368	0.076043973	0.027866487	0.089401653	0.030750581	0.001758981	8.48E-06	0.169851253	0.019692483	0.002867546	0.014649199
6698x4613	0.025546178	0.971790523	3.23E-09	0.000726916	2.34E-06	0.000923679	0.000214909	1.58E-16	0.000607267	3.05E-16	0.000188188
9404x11528	0.132046365	0.007895185	0.408442176	8.90E-05	0.165021622	0.087022599	0.005989445	0.02081653	1.34E-14	0.05964753	0.113029543
7082x8798	0.924246383	0.00056227	0.002728709	0.008230903	0.005142082	2.33E-07	0.002457356	0.032087033	0.015366406	0.005210145	0.003968479
7069x4934	0.261077586	0.518503138	0.036631176	0.015026365	0.039265071	0.080122631	6.14E-15	0.025611426	9.80E-05	8.18E-05	0.023582796
9950x8628	0.765508267	0.000219686	0.061121476	0.054179366	0.006353815	0.015931378	0.003817827	0.048563029	0.004829328	0.021908852	0.017566976
6906x11697	0.056070581	2.15E-14	0.607081112	0.001175483	0.153958112	0.097117753	0.002686839	0.032342518	0.018615276	0.025710448	0.005241877
5774x4938	0.313130189	0.017191457	0.063276052	0.100492064	0.012721904	0.31356611	1.27E-14	0.033778155	0.00858577	0.000365467	0.136892832
6435x8961	0.816622022	1.79E-05	0.000873716	3.48E-06	0.000331103	0.011189124	0.000781797	0.027121523	0.06829569	0.060163552	0.014600044
9400x10240	0.425043363	0.001592802	0.044079617	0.173914344	0.107608098	0.099151026	1.60E-14	0.028231885	2.37E-12	0.107369325	0.013009539
5965x6869	0.17838007	4.58E-14	0.169306718	0.139701043	0.069149347	0.108815163	0.013497659	0.099423788	2.15E-14	0.208154552	0.01357166
5239x11380	0.392067571	0.002247929	0.142443828	0.043836008	0.017019384	0.149835788	0.013496195	0.037458091	0.04353177	0.046419492	0.111643945
7993x4287	0.00169178	0.99812456	3.39E-05	4.16E-10	0.000104378	2.56E-05	6.66E-06	1.32E-05	5.66E-10	2.27E-17	8.55E-18
7819x7830	0.540228392	0.001675544	0.06324696	0.045554727	0.057985428	0.119975004	0.007266926	0.024169465	1.49E-14	0.089885661	0.050011892
7544x8635	0.757508215	0.000659251	0.041115585	0.076344792	0.035618238	0.010505289	0.001561769	0.035699055	6.96E-15	0.014136666	0.026851139
6162x10411	0.118180837	0.003336121	0.689983662	0.025420107	0.024162961	0.009903375	0.048044837	6.37E-15	0.030575484	0.007011197	0.043381421
9679x10722	0.002332643	0.017715525	0.615927492	0.05706073	0.076269807	0.04653011	0.004788244	0.011953994	0.025842985	0.107752971	0.033825499
8831x6055	0.753522195	0.006213546	0.004977639	0.027124807	0.035171755	0.012206249	2.28E-09	0.149578307	0.00827982	1.48E-08	0.002925665
8093x6702	0.541496307	0.140637497	9.21E-15	0.017305945	0.016504589	0.004611149	0.133993822	0.046001026	0.010488436	0.061312324	0.027648904
5590x5260	0.08576562	0.02197389	0.250766271	0.018792727	0.127015545	0.154122955	0.000126158	0.032058742	0.00873224	0.149896439	0.150749412
8480x11853	0.134137643	0.007304411	0.310241158	0.06430315	0.186044022	0.062033832	1.76E-14	0.022452947	0.053095514	0.083830391	0.076556933
10698x11202	0.024333081	0.007316197	0.479544195	0.050214962	0.201373562	0.098427738	0.00540791	0.016539461	0.013921299	0.077350726	0.025570871
6537x12020	0.26414994	0.003362957	0.278996198	0.012451872	0.155895379	0.079863279	1.76E-14	0.038359818	0.038669508	0.062010159	0.06624089
4949x7356	0.208030844	4.17E-14	0.438406612	1.67E-12	0.053080409	0.048702071	0.007822681	0.022097629	0.003006247	0.094609185	0.124244323
3930x7198	0.270526548	0.002562772	0.157557967	0.098201942	0.073265539	0.049330467	0.022989745	0.054833144	0.137729982	0.018197656	0.114804238
6334x6546	0.393719324	0.000852063	1.51E-08	0.040276797	0.065681416	0.036895105	2.58E-14	0.145256762	0.094398664	0.166979522	0.055940332
10506x8948	0.58310895	0.001345599	0.029404647	0.045752742	0.081664854	0.076758897	1.44E-14	0.024151549	0.01811527	0.106874351	0.032823141
6335x6868	0.373728761	0.007079754	0.100441307	0.178434959	2.79E-06	0.033485221	1.93E-14	0.125330853	0.022686942	0.123291496	0.035517919
8107x11210	0.228597661	0.001815453	0.404202887	0.13383404	0.154260236	0.050252817	1.18E-14	0.004139561	0.012027542	0.010272752	0.000597052
11895x9105	0.43746011	0.000448688	5.88E-05	0.129918916	0.117008661	0.053279421	0.031722819	7.94E-15	0.066954714	0.104193276	0.058954591
4758x5424	0.318806339	0.016056027	0.001030606	0.106221005	0.11260159	0.155823647	0.000341362	0.019879727	1.40E-10	0.044405995	0.224833701
7822x8796	0.550096062	0.001182341	0.095541492	0.208476191	0.047726103	0.032676858	0.002588747	0.019149564	8.82E-15	0.038484634	0.004078008
5233x9448	0.015650317	0.035983281	0.791839589	0.002974539	1.57E-15	0.014821863	0.008074503	2.40E-15	0.011072168	0.064942423	0.054641316
10137x9271	0.653193141	2.69E-15	0.014818364	0.12955168	0.091997742	0.011194835	9.51E-15	0.058054365	6.96E-15	0.017560798	0.023629074
5883x10251	0.050992642	0.002329133	0.778248176	0.02837966	0.002942673	0.018146297	0.016269387	7.08E-15	0.027670094	0.025581206	0.049440732
4581x8001	1.29E-13	0.013399992	0.727010092	0.013747078	0.024568912	0.001203787	7.51E-15	0.024594992	0.019561064	0.057865253	0.11804883
11528x10072	2.16E-13	0.044619561	0.009911846	0.310685491	0.119836656	0.084303994	0.023437298	0.005480828	0.062699492	0.274211363	0.064813472
10415x9431	0.720123052	1.48E-15	0.032535032	0.041282897	0.062150079	0.030417052	9.81E-15	0.019751688	0.000713656	0.059670253	0.033356292
6443x11537	0.226724407	0.000210436	0.507894133	0.005851478	0.094484647	0.057254647	1.11E-14	0.008196453	0.007459044	0.025809043	0.066115713
7349x5416	9.61E-05	0.094861885	0.177263686	0.351567633	0.019857818	0.025249507	0.0010577	0.088701667	0.139585672	0.070665128	0.031093199
4205x6392	0.346549617	0.000700542	0.268581624	1.39E-13	0.127875891	0.038166892	1.57E-14	0.023988707	0.003344344	0.096799646	0.093992738
11525x9106	0.11843968	0.020358861	0.19893843	0.170355191	0.083150359	0.147599881	0.017097534	0.008086029	0.009868001	0.220190381	0.005915652
5143x10253	1.00E-13	0.002382149	0.890937189	5.37E-15	0.016953352	0.01739528	0.00646267	0.002150122	0.007405323	0.038815258	0.017498658
7716x4449	0.000262952	0.997096042	9.88E-12	0.000307965	0.000822906	9.30E-16	0.000697083	0.000404756	7.11E-16	0.000408296	2.97E-10
9865x11043	0.535410647	0.00056446	0.001463644	0.028842084	0.214362116	0.10291496	0.008176503	0.018106876	8.95E-15	0.000285065	0.089873646
11249x9912	2.22E-13	0.038838739	0.372042923	0.052967879	0.163226487	0.09428803	0.002703133	0.008357325	2.70E-13	0.266866044	0.000709441
5228x7838	0.439019708	0.002717717	0.001199034	0.072942668	0.070026029	0.147525559	0.004406039	0.057057639	0.025108216	0.044965123	0.135032267
9119x9113	0.716651195	0.007565898	0.035723974	0.085799111	0.028636174	0.018728803	8.68E-15	0.056773471	0.002002264	0.02289186	0.02522725
7539x7025	0.744457937	0.028931252	0.006166627	0.01067847	0.030383242	0.020150333	0.002343769	0.104485661	0.011201823	0.01621592	0.024984967
9213x9596	0.511108361	0.000273688	0.043513595	0.189799805	0.104721721	0.014195981	1.27E-14	0.047963	0.002314432	0.027282715	0.0588267
5608x11057	2.32E-13	0.022393226	0.641596155	0.002479891	0.119109272	0.057333426	0.000389577	0.024949269	0.009032852	0.065827172	0.05688916
8017x12015	0.115338277	0.003594046	0.396311286	0.046884218	0.214972117	0.045742703	1.16E-14	0.021985321	0.023163916	0.047367436	0.084640679
4402x9934	0.259430422	0.003145954	0.219989995	1.58E-07	0.072829574	0.090264749	0.011790131	0.021919285	0.235931274	0.000725993	0.083972465
11161x11039	0.115440544	0.018608929	3.49E-09	0.0293028	0.189377753	0.251377592	1.95E-14	0.013380673	0.010525788	0.272199079	0.099786837
8109x11854	0.26844114	0.003867531	0.355979783	0.023897514	0.17714532	0.04506785	0.014212777	0.014520937	0.050754227	0.025010568	0.021102352
10779x7498	0.172462571	0.003692576	0.167954188	0.215974279	0.152590019	0.051053438	1.74E-14	0.02966013	0.004970835	0.146975834	0.054666129
3840x8003	0.389504633	0.005247766	0.111503874	2.42E-12	0.203222277	0.073303048	0.002475254	0.036923381	0.032183102	0.020687394	0.12494927
9122x10080	0.47536026	0.000600793	1.83E-05	0.175245275	0.089042336	0.071471215	1.20E-10	0.097516751	0.001770535	0.048099041	0.040875489
6167x12021	0.340937568	0.000117833	0.060563922	0.005184878	0.07083216	0.020004327	0.129532475	0.036866699	0.241626879	1.07E-14	0.094333259
6901x10087	0.430317671	0.000312591	0.017302595	0.003352055	0.020872026	0.048350201	0.071417045	0.029728029	0.229503234	0.148832343	1.22E-05
6144x4937	0.439044915	0.020472604	1.21E-14	0.000699952	0.089350238	0.271982853	8.90E-15	0.057648319	6.38E-15	7.23E-15	0.120801121
6815x12180	1.90E-13	0.048343919	0.49748861	0.038375644	0.161672082	0.119330582	1.25E-14	0.0386398	7.88E-15	0.054620242	0.041529121
8384x11048	0.558322692	2.50E-06	0.134332077	0.045669805	0.120194878	0.021611821	0.009900908	9.45E-07	0.097356593	3.16E-12	0.012607783
9867x11687	1.95E-13	0.018874731	0.503399279	0.029603578	0.204678977	0.092635136	0.001351098	0.016003767	0.022522152	0.043252937	0.067678345
10600x9431	0.294895052	0.000730647	0.200160821	0.195300742	0.105040966	0.039367634	0.002833081	0.022646481	0.019923573	0.098649826	0.020451177
10975x11040	0.064439313	0.025378419	0.206469067	0.131581463	0.124020072	0.155409414	0.000699008	0.018253317	1.68E-14	0.151538149	0.122211777
7811x5253	0.387309719	0.127689075	0.097968944	0.170266541	0.043790403	0.014301098	1.23E-14	0.117262491	0.001807552	0.019086041	0.020518137
4586x9611	0.384536444	0.000549873	0.239753893	1.03E-05	0.076313645	0.044396552	1.65E-14	0.033018189	0.067174043	0.073844127	0.080402975
5966x7191	2.01E-07	0.01704781	0.647136666	0.076954041	0.011025624	0.023108954	1.25E-08	0.088122783	0.003607362	0.116655728	0.016340818
11711x9427	0.096838533	0.010558095	4.74E-10	0.228704461	0.051672183	0.246916887	3.84E-06	0.019448526	0.00620012	0.318348085	0.021309264
5973x9446	0.350160231	0.000321707	0.105372692	0.000314904	4.36E-10	0.133932326	0.080083258	0.038015357	0.058807454	0.115929285	0.117062787
10318x7983	0.428198762	0.011750279	0.116863693	0.163006346	0.118980154	0.000373883	1.27E-14	0.044155531	0.022397596	0.044879514	0.049394242
8189x7828	0.509201661	0.046396623	0.004681309	0.025058354	0.137467174	0.174932037	0.000292212	0.020566263	0.00823779	0.000880485	0.072286092
7260x6543	0.566647953	0.001068972	0.051916561	0.127721336	0.092274475	0.001623054	0.005729991	0.125938469	0.011760805	0.008317301	0.007001083
9013x5088	0.817477115	0.000430034	0.000927137	5.14E-08	0.002516361	0.000954753	0.001561361	0.154104008	0.019049549	0.002979622	7.54E-09
5781x7192	0.205159312	0.000984537	0.255673714	0.124055983	0.069628683	0.046800186	0.000692095	0.049636133	3.41E-14	0.197946834	0.049422523
5227x7516	0.285044246	0.011991288	1.06E-07	0.079148634	0.083773118	0.262829109	0.009740509	0.077790396	7.42E-05	0.04501894	0.144589423
10607x11685	0.10024297	0.006592639	0.278391602	0.01257575	0.120201528	0.119849754	2.27E-14	0.004433552	2.27E-14	0.290170046	0.067542158
11805x9910	0.083677898	0.006370367	0.00449373	0.276982736	0.065764683	0.189491642	1.62E-06	0.021139593	0.024120874	0.278508989	0.049447871
4491x8806	0.169197651	8.44E-11	0.579393058	0.000260036	0.05399514	0.025966383	1.21E-14	0.007707486	0.018008357	0.089779863	0.055692027
9662x5569	0.499812193	0.001786123	0.06605127	0.133704627	0.023339402	0.044542487	1.33E-14	0.152509152	0.000144733	0.010398775	0.067711238
10785x9430	0.424115542	1.34E-05	0.000835101	0.18423766	0.12973832	0.06452873	1.67E-14	0.003858009	0.03017481	0.138904057	0.023594396
4764x7356	0.086745006	0.018235277	0.623110369	0.01451339	0.095669318	0.002807124	0.012687664	0.018068492	0.01654231	0.043593967	0.068027084
6422x5097	0.38717422	0.098966959	0.000431379	3.11E-11	0.156055134	0.18377357	0.001700703	0.048409443	1.30E-14	0.003387958	0.120100632
6341x8800	0.684816157	4.18E-15	0.059506314	0.035118962	0.024513646	0.030249229	0.00074835	0.027296166	0.006119811	0.095184604	0.036446763
7273x10730	0.28733444	0.00019749	0.388796473	0.019674031	0.046073196	0.057512626	0.094465538	0.00654853	0.022815412	0.039081965	0.037500299
5132x6711	0.165092174	4.61E-14	0.598072647	0.021931637	1.11E-11	0.016087167	1.16E-14	0.003891817	0.026180214	0.082429332	0.086315012
11622x10555	0.458867626	0.005284789	2.45E-12	0.006485438	0.131234602	0.184467167	2.99E-08	0.015831028	0.080432325	0.039663436	0.077733559
7645x11372	5.05E-12	0.009461477	0.765085871	0.019270934	0.1336305	0.029590685	0.002739797	0.011368737	0.001309693	0.01392751	0.013614797
7358x8314	0.613269627	0.001191842	0.096284971	0.077321336	0.059738812	0.049194706	7.98E-12	0.051626777	0.006867583	0.044504347	6.88E-12
9956x10560	0.292409185	0.002534271	0.127817542	0.08145127	0.120757265	0.091085899	0.00789814	0.014345746	0.092817313	0.152532511	0.016350857
5601x8803	0.656504149	1.03E-15	1.96E-13	7.84E-06	0.063664553	0.103993401	0.002635257	0.025905149	0.026438422	0.020176575	0.100674654
11345x10717	7.50E-08	0.090231897	0.063986798	0.259778317	0.071767234	0.162929837	2.41E-14	0.014568095	0.06303717	0.239196595	0.034503981
6708x7511	0.787780226	3.52E-05	0.032674755	0.041880208	0.013945131	0.002951619	7.38E-15	0.078706495	0.002016908	0.020190852	0.019818623
6250x9284	0.209382342	0.004897806	0.143998886	1.86E-10	1.80E-14	0.054832256	0.136305263	0.021202886	0.162946367	0.212105546	0.054328648
8757x11691	0.102129108	0.003384551	0.58872038	0.000938826	0.144868431	0.044257121	1.36E-14	0.024031664	0.008073666	0.046796183	0.036800071
5231x8804	0.040175352	0.010819025	0.641031777	0.016469788	0.010007054	0.065311947	0.004451812	0.017100573	0.021823221	0.101024898	0.071784553
8192x8794	0.541080632	0.002023009	0.16086816	0.157388151	0.042277093	0.003098054	1.09E-14	0.02685864	0.037931475	0.013754859	0.014719927
6795x6062	0.438417691	0.018266876	0.026523595	0.158138025	0.063315413	0.007551414	5.30E-13	0.140802364	0.015186482	0.083124116	0.048674023
5319x7354	0.417236263	0.002589864	2.76E-06	0.000712493	0.122767631	0.090931481	0.012192086	0.055189293	0.008720344	0.093699944	0.195957836
4389x6069	2.31E-13	0.019343917	0.483907003	0.028328404	0.095849088	0.073448874	1.63E-14	0.044534429	0.027109179	0.182208939	0.045270167
11708x8461	0.346873157	0.002308257	2.52E-05	0.231299082	0.102954206	0.051820218	1.75E-14	0.029250438	0.067641253	0.135455422	0.032372737
6259x11860	0.458982763	0.000407503	0.135805861	0.011828257	0.18552157	0.021781218	0.011675809	0.029298632	0.112291555	0.014835737	0.017571096
8927x7182	2.31E-13	0.043749792	0.388096409	0.071275813	0.229541225	0.060417605	0.031558431	0.019891135	0.013411888	0.050912561	0.09114514
8926x6860	0.186646459	0.012285092	0.334817853	0.125393994	0.144038579	0.034331606	0.035150934	0.04705626	0.003326043	0.052106891	0.024846288
7263x7509	0.706524093	0.001869253	0.058333363	0.051352514	0.036082289	7.51E-10	0.03706081	0.003674977	0.042569421	0.000199491	0.062333787
9109x6215	0.603166414	4.50E-15	0.058722126	0.114998112	0.092549923	0.001574845	0.008647736	0.053775999	0.003080427	0.000420661	0.063063758
5135x7677	0.307909783	0.004010462	0.24418586	0.029579608	0.056630677	0.053533288	0.040362345	0.030257084	0.001161068	0.107956808	0.124413016
8664x11530	0.108398176	0.002965388	0.551123889	0.024341619	0.182089699	0.028755627	0.012685378	0.019436432	0.003181986	0.030870557	0.036151249
5225x6872	0.372844591	1.22E-14	0.321450792	0.076325219	0.044595292	0.023251711	0.018520561	0.016340043	0.003661487	0.057251861	0.065758443
11803x9266	0.098817488	0.003817461	0.049789049	0.347557505	0.106380897	0.092628964	1.85E-14	0.011556354	0.060839562	0.189029897	0.039582823
6890x6544	0.462436216	0.00254845	0.06650849	0.201462024	0.069456791	0.000766653	0.010423652	0.115463539	1.56E-14	0.037512524	0.033421661
9125x11046	0.186539499	0.004492062	0.401574517	0.037761164	0.122049741	0.10705022	0.004858313	0.019410199	0.020973979	0.07185035	0.023439957
9032x10885	0.494672282	0.001097025	0.109039808	0.02345218	0.114298736	0.070544315	0.034861225	0.011102286	0.035166638	0.023450482	0.082315023
7718x5093	0.199680425	0.383989586	0.038044135	0.135388745	0.016700419	0.098598084	0.002198789	0.082231051	8.00E-15	0.003915255	0.03925351
8829x5411	0.550398612	0.315544811	0.017357241	0.004080263	0.000318631	0.00488714	0.003893929	0.059847004	0.013595697	0.012911874	0.017164797
6528x9122	0.895342421	4.73E-16	0.024826662	0.003473	0.000211804	0.005705531	0.005521394	0.01955097	0.008727927	0.030889954	0.005750337
9757x6052	0.47573454	0.004636301	0.057721536	0.116261236	0.070153228	0.018583929	0.004947208	0.153348053	0.043780041	0.009828516	0.045005411
10510x10236	0.415398869	0.026625257	0.171391865	0.121319372	0.075476365	0.076233273	0.001173007	1.51E-14	8.13E-12	0.079262353	0.033119638
4863x9449	0.035006394	0.011237771	0.802964741	3.35E-08	0.026598711	0.017837665	0.008141945	0.008552623	0.005039304	0.059461363	0.025159449
10236x11364	0.448075345	0.000510051	0.199795027	0.000112987	0.199315699	0.049940938	0.00975054	0.007090113	0.015599386	0.023204493	0.046605421
8921x5250	0.906397946	0.001198516	0.006958177	2.43E-07	1.01E-15	7.79E-05	0.003574766	0.049864255	0.009902211	0.007602425	0.014423563
9126x11368	0.135290926	0.011574233	0.454683788	0.029912458	0.149937401	0.08807614	0.00595895	0.017024492	0.001827352	0.029412421	0.07630184
5409x6549	0.294536433	0.001781573	0.31484654	0.033629343	0.005516994	0.041595851	0.014309835	0.016016184	0.013476326	0.156990754	0.107300166
6799x7028	0.798018974	1.84E-05	0.010919124	0.016044378	0.008484528	0.011621126	0.003503512	0.123411146	0.000704179	0.007206112	0.020068529
11619x9589	0.135799754	0.005384676	0.020676081	0.302705817	0.102083054	0.119967085	0.008426843	0.015645852	0.000144151	0.285014986	0.004151701
5785x8480	0.470397374	0.000718514	1.77E-14	4.02E-14	1.36E-06	2.60E-06	0.091964174	0.108024514	0.16322313	0.104975037	0.060693298
10053x12009	0.079967016	0.041164607	0.020273535	1.10E-13	0.37586622	0.032896871	1.47E-14	0.004482118	0.036530438	0.25391521	0.154903986
7555x12178	0.249858938	0.002223788	0.190936499	0.125934892	0.134683113	0.032925968	1.52E-14	0.068876584	0.055087245	0.070520073	0.068952901
3837x7037	0.325264037	0.012560533	0.129459197	5.77E-08	0.129474413	0.174949151	0.023051202	0.040308944	1.02E-05	0.03311986	0.131802411
9391x7341	0.175595721	0.03366086	0.363900776	0.120564093	0.128336972	0.034042986	0.008152346	0.035804065	9.94E-15	0.061368032	0.038574149
10221x6534	0.238588148	0.006721846	0.104111137	0.283247057	0.168611264	0.034044958	1.36E-14	0.049263905	1.18E-14	0.04069951	0.074712176
5888x11539	0.2699313	0.000435839	0.334345123	1.55E-06	0.144776151	0.098361077	0.000932341	0.022751881	0.020642841	0.069433981	0.03838792
5035x5262	0.436140974	0.003091752	0.052236468	0.010830927	0.091742082	0.182989017	1.61E-14	0.031111627	0.022495489	0.038374434	0.130987228
8565x9759	0.389560923	0.000591906	0.003380508	0.274381304	0.098075817	0.041666455	4.26E-12	0.073148715	0.048581815	0.068216931	0.002395628
6158x9445	0.367413395	0.004281786	0.06284163	0.008219851	1.19E-14	0.065244344	0.092104846	0.009694417	0.11431942	0.193949413	0.0819309
4213x8646	0.069573186	5.10E-14	0.632732829	0.005845912	0.085816022	0.045629447	0.007863979	0.028509557	0.000733608	0.049817288	0.073478172
4023x7359	0.529259591	5.61E-05	0.111373019	0.00050215	0.097421982	0.020771127	0.005433403	0.050904634	0.040986357	0.071464861	0.071826731
10225x7822	0.098237792	0.047348131	0.219834513	0.26361065	0.115305332	0.019314753	1.66E-14	0.085576155	0.048173147	0.06820666	0.034392868
5979x11056	0.148393797	0.005716853	0.492779095	5.33E-07	0.096934205	0.089391417	0.009785698	0.006521759	0.002975651	0.110396089	0.037104903
10037x6856	0.068522822	0.009694201	0.318630316	0.215474968	0.146291247	0.055674934	0.005053088	0.057957095	1.36E-14	0.082955379	0.03974595
3841x8325	0.487147757	0.000769332	0.031492487	0.007673467	0.098030586	0.19103535	0.000152441	0.017963645	0.011341531	0.061211156	0.093182248
9393x7986	0.306754459	0.594747337	0.012854894	0.032591776	0.026682136	3.25E-06	0.005442525	0.009284098	2.40E-15	0.000840581	0.010798945
3561x7521	0.265662984	0.002863952	2.48E-14	8.46E-06	0.173214784	0.329350954	0.005835572	0.064373311	0.007322403	9.42E-15	0.151367584
5130x6067	0.034185453	0.010068301	0.696727876	0.009141479	0.073624519	0.019641866	0.001986468	0.014616427	0.004661228	0.06938009	0.065966293
9670x7824	0.668942152	0.000390078	0.06363276	0.085802084	0.088633944	0.013021921	0.010450638	0.032789885	0.00728982	3.77E-07	0.029046341
8845x10241	0.493082339	6.29E-15	1.06E-05	0.255941343	0.077274618	0.028357877	0.00301039	0.069229603	0.00691672	0.058134298	0.008042197
4868x11059	0.598037066	0.000348328	0.05508369	0.000186357	0.07085192	0.112933337	0.001664689	0.009933606	0.052170114	0.012501925	0.086288969
10038x7178	0.387811644	0.00143322	0.067143134	0.111526645	0.159136295	0.052143255	0.012487002	0.05237523	0.05597546	0.027532698	0.072435417
10141x10559	0.374484698	0.000824921	3.91E-14	0.141440672	0.131361467	0.081724985	0.024787017	0.021058083	0.082296132	0.091651035	0.050370988
7912x7990	0.163397565	0.045587176	0.390927958	0.098869816	0.094007225	0.045961697	0.007124407	0.033338701	0.010743281	0.077253286	0.032788888
7738x11533	1.30E-13	0.004808774	0.775151515	0.007065122	0.143591934	0.02924879	6.72E-15	0.011373847	6.65E-15	0.009723478	0.01903654
9949x8306	0.489961435	0.001405837	0.137188617	0.154765867	0.080047624	0.003249396	0.0074098	0.067453628	0.017872253	0.025796836	0.014848708
10960x6209	0.021306178	0.01409662	3.73E-09	0.728786717	0.077540894	0.023500252	1.02E-14	0.051113416	0.022764579	0.036472879	0.024418462
10044x9111	0.597479265	0.009357452	0.008729308	0.110650716	0.081884252	0.04376409	0.001547307	0.072838684	0.00586663	0.041443049	0.026439247
5959x4937	0.567739309	0.009418367	8.66E-07	0.009139729	0.011517067	0.274526701	1.41E-14	0.038693302	1.37E-08	0.028988349	0.059976296
9017x6377	0.327696011	0.003179351	0.173650225	0.17070113	0.098596906	0.004598535	0.014310624	0.137702352	0.057608693	0.003452763	0.008503411
11438x10877	0.561339806	0.000158651	0.000440647	0.032295242	0.091237363	0.186659042	1.49E-14	0.006134451	0.015100693	0.072230678	0.034403425
9388x6697	0.224788405	0.013161014	0.26066321	0.225447972	0.116546142	0.04193777	0.01335653	0.042906342	0.008223936	0.04513709	0.00783159
6535x11376	2.40E-09	0.004879386	0.737687241	2.02E-08	0.140453593	0.029787229	7.49E-15	0.010150591	0.012948003	0.028762596	0.035331339
7924x11855	0.058917714	0.003583973	0.652293222	0.02797313	0.1410222	0.026120781	8.45E-15	0.026256076	0.019064321	0.004032974	0.04073561
7917x9600	0.270167675	0.003214479	3.37E-09	0.397915714	0.067266749	0.045376894	6.41E-08	0.063462956	0.014870501	0.099533514	0.03819145
10962x6853	2.48E-13	0.032198241	0.419120934	0.136921083	0.151300015	0.065392624	0.003183316	0.03257174	1.66E-14	0.152901695	0.00641035
10504x8304	0.158979415	0.000828494	0.113871648	0.415745727	0.084633341	0.040470702	1.18E-14	0.070503123	0.022262906	0.052842908	0.039861735
5222x5906	0.086208489	0.011820317	0.649975611	0.006377663	0.022154978	0.040689375	0.003727627	0.014630025	0.004458348	0.072360201	0.087597366
8372x7184	0.28569644	0.002728718	6.49E-07	0.002212681	0.016160867	1.49E-14	0.655659767	0.019327813	2.36E-15	0.018213065	3.38E-12
8110x12176	0.342844695	3.17E-14	0.001543667	0.077544888	0.226941039	0.07812671	2.23E-13	0.043096567	0.004694142	0.128506456	0.096701836
6717x10409	0.221089049	0.252983279	0.282487002	0.027976413	0.027603486	0.029300519	0.059580446	5.14E-15	0.029924729	0.021845948	0.047209129
6161x10089	0.251481414	0.001226764	0.446051364	0.017853274	0.039966341	0.110363939	0.040648424	0.004196566	0.015417038	0.034840797	0.03795408
8742x7183	0.090104524	0.021676563	0.349592798	0.135857435	0.187729582	0.035842253	0.041694995	0.029716249	0.012253193	0.053560576	0.04197183
11053x6370	0.098037139	0.004976167	1.28E-08	0.513754472	0.085944387	0.046188788	1.70E-14	0.073964912	0.042330138	0.09128967	0.043514314
10224x7500	0.258611039	0.003844752	0.001531355	0.389307498	0.148672714	0.025624453	1.41E-14	0.081644813	0.000393276	0.060208638	0.030161461
5699x10574	0.059738849	0.01001728	0.638876708	0.010302865	0.000167224	0.000596609	0.128764934	0.001380358	0.039131221	0.035504132	0.075519821
8101x9278	0.529768689	0.000287111	0.041181612	0.19566724	0.108188774	0.023096555	1.20E-14	0.050864767	9.56E-15	0.039212066	0.011733186
7830x11372	0.225122248	0.002629983	0.390633065	2.11E-14	0.212722001	0.065279047	1.32E-14	0.015280655	1.10E-14	0.0291564	0.059176601
4852x5907	2.11E-13	0.020658468	0.467045039	0.030449457	0.10930048	0.015912175	0.008460068	0.084243598	0.027493217	0.11785053	0.118586966
6330x5258	0.286177613	0.00452549	0.215342171	0.02526819	0.046990424	0.176571269	0.009876551	0.02512276	2.36E-14	0.137480597	0.072644935
7647x12016	0.411009601	0.000646256	0.200662183	0.032514503	0.152818764	0.045000959	1.41E-14	0.004950816	0.022078784	0.04084305	0.089475084
10592x6855	0.028560734	0.050468399	0.10991143	0.33814727	0.169250051	0.032306157	0.015778375	0.011532073	0.026811507	0.177250012	0.039983992
7628x5898	0.640191186	0.209663388	0.006275218	0.003932123	0.010207364	0.000795304	3.22E-15	0.118939068	2.17E-15	0.006213324	0.003783025
7723x6703	0.717850175	0.184053852	1.24E-15	0.011394119	0.020796824	5.43E-09	0.003216968	0.05510272	0.002051204	5.04E-09	0.005534129
9311x11367	0.060519428	0.016319112	0.469566586	0.056852224	0.163169679	0.115360272	0.006492554	0.022659167	0.01788691	0.03699123	0.034182839
7274x11052	0.08085507	0.001847384	0.743086502	0.007049968	0.077714472	0.036568179	0.004666109	0.002366432	0.001601949	0.011584034	0.032659901
6067x9928	0.238072818	0.055049565	0.255883654	0.041650714	0.038566266	0.195024991	0.015901753	0.013089038	0.021721509	0.038620372	0.08641932
9292x5571	0.502958188	0.001853296	0.003829979	0.126843804	0.092946086	0.010389806	0.009399458	0.174856291	0.028014271	0.018340337	0.030568485
10687x7659	0.296816806	0.00184091	0.080459143	0.15920757	0.174677983	0.04596592	1.58E-14	0.035380753	0.002388681	0.140576565	0.062685669
