# Supplementary material for: Elucidating cardiac fibroblasts heterogeneity and activation during experimental autoimmune myocarditis using spatial transcriptomics
Source: Biochem Biophys Rep. 2025 Nov 20;44:102344. doi: 10.1016/j.bbrep.2025.102344 (PMC12670445; doi:10.1016/j.bbrep.2025.102344)
Supplement: Multimedia component 5 [file mmc5.csv]

	I	pval_norm	var_norm	pval_z_sim	pval_sim	var_sim	pval_norm_fdr_bh	pval_z_sim_fdr_bh	pval_sim_fdr_bh
Ms4a6d	0.48710808525658245	0.0	0.00017494903995671308	0.0	0.009900990099009901	0.0002800550455986178	0.0	0.0	0.015160891089108912
Lyz2	0.4344749526485124	0.0	0.00017494903995671308	0.0	0.009900990099009901	0.0003124892964097926	0.0	0.0	0.015160891089108912
Ctss	0.4331473724096174	0.0	0.00017494903995671308	0.0	0.009900990099009901	0.00025022468913155825	0.0	0.0	0.015160891089108912
Msr1	0.42296854948931517	0.0	0.00017494903995671308	0.0	0.009900990099009901	0.00019040370543815688	0.0	0.0	0.015160891089108912
Ms4a7	0.3856931486461297	0.0	0.00017494903995671308	0.0	0.009900990099009901	0.0001620185937113968	0.0	0.0	0.015160891089108912
Lilrb4a	0.3850459641068004	0.0	0.00017494903995671308	0.0	0.009900990099009901	0.00019599837409872665	0.0	0.0	0.015160891089108912
Spi1	0.3566528574962624	0.0	0.00017494903995671308	0.0	0.009900990099009901	0.0002879217160947452	0.0	0.0	0.015160891089108912
Apobec1	0.3475705359712369	0.0	0.00017494903995671308	0.0	0.009900990099009901	0.00020225183387158715	0.0	0.0	0.015160891089108912
Col1a1	0.2918332228061913	0.0	0.00017494903995671308	0.0	0.009900990099009901	0.0001862976127418979	0.0	0.0	0.015160891089108912
Cyth4	0.2725791863618306	0.0	0.00017494903995671308	0.0	0.009900990099009901	0.0001566492620890462	0.0	0.0	0.015160891089108912
H2-Ab1	0.2608810943840053	0.0	0.00017494903995671308	0.0	0.009900990099009901	0.00019319482106855312	0.0	0.0	0.015160891089108912
Ms4a6c	0.24420957132218313	0.0	0.00017494903995671308	0.0	0.009900990099009901	0.00012400122851775961	0.0	0.0	0.015160891089108912
Col8a1	0.23992755279665182	0.0	0.00017494903995671308	0.0	0.009900990099009901	0.00019895899940325465	0.0	0.0	0.015160891089108912
Nckap1l	0.22365421981628472	0.0	0.00017494903995671308	0.0	0.009900990099009901	0.00013342548538390516	0.0	0.0	0.015160891089108912
Fcgr2b	0.2094995779921271	0.0	0.00017494903995671308	0.0	0.009900990099009901	0.0001598082323851342	0.0	0.0	0.015160891089108912
Mrc1	0.20895671451288655	0.0	0.00017494903995671308	0.0	0.009900990099009901	0.00016108263684212046	0.0	0.0	0.015160891089108912
Myo1f	0.20735501817340096	0.0	0.00017494903995671308	0.0	0.009900990099009901	0.0002482072962131051	0.0	0.0	0.015160891089108912
Htra3	0.1995767185625975	0.0	0.00017494903995671308	0.0	0.009900990099009901	0.00011539469038518768	0.0	0.0	0.015160891089108912
Loxl1	0.19410873426443462	0.0	0.00017494903995671308	0.0	0.009900990099009901	0.00014164871566404698	0.0	0.0	0.015160891089108912
Gatm	0.1901590613051221	0.0	0.00017494903995671308	0.0	0.009900990099009901	9.969797722279787e-05	0.0	0.0	0.015160891089108912
Adgre1	0.18553695436280637	0.0	0.00017494903995671308	0.0	0.009900990099009901	0.00013807380428685029	0.0	0.0	0.015160891089108912
C1qb	0.18255275693149417	0.0	0.00017494903995671308	0.0	0.009900990099009901	0.0001676235765211128	0.0	0.0	0.015160891089108912
C1qa	0.17346432608963466	0.0	0.00017494903995671308	0.0	0.009900990099009901	0.00013730643993599415	0.0	0.0	0.015160891089108912
Col15a1	0.16588300711945875	0.0	0.00017494903995671308	0.0	0.009900990099009901	0.00014796695465477111	0.0	0.0	0.015160891089108912
Nrros	0.1582815128268882	0.0	0.00017494903995671308	0.0	0.009900990099009901	0.00015312608890616039	0.0	0.0	0.015160891089108912
Pik3ap1	0.15743104197598773	0.0	0.00017494903995671308	0.0	0.009900990099009901	0.000143087372999215	0.0	0.0	0.015160891089108912
P2ry6	0.15724999622481683	0.0	0.00017494903995671308	0.0	0.009900990099009901	0.00016849352043952524	0.0	0.0	0.015160891089108912
Csf1r	0.15354326013418226	0.0	0.00017494903995671308	0.0	0.009900990099009901	0.00016892285290980532	0.0	0.0	0.015160891089108912
Vcan	0.14878183061247832	0.0	0.00017494903995671308	0.0	0.009900990099009901	0.0001566892282338019	0.0	0.0	0.015160891089108912
Dpep1	0.14705425403915834	0.0	0.00017494903995671308	0.0	0.009900990099009901	0.00011456631107419383	0.0	0.0	0.015160891089108912
Col5a1	0.13914559949463756	0.0	0.00017494903995671308	0.0	0.009900990099009901	0.00017331850292452112	0.0	0.0	0.015160891089108912
C1qc	0.13136338659536165	0.0	0.00017494903995671308	0.0	0.009900990099009901	0.00013376661537850323	0.0	0.0	0.015160891089108912
Col6a3	0.12853495569639603	0.0	0.00017494903995671308	0.0	0.009900990099009901	0.00011974544587598034	0.0	0.0	0.015160891089108912
Cybb	0.11858603659918775	0.0	0.00017494903995671308	0.0	0.009900990099009901	0.00013628470584918067	0.0	0.0	0.015160891089108912
Pcsk6	0.11563848236878534	0.0	0.00017494903995671308	0.0	0.009900990099009901	0.00012228211598387597	0.0	0.0	0.015160891089108912
Smoc2	0.11474302195654745	0.0	0.00017494903995671308	0.0	0.009900990099009901	0.00015433053797763726	0.0	0.0	0.015160891089108912
Dpt	0.11191658803370343	0.0	0.00017494903995671308	0.0	0.009900990099009901	0.00012762202442995188	0.0	0.0	0.015160891089108912
Mmp2	0.11162756655753533	0.0	0.00017494903995671308	0.0	0.009900990099009901	0.00011439598291305927	0.0	0.0	0.015160891089108912
Tbxas1	0.1099656919919733	0.0	0.00017494903995671308	0.0	0.009900990099009901	0.00013345005592554267	0.0	0.0	0.015160891089108912
F13a1	0.1089897432419004	1.1102230246251565e-16	0.00017494903995671308	0.0	0.009900990099009901	0.00014691690229239315	2.720046410331633e-16	0.0	0.015160891089108912
Otulinl	0.0991134728460798	2.5091040356528538e-14	0.00017494903995671308	2.4424906541753444e-15	0.009900990099009901	0.00015748487433975175	5.997370621804382e-14	5.203567045851821e-15	0.015160891089108912
Medag	0.09609680577288422	1.4011014570769476e-13	0.00017494903995671308	0.0	0.009900990099009901	0.0001159233808337181	3.2692367331795446e-13	0.0	0.015160891089108912
Tnxb	0.09510466479831846	2.441380431150719e-13	0.00017494903995671308	0.0	0.009900990099009901	0.00011242629932946491	5.564076331459779e-13	0.0	0.015160891089108912
Maf	0.09195747399161788	1.368682944757893e-12	0.00017494903995671308	2.973177259946169e-13	0.009900990099009901	0.00015838500829249823	3.0484301951425796e-12	6.070236905723428e-13	0.015160891089108912
Ms4a6b	0.08778337407562029	1.2361001111571568e-11	0.00017494903995671308	0.0	0.009900990099009901	8.804328786698025e-05	2.691951353186697e-11	0.0	0.015160891089108912
Cx3cr1	0.08689525227471112	1.949551631241775e-11	0.00017494903995671308	0.0	0.009900990099009901	0.00010950626439964078	4.153392605688998e-11	0.0	0.015160891089108912
Slc9a9	0.084160371061403	7.713363281425245e-11	0.00017494903995671308	0.0	0.009900990099009901	9.550261073322519e-05	1.6083183012333492e-10	0.0	0.015160891089108912
Clec3b	0.08376438743883874	9.380407561820903e-11	0.00017494903995671308	6.328271240363392e-15	0.009900990099009901	0.00011719478509949021	1.9151665438717677e-10	1.3195118756502393e-14	0.015160891089108912
Pdgfra	0.07774016509451136	1.6523187262862393e-09	0.00017494903995671308	2.3066104581914715e-11	0.009900990099009901	0.00014264166058527167	3.3046374525724787e-09	4.347073555822388e-11	0.015160891089108912
Egfr	0.07385587429851061	9.436099235315965e-09	0.00017494903995671308	1.091660095653424e-11	0.009900990099009901	0.00012331367534732814	1.849475450121929e-08	2.139653787480711e-11	0.015160891089108912
Sfrp1	0.07030930836126442	4.303924927562264e-08	0.00017494903995671308	5.215827769688985e-13	0.009900990099009901	0.00010250820233261655	8.270287115707878e-08	1.043165553937797e-12	0.015160891089108912
Abca8a	0.06864606602604056	8.560623854236837e-08	0.00017494903995671308	1.153650819318841e-08	0.009900990099009901	0.00015395667853585848	1.6133483417600192e-07	2.093662598023082e-08	0.015160891089108912
Ly86	0.06610623149191876	2.3751792455062315e-07	0.00017494903995671308	1.7650991779305514e-11	0.009900990099009901	0.00010676288925463937	4.391840869049258e-07	3.3917592046508634e-11	0.015160891089108912
Rbpj	0.06029904761886289	2.1422133009707522e-06	0.00017494903995671308	1.403032912072888e-09	0.009900990099009901	0.00010980037910090404	3.887720435095069e-06	2.5942872713800567e-09	0.015160891089108912
Svep1	0.059014656615966186	3.3979907985148827e-06	0.00017494903995671308	1.576687909121688e-07	0.009900990099009901	0.00013740547189482048	6.054601786444701e-06	2.759203840962954e-07	0.015160891089108912
Dock8	0.05664943376568535	7.76055197893033e-06	0.00017494903995671308	3.85705664074365e-08	0.009900990099009901	0.000109719550858988	1.3580965963128078e-05	6.872573650779596e-08	0.015160891089108912
Il10ra	0.05401245979613489	1.879662249015812e-05	0.00017494903995671308	6.596091968180673e-07	0.009900990099009901	0.0001158267483547342	3.2317000070798174e-05	1.114512091175355e-06	0.015160891089108912
Antxr1	0.05079813556782004	5.249102364390801e-05	0.00017494903995671308	2.2364170715327703e-07	0.009900990099009901	9.986723374365328e-05	8.869172960522387e-05	3.8450679475475703e-07	0.015160891089108912
Crispld2	0.04399153449285685	0.00038386638141796325	0.00017494903995671308	1.115793713535318e-06	0.009900990099009901	8.368229820509948e-05	0.0006376085657450915	1.8533522699400197e-06	0.015160891089108912
Slit2	0.042505802965342	0.0005732899285504356	0.00017494903995671308	6.475696763041938e-06	0.009900990099009901	9.558578889663755e-05	0.0009363735499657114	1.0576971379635166e-05	0.015160891089108912
Adamts5	0.03613904707032058	0.0027985600990475534	0.00017494903995671308	0.0001449515470959284	0.009900990099009901	9.551238173734694e-05	0.004496047372240332	0.0002291169615387255	0.015160891089108912
Arhgap24	0.03206518106784879	0.006898712880205493	0.00017494903995671308	0.00011115330876920737	0.009900990099009901	7.754730962738618e-05	0.01083492329919844	0.00017857416818659543	0.015160891089108912
Runx1	0.032019588072739885	0.006965307835198997	0.00017494903995671308	0.0010372969878491567	0.019801980198019802	0.00010933951310766134	0.01083492329919844	0.0015883610126440214	0.028538147932440302
Dclk1	0.02803385684048743	0.01547516442161967	0.00017494903995671308	0.0007958293217913415	0.019801980198019802	8.311850478088595e-05	0.023696345520605122	0.001237956722786531	0.028538147932440302
Fyb	0.027804475050478627	0.016162496000092452	0.00017494903995671308	0.0018149552341154562	0.009900990099009901	9.717983004063926e-05	0.024368070892447084	0.002736394045281765	0.015160891089108912
Gpm6b	0.025964053975377054	0.022684043895005557	0.00017494903995671308	0.002209065352819173	0.009900990099009901	9.189305462930151e-05	0.03368236820773553	0.0032801273420648325	0.015160891089108912
F630028O10Rik	0.02327707473659848	0.03608220992580102	0.00017494903995671308	0.004945314062478889	0.019801980198019802	8.39741425539822e-05	0.05277696377206717	0.007127070266513693	0.028538147932440302
Gfpt2	0.020610219068201936	0.055193651295250445	0.00017494903995671308	0.003783494360556916	0.019801980198019802	7.331065369461115e-05	0.07954379157256682	0.005534066378128027	0.028538147932440302
Arsb	0.018085579495376373	0.07992412191943976	0.00017494903995671308	0.05485199465309787	0.04950495049504951	0.00011118070387847054	0.11351541953775503	0.07363692432881631	0.066458700664587
C1qtnf7	0.017286565108482577	0.08928460122689486	0.00017494903995671308	0.053990347751587175	0.0594059405940594	0.00010223211438758288	0.12375861446785864	0.0734868622174381	0.07867273213807867
Bicc1	0.01725570323995235	0.08966185333895882	0.00017494903995671308	0.0311699862917858	0.04950495049504951	8.02895600322661e-05	0.12375861446785864	0.044270415312971136	0.066458700664587
Hpgds	0.017015033295391894	0.09264451728745093	0.00017494903995671308	0.11769409497422356	0.0297029702970297	0.00021301111291963391	0.1255900752628412	0.1460002697148596	0.04218682737839001
Fndc1	0.016942965280873284	0.09355179075701436	0.00017494903995671308	0.03761659484497393	0.039603960396039604	8.797138599110929e-05	0.1255900752628412	0.0526632327829635	0.055445544554455446
Rbm47	0.01604543267242861	0.1054053979681111	0.00017494903995671308	0.04970782002823293	0.04950495049504951	9.658814542088585e-05	0.13959093244425524	0.0686107938417863	0.066458700664587
Itgbl1	0.01273046950840454	0.1584823265940678	0.00017494903995671308	0.08516451573620643	0.1188118811881188	8.231529792435553e-05	0.20435878955550849	0.10981740187037145	0.15121512151215122
Tenm3	0.010618334721714057	0.20016576475040915	0.00017494903995671308	0.11747322084057288	0.12871287128712872	7.217347710939262e-05	0.2514903198146166	0.1460002697148596	0.16171617161716173
Arhgap22	0.0100012219805507	0.2134891147638578	0.00017494903995671308	0.1578607469846216	0.1782178217821782	8.615747553972071e-05	0.2615241655857258	0.19337941505616146	0.2183168316831683
Aoah	0.007934554321434339	0.2616961538120872	0.00017494903995671308	0.1631183511118912	0.19801980198019803	7.446576800001002e-05	0.3166200379454882	0.19735306677734984	0.23957951350690626
Abca6	0.006483010188677566	0.29861690339920843	0.00017494903995671308	0.2971863872445143	0.2871287128712871	0.00010019140065874436	0.3525141058134662	0.33865425523212095	0.3161642006897319
Scara5	0.006406409193146607	0.3006293574549579	0.00017494903995671308	0.2459442070753146	0.2871287128712871	7.39898408979414e-05	0.3525141058134662	0.29039195534193774	0.3161642006897319
Negr1	0.00561550959472227	0.32175523617685386	0.00017494903995671308	0.3170693719318822	0.2871287128712871	0.00010819164409799969	0.3709648605333139	0.353099982378687	0.3161642006897319
Cacna1a	0.005265859019118515	0.3312873325081417	0.00017494903995671308	0.3589846343604257	0.27722772277227725	0.00018134689731880507	0.37751347192788237	0.3782848835195884	0.31591066083352526
Cd163	0.004675222029918951	0.34763744509338756	0.00017494903995671308	0.20958883807151873	0.2079207920792079	3.4609556540327014e-05	0.38714170021763616	0.25048422110986385	0.24849070272880944
Col6a6	0.003741421441908901	0.37406435103621716	0.00017494903995671308	0.3942298084720357	0.3564356435643564	7.60136373167001e-05	0.41189108316347506	0.40667917084483685	0.3676915059927045
Foxp2	0.002959575751105605	0.39666179635836074	0.00017494903995671308	0.34333409921797053	0.297029702970297	7.814918017059307e-05	0.42253104394694946	0.3673420197722407	0.3234323432343234
Dclre1c	0.0025045004434743686	0.40998182058750055	0.00017494903995671308	0.4081396898771097	0.40594059405940597	7.502325156655217e-05	0.4229286149218427	0.4123473155459459	0.41012554863733797
Ar	0.0021501171584635595	0.42042787971516626	0.00017494903995671308	0.3420136640750384	0.27722772277227725	5.1986037272229757e-05	0.4291867938758989	0.3673420197722407	0.31591066083352526
Ifi205	-0.000564828865284132	0.4982201108176789	0.00017494903995671308	0.48053137124780165	0.49504950495049505	4.9320216477450716e-36	0.4982201108176789	0.48053137124780165	0.49504950495049505
Naaladl2	-0.002988391675284582	0.42555891619319053	0.00017494903995671308	0.39931285808686656	0.27722772277227725	9.687346640299732e-05	0.4299461215147698	0.4076318759636763	0.31591066083352526
Lepr	-0.003525916250155938	0.40969434672446337	0.00017494903995671308	0.30464763521896643	0.31683168316831684	8.903948725813063e-05	0.4229286149218427	0.34316630174090473	0.3374946190271201
Rgs17	-0.003640081083388956	0.40634289979367316	0.00017494903995671308	0.3711100789610524	0.40594059405940597	0.00010914794106607011	0.4229286149218427	0.38690199721471424	0.41012554863733797
Bmper	-0.004166164790305678	0.39099118751964557	0.00017494903995671308	0.32828962972643316	0.33663366336633666	7.93993563519612e-05	0.4210674327134644	0.36148745745157806	0.35473224741829024
Lpar1	-0.004474950869390056	0.382057296232829	0.00017494903995671308	0.3448516920310831	0.3465346534653465	0.00010564560199571929	0.4160179447868583	0.3673420197722407	0.361280808931957
Eda	-0.005819943920202018	0.3439271127576254	0.00017494903995671308	0.2819619906842996	0.31683168316831684	8.478173906283125e-05	0.38714170021763616	0.32508558925954545	0.3374946190271201
Abi3bp	-0.007360127944539572	0.3021549478401139	0.00017494903995671308	0.25197332808704065	0.26732673267326734	7.973447875823766e-05	0.3525141058134662	0.2939688827682141	0.31563879279494217
Ptpro	-0.01135561655297183	0.20602619945415968	0.00017494903995671308	0.1115239581372619	0.1485148514851485	9.26386644344908e-05	0.25557680438617275	0.14193958308378787	0.1842336132347412
Pcdh9	-0.013052948252151322	0.171408965695044	0.00017494903995671308	0.07655940800945688	0.07920792079207921	7.668046709887191e-05	0.218156865430056	0.10003762646569032	0.10213652944241793
Abca8b	-0.013869479138617606	0.15616500744195994	0.00017494903995671308	0.07448129628509656	0.06930693069306931	0.00010057924718988469	0.20405560972416098	0.09863739237756032	0.09056105610561058
