# Supplementary material for: Elucidating cardiac fibroblasts heterogeneity and activation during experimental autoimmune myocarditis using spatial transcriptomics
Source: Biochem Biophys Rep. 2025 Nov 20;44:102344. doi: 10.1016/j.bbrep.2025.102344 (PMC12670445; doi:10.1016/j.bbrep.2025.102344)
Supplement: Multimedia component 6 [file mmc6.csv]

	I	pval_norm	var_norm	pval_z_sim	pval_sim	var_sim	pval_norm_fdr_bh	pval_z_sim_fdr_bh	pval_sim_fdr_bh
Vcan	0.3549963612359219	0.0	0.00019366207564653997	0.0	0.009900990099009901	0.00019824388676864795	0.0	0.0	0.017326732673267328
Dpt	0.34262592356251614	0.0	0.00019366207564653997	0.0	0.009900990099009901	0.00027400829444356356	0.0	0.0	0.017326732673267328
H2-Ab1	0.2850218997527649	0.0	0.00019366207564653997	0.0	0.009900990099009901	0.0001892993312751517	0.0	0.0	0.017326732673267328
Col1a1	0.27945929589186824	0.0	0.00019366207564653997	0.0	0.009900990099009901	0.00021996909785656626	0.0	0.0	0.017326732673267328
Mmp2	0.24943320576238373	0.0	0.00019366207564653997	0.0	0.009900990099009901	0.0001611907519616303	0.0	0.0	0.017326732673267328
Loxl1	0.21189924806150268	0.0	0.00019366207564653997	0.0	0.009900990099009901	0.00013710244249582736	0.0	0.0	0.017326732673267328
Lyz2	0.20221534177512912	0.0	0.00019366207564653997	0.0	0.009900990099009901	0.0001843959255798981	0.0	0.0	0.017326732673267328
C1qc	0.19187928106693802	0.0	0.00019366207564653997	0.0	0.009900990099009901	0.00012388793511094217	0.0	0.0	0.017326732673267328
Abi3bp	0.1800827379602534	0.0	0.00019366207564653997	0.0	0.009900990099009901	0.00012808699488133722	0.0	0.0	0.017326732673267328
Dpep1	0.17948001111944953	0.0	0.00019366207564653997	0.0	0.009900990099009901	0.00015888799980162043	0.0	0.0	0.017326732673267328
C1qa	0.1785494690141575	0.0	0.00019366207564653997	0.0	0.009900990099009901	0.00014235658338788003	0.0	0.0	0.017326732673267328
Htra3	0.16125627375891022	0.0	0.00019366207564653997	0.0	0.009900990099009901	0.00016237932646362297	0.0	0.0	0.017326732673267328
C1qb	0.16119504636571347	0.0	0.00019366207564653997	0.0	0.009900990099009901	0.0002077387946240083	0.0	0.0	0.017326732673267328
Csf1r	0.15686759106346004	0.0	0.00019366207564653997	0.0	0.009900990099009901	0.00016045662838950106	0.0	0.0	0.017326732673267328
Col8a1	0.152432798262192	0.0	0.00019366207564653997	0.0	0.009900990099009901	0.00014165057375419048	0.0	0.0	0.017326732673267328
Crispld2	0.14420012768224671	0.0	0.00019366207564653997	0.0	0.009900990099009901	0.00015976323296398528	0.0	0.0	0.017326732673267328
Slit2	0.14295771072068963	0.0	0.00019366207564653997	0.0	0.009900990099009901	0.0001982195005213347	0.0	0.0	0.017326732673267328
Col15a1	0.13971001288729723	0.0	0.00019366207564653997	0.0	0.009900990099009901	0.00019260333670180873	0.0	0.0	0.017326732673267328
Clec3b	0.12303824689087509	0.0	0.00019366207564653997	0.0	0.009900990099009901	0.00013693129044430044	0.0	0.0	0.017326732673267328
Col5a1	0.11740466591982443	0.0	0.00019366207564653997	0.0	0.009900990099009901	0.00011422371066705704	0.0	0.0	0.017326732673267328
Ctss	0.11477593422852786	1.1102230246251565e-16	0.00019366207564653997	0.0	0.009900990099009901	0.0001472040383575109	5.181040781584064e-16	0.0	0.017326732673267328
Gpm6b	0.09052521483805419	2.9807378787438665e-11	0.00019366207564653997	3.219646771412954e-15	0.009900990099009901	0.00013497043512606606	1.327783236894995e-10	1.3146890983269563e-14	0.017326732673267328
Antxr1	0.08863275900227673	7.33773042327357e-11	0.00019366207564653997	1.1102230246251565e-16	0.009900990099009901	0.00011784591148002895	3.1265112238296075e-10	4.945538927875697e-16	0.017326732673267328
Cybb	0.08773090623474675	1.1200596006233354e-10	0.00019366207564653997	8.43769498715119e-15	0.009900990099009901	0.00012869296478870072	4.5735767025452867e-10	3.1803619566954483e-14	0.017326732673267328
Tnxb	0.08665415788039046	1.845884556317401e-10	0.00019366207564653997	1.4976908602193362e-13	0.009900990099009901	0.0001436363522360179	6.98158915295284e-10	5.061162217292929e-13	0.017326732673267328
Smoc2	0.08664668413907126	1.852258346701774e-10	0.00019366207564653997	3.4617864130837006e-12	0.009900990099009901	0.00016145400037177295	6.98158915295284e-10	1.0943711886522666e-11	0.017326732673267328
Pcsk6	0.0848021567725988	4.2996617377610846e-10	0.00019366207564653997	5.551115123125783e-16	0.009900990099009901	0.00011166889953575676	1.5606179640762457e-09	2.365257748114464e-15	0.017326732673267328
Ms4a7	0.08426585127190615	5.474871667132675e-10	0.00019366207564653997	6.716849298982197e-14	0.009900990099009901	0.00012484518859986216	1.916205083496436e-09	2.350897254643769e-13	0.017326732673267328
Svep1	0.0797231576182264	3.999448994207455e-09	0.00019366207564653997	2.0627943797535409e-13	0.009900990099009901	0.00011983624645468973	1.3515379359735539e-08	6.738461640528233e-13	0.017326732673267328
Itgbl1	0.0774719124569923	1.031040186560972e-08	0.00019366207564653997	1.9552925945021116e-09	0.009900990099009901	0.00016686224445980517	3.368064609432508e-08	5.474819264605912e-09	0.017326732673267328
Col6a3	0.07515367950362656	2.6621448490082855e-08	0.00019366207564653997	6.772360450213455e-15	0.009900990099009901	0.00010322647964685308	8.415812748477805e-08	2.6547652964836744e-14	0.017326732673267328
Foxp2	0.0740982577727845	4.0635233289343375e-08	0.00019366207564653997	4.7140069625584147e-11	0.009900990099009901	0.0001320614257622842	1.244454019486141e-07	1.3999172191840142e-10	0.017326732673267328
Dclk1	0.0719076982555535	9.602373174377732e-08	0.00019366207564653997	1.887379141862766e-14	0.009900990099009901	8.86399561639114e-05	2.851613851784902e-07	6.85048725565004e-14	0.017326732673267328
Gatm	0.06617864429917435	8.125869708219824e-07	0.00019366207564653997	4.617750626323414e-12	0.009900990099009901	9.915403723483375e-05	2.34216244531042e-06	1.4141861293115456e-11	0.017326732673267328
Tenm3	0.05847441505051095	1.1097572539586764e-05	0.00019366207564653997	1.2103780200334313e-09	0.009900990099009901	0.00010241687624879626	3.1073203110842936e-05	3.488736645978714e-09	0.017326732673267328
Nckap1l	0.05660462317235618	2.0022488910420577e-05	0.00019366207564653997	4.153275992013761e-07	0.009900990099009901	0.00012802857177661903	5.45056642561449e-05	1.0711080189930225e-06	0.017326732673267328
Apobec1	0.05601868102043876	2.4004380156483762e-05	0.00019366207564653997	9.841391923615106e-09	0.009900990099009901	9.424544890727114e-05	6.357916906311916e-05	2.679045579206334e-08	0.017326732673267328
Ly86	0.05266355553234746	6.564634298222849e-05	0.00019366207564653997	8.650905006790666e-07	0.009900990099009901	0.00012300147185323953	0.00016929846348048402	2.1738171555525263e-06	0.017326732673267328
P2ry6	0.052114238282276154	7.699409350836461e-05	0.00019366207564653997	8.426422926088861e-08	0.009900990099009901	0.00010528052184335216	0.0001934723375338393	2.2318633696127254e-07	0.017326732673267328
Arhgap24	0.051361447118003764	9.556766765506097e-05	0.00019366207564653997	8.962468519557731e-07	0.009900990099009901	0.00011108161344952614	0.00023414078575489938	2.195804787291644e-06	0.017326732673267328
Spi1	0.04429200178803278	0.0006354870043049354	0.00019366207564653997	6.492609739250366e-05	0.009900990099009901	0.00012618516171853633	0.001518968937119114	0.00014460812601057633	0.017326732673267328
Medag	0.04405209314487064	0.0006748083090429846	0.00019366207564653997	7.458259899451036e-06	0.009900990099009901	9.584495030092988e-05	0.0015745527211002974	1.782706024746833e-05	0.017326732673267328
Hpgds	0.042803023510217454	0.000918295176192574	0.00019366207564653997	2.6554745205187302e-05	0.009900990099009901	0.00011437478045072041	0.002092858773648192	6.052011697926409e-05	0.017326732673267328
Cx3cr1	0.04091376607233176	0.0014426555442252909	0.00019366207564653997	0.0002309228799080021	0.009900990099009901	0.00013081440738188223	0.003213187348501784	0.0004814987708720044	0.017326732673267328
Nrros	0.03924892557866214	0.002117758504637912	0.00019366207564653997	1.589403624158159e-05	0.009900990099009901	9.667273783255433e-05	0.004612007410100342	3.708608456369038e-05	0.017326732673267328
Msr1	0.03861354998595373	0.0024433447011972254	0.00019366207564653997	0.00028243209238743017	0.009900990099009901	0.00012214383920761295	0.005205386537333219	0.0005535669010793632	0.017326732673267328
Scara5	0.037624875049084	0.003040651066298583	0.00019366207564653997	0.0002146939858471697	0.009900990099009901	0.0001236951562194048	0.006340080946750237	0.0004573915350657093	0.017326732673267328
Gfpt2	0.03623946916496194	0.004098908067579177	0.00019366207564653997	0.0009288352279169798	0.019801980198019802	0.00013845511222476114	0.008368603971307486	0.0017504971603050773	0.030321782178217824
Rbpj	0.03576735043974519	0.004528615428480487	0.00019366207564653997	0.00025806862817689957	0.009900990099009901	0.00011195935285332522	0.009057230856960974	0.00052689011586117	0.017326732673267328
Pik3ap1	0.03491673196076624	0.005405298757914068	0.00019366207564653997	6.768182980076975e-05	0.009900990099009901	8.382065302565553e-05	0.010594385565511573	0.00014739598489945413	0.017326732673267328
Fndc1	0.03374563752823743	0.006858137379400109	0.00019366207564653997	0.00027196259396888856	0.009900990099009901	9.302411805787967e-05	0.01317838163100413	0.0005439251879377771	0.017326732673267328
Lilrb4a	0.03315189332083569	0.0077188708265382155	0.00019366207564653997	0.001979680808520179	0.009900990099009901	0.00013291556985154122	0.01454710271155279	0.0035927540599069918	0.017326732673267328
Naaladl2	0.03285617798014464	0.008182005485743993	0.00019366207564653997	0.0009761427648669052	0.019801980198019802	0.00011304939496040903	0.015128991275526627	0.0018049432256029567	0.030321782178217824
Abca8a	0.029833128963330954	0.0145008830183182	0.00019366207564653997	0.002846252671807714	0.019801980198019802	0.00010896750188987595	0.026316417329540442	0.004954929118596329	0.030321782178217824
Fcgr2b	0.029188820399606193	0.016292346933857837	0.00019366207564653997	0.0005781502302133479	0.009900990099009901	7.973087400089023e-05	0.029029999991237603	0.0011109553443315312	0.017326732673267328
Mrc1	0.02835493679729663	0.01888961658347832	0.00019366207564653997	0.004557472086196168	0.009900990099009901	0.00010930721516210145	0.03305682902108706	0.007443871074120408	0.017326732673267328
Negr1	0.027937865702719774	0.02031569842278147	0.00019366207564653997	0.003681683659631396	0.0297029702970297	0.00010732551223027449	0.03461467150475567	0.006220775838687531	0.043446135658341954
Sfrp1	0.027889668487483005	0.020486234155875804	0.00019366207564653997	0.0026605058507769286	0.019801980198019802	9.474511000002697e-05	0.03461467150475567	0.004740537697747982	0.030321782178217824
Dock8	0.027524608186271126	0.021817727108221385	0.00019366207564653997	0.004348197605774873	0.019801980198019802	0.00010159288752370688	0.03623961451874061	0.007222429921456568	0.030321782178217824
Rgs17	0.024963562036927456	0.033360922564131146	0.00019366207564653997	0.0028819485689794977	0.019801980198019802	8.093516937873097e-05	0.05448950685474754	0.004954929118596329	0.030321782178217824
Ms4a6d	0.024592384269116127	0.03539120931403983	0.00019366207564653997	0.016079254684099542	0.04950495049504951	0.00013736031839847263	0.05685800840616235	0.023233935949727426	0.066458700664587
Abca8b	0.024431347758289198	0.03630303562988735	0.00019366207564653997	0.0110729552181843	0.009900990099009901	0.00010622822918514574	0.05738221760853161	0.01695546267784471	0.017326732673267328
Arhgap22	0.02408045177319941	0.03835655881888822	0.00019366207564653997	0.010976526136726728	0.009900990099009901	0.00010890857076756614	0.0589364059949814	0.01695546267784471	0.017326732673267328
Eda	0.024058338303200054	0.0384890814661103	0.00019366207564653997	0.016121506577361888	0.019801980198019802	0.0001216742929275971	0.0589364059949814	0.023233935949727426	0.030321782178217824
Bmper	0.022964842905530806	0.04552179431532788	0.00019366207564653997	0.007558757132368199	0.019801980198019802	9.779446855159393e-05	0.06851786707084602	0.011947712886646507	0.030321782178217824
Lepr	0.022874730684047644	0.04614468598648813	0.00019366207564653997	0.004678906031120533	0.0297029702970297	8.491392369650335e-05	0.06851786707084602	0.007516931000816594	0.043446135658341954
Bicc1	0.022425029891886175	0.04935620292885967	0.00019366207564653997	0.014506319758400443	0.0297029702970297	9.83120792423905e-05	0.07219265503027236	0.021871066712665286	0.043446135658341954
Slc9a9	0.01908034927719196	0.07915405611981874	0.00019366207564653997	0.015687116376336796	0.039603960396039604	8.965340994603887e-05	0.11242170289481503	0.023233935949727426	0.056249103171186685
Ptpro	0.018891453612347127	0.08117507431372006	0.00019366207564653997	0.031229036393911835	0.04950495049504951	0.0001013412738443222	0.11364510403920809	0.04372065095147657	0.066458700664587
Pdgfra	0.018635386534827006	0.08397661583300176	0.00019366207564653997	0.05130033196974759	0.06930693069306931	0.00012096488331327803	0.11591138523428411	0.069825451847712	0.0893694632621157
Il10ra	0.01812592479420901	0.08976537720186373	0.00019366207564653997	0.03392774358957196	0.04950495049504951	0.00010367302088745254	0.12218065230253673	0.0468298432644796	0.066458700664587
Adamts5	0.017026068775074822	0.10326452796357066	0.00019366207564653997	0.05576027517448956	0.04950495049504951	0.00011883223237109877	0.13715466152017908	0.07384468874459428	0.066458700664587
Maf	0.017002758932452955	0.10356576482135971	0.00019366207564653997	0.05232964561272646	0.06930693069306931	9.238695182013285e-05	0.13715466152017908	0.07025075712393415	0.0893694632621157
Cyth4	0.013985266175985785	0.14809006364611377	0.00019366207564653997	0.06336984087201336	0.06930693069306931	9.661843408689602e-05	0.193504349830922	0.0828032587394308	0.0893694632621157
Myo1f	0.012374610395497625	0.17646505804096946	0.00019366207564653997	0.1453595618001433	0.13861386138613863	0.00012698956846073786	0.22539388217147113	0.1758671241532598	0.17195137235242514
Runx1	0.012340809257597039	0.17709519313472732	0.00019366207564653997	0.11433427903608284	0.15841584158415842	9.523108586109255e-05	0.22539388217147113	0.1455163551368327	0.19405940594059407
Tbxas1	0.012144956561254458	0.18077428812335028	0.00019366207564653997	0.17312740347832178	0.16831683168316833	0.00016372637726959086	0.22678146877082586	0.20690836025457968	0.20115914030427434
F13a1	0.01200844520249092	0.18336678331629563	0.00019366207564653997	0.11587507873256198	0.13861386138613863	0.00012719212767546982	0.22678146877082586	0.14558663738193683	0.17195137235242514
Arsb	0.01152853699722367	0.19266341080214078	0.00019366207564653997	0.12668080484283817	0.12871287128712872	0.00010309850343299575	0.23309894146431848	0.15518398593247676	0.1638163816381638
C1qtnf7	0.006525664658939829	0.3055076249241331	0.00019366207564653997	0.21333350752338875	0.19801980198019803	9.886455536849684e-05	0.3607198462959643	0.2518877558709891	0.23102310231023104
Ms4a6b	0.005892505448373748	0.3216366818184204	0.00019366207564653997	0.22931436472149436	0.21782178217821782	0.00010435816679050539	0.37524279545482386	0.2675334255084101	0.2511357018054747
Cacna1a	0.003677743556729589	0.38057245659249084	0.00019366207564653997	0.3339007509579156	0.37623762376237624	8.520526716122502e-05	0.4336755900705128	0.3777555562892718	0.40968096809680965
F630028O10Rik	0.0027161232509524424	0.407152048704329	0.00019366207564653997	0.36260205463321293	0.33663366336633666	0.00010389455896310065	0.45863104336809474	0.39926967813544795	0.37919654034368955
Ms4a6c	0.00253406002627117	0.41223698618552884	0.00019366207564653997	0.3728583559117664	0.39603960396039606	8.644154994401067e-05	0.4590820982520662	0.4060013208817012	0.4173320557862238
Col6a6	0.0022239321480220817	0.4209322802155274	0.00019366207564653997	0.4380457052230977	0.45544554455445546	0.00012814121050242516	0.4601873170582849	0.4615965495899309	0.46014085944676947
Fyb	0.00199710434041221	0.4273167944112646	0.00019366207564653997	0.33535442242006785	0.36633663366336633	0.0001070307066576546	0.4601873170582849	0.3777555562892718	0.407965796579658
Otulinl	0.0009426666628959152	0.45722022606703117	0.00019366207564653997	0.38035191496156784	0.37623762376237624	0.000108085119117854	0.4818019586512801	0.4096097545739961	0.40968096809680965
Abca6	0.000749514590179961	0.4627294506398709	0.00019366207564653997	0.488672895866629	0.40594059405940597	0.00012585598467885825	0.48242006556071654	0.49117055697268275	0.42321466189172113
Aoah	-1.578571135248177e-06	0.4842110543899598	0.00019366207564653997	0.47317914824304613	0.39603960396039606	0.00020341670342266576	0.4892029209300625	0.48303704716477625	0.4173320557862238
Cd163	-0.0008575502383005596	0.49125531792376825	0.00019366207564653997	0.49117055697268275	0.44554455445544555	9.942018212216568e-05	0.49125531792376825	0.49117055697268275	0.45482673267326734
Ifi205	-0.001166227446526141	0.48241135729636525	0.00019366207564653997	0.44320150318353246	0.18811881188118812	2.5385061630609694e-06	0.4892029209300625	0.4620611416168743	0.22211618752236667
Lpar1	-0.0012676601235322449	0.4795068688149091	0.00019366207564653997	0.4720843457153434	0.48514851485148514	0.00013655505352162467	0.4892029209300625	0.48303704716477625	0.48514851485148514
Rbm47	-0.002895666933779888	0.43314323899476825	0.00019366207564653997	0.346121216067445	0.43564356435643564	0.00010273759252447782	0.46139171110312266	0.38545317243874555	0.4494007295466389
Egfr	-0.003219253006771648	0.4240161499607492	0.00019366207564653997	0.39009875895692264	0.39603960396039606	0.00010754719242027732	0.4601873170582849	0.4155399823671567	0.4173320557862238
Ar	-0.006652198468597018	0.3305787114834794	0.00019366207564653997	0.3025666644907088	0.33663366336633666	0.00013236433966091855	0.3811378085338939	0.34884156611869954	0.37919654034368955
Dclre1c	-0.01160487678488197	0.21353734832754068	0.00019366207564653997	0.11168039021547677	0.039603960396039604	7.086585886973914e-05	0.255203172391451	0.14400892422522005	0.056249103171186685
Adgre1	-0.013021377923304728	0.18512772960883744	0.00019366207564653997	0.12229980736223162	0.16831683168316833	9.35021609927704e-05	0.22678146877082586	0.151713685082262	0.20115914030427434
Pcdh9	-0.0218127554127575	0.0632898545879104	0.00019366207564653997	0.02514884786782597	0.009900990099009901	0.00012961695548913062	0.09121184925904734	0.035718653493433984	0.017326732673267328
