# Supplementary material for: Elucidating cardiac fibroblasts heterogeneity and activation during experimental autoimmune myocarditis using spatial transcriptomics
Source: Biochem Biophys Rep. 2025 Nov 20;44:102344. doi: 10.1016/j.bbrep.2025.102344 (PMC12670445; doi:10.1016/j.bbrep.2025.102344)
Supplement: Multimedia component 7 [file mmc7.csv]

	natmi.source	natmi.target	natmi.ligand.complex	natmi.ligand	natmi.receptor.complex	natmi.receptor	natmi.receptor.prop	natmi.ligand.prop	natmi.ligand.expr	natmi.receptor.expr	natmi.ligand.sum	natmi.receptor.sum	natmi.prod_weight	natmi.edge_specificity	connectome.source	connectome.target	connectome.ligand.complex	connectome.ligand	connectome.receptor.complex	connectome.receptor	connectome.receptor.prop	connectome.ligand.prop	connectome.ligand.scaled	connectome.receptor.scaled	connectome.weight_sc	logfc.source	logfc.target	logfc.ligand.complex	logfc.ligand	logfc.receptor.complex	logfc.receptor	logfc.receptor.prop	logfc.ligand.prop	logfc.ligand.log2FC	logfc.receptor.log2FC	logfc.logfc_comb	sca.source	sca.target	sca.ligand.complex	sca.ligand	sca.receptor.complex	sca.receptor	sca.receptor.prop	sca.ligand.prop	sca.ligand.expr	sca.receptor.expr	sca.global_mean	sca.LRscore	cellphonedb.source
1	Cardiomyocytes I	Cardiomyocytes I	ADAM10	ADAM10	TSPAN15	TSPAN15	0.186046512	0.307381193	0.104227033	0.057917679	1.146497362	0.637094465	0.006036588	0.008264463	Cardiomyocytes I	Cardiomyocytes I	ADAM10	ADAM10	TSPAN15	TSPAN15	0.186046512	0.307381193	-2.12E-15	1.25E-15	-4.36E-16	Cardiomyocytes I	Cardiomyocytes I	ADAM10	ADAM10	TSPAN15	TSPAN15	0.186046512	0.307381193	-2.91E-16	0	-1.46E-16	Cardiomyocytes I	Cardiomyocytes I	ADAM10	ADAM10	TSPAN15	TSPAN15	0.186046512	0.307381193	0.104227033	0.057917679	0.174880682	0.307612089	Cardiomyocytes I
2	Cardiomyocytes I	Cardiomyocytes I	ADAM10	ADAM10	TSPAN12	TSPAN12	0.354903943	0.307381193	0.104227033	0.121248807	1.146497362	1.333736881	0.012637403	0.008264463	Cardiomyocytes I	Cardiomyocytes I	ADAM10	ADAM10	TSPAN12	TSPAN12	0.354903943	0.307381193	-2.12E-15	5.12E-15	1.50E-15	Cardiomyocytes I	Cardiomyocytes I	ADAM10	ADAM10	TSPAN12	TSPAN12	0.354903943	0.307381193	-2.91E-16	-5.83E-16	-4.37E-16	Cardiomyocytes I	Cardiomyocytes I	ADAM10	ADAM10	TSPAN12	TSPAN12	0.354903943	0.307381193	0.104227033	0.121248807	0.174880682	0.391289328	Cardiomyocytes I
3	Cardiomyocytes I	Cardiomyocytes I	ADAM10	ADAM10	CD44	CD44	0.117290192	0.307381193	0.104227033	0.04424427	1.146497362	0.486686967	0.004611449	0.008264463	Cardiomyocytes I	Cardiomyocytes I	ADAM10	ADAM10	CD44	CD44	0.117290192	0.307381193	-2.12E-15	9.36E-16	-5.91E-16	Cardiomyocytes I	Cardiomyocytes I	ADAM10	ADAM10	CD44	CD44	0.117290192	0.307381193	-2.91E-16	0	-1.46E-16	Cardiomyocytes I	Cardiomyocytes I	ADAM10	ADAM10	CD44	CD44	0.117290192	0.307381193	0.104227033	0.04424427	0.174880682	0.279698986	Cardiomyocytes I
4	Cardiomyocytes I	Cardiomyocytes I	ADAM10	ADAM10	AXL	AXL	0.633973711	0.307381193	0.104227033	0.266828916	1.146497362	2.935118073	0.027810786	0.008264463	Cardiomyocytes I	Cardiomyocytes I	ADAM10	ADAM10	AXL	AXL	0.633973711	0.307381193	-2.12E-15	1.90E-15	-1.07E-16	Cardiomyocytes I	Cardiomyocytes I	ADAM10	ADAM10	AXL	AXL	0.633973711	0.307381193	-2.91E-16	-8.33E-16	-5.62E-16	Cardiomyocytes I	Cardiomyocytes I	ADAM10	ADAM10	AXL	AXL	0.633973711	0.307381193	0.104227033	0.266828916	0.174880682	0.488123656	Cardiomyocytes I
5	Cardiomyocytes I	Cardiomyocytes I	ADAM10	ADAM10	NOTCH1	NOTCH1	0.273003033	0.307381193	0.104227033	0.090039004	1.146497362	0.990429048	0.009384498	0.008264463	Cardiomyocytes I	Cardiomyocytes I	ADAM10	ADAM10	NOTCH1	NOTCH1	0.273003033	0.307381193	-2.12E-15	3.78E-15	8.34E-16	Cardiomyocytes I	Cardiomyocytes I	ADAM10	ADAM10	NOTCH1	NOTCH1	0.273003033	0.307381193	-2.91E-16	0	-1.46E-16	Cardiomyocytes I	Cardiomyocytes I	ADAM10	ADAM10	NOTCH1	NOTCH1	0.273003033	0.307381193	0.104227033	0.090039004	0.174880682	0.35647502	Cardiomyocytes I
6	Cardiomyocytes I	Cardiomyocytes I	ADAM10	ADAM10	NOTCH2	NOTCH2	0.13346815	0.307381193	0.104227033	0.041719793	1.146497362	0.45891772	0.00434833	0.008264463	Cardiomyocytes I	Cardiomyocytes I	ADAM10	ADAM10	NOTCH2	NOTCH2	0.13346815	0.307381193	-2.12E-15	-6.15E-16	-1.37E-15	Cardiomyocytes I	Cardiomyocytes I	ADAM10	ADAM10	NOTCH2	NOTCH2	0.13346815	0.307381193	-2.91E-16	-3.12E-16	-3.02E-16	Cardiomyocytes I	Cardiomyocytes I	ADAM10	ADAM10	NOTCH2	NOTCH2	0.13346815	0.307381193	0.104227033	0.041719793	0.174880682	0.273819331	Cardiomyocytes I
7	Cardiomyocytes I	Cardiomyocytes I	ADAM10	ADAM10	TSPAN17	TSPAN17	0.287664307	0.307381193	0.104227033	0.093304803	1.146497362	1.026352838	0.009724883	0.008264463	Cardiomyocytes I	Cardiomyocytes I	ADAM10	ADAM10	TSPAN17	TSPAN17	0.287664307	0.307381193	-2.12E-15	2.46E-15	1.69E-16	Cardiomyocytes I	Cardiomyocytes I	ADAM10	ADAM10	TSPAN17	TSPAN17	0.287664307	0.307381193	-2.91E-16	0	-1.46E-16	Cardiomyocytes I	Cardiomyocytes I	ADAM10	ADAM10	TSPAN17	TSPAN17	0.287664307	0.307381193	0.104227033	0.093304803	0.174880682	0.360572001	Cardiomyocytes I
8	Cardiomyocytes I	Cardiomyocytes I	ADAM10	ADAM10	TREM2	TREM2	0.101617796	0.307381193	0.104227033	0.038985717	1.146497362	0.428842888	0.004063366	0.008264463	Cardiomyocytes I	Cardiomyocytes I	ADAM10	ADAM10	TREM2	TREM2	0.101617796	0.307381193	-2.12E-15	5.93E-16	-7.62E-16	Cardiomyocytes I	Cardiomyocytes I	ADAM10	ADAM10	TREM2	TREM2	0.101617796	0.307381193	-2.91E-16	0	-1.46E-16	Cardiomyocytes I	Cardiomyocytes I	ADAM10	ADAM10	TREM2	TREM2	0.101617796	0.307381193	0.104227033	0.038985717	0.174880682	0.267132431	Cardiomyocytes I
9	Cardiomyocytes I	Cardiomyocytes I	TNFSF12	TNFSF12	TNFRSF12A	TNFRSF12A	0.710313448	0.368048534	0.12790423	0.347314562	1.406946532	3.820460183	0.044423002	0.008264463	Cardiomyocytes I	Cardiomyocytes I	TNFSF12	TNFSF12	TNFRSF12A	TNFRSF12A	0.710313448	0.368048534	3.07E-15	2.75E-16	1.67E-15	Cardiomyocytes I	Cardiomyocytes I	TNFSF12	TNFSF12	TNFRSF12A	TNFRSF12A	0.710313448	0.368048534	-8.60E-16	-5.00E-16	-6.80E-16	Cardiomyocytes I	Cardiomyocytes I	TNFSF12	TNFSF12	TNFRSF12A	TNFRSF12A	0.710313448	0.368048534	0.12790423	0.347314562	0.174880682	0.546528098	Cardiomyocytes I
10	Cardiomyocytes I	Cardiomyocytes I	SEMA7A	SEMA7A	ITGA1_ITGB1	ITGA1	0.482305359	0.243174924	0.075850725	0.399181669	0.834357976	4.39099836	0.030278219	0.008264463	Cardiomyocytes I	Cardiomyocytes I	SEMA7A	SEMA7A	ITGA1_ITGB1	ITGA1	0.482305359	0.243174924	3.28E-15	9.16E-15	6.22E-15	Cardiomyocytes I	Cardiomyocytes I	SEMA7A	SEMA7A	ITGA1_ITGB1	ITGB1	0.482305359	0.243174924	-3.05E-16	5.55E-17	-1.25E-16	Cardiomyocytes I	Cardiomyocytes I	SEMA7A	SEMA7A	ITGA1_ITGB1	ITGA1	0.482305359	0.243174924	0.075850725	0.399181669	0.174880682	0.498747008	Cardiomyocytes I
11	Cardiomyocytes I	Cardiomyocytes I	TNFSF13	TNFSF13	TNFRSF1A	TNFRSF1A	0.541961577	0.182507583	0.058115636	0.215404932	0.639271998	2.369454256	0.012518395	0.008264463	Cardiomyocytes I	Cardiomyocytes I	TNFSF13	TNFSF13	TNFRSF1A	TNFRSF1A	0.541961577	0.182507583	-2.37E-17	3.29E-15	1.63E-15	Cardiomyocytes I	Cardiomyocytes I	TNFSF13	TNFSF13	TNFRSF1A	TNFRSF1A	0.541961577	0.182507583	0	2.78E-16	1.39E-16	Cardiomyocytes I	Cardiomyocytes I	TNFSF13	TNFSF13	TNFRSF1A	TNFRSF1A	0.541961577	0.182507583	0.058115636	0.215404932	0.174880682	0.390163094	Cardiomyocytes I
12	Cardiomyocytes I	Cardiomyocytes I	TNFSF13	TNFSF13	FAS	FAS	0.165824065	0.182507583	0.058115636	0.051032116	0.639271998	0.561353279	0.002965764	0.008264463	Cardiomyocytes I	Cardiomyocytes I	TNFSF13	TNFSF13	FAS	FAS	0.165824065	0.182507583	-2.37E-17	-3.26E-17	-2.81E-17	Cardiomyocytes I	Cardiomyocytes I	TNFSF13	TNFSF13	FAS	FAS	0.165824065	0.182507583	0	3.12E-16	1.56E-16	Cardiomyocytes I	Cardiomyocytes I	TNFSF13	TNFSF13	FAS	FAS	0.165824065	0.182507583	0.058115636	0.051032116	0.174880682	0.237459423	Cardiomyocytes I
13	Cardiomyocytes I	Cardiomyocytes I	TNFSF13	TNFSF13	SDC2	SDC2	0.521233569	0.182507583	0.058115636	0.195584629	0.639271998	2.151430924	0.011366525	0.008264463	Cardiomyocytes I	Cardiomyocytes I	TNFSF13	TNFSF13	SDC2	SDC2	0.521233569	0.182507583	-2.37E-17	1.34E-15	6.56E-16	Cardiomyocytes I	Cardiomyocytes I	TNFSF13	TNFSF13	SDC2	SDC2	0.521233569	0.182507583	0	0	0	Cardiomyocytes I	Cardiomyocytes I	TNFSF13	TNFSF13	SDC2	SDC2	0.521233569	0.182507583	0.058115636	0.195584629	0.174880682	0.378742297	Cardiomyocytes I
14	Cardiomyocytes I	Cardiomyocytes I	HLA-A	HLA-A	ERBB2	ERBB2	0.105156724	0.944388271	0.703790747	0.031445909	7.741698213	0.345905001	0.02213134	0.008264463	Cardiomyocytes I	Cardiomyocytes I	HLA-A	HLA-A	ERBB2	ERBB2	0.105156724	0.944388271	-6.52E-15	-5.48E-16	-3.53E-15	Cardiomyocytes I	Cardiomyocytes I	HLA-A	HLA-A	ERBB2	ERBB2	0.105156724	0.944388271	-6.55E-15	0	-3.28E-15	Cardiomyocytes I	Cardiomyocytes I	HLA-A	HLA-A	ERBB2	ERBB2	0.105156724	0.944388271	0.703790747	0.031445909	0.174880682	0.459655666	Cardiomyocytes I
15	Cardiomyocytes I	Cardiomyocytes I	HLA-A	HLA-A	APLP2	APLP2	0.972699697	0.944388271	0.703790747	0.771320825	7.741698213	8.484529072	0.542848459	0.008264463	Cardiomyocytes I	Cardiomyocytes I	HLA-A	HLA-A	APLP2	APLP2	0.972699697	0.944388271	-6.52E-15	6.05E-15	-2.33E-16	Cardiomyocytes I	Cardiomyocytes I	HLA-A	HLA-A	APLP2	APLP2	0.972699697	0.944388271	-6.55E-15	-5.44E-15	-6.00E-15	Cardiomyocytes I	Cardiomyocytes I	HLA-A	HLA-A	APLP2	APLP2	0.972699697	0.944388271	0.703790747	0.771320825	0.174880682	0.808174023	Cardiomyocytes I
16	Cardiomyocytes I	Cardiomyocytes I	APP	APP	TNFRSF21	TNFRSF21	0.196663296	0.791708797	0.396451862	0.059862963	4.360970477	0.658492588	0.023732783	0.008264463	Cardiomyocytes I	Cardiomyocytes I	APP	APP	TNFRSF21	TNFRSF21	0.196663296	0.791708797	3.75E-15	1.97E-15	2.86E-15	Cardiomyocytes I	Cardiomyocytes I	APP	APP	TNFRSF21	TNFRSF21	0.196663296	0.791708797	-1.22E-15	0	-6.11E-16	Cardiomyocytes I	Cardiomyocytes I	APP	APP	TNFRSF21	TNFRSF21	0.196663296	0.791708797	0.396451862	0.059862963	0.174880682	0.468342999	Cardiomyocytes I
17	Cardiomyocytes I	Cardiomyocytes I	APP	APP	LRP6	LRP6	0.298281092	0.791708797	0.396451862	0.098657168	4.360970477	1.08522885	0.039112818	0.008264463	Cardiomyocytes I	Cardiomyocytes I	APP	APP	LRP6	LRP6	0.298281092	0.791708797	3.75E-15	-6.52E-17	1.84E-15	Cardiomyocytes I	Cardiomyocytes I	APP	APP	LRP6	LRP6	0.298281092	0.791708797	-1.22E-15	-2.91E-16	-7.56E-16	Cardiomyocytes I	Cardiomyocytes I	APP	APP	LRP6	LRP6	0.298281092	0.791708797	0.396451862	0.098657168	0.174880682	0.530711001	Cardiomyocytes I
18	Cardiomyocytes I	Cardiomyocytes I	APP	APP	TSPAN15	TSPAN15	0.186046512	0.791708797	0.396451862	0.057917679	4.360970477	0.637094465	0.022961572	0.008264463	Cardiomyocytes I	Cardiomyocytes I	APP	APP	TSPAN15	TSPAN15	0.186046512	0.791708797	3.75E-15	1.25E-15	2.50E-15	Cardiomyocytes I	Cardiomyocytes I	APP	APP	TSPAN15	TSPAN15	0.186046512	0.791708797	-1.22E-15	0	-6.11E-16	Cardiomyocytes I	Cardiomyocytes I	APP	APP	TSPAN15	TSPAN15	0.186046512	0.791708797	0.396451862	0.057917679	0.174880682	0.46423238	Cardiomyocytes I
19	Cardiomyocytes I	Cardiomyocytes I	APP	APP	TSPAN12	TSPAN12	0.354903943	0.791708797	0.396451862	0.121248807	4.360970477	1.333736881	0.048069315	0.008264463	Cardiomyocytes I	Cardiomyocytes I	APP	APP	TSPAN12	TSPAN12	0.354903943	0.791708797	3.75E-15	5.12E-15	4.43E-15	Cardiomyocytes I	Cardiomyocytes I	APP	APP	TSPAN12	TSPAN12	0.354903943	0.791708797	-1.22E-15	-5.83E-16	-9.02E-16	Cardiomyocytes I	Cardiomyocytes I	APP	APP	TSPAN12	TSPAN12	0.354903943	0.791708797	0.396451862	0.121248807	0.174880682	0.55628437	Cardiomyocytes I
20	Cardiomyocytes I	Cardiomyocytes I	APP	APP	CD74	CD74	0.786147624	0.791708797	0.396451862	0.539345421	4.360970477	5.93279963	0.213824496	0.008264463	Cardiomyocytes I	Cardiomyocytes I	APP	APP	CD74	CD74	0.786147624	0.791708797	3.75E-15	2.31E-15	3.03E-15	Cardiomyocytes I	Cardiomyocytes I	APP	APP	CD74	CD74	0.786147624	0.791708797	-1.22E-15	-9.99E-16	-1.11E-15	Cardiomyocytes I	Cardiomyocytes I	APP	APP	CD74	CD74	0.786147624	0.791708797	0.396451862	0.539345421	0.174880682	0.725587954	Cardiomyocytes I
21	Cardiomyocytes I	Cardiomyocytes I	APP	APP	RPSA	RPSA	1	0.791708797	0.396451862	2.253980847	4.360970477	24.79378932	0.893594903	0.008264463	Cardiomyocytes I	Cardiomyocytes I	APP	APP	RPSA	RPSA	1	0.791708797	3.75E-15	-1.58E-15	1.09E-15	Cardiomyocytes I	Cardiomyocytes I	APP	APP	RPSA	RPSA	1	0.791708797	-1.22E-15	5.33E-15	2.05E-15	Cardiomyocytes I	Cardiomyocytes I	APP	APP	RPSA	RPSA	1	0.791708797	0.396451862	2.253980847	0.174880682	0.843881927	Cardiomyocytes I
22	Cardiomyocytes I	Cardiomyocytes I	APP	APP	GPC1	GPC1	0.927704752	0.791708797	0.396451862	0.611577012	4.360970477	6.727347131	0.242460845	0.008264463	Cardiomyocytes I	Cardiomyocytes I	APP	APP	GPC1	GPC1	0.927704752	0.791708797	3.75E-15	6.08E-15	4.92E-15	Cardiomyocytes I	Cardiomyocytes I	APP	APP	GPC1	GPC1	0.927704752	0.791708797	-1.22E-15	-2.11E-15	-1.67E-15	Cardiomyocytes I	Cardiomyocytes I	APP	APP	GPC1	GPC1	0.927704752	0.791708797	0.396451862	0.611577012	0.174880682	0.737921589	Cardiomyocytes I
23	Cardiomyocytes I	Cardiomyocytes I	APP	APP	VLDLR	VLDLR	0.901415571	0.791708797	0.396451862	0.558951438	4.360970477	6.148465817	0.221597338	0.008264463	Cardiomyocytes I	Cardiomyocytes I	APP	APP	VLDLR	VLDLR	0.901415571	0.791708797	3.75E-15	-2.91E-15	4.21E-16	Cardiomyocytes I	Cardiomyocytes I	APP	APP	VLDLR	VLDLR	0.901415571	0.791708797	-1.22E-15	-2.11E-15	-1.67E-15	Cardiomyocytes I	Cardiomyocytes I	APP	APP	VLDLR	VLDLR	0.901415571	0.791708797	0.396451862	0.558951438	0.174880682	0.72912835	Cardiomyocytes I
24	Cardiomyocytes I	Cardiomyocytes I	APP	APP	NOTCH2	NOTCH2	0.13346815	0.791708797	0.396451862	0.041719793	4.360970477	0.45891772	0.016539889	0.008264463	Cardiomyocytes I	Cardiomyocytes I	APP	APP	NOTCH2	NOTCH2	0.13346815	0.791708797	3.75E-15	-6.15E-16	1.57E-15	Cardiomyocytes I	Cardiomyocytes I	APP	APP	NOTCH2	NOTCH2	0.13346815	0.791708797	-1.22E-15	-3.12E-16	-7.67E-16	Cardiomyocytes I	Cardiomyocytes I	APP	APP	NOTCH2	NOTCH2	0.13346815	0.791708797	0.396451862	0.041719793	0.174880682	0.423764445	Cardiomyocytes I
25	Cardiomyocytes I	Cardiomyocytes I	APP	APP	APLP2	APLP2	0.972699697	0.791708797	0.396451862	0.771320825	4.360970477	8.484529072	0.305791577	0.008264463	Cardiomyocytes I	Cardiomyocytes I	APP	APP	APLP2	APLP2	0.972699697	0.791708797	3.75E-15	6.05E-15	4.90E-15	Cardiomyocytes I	Cardiomyocytes I	APP	APP	APLP2	APLP2	0.972699697	0.791708797	-1.22E-15	-5.44E-15	-3.33E-15	Cardiomyocytes I	Cardiomyocytes I	APP	APP	APLP2	APLP2	0.972699697	0.791708797	0.396451862	0.771320825	0.174880682	0.759734705	Cardiomyocytes I
26	Cardiomyocytes I	Cardiomyocytes I	APP	APP	LRP1	LRP1	0.810920121	0.791708797	0.396451862	0.467038779	4.360970477	5.137426574	0.185158394	0.008264463	Cardiomyocytes I	Cardiomyocytes I	APP	APP	LRP1	LRP1	0.810920121	0.791708797	3.75E-15	6.21E-15	4.98E-15	Cardiomyocytes I	Cardiomyocytes I	APP	APP	LRP1	LRP1	0.810920121	0.791708797	-1.22E-15	-1.39E-15	-1.30E-15	Cardiomyocytes I	Cardiomyocytes I	APP	APP	LRP1	LRP1	0.810920121	0.791708797	0.396451862	0.467038779	0.174880682	0.711027491	Cardiomyocytes I
27	Cardiomyocytes I	Cardiomyocytes I	APP	APP	LRP10	LRP10	0.668351871	0.791708797	0.396451862	0.276165311	4.360970477	3.037818418	0.109486252	0.008264463	Cardiomyocytes I	Cardiomyocytes I	APP	APP	LRP10	LRP10	0.668351871	0.791708797	3.75E-15	5.05E-15	4.40E-15	Cardiomyocytes I	Cardiomyocytes I	APP	APP	LRP10	LRP10	0.668351871	0.791708797	-1.22E-15	-1.05E-15	-1.14E-15	Cardiomyocytes I	Cardiomyocytes I	APP	APP	LRP10	LRP10	0.668351871	0.791708797	0.396451862	0.276165311	0.174880682	0.654227297	Cardiomyocytes I
28	Cardiomyocytes I	Cardiomyocytes I	APP	APP	NCSTN	NCSTN	0.388776542	0.791708797	0.396451862	0.134259189	4.360970477	1.476851077	0.053227305	0.008264463	Cardiomyocytes I	Cardiomyocytes I	APP	APP	NCSTN	NCSTN	0.388776542	0.791708797	3.75E-15	2.83E-16	2.02E-15	Cardiomyocytes I	Cardiomyocytes I	APP	APP	NCSTN	NCSTN	0.388776542	0.791708797	-1.22E-15	0	-6.11E-16	Cardiomyocytes I	Cardiomyocytes I	APP	APP	NCSTN	NCSTN	0.388776542	0.791708797	0.396451862	0.134259189	0.174880682	0.568825169	Cardiomyocytes I
29	Cardiomyocytes I	Cardiomyocytes I	ICAM1	ICAM1	IL2RG	IL2RG	0.117795753	0.217896866	0.071054645	0.036015276	0.781601098	0.396168039	0.002559053	0.008264463	Cardiomyocytes I	Cardiomyocytes I	ICAM1	ICAM1	IL2RG	IL2RG	0.117795753	0.217896866	1.30E-15	7.01E-16	1.00E-15	Cardiomyocytes I	Cardiomyocytes I	ICAM1	ICAM1	IL2RG	IL2RG	0.117795753	0.217896866	0	0	0	Cardiomyocytes I	Cardiomyocytes I	ICAM1	ICAM1	IL2RG	IL2RG	0.117795753	0.217896866	0.071054645	0.036015276	0.174880682	0.224365026	Cardiomyocytes I
30	Cardiomyocytes I	Cardiomyocytes I	ITGAV	ITGAV	THY1	THY1	0.111223458	0.263902932	0.089857171	0.035212206	0.988428878	0.387334261	0.003164069	0.008264463	Cardiomyocytes I	Cardiomyocytes I	ITGAV	ITGAV	THY1	THY1	0.111223458	0.263902932	3.87E-15	-6.09E-16	1.63E-15	Cardiomyocytes I	Cardiomyocytes I	ITGAV	ITGAV	THY1	THY1	0.111223458	0.263902932	0	0	0	Cardiomyocytes I	Cardiomyocytes I	ITGAV	ITGAV	THY1	THY1	0.111223458	0.263902932	0.089857171	0.035212206	0.174880682	0.243369008	Cardiomyocytes I
31	Cardiomyocytes I	Cardiomyocytes I	ANXA2	ANXA2	ROBO4	ROBO4	0.373104146	0.711830131	0.362475059	0.127382603	3.987225651	1.401208635	0.046173017	0.008264463	Cardiomyocytes I	Cardiomyocytes I	ANXA2	ANXA2	ROBO4	ROBO4	0.373104146	0.711830131	-7.63E-15	4.92E-15	-1.36E-15	Cardiomyocytes I	Cardiomyocytes I	ANXA2	ANXA2	ROBO4	ROBO4	0.373104146	0.711830131	-5.00E-16	3.05E-16	-9.71E-17	Cardiomyocytes I	Cardiomyocytes I	ANXA2	ANXA2	ROBO4	ROBO4	0.373104146	0.711830131	0.362475059	0.127382603	0.174880682	0.551311599	Cardiomyocytes I
32	Cardiomyocytes I	Cardiomyocytes I	CD14	CD14	TLR4	TLR4	0.11223458	0.169362993	0.055364188	0.033770822	0.609006063	0.371479037	0.001869694	0.008264463	Cardiomyocytes I	Cardiomyocytes I	CD14	CD14	TLR4	TLR4	0.11223458	0.169362993	-7.07E-16	4.32E-16	-1.37E-16	Cardiomyocytes I	Cardiomyocytes I	CD14	CD14	TLR4	TLR4	0.11223458	0.169362993	0	0	0	Cardiomyocytes I	Cardiomyocytes I	CD14	CD14	TLR4	TLR4	0.11223458	0.169362993	0.055364188	0.033770822	0.174880682	0.198238733	Cardiomyocytes I
33	Cardiomyocytes I	Cardiomyocytes I	CD14	CD14	ITGB1	ITGB1	0.931749242	0.169362993	0.055364188	0.626338512	0.609006063	6.889723637	0.034676723	0.008264463	Cardiomyocytes I	Cardiomyocytes I	CD14	CD14	ITGB1	ITGB1	0.931749242	0.169362993	-7.07E-16	2.37E-14	1.15E-14	Cardiomyocytes I	Cardiomyocytes I	CD14	CD14	ITGB1	ITGB1	0.931749242	0.169362993	0	-4.44E-16	-2.22E-16	Cardiomyocytes I	Cardiomyocytes I	CD14	CD14	ITGB1	ITGB1	0.931749242	0.169362993	0.055364188	0.626338512	0.174880682	0.515696851	Cardiomyocytes I
34	Cardiomyocytes I	Cardiomyocytes I	CSF1	CSF1	SIRPA	SIRPA	0.402426694	0.442871587	0.163965264	0.152348912	1.8036179	1.675838034	0.02497993	0.008264463	Cardiomyocytes I	Cardiomyocytes I	CSF1	CSF1	SIRPA	SIRPA	0.402426694	0.442871587	-1.23E-15	-5.16E-17	-6.39E-16	Cardiomyocytes I	Cardiomyocytes I	CSF1	CSF1	SIRPA	SIRPA	0.402426694	0.442871587	-8.60E-16	-5.83E-16	-7.22E-16	Cardiomyocytes I	Cardiomyocytes I	CSF1	CSF1	SIRPA	SIRPA	0.402426694	0.442871587	0.163965264	0.152348912	0.174880682	0.474724079	Cardiomyocytes I
35	Cardiomyocytes I	Cardiomyocytes I	TGFB3	TGFB3	ACVR1B_TGFBR2	ACVR1B	0.150151668	0.144084934	0.044029773	0.100043333	0.484327505	1.10047666	0.004404885	0.008264463	Cardiomyocytes I	Cardiomyocytes I	TGFB3	TGFB3	ACVR1B_TGFBR2	TGFBR2	0.150151668	0.144084934	9.43E-16	-7.52E-16	9.53E-17	Cardiomyocytes I	Cardiomyocytes I	TGFB3	TGFB3	ACVR1B_TGFBR2	ACVR1B	0.150151668	0.144084934	0	0	0	Cardiomyocytes I	Cardiomyocytes I	TGFB3	TGFB3	ACVR1B_TGFBR2	ACVR1B	0.150151668	0.144084934	0.044029773	0.100043333	0.174880682	0.275105956	Cardiomyocytes I
36	Cardiomyocytes I	Cardiomyocytes I	TGFB3	TGFB3	TGFBR1_TGFBR2	TGFBR1	0.164812942	0.144084934	0.044029773	0.103469336	0.484327505	1.138162693	0.004555731	0.008264463	Cardiomyocytes I	Cardiomyocytes I	TGFB3	TGFB3	TGFBR1_TGFBR2	TGFBR2	0.164812942	0.144084934	9.43E-16	-3.05E-16	3.19E-16	Cardiomyocytes I	Cardiomyocytes I	TGFB3	TGFB3	TGFBR1_TGFBR2	TGFBR1	0.164812942	0.144084934	0	0	0	Cardiomyocytes I	Cardiomyocytes I	TGFB3	TGFB3	TGFBR1_TGFBR2	TGFBR1	0.164812942	0.144084934	0.044029773	0.103469336	0.174880682	0.278476105	Cardiomyocytes I
37	Cardiomyocytes I	Cardiomyocytes I	TGFB3	TGFB3	ACVR1_TGFBR1_TGFBR2	ACVR1	0.159757331	0.144084934	0.044029773	0.085188008	0.484327505	0.937068092	0.003750809	0.008264463	Cardiomyocytes I	Cardiomyocytes I	TGFB3	TGFB3	ACVR1_TGFBR1_TGFBR2	TGFBR2	0.159757331	0.144084934	9.43E-16	-4.46E-16	2.49E-16	Cardiomyocytes I	Cardiomyocytes I	TGFB3	TGFB3	ACVR1_TGFBR1_TGFBR2	TGFBR1	0.159757331	0.144084934	0	0	0	Cardiomyocytes I	Cardiomyocytes I	TGFB3	TGFB3	ACVR1_TGFBR1_TGFBR2	ACVR1	0.159757331	0.144084934	0.044029773	0.085188008	0.174880682	0.259370963	Cardiomyocytes I
38	Cardiomyocytes I	Cardiomyocytes I	TGFB3	TGFB3	ACVR1_TGFBR2	ACVR1	0.159757331	0.144084934	0.044029773	0.102297215	0.484327505	1.125269368	0.004504123	0.008264463	Cardiomyocytes I	Cardiomyocytes I	TGFB3	TGFB3	ACVR1_TGFBR2	TGFBR2	0.159757331	0.144084934	9.43E-16	-7.54E-16	9.45E-17	Cardiomyocytes I	Cardiomyocytes I	TGFB3	TGFB3	ACVR1_TGFBR2	ACVR1	0.159757331	0.144084934	0	0	0	Cardiomyocytes I	Cardiomyocytes I	TGFB3	TGFB3	ACVR1_TGFBR2	ACVR1	0.159757331	0.144084934	0.044029773	0.102297215	0.174880682	0.277332985	Cardiomyocytes I
39	Cardiomyocytes I	Cardiomyocytes I	TGFB3	TGFB3	ITGB1	ITGB1	0.931749242	0.144084934	0.044029773	0.626338512	0.484327505	6.889723637	0.027577543	0.008264463	Cardiomyocytes I	Cardiomyocytes I	TGFB3	TGFB3	ITGB1	ITGB1	0.931749242	0.144084934	9.43E-16	2.37E-14	1.23E-14	Cardiomyocytes I	Cardiomyocytes I	TGFB3	TGFB3	ITGB1	ITGB1	0.931749242	0.144084934	0	-4.44E-16	-2.22E-16	Cardiomyocytes I	Cardiomyocytes I	TGFB3	TGFB3	ITGB1	ITGB1	0.931749242	0.144084934	0.044029773	0.626338512	0.174880682	0.487071533	Cardiomyocytes I
40	Cardiomyocytes I	Cardiomyocytes I	TGFB3	TGFB3	ITGB5	ITGB5	0.761880688	0.144084934	0.044029773	0.368612556	0.484327505	4.054738117	0.016229927	0.008264463	Cardiomyocytes I	Cardiomyocytes I	TGFB3	TGFB3	ITGB5	ITGB5	0.761880688	0.144084934	9.43E-16	-2.45E-15	-7.53E-16	Cardiomyocytes I	Cardiomyocytes I	TGFB3	TGFB3	ITGB5	ITGB5	0.761880688	0.144084934	0	7.22E-16	3.61E-16	Cardiomyocytes I	Cardiomyocytes I	TGFB3	TGFB3	ITGB5	ITGB5	0.761880688	0.144084934	0.044029773	0.368612556	0.174880682	0.421456338	Cardiomyocytes I
41	Cardiomyocytes I	Cardiomyocytes I	TGFB3	TGFB3	ITGB6	ITGB6	0.206268959	0.144084934	0.044029773	0.064457118	0.484327505	0.709028293	0.002838032	0.008264463	Cardiomyocytes I	Cardiomyocytes I	TGFB3	TGFB3	ITGB6	ITGB6	0.206268959	0.144084934	9.43E-16	3.68E-16	6.56E-16	Cardiomyocytes I	Cardiomyocytes I	TGFB3	TGFB3	ITGB6	ITGB6	0.206268959	0.144084934	0	3.05E-16	1.53E-16	Cardiomyocytes I	Cardiomyocytes I	TGFB3	TGFB3	ITGB6	ITGB6	0.206268959	0.144084934	0.044029773	0.064457118	0.174880682	0.233496745	Cardiomyocytes I
42	Cardiomyocytes I	Cardiomyocytes I	TGFB3	TGFB3	ACVRL1	ACVRL1	0.329625885	0.144084934	0.044029773	0.110753956	0.484327505	1.218293511	0.004876472	0.008264463	Cardiomyocytes I	Cardiomyocytes I	TGFB3	TGFB3	ACVRL1	ACVRL1	0.329625885	0.144084934	9.43E-16	2.56E-15	1.75E-15	Cardiomyocytes I	Cardiomyocytes I	TGFB3	TGFB3	ACVRL1	ACVRL1	0.329625885	0.144084934	0	0	0	Cardiomyocytes I	Cardiomyocytes I	TGFB3	TGFB3	ACVRL1	ACVRL1	0.329625885	0.144084934	0.044029773	0.110753956	0.174880682	0.285362458	Cardiomyocytes I
43	Cardiomyocytes I	Cardiomyocytes I	TGFB3	TGFB3	TGFBR3	TGFBR3	0.394843276	0.144084934	0.044029773	0.13593227	0.484327505	1.495254975	0.005985067	0.008264463	Cardiomyocytes I	Cardiomyocytes I	TGFB3	TGFB3	TGFBR3	TGFBR3	0.394843276	0.144084934	9.43E-16	6.53E-16	7.98E-16	Cardiomyocytes I	Cardiomyocytes I	TGFB3	TGFB3	TGFBR3	TGFBR3	0.394843276	0.144084934	0	0	0	Cardiomyocytes I	Cardiomyocytes I	TGFB3	TGFB3	TGFBR3	TGFBR3	0.394843276	0.144084934	0.044029773	0.13593227	0.174880682	0.306700047	Cardiomyocytes I
44	Cardiomyocytes I	Cardiomyocytes I	VCAM1	VCAM1	ITGA9_ITGB1	ITGA9	0.471688574	0.264408493	0.090478321	0.401319365	0.995261533	4.41451301	0.036310702	0.008264463	Cardiomyocytes I	Cardiomyocytes I	VCAM1	VCAM1	ITGA9_ITGB1	ITGA9	0.471688574	0.264408493	4.19E-15	1.25E-14	8.35E-15	Cardiomyocytes I	Cardiomyocytes I	VCAM1	VCAM1	ITGA9_ITGB1	ITGB1	0.471688574	0.264408493	0	0	0	Cardiomyocytes I	Cardiomyocytes I	VCAM1	VCAM1	ITGA9_ITGB1	ITGA9	0.471688574	0.264408493	0.090478321	0.401319365	0.174880682	0.521444332	Cardiomyocytes I
45	Cardiomyocytes I	Cardiomyocytes I	EFNA1	EFNA1	EPHA2	EPHA2	0.110212336	0.594034378	0.232262205	0.031832557	2.554884255	0.350158122	0.0073935	0.008264463	Cardiomyocytes I	Cardiomyocytes I	EFNA1	EFNA1	EPHA2	EPHA2	0.110212336	0.594034378	6.22E-15	-3.72E-16	2.93E-15	Cardiomyocytes I	Cardiomyocytes I	EFNA1	EFNA1	EPHA2	EPHA2	0.110212336	0.594034378	-2.78E-16	0	-1.39E-16	Cardiomyocytes I	Cardiomyocytes I	EFNA1	EFNA1	EPHA2	EPHA2	0.110212336	0.594034378	0.232262205	0.031832557	0.174880682	0.329615262	Cardiomyocytes I
46	Cardiomyocytes I	Cardiomyocytes I	EFNA1	EFNA1	EPHB1	EPHB1	0.120323559	0.594034378	0.232262205	0.035473883	2.554884255	0.390212711	0.008239242	0.008264463	Cardiomyocytes I	Cardiomyocytes I	EFNA1	EFNA1	EPHB1	EPHB1	0.120323559	0.594034378	6.22E-15	7.43E-16	3.48E-15	Cardiomyocytes I	Cardiomyocytes I	EFNA1	EFNA1	EPHB1	EPHB1	0.120323559	0.594034378	-2.78E-16	-3.12E-16	-2.95E-16	Cardiomyocytes I	Cardiomyocytes I	EFNA1	EFNA1	EPHB1	EPHB1	0.120323559	0.594034378	0.232262205	0.035473883	0.174880682	0.341689991	Cardiomyocytes I
47	Cardiomyocytes I	Cardiomyocytes I	EFNA1	EFNA1	EPHA4	EPHA4	0.246713852	0.594034378	0.232262205	0.078436905	2.554884255	0.862805959	0.018217929	0.008264463	Cardiomyocytes I	Cardiomyocytes I	EFNA1	EFNA1	EPHA4	EPHA4	0.246713852	0.594034378	6.22E-15	-2.64E-16	2.98E-15	Cardiomyocytes I	Cardiomyocytes I	EFNA1	EFNA1	EPHA4	EPHA4	0.246713852	0.594034378	-2.78E-16	3.05E-16	1.39E-17	Cardiomyocytes I	Cardiomyocytes I	EFNA1	EFNA1	EPHA4	EPHA4	0.246713852	0.594034378	0.232262205	0.078436905	0.174880682	0.435603846	Cardiomyocytes I
48	Cardiomyocytes I	Cardiomyocytes I	EFNB2	EFNB2	PECAM1	PECAM1	0.779069767	0.156723964	0.047564361	0.347773777	0.523207967	3.825511548	0.016541637	0.008264463	Cardiomyocytes I	Cardiomyocytes I	EFNB2	EFNB2	PECAM1	PECAM1	0.779069767	0.156723964	3.15E-16	-1.52E-14	-7.46E-15	Cardiomyocytes I	Cardiomyocytes I	EFNB2	EFNB2	PECAM1	PECAM1	0.779069767	0.156723964	0	-2.78E-16	-1.39E-16	Cardiomyocytes I	Cardiomyocytes I	EFNB2	EFNB2	PECAM1	PECAM1	0.779069767	0.156723964	0.047564361	0.347773777	0.174880682	0.423777347	Cardiomyocytes I
49	Cardiomyocytes I	Cardiomyocytes I	EFNB2	EFNB2	EPHB3	EPHB3	0.139534884	0.156723964	0.047564361	0.042208251	0.523207967	0.46429076	0.002007608	0.008264463	Cardiomyocytes I	Cardiomyocytes I	EFNB2	EFNB2	EPHB3	EPHB3	0.139534884	0.156723964	3.15E-16	5.15E-16	4.15E-16	Cardiomyocytes I	Cardiomyocytes I	EFNB2	EFNB2	EPHB3	EPHB3	0.139534884	0.156723964	0	0	0	Cardiomyocytes I	Cardiomyocytes I	EFNB2	EFNB2	EPHB3	EPHB3	0.139534884	0.156723964	0.047564361	0.042208251	0.174880682	0.203955349	Cardiomyocytes I
50	Cardiomyocytes I	Cardiomyocytes I	EFNB2	EFNB2	EPHB4	EPHB4	0.452982811	0.156723964	0.047564361	0.160032971	0.523207967	1.760362683	0.007611866	0.008264463	Cardiomyocytes I	Cardiomyocytes I	EFNB2	EFNB2	EPHB4	EPHB4	0.452982811	0.156723964	3.15E-16	-2.21E-15	-9.46E-16	Cardiomyocytes I	Cardiomyocytes I	EFNB2	EFNB2	EPHB4	EPHB4	0.452982811	0.156723964	0	2.78E-16	1.39E-16	Cardiomyocytes I	Cardiomyocytes I	EFNB2	EFNB2	EPHB4	EPHB4	0.452982811	0.156723964	0.047564361	0.160032971	0.174880682	0.332839087	Cardiomyocytes I
51	Cardiomyocytes I	Cardiomyocytes I	EFNB2	EFNB2	EPHB1	EPHB1	0.120323559	0.156723964	0.047564361	0.035473883	0.523207967	0.390212711	0.001687293	0.008264463	Cardiomyocytes I	Cardiomyocytes I	EFNB2	EFNB2	EPHB1	EPHB1	0.120323559	0.156723964	3.15E-16	7.43E-16	5.29E-16	Cardiomyocytes I	Cardiomyocytes I	EFNB2	EFNB2	EPHB1	EPHB1	0.120323559	0.156723964	0	-3.12E-16	-1.56E-16	Cardiomyocytes I	Cardiomyocytes I	EFNB2	EFNB2	EPHB1	EPHB1	0.120323559	0.156723964	0.047564361	0.035473883	0.174880682	0.190207312	Cardiomyocytes I
52	Cardiomyocytes I	Cardiomyocytes I	EFNB2	EFNB2	EPHA4	EPHA4	0.246713852	0.156723964	0.047564361	0.078436905	0.523207967	0.862805959	0.003730801	0.008264463	Cardiomyocytes I	Cardiomyocytes I	EFNB2	EFNB2	EPHA4	EPHA4	0.246713852	0.156723964	3.15E-16	-2.64E-16	2.57E-17	Cardiomyocytes I	Cardiomyocytes I	EFNB2	EFNB2	EPHA4	EPHA4	0.246713852	0.156723964	0	3.05E-16	1.53E-16	Cardiomyocytes I	Cardiomyocytes I	EFNB2	EFNB2	EPHA4	EPHA4	0.246713852	0.156723964	0.047564361	0.078436905	0.174880682	0.258857582	Cardiomyocytes I
53	Cardiomyocytes I	Cardiomyocytes I	JAM2	JAM2	ITGAV_ITGB1	ITGAV	0.263902932	0.905965622	0.552792635	0.358097842	6.080718982	3.939076258	0.197953849	0.008264463	Cardiomyocytes I	Cardiomyocytes I	JAM2	JAM2	ITGAV_ITGB1	ITGAV	0.263902932	0.905965622	1.26E-14	1.38E-14	1.32E-14	Cardiomyocytes I	Cardiomyocytes I	JAM2	JAM2	ITGAV_ITGB1	ITGB1	0.263902932	0.905965622	-3.44E-15	0	-1.72E-15	Cardiomyocytes I	Cardiomyocytes I	JAM2	JAM2	ITGAV_ITGB1	ITGAV	0.263902932	0.905965622	0.552792635	0.358097842	0.174880682	0.717843698	Cardiomyocytes I
54	Cardiomyocytes I	Cardiomyocytes I	JAM2	JAM2	ITGA3_ITGB1	ITGA3	0.102123357	0.905965622	0.552792635	0.328353888	6.080718982	3.611892763	0.181511611	0.008264463	Cardiomyocytes I	Cardiomyocytes I	JAM2	JAM2	ITGA3_ITGB1	ITGA3	0.102123357	0.905965622	1.26E-14	1.16E-14	1.21E-14	Cardiomyocytes I	Cardiomyocytes I	JAM2	JAM2	ITGA3_ITGB1	ITGB1	0.102123357	0.905965622	-3.44E-15	0	-1.72E-15	Cardiomyocytes I	Cardiomyocytes I	JAM2	JAM2	ITGA3_ITGB1	ITGA3	0.102123357	0.905965622	0.552792635	0.328353888	0.174880682	0.70897963	Cardiomyocytes I
55	Cardiomyocytes I	Cardiomyocytes I	B2M	B2M	TFRC	TFRC	0.567745197	0.997472194	1.179582701	0.219780649	12.97540971	2.417587138	0.259249451	0.008264463	Cardiomyocytes I	Cardiomyocytes I	B2M	B2M	TFRC	TFRC	0.567745197	0.997472194	-2.05E-14	-5.01E-15	-1.27E-14	Cardiomyocytes I	Cardiomyocytes I	B2M	B2M	TFRC	TFRC	0.567745197	0.997472194	-1.78E-15	-8.05E-16	-1.29E-15	Cardiomyocytes I	Cardiomyocytes I	B2M	B2M	TFRC	TFRC	0.567745197	0.997472194	1.179582701	0.219780649	0.174880682	0.74434373	Cardiomyocytes I
56	Cardiomyocytes I	Cardiomyocytes I	SIRPA	SIRPA	CD47	CD47	0.776541962	0.402426694	0.152348912	0.366803459	1.675838034	4.034838045	0.055882108	0.008264463	Cardiomyocytes I	Cardiomyocytes I	SIRPA	SIRPA	CD47	CD47	0.776541962	0.402426694	-5.16E-17	-1.38E-15	-7.15E-16	Cardiomyocytes I	Cardiomyocytes I	SIRPA	SIRPA	CD47	CD47	0.776541962	0.402426694	-5.83E-16	-1.94E-15	-1.26E-15	Cardiomyocytes I	Cardiomyocytes I	SIRPA	SIRPA	CD47	CD47	0.776541962	0.402426694	0.152348912	0.366803459	0.174880682	0.574783707	Cardiomyocytes I
57	Cardiomyocytes I	Cardiomyocytes I	JAG1	JAG1	NOTCH1	NOTCH1	0.273003033	0.114256825	0.034670249	0.090039004	0.381372738	0.990429048	0.003121675	0.008264463	Cardiomyocytes I	Cardiomyocytes I	JAG1	JAG1	NOTCH1	NOTCH1	0.273003033	0.114256825	2.61E-15	3.78E-15	3.20E-15	Cardiomyocytes I	Cardiomyocytes I	JAG1	JAG1	NOTCH1	NOTCH1	0.273003033	0.114256825	0	0	0	Cardiomyocytes I	Cardiomyocytes I	JAG1	JAG1	NOTCH1	NOTCH1	0.273003033	0.114256825	0.034670249	0.090039004	0.174880682	0.242129197	Cardiomyocytes I
58	Cardiomyocytes I	Cardiomyocytes I	JAG1	JAG1	NOTCH2	NOTCH2	0.13346815	0.114256825	0.034670249	0.041719793	0.381372738	0.45891772	0.001446436	0.008264463	Cardiomyocytes I	Cardiomyocytes I	JAG1	JAG1	NOTCH2	NOTCH2	0.13346815	0.114256825	2.61E-15	-6.15E-16	9.96E-16	Cardiomyocytes I	Cardiomyocytes I	JAG1	JAG1	NOTCH2	NOTCH2	0.13346815	0.114256825	0	-3.12E-16	-1.56E-16	Cardiomyocytes I	Cardiomyocytes I	JAG1	JAG1	NOTCH2	NOTCH2	0.13346815	0.114256825	0.034670249	0.041719793	0.174880682	0.178627349	Cardiomyocytes I
59	Cardiomyocytes I	Cardiomyocytes I	JAG1	JAG1	NOTCH4	NOTCH4	0.31445905	0.114256825	0.034670249	0.103975904	0.381372738	1.143734949	0.00360487	0.008264463	Cardiomyocytes I	Cardiomyocytes I	JAG1	JAG1	NOTCH4	NOTCH4	0.31445905	0.114256825	2.61E-15	1.06E-16	1.36E-15	Cardiomyocytes I	Cardiomyocytes I	JAG1	JAG1	NOTCH4	NOTCH4	0.31445905	0.114256825	0	3.05E-16	1.53E-16	Cardiomyocytes I	Cardiomyocytes I	JAG1	JAG1	NOTCH4	NOTCH4	0.31445905	0.114256825	0.034670249	0.103975904	0.174880682	0.255577443	Cardiomyocytes I
60	Cardiomyocytes I	Cardiomyocytes I	JAG1	JAG1	NOTCH3	NOTCH3	0.464105157	0.114256825	0.034670249	0.17142694	0.381372738	1.885696339	0.005943415	0.008264463	Cardiomyocytes I	Cardiomyocytes I	JAG1	JAG1	NOTCH3	NOTCH3	0.464105157	0.114256825	2.61E-15	1.16E-14	7.11E-15	Cardiomyocytes I	Cardiomyocytes I	JAG1	JAG1	NOTCH3	NOTCH3	0.464105157	0.114256825	0	-1.11E-15	-5.55E-16	Cardiomyocytes I	Cardiomyocytes I	JAG1	JAG1	NOTCH3	NOTCH3	0.464105157	0.114256825	0.034670249	0.17142694	0.174880682	0.305958058	Cardiomyocytes I
61	Cardiomyocytes I	Cardiomyocytes I	ADAM17	ADAM17	ITGB1	ITGB1	0.931749242	0.309908999	0.100867044	0.626338512	1.10953748	6.889723637	0.063176914	0.008264463	Cardiomyocytes I	Cardiomyocytes I	ADAM17	ADAM17	ITGB1	ITGB1	0.931749242	0.309908999	3.38E-15	2.37E-14	1.35E-14	Cardiomyocytes I	Cardiomyocytes I	ADAM17	ADAM17	ITGB1	ITGB1	0.931749242	0.309908999	3.05E-16	-4.44E-16	-6.94E-17	Cardiomyocytes I	Cardiomyocytes I	ADAM17	ADAM17	ITGB1	ITGB1	0.931749242	0.309908999	0.100867044	0.626338512	0.174880682	0.589704321	Cardiomyocytes I
62	Cardiomyocytes I	Cardiomyocytes I	ADAM17	ADAM17	ITGA5	ITGA5	0.389787664	0.309908999	0.100867044	0.146012018	1.10953748	1.606132199	0.014727801	0.008264463	Cardiomyocytes I	Cardiomyocytes I	ADAM17	ADAM17	ITGA5	ITGA5	0.389787664	0.309908999	3.38E-15	-1.80E-15	7.91E-16	Cardiomyocytes I	Cardiomyocytes I	ADAM17	ADAM17	ITGA5	ITGA5	0.389787664	0.309908999	3.05E-16	-5.83E-16	-1.39E-16	Cardiomyocytes I	Cardiomyocytes I	ADAM17	ADAM17	ITGA5	ITGA5	0.389787664	0.309908999	0.100867044	0.146012018	0.174880682	0.409663208	Cardiomyocytes I
63	Cardiomyocytes I	Cardiomyocytes I	ADAM17	ADAM17	NOTCH1	NOTCH1	0.273003033	0.309908999	0.100867044	0.090039004	1.10953748	0.990429048	0.009081968	0.008264463	Cardiomyocytes I	Cardiomyocytes I	ADAM17	ADAM17	NOTCH1	NOTCH1	0.273003033	0.309908999	3.38E-15	3.78E-15	3.58E-15	Cardiomyocytes I	Cardiomyocytes I	ADAM17	ADAM17	NOTCH1	NOTCH1	0.273003033	0.309908999	3.05E-16	0	1.53E-16	Cardiomyocytes I	Cardiomyocytes I	ADAM17	ADAM17	NOTCH1	NOTCH1	0.273003033	0.309908999	0.100867044	0.090039004	0.174880682	0.35272539	Cardiomyocytes I
64	Cardiomyocytes I	Cardiomyocytes I	ADAM17	ADAM17	RHBDF2	RHBDF2	0.162790698	0.309908999	0.100867044	0.050821368	1.10953748	0.559035045	0.005126201	0.008264463	Cardiomyocytes I	Cardiomyocytes I	ADAM17	ADAM17	RHBDF2	RHBDF2	0.162790698	0.309908999	3.38E-15	-4.54E-17	1.67E-15	Cardiomyocytes I	Cardiomyocytes I	ADAM17	ADAM17	RHBDF2	RHBDF2	0.162790698	0.309908999	3.05E-16	0	1.53E-16	Cardiomyocytes I	Cardiomyocytes I	ADAM17	ADAM17	RHBDF2	RHBDF2	0.162790698	0.309908999	0.100867044	0.050821368	0.174880682	0.290482083	Cardiomyocytes I
65	Cardiomyocytes I	Cardiomyocytes I	EFNB1	EFNB1	ERBB2	ERBB2	0.105156724	0.231547017	0.073586829	0.031445909	0.809455116	0.345905001	0.002314005	0.008264463	Cardiomyocytes I	Cardiomyocytes I	EFNB1	EFNB1	ERBB2	ERBB2	0.105156724	0.231547017	3.84E-16	-5.48E-16	-8.19E-17	Cardiomyocytes I	Cardiomyocytes I	EFNB1	EFNB1	ERBB2	ERBB2	0.105156724	0.231547017	-2.91E-16	0	-1.46E-16	Cardiomyocytes I	Cardiomyocytes I	EFNB1	EFNB1	ERBB2	ERBB2	0.105156724	0.231547017	0.073586829	0.031445909	0.174880682	0.215728186	Cardiomyocytes I
66	Cardiomyocytes I	Cardiomyocytes I	EFNB1	EFNB1	EPHB3	EPHB3	0.139534884	0.231547017	0.073586829	0.042208251	0.809455116	0.46429076	0.003105971	0.008264463	Cardiomyocytes I	Cardiomyocytes I	EFNB1	EFNB1	EPHB3	EPHB3	0.139534884	0.231547017	3.84E-16	5.15E-16	4.49E-16	Cardiomyocytes I	Cardiomyocytes I	EFNB1	EFNB1	EPHB3	EPHB3	0.139534884	0.231547017	-2.91E-16	0	-1.46E-16	Cardiomyocytes I	Cardiomyocytes I	EFNB1	EFNB1	EPHB3	EPHB3	0.139534884	0.231547017	0.073586829	0.042208251	0.174880682	0.241666784	Cardiomyocytes I
67	Cardiomyocytes I	Cardiomyocytes I	EFNB1	EFNB1	EPHB4	EPHB4	0.452982811	0.231547017	0.073586829	0.160032971	0.809455116	1.760362683	0.011776319	0.008264463	Cardiomyocytes I	Cardiomyocytes I	EFNB1	EFNB1	EPHB4	EPHB4	0.452982811	0.231547017	3.84E-16	-2.21E-15	-9.12E-16	Cardiomyocytes I	Cardiomyocytes I	EFNB1	EFNB1	EPHB4	EPHB4	0.452982811	0.231547017	-2.91E-16	2.78E-16	-6.94E-18	Cardiomyocytes I	Cardiomyocytes I	EFNB1	EFNB1	EPHB4	EPHB4	0.452982811	0.231547017	0.073586829	0.160032971	0.174880682	0.38291802	Cardiomyocytes I
68	Cardiomyocytes I	Cardiomyocytes I	EFNB1	EFNB1	EPHB1	EPHB1	0.120323559	0.231547017	0.073586829	0.035473883	0.809455116	0.390212711	0.002610411	0.008264463	Cardiomyocytes I	Cardiomyocytes I	EFNB1	EFNB1	EPHB1	EPHB1	0.120323559	0.231547017	3.84E-16	7.43E-16	5.64E-16	Cardiomyocytes I	Cardiomyocytes I	EFNB1	EFNB1	EPHB1	EPHB1	0.120323559	0.231547017	-2.91E-16	-3.12E-16	-3.02E-16	Cardiomyocytes I	Cardiomyocytes I	EFNB1	EFNB1	EPHB1	EPHB1	0.120323559	0.231547017	0.073586829	0.035473883	0.174880682	0.226098732	Cardiomyocytes I
69	Cardiomyocytes I	Cardiomyocytes I	EFNB1	EFNB1	EPHA4	EPHA4	0.246713852	0.231547017	0.073586829	0.078436905	0.809455116	0.862805959	0.005771923	0.008264463	Cardiomyocytes I	Cardiomyocytes I	EFNB1	EFNB1	EPHA4	EPHA4	0.246713852	0.231547017	3.84E-16	-2.64E-16	6.02E-17	Cardiomyocytes I	Cardiomyocytes I	EFNB1	EFNB1	EPHA4	EPHA4	0.246713852	0.231547017	-2.91E-16	3.05E-16	6.94E-18	Cardiomyocytes I	Cardiomyocytes I	EFNB1	EFNB1	EPHA4	EPHA4	0.246713852	0.231547017	0.073586829	0.078436905	0.174880682	0.302858306	Cardiomyocytes I
70	Cardiomyocytes I	Cardiomyocytes I	CD47	CD47	SIRPA	SIRPA	0.402426694	0.776541962	0.366803459	0.152348912	4.034838045	1.675838034	0.055882108	0.008264463	Cardiomyocytes I	Cardiomyocytes I	CD47	CD47	SIRPA	SIRPA	0.402426694	0.776541962	-1.38E-15	-5.16E-17	-7.15E-16	Cardiomyocytes I	Cardiomyocytes I	CD47	CD47	SIRPA	SIRPA	0.402426694	0.776541962	-1.94E-15	-5.83E-16	-1.26E-15	Cardiomyocytes I	Cardiomyocytes I	CD47	CD47	SIRPA	SIRPA	0.402426694	0.776541962	0.366803459	0.152348912	0.174880682	0.574783707	Cardiomyocytes I
71	Cardiomyocytes I	Cardiomyocytes I	ADAM9	ADAM9	ITGB1	ITGB1	0.931749242	0.314964611	0.107906607	0.626338512	1.186972682	6.889723637	0.067586064	0.008264463	Cardiomyocytes I	Cardiomyocytes I	ADAM9	ADAM9	ITGB1	ITGB1	0.931749242	0.314964611	2.32E-15	2.37E-14	1.30E-14	Cardiomyocytes I	Cardiomyocytes I	ADAM9	ADAM9	ITGB1	ITGB1	0.931749242	0.314964611	0	-4.44E-16	-2.22E-16	Cardiomyocytes I	Cardiomyocytes I	ADAM9	ADAM9	ITGB1	ITGB1	0.931749242	0.314964611	0.107906607	0.626338512	0.174880682	0.597840356	Cardiomyocytes I
72	Cardiomyocytes I	Cardiomyocytes I	ADAM9	ADAM9	ITGAV	ITGAV	0.263902932	0.314964611	0.107906607	0.089857171	1.186972682	0.988428878	0.009696182	0.008264463	Cardiomyocytes I	Cardiomyocytes I	ADAM9	ADAM9	ITGAV	ITGAV	0.263902932	0.314964611	2.32E-15	3.87E-15	3.10E-15	Cardiomyocytes I	Cardiomyocytes I	ADAM9	ADAM9	ITGAV	ITGAV	0.263902932	0.314964611	0	0	0	Cardiomyocytes I	Cardiomyocytes I	ADAM9	ADAM9	ITGAV	ITGAV	0.263902932	0.314964611	0.107906607	0.089857171	0.174880682	0.360231351	Cardiomyocytes I
73	Cardiomyocytes I	Cardiomyocytes I	ADAM9	ADAM9	ITGB5	ITGB5	0.761880688	0.314964611	0.107906607	0.368612556	1.186972682	4.054738117	0.03977573	0.008264463	Cardiomyocytes I	Cardiomyocytes I	ADAM9	ADAM9	ITGB5	ITGB5	0.761880688	0.314964611	2.32E-15	-2.45E-15	-6.34E-17	Cardiomyocytes I	Cardiomyocytes I	ADAM9	ADAM9	ITGB5	ITGB5	0.761880688	0.314964611	0	7.22E-16	3.61E-16	Cardiomyocytes I	Cardiomyocytes I	ADAM9	ADAM9	ITGB5	ITGB5	0.761880688	0.314964611	0.107906607	0.368612556	0.174880682	0.53280336	Cardiomyocytes I
74	Cardiomyocytes I	Cardiomyocytes I	ADAM9	ADAM9	ITGA6	ITGA6	0.447421638	0.314964611	0.107906607	0.156584556	1.186972682	1.722430119	0.016896508	0.008264463	Cardiomyocytes I	Cardiomyocytes I	ADAM9	ADAM9	ITGA6	ITGA6	0.447421638	0.314964611	2.32E-15	-1.19E-15	5.64E-16	Cardiomyocytes I	Cardiomyocytes I	ADAM9	ADAM9	ITGA6	ITGA6	0.447421638	0.314964611	0	0	0	Cardiomyocytes I	Cardiomyocytes I	ADAM9	ADAM9	ITGA6	ITGA6	0.447421638	0.314964611	0.107906607	0.156584556	0.174880682	0.426371048	Cardiomyocytes I
75	Cardiomyocytes I	Cardiomyocytes I	ADAM9	ADAM9	ITGA3	ITGA3	0.102123357	0.314964611	0.107906607	0.030369263	1.186972682	0.334061888	0.003277044	0.008264463	Cardiomyocytes I	Cardiomyocytes I	ADAM9	ADAM9	ITGA3	ITGA3	0.102123357	0.314964611	2.32E-15	-5.15E-16	9.03E-16	Cardiomyocytes I	Cardiomyocytes I	ADAM9	ADAM9	ITGA3	ITGA3	0.102123357	0.314964611	0	0	0	Cardiomyocytes I	Cardiomyocytes I	ADAM9	ADAM9	ITGA3	ITGA3	0.102123357	0.314964611	0.107906607	0.030369263	0.174880682	0.246613625	Cardiomyocytes I
76	Cardiomyocytes I	Cardiomyocytes I	ADAM15	ADAM15	ITGB1	ITGB1	0.931749242	0.500505561	0.191034979	0.626338512	2.101384772	6.889723637	0.119652565	0.008264463	Cardiomyocytes I	Cardiomyocytes I	ADAM15	ADAM15	ITGB1	ITGB1	0.931749242	0.500505561	4.33E-15	2.37E-14	1.40E-14	Cardiomyocytes I	Cardiomyocytes I	ADAM15	ADAM15	ITGB1	ITGB1	0.931749242	0.500505561	5.55E-16	-4.44E-16	5.55E-17	Cardiomyocytes I	Cardiomyocytes I	ADAM15	ADAM15	ITGB1	ITGB1	0.931749242	0.500505561	0.191034979	0.626338512	0.174880682	0.664200508	Cardiomyocytes I
77	Cardiomyocytes I	Cardiomyocytes I	ADAM15	ADAM15	ITGAV	ITGAV	0.263902932	0.500505561	0.191034979	0.089857171	2.101384772	0.988428878	0.017165863	0.008264463	Cardiomyocytes I	Cardiomyocytes I	ADAM15	ADAM15	ITGAV	ITGAV	0.263902932	0.500505561	4.33E-15	3.87E-15	4.10E-15	Cardiomyocytes I	Cardiomyocytes I	ADAM15	ADAM15	ITGAV	ITGAV	0.263902932	0.500505561	5.55E-16	0	2.78E-16	Cardiomyocytes I	Cardiomyocytes I	ADAM15	ADAM15	ITGAV	ITGAV	0.263902932	0.500505561	0.191034979	0.089857171	0.174880682	0.428306257	Cardiomyocytes I
78	Cardiomyocytes I	Cardiomyocytes I	ADAM15	ADAM15	ITGA5	ITGA5	0.389787664	0.500505561	0.191034979	0.146012018	2.101384772	1.606132199	0.027893403	0.008264463	Cardiomyocytes I	Cardiomyocytes I	ADAM15	ADAM15	ITGA5	ITGA5	0.389787664	0.500505561	4.33E-15	-1.80E-15	1.26E-15	Cardiomyocytes I	Cardiomyocytes I	ADAM15	ADAM15	ITGA5	ITGA5	0.389787664	0.500505561	5.55E-16	-5.83E-16	-1.39E-17	Cardiomyocytes I	Cardiomyocytes I	ADAM15	ADAM15	ITGA5	ITGA5	0.389787664	0.500505561	0.191034979	0.146012018	0.174880682	0.488494236	Cardiomyocytes I
79	Cardiomyocytes I	Cardiomyocytes I	ADAM15	ADAM15	ITGA9	ITGA9	0.471688574	0.500505561	0.191034979	0.176300217	2.101384772	1.939302383	0.033679508	0.008264463	Cardiomyocytes I	Cardiomyocytes I	ADAM15	ADAM15	ITGA9	ITGA9	0.471688574	0.500505561	4.33E-15	1.32E-15	2.83E-15	Cardiomyocytes I	Cardiomyocytes I	ADAM15	ADAM15	ITGA9	ITGA9	0.471688574	0.500505561	5.55E-16	0	2.78E-16	Cardiomyocytes I	Cardiomyocytes I	ADAM15	ADAM15	ITGA9	ITGA9	0.471688574	0.500505561	0.191034979	0.176300217	0.174880682	0.512052293	Cardiomyocytes I
80	Cardiomyocytes I	Cardiomyocytes I	EFNB3	EFNB3	EPHB3	EPHB3	0.139534884	0.620323559	0.249824517	0.042208251	2.748069687	0.46429076	0.010544656	0.008264463	Cardiomyocytes I	Cardiomyocytes I	EFNB3	EFNB3	EPHB3	EPHB3	0.139534884	0.620323559	-9.83E-15	5.15E-16	-4.66E-15	Cardiomyocytes I	Cardiomyocytes I	EFNB3	EFNB3	EPHB3	EPHB3	0.139534884	0.620323559	-1.83E-15	0	-9.16E-16	Cardiomyocytes I	Cardiomyocytes I	EFNB3	EFNB3	EPHB3	EPHB3	0.139534884	0.620323559	0.249824517	0.042208251	0.174880682	0.36995341	Cardiomyocytes I
81	Cardiomyocytes I	Cardiomyocytes I	EFNB3	EFNB3	EPHB4	EPHB4	0.452982811	0.620323559	0.249824517	0.160032971	2.748069687	1.760362683	0.03998016	0.008264463	Cardiomyocytes I	Cardiomyocytes I	EFNB3	EFNB3	EPHB4	EPHB4	0.452982811	0.620323559	-9.83E-15	-2.21E-15	-6.02E-15	Cardiomyocytes I	Cardiomyocytes I	EFNB3	EFNB3	EPHB4	EPHB4	0.452982811	0.620323559	-1.83E-15	2.78E-16	-7.77E-16	Cardiomyocytes I	Cardiomyocytes I	EFNB3	EFNB3	EPHB4	EPHB4	0.452982811	0.620323559	0.249824517	0.160032971	0.174880682	0.533441346	Cardiomyocytes I
82	Cardiomyocytes I	Cardiomyocytes I	EFNB3	EFNB3	EPHB1	EPHB1	0.120323559	0.620323559	0.249824517	0.035473883	2.748069687	0.390212711	0.008862246	0.008264463	Cardiomyocytes I	Cardiomyocytes I	EFNB3	EFNB3	EPHB1	EPHB1	0.120323559	0.620323559	-9.83E-15	7.43E-16	-4.54E-15	Cardiomyocytes I	Cardiomyocytes I	EFNB3	EFNB3	EPHB1	EPHB1	0.120323559	0.620323559	-1.83E-15	-3.12E-16	-1.07E-15	Cardiomyocytes I	Cardiomyocytes I	EFNB3	EFNB3	EPHB1	EPHB1	0.120323559	0.620323559	0.249824517	0.035473883	0.174880682	0.349934715	Cardiomyocytes I
83	Cardiomyocytes I	Cardiomyocytes I	EFNB3	EFNB3	EPHA4	EPHA4	0.246713852	0.620323559	0.249824517	0.078436905	2.748069687	0.862805959	0.019595462	0.008264463	Cardiomyocytes I	Cardiomyocytes I	EFNB3	EFNB3	EPHA4	EPHA4	0.246713852	0.620323559	-9.83E-15	-2.64E-16	-5.05E-15	Cardiomyocytes I	Cardiomyocytes I	EFNB3	EFNB3	EPHA4	EPHA4	0.246713852	0.620323559	-1.83E-15	3.05E-16	-7.63E-16	Cardiomyocytes I	Cardiomyocytes I	EFNB3	EFNB3	EPHA4	EPHA4	0.246713852	0.620323559	0.249824517	0.078436905	0.174880682	0.444584269	Cardiomyocytes I
84	Cardiomyocytes I	Cardiomyocytes I	CSPG4	CSPG4	ITGA3_ITGB1	ITGA3	0.102123357	0.314964611	0.108914032	0.328353888	1.198054356	3.611892763	0.035762346	0.008264463	Cardiomyocytes I	Cardiomyocytes I	CSPG4	CSPG4	ITGA3_ITGB1	ITGA3	0.102123357	0.314964611	-1.36E-16	1.16E-14	5.73E-15	Cardiomyocytes I	Cardiomyocytes I	CSPG4	CSPG4	ITGA3_ITGB1	ITGB1	0.102123357	0.314964611	3.05E-16	0	1.53E-16	Cardiomyocytes I	Cardiomyocytes I	CSPG4	CSPG4	ITGA3_ITGB1	ITGA3	0.102123357	0.314964611	0.108914032	0.328353888	0.174880682	0.519545408	Cardiomyocytes I
85	Cardiomyocytes I	Cardiomyocytes I	SEMA6D	SEMA6D	KDR_PLXNA1	PLXNA1	0.207785642	0.260364004	0.082695887	0.222600323	0.90965476	2.448603553	0.018408131	0.008264463	Cardiomyocytes I	Cardiomyocytes I	SEMA6D	SEMA6D	PLXNA1_TREM2_TYROBP	TYROBP	0.101617796	0.260364004	6.63E-15	1.71E-17	3.33E-15	Cardiomyocytes I	Cardiomyocytes I	SEMA6D	SEMA6D	PLXNA1_TREM2_TYROBP	PLXNA1	0.101617796	0.260364004	-2.91E-16	0	-1.46E-16	Cardiomyocytes I	Cardiomyocytes I	SEMA6D	SEMA6D	KDR_PLXNA1	PLXNA1	0.207785642	0.260364004	0.082695887	0.222600323	0.174880682	0.436881021	Cardiomyocytes I
86	Cardiomyocytes I	Cardiomyocytes I	SEMA6D	SEMA6D	PLXNA1_TREM2_TYROBP	TREM2	0.101617796	0.260364004	0.082695887	0.143769706	0.90965476	1.581466766	0.011889163	0.008264463	Cardiomyocytes I	Cardiomyocytes I	SEMA6D	SEMA6D	KDR_PLXNA1	KDR	0.207785642	0.260364004	6.63E-15	-3.24E-15	1.70E-15	Cardiomyocytes I	Cardiomyocytes I	SEMA6D	SEMA6D	KDR_PLXNA1	KDR	0.207785642	0.260364004	-2.91E-16	0	-1.46E-16	Cardiomyocytes I	Cardiomyocytes I	SEMA6D	SEMA6D	PLXNA1_TREM2_TYROBP	TREM2	0.101617796	0.260364004	0.082695887	0.143769706	0.174880682	0.384045371	Cardiomyocytes I
87	Cardiomyocytes I	Cardiomyocytes I	SEMA4D	SEMA4D	PLXNB2	PLXNB2	0.780586451	0.421132457	0.143093294	0.377592613	1.574026234	4.153518745	0.054030971	0.008264463	Cardiomyocytes I	Cardiomyocytes I	SEMA4D	SEMA4D	PLXNB2	PLXNB2	0.780586451	0.421132457	-3.21E-15	-1.56E-14	-9.40E-15	Cardiomyocytes I	Cardiomyocytes I	SEMA4D	SEMA4D	PLXNB2	PLXNB2	0.780586451	0.421132457	0	-1.94E-15	-9.71E-16	Cardiomyocytes I	Cardiomyocytes I	SEMA4D	SEMA4D	PLXNB2	PLXNB2	0.780586451	0.421132457	0.143093294	0.377592613	0.174880682	0.570661956	Cardiomyocytes I
88	Cardiomyocytes I	Cardiomyocytes I	SEMA4D	SEMA4D	PLXNB1	PLXNB1	0.378665319	0.421132457	0.143093294	0.12589173	1.574026234	1.384809035	0.018014262	0.008264463	Cardiomyocytes I	Cardiomyocytes I	SEMA4D	SEMA4D	PLXNB1	PLXNB1	0.378665319	0.421132457	-3.21E-15	7.13E-15	1.96E-15	Cardiomyocytes I	Cardiomyocytes I	SEMA4D	SEMA4D	PLXNB1	PLXNB1	0.378665319	0.421132457	0	2.78E-16	1.39E-16	Cardiomyocytes I	Cardiomyocytes I	SEMA4D	SEMA4D	PLXNB1	PLXNB1	0.378665319	0.421132457	0.143093294	0.12589173	0.174880682	0.434222361	Cardiomyocytes I
89	Cardiomyocytes I	Cardiomyocytes I	SEMA4D	SEMA4D	ERBB2	ERBB2	0.105156724	0.421132457	0.143093294	0.031445909	1.574026234	0.345905001	0.004499699	0.008264463	Cardiomyocytes I	Cardiomyocytes I	SEMA4D	SEMA4D	ERBB2	ERBB2	0.105156724	0.421132457	-3.21E-15	-5.48E-16	-1.88E-15	Cardiomyocytes I	Cardiomyocytes I	SEMA4D	SEMA4D	ERBB2	ERBB2	0.105156724	0.421132457	0	0	0	Cardiomyocytes I	Cardiomyocytes I	SEMA4D	SEMA4D	ERBB2	ERBB2	0.105156724	0.421132457	0.143093294	0.031445909	0.174880682	0.27723451	Cardiomyocytes I
90	Cardiomyocytes I	Cardiomyocytes I	JAM3	JAM3	ITGB1	ITGB1	0.931749242	0.34934277	0.117927921	0.626338512	1.29720713	6.889723637	0.073862799	0.008264463	Cardiomyocytes I	Cardiomyocytes I	JAM3	JAM3	ITGB1	ITGB1	0.931749242	0.34934277	-7.94E-16	2.37E-14	1.15E-14	Cardiomyocytes I	Cardiomyocytes I	JAM3	JAM3	ITGB1	ITGB1	0.931749242	0.34934277	-5.83E-16	-4.44E-16	-5.13E-16	Cardiomyocytes I	Cardiomyocytes I	JAM3	JAM3	ITGB1	ITGB1	0.931749242	0.34934277	0.117927921	0.626338512	0.174880682	0.608468308	Cardiomyocytes I
91	Cardiomyocytes I	Cardiomyocytes I	SEMA6A	SEMA6A	PLXNA2	PLXNA2	0.218402427	0.201718908	0.062354737	0.066989717	0.685902107	0.736886888	0.004177126	0.008264463	Cardiomyocytes I	Cardiomyocytes I	SEMA6A	SEMA6A	PLXNA2	PLXNA2	0.218402427	0.201718908	1.45E-15	-9.46E-17	6.76E-16	Cardiomyocytes I	Cardiomyocytes I	SEMA6A	SEMA6A	PLXNA2	PLXNA2	0.218402427	0.201718908	0	3.05E-16	1.53E-16	Cardiomyocytes I	Cardiomyocytes I	SEMA6A	SEMA6A	PLXNA2	PLXNA2	0.218402427	0.201718908	0.062354737	0.066989717	0.174880682	0.269843933	Cardiomyocytes I
92	Cardiomyocytes I	Cardiomyocytes I	SEMA6B	SEMA6B	PLXNA2	PLXNA2	0.218402427	0.107178969	0.032275625	0.066989717	0.35503187	0.736886888	0.002162135	0.008264463	Cardiomyocytes I	Cardiomyocytes I	SEMA6B	SEMA6B	PLXNA2	PLXNA2	0.218402427	0.107178969	9.49E-16	-9.46E-17	4.27E-16	Cardiomyocytes I	Cardiomyocytes I	SEMA6B	SEMA6B	PLXNA2	PLXNA2	0.218402427	0.107178969	0	3.05E-16	1.53E-16	Cardiomyocytes I	Cardiomyocytes I	SEMA6B	SEMA6B	PLXNA2	PLXNA2	0.218402427	0.107178969	0.032275625	0.066989717	0.174880682	0.210041014	Cardiomyocytes I
93	Cardiomyocytes I	Cardiomyocytes I	DLL4	DLL4	NOTCH1	NOTCH1	0.273003033	0.31445905	0.105813635	0.090039004	1.163949987	0.990429048	0.009527354	0.008264463	Cardiomyocytes I	Cardiomyocytes I	DLL4	DLL4	NOTCH1	NOTCH1	0.273003033	0.31445905	8.31E-17	3.78E-15	1.93E-15	Cardiomyocytes I	Cardiomyocytes I	DLL4	DLL4	NOTCH1	NOTCH1	0.273003033	0.31445905	0	0	0	Cardiomyocytes I	Cardiomyocytes I	DLL4	DLL4	NOTCH1	NOTCH1	0.273003033	0.31445905	0.105813635	0.090039004	0.174880682	0.358209768	Cardiomyocytes I
94	Cardiomyocytes I	Cardiomyocytes I	DLL4	DLL4	NOTCH2	NOTCH2	0.13346815	0.31445905	0.105813635	0.041719793	1.163949987	0.45891772	0.004414523	0.008264463	Cardiomyocytes I	Cardiomyocytes I	DLL4	DLL4	NOTCH2	NOTCH2	0.13346815	0.31445905	8.31E-17	-6.15E-16	-2.66E-16	Cardiomyocytes I	Cardiomyocytes I	DLL4	DLL4	NOTCH2	NOTCH2	0.13346815	0.31445905	0	-3.12E-16	-1.56E-16	Cardiomyocytes I	Cardiomyocytes I	DLL4	DLL4	NOTCH2	NOTCH2	0.13346815	0.31445905	0.105813635	0.041719793	0.174880682	0.275323935	Cardiomyocytes I
95	Cardiomyocytes I	Cardiomyocytes I	DLL4	DLL4	NOTCH4	NOTCH4	0.31445905	0.31445905	0.105813635	0.103975904	1.163949987	1.143734949	0.011002068	0.008264463	Cardiomyocytes I	Cardiomyocytes I	DLL4	DLL4	NOTCH4	NOTCH4	0.31445905	0.31445905	8.31E-17	1.06E-16	9.47E-17	Cardiomyocytes I	Cardiomyocytes I	DLL4	DLL4	NOTCH4	NOTCH4	0.31445905	0.31445905	0	3.05E-16	1.53E-16	Cardiomyocytes I	Cardiomyocytes I	DLL4	DLL4	NOTCH4	NOTCH4	0.31445905	0.31445905	0.105813635	0.103975904	0.174880682	0.37491586	Cardiomyocytes I
96	Cardiomyocytes I	Cardiomyocytes I	DLL4	DLL4	NOTCH3	NOTCH3	0.464105157	0.31445905	0.105813635	0.17142694	1.163949987	1.885696339	0.018139308	0.008264463	Cardiomyocytes I	Cardiomyocytes I	DLL4	DLL4	NOTCH3	NOTCH3	0.464105157	0.31445905	8.31E-17	1.16E-14	5.85E-15	Cardiomyocytes I	Cardiomyocytes I	DLL4	DLL4	NOTCH3	NOTCH3	0.464105157	0.31445905	0	-1.11E-15	-5.55E-16	Cardiomyocytes I	Cardiomyocytes I	DLL4	DLL4	NOTCH3	NOTCH3	0.464105157	0.31445905	0.105813635	0.17142694	0.174880682	0.435072273	Cardiomyocytes I
97	Cardiomyocytes I	Cardiomyocytes I	LRRC4B	LRRC4B	PTPRF	PTPRF	0.143579373	0.200707786	0.061500981	0.043380246	0.67651079	0.477182705	0.002667928	0.008264463	Cardiomyocytes I	Cardiomyocytes I	LRRC4B	LRRC4B	PTPRF	PTPRF	0.143579373	0.200707786	-5.78E-17	-1.42E-16	-9.98E-17	Cardiomyocytes I	Cardiomyocytes I	LRRC4B	LRRC4B	PTPRF	PTPRF	0.143579373	0.200707786	0	-3.12E-16	-1.56E-16	Cardiomyocytes I	Cardiomyocytes I	LRRC4B	LRRC4B	PTPRF	PTPRF	0.143579373	0.200707786	0.061500981	0.043380246	0.174880682	0.228011203	Cardiomyocytes I
98	Cardiomyocytes I	Cardiomyocytes I	LRRC4B	LRRC4B	PTPRS	PTPRS	0.420121335	0.200707786	0.061500981	0.146591576	0.67651079	1.612507336	0.009015526	0.008264463	Cardiomyocytes I	Cardiomyocytes I	LRRC4B	LRRC4B	PTPRS	PTPRS	0.420121335	0.200707786	-5.78E-17	1.59E-15	7.64E-16	Cardiomyocytes I	Cardiomyocytes I	LRRC4B	LRRC4B	PTPRS	PTPRS	0.420121335	0.200707786	0	2.78E-16	1.39E-16	Cardiomyocytes I	Cardiomyocytes I	LRRC4B	LRRC4B	PTPRS	PTPRS	0.420121335	0.200707786	0.061500981	0.146591576	0.174880682	0.351887631	Cardiomyocytes I
99	Cardiomyocytes I	Cardiomyocytes I	JAG2	JAG2	NOTCH1	NOTCH1	0.273003033	0.3190091	0.103953861	0.090039004	1.143492468	0.990429048	0.009359902	0.008264463	Cardiomyocytes I	Cardiomyocytes I	JAG2	JAG2	NOTCH1	NOTCH1	0.273003033	0.3190091	3.06E-15	3.78E-15	3.42E-15	Cardiomyocytes I	Cardiomyocytes I	JAG2	JAG2	NOTCH1	NOTCH1	0.273003033	0.3190091	0	0	0	Cardiomyocytes I	Cardiomyocytes I	JAG2	JAG2	NOTCH1	NOTCH1	0.273003033	0.3190091	0.103953861	0.090039004	0.174880682	0.35617406	Cardiomyocytes I
100	Cardiomyocytes I	Cardiomyocytes I	JAG2	JAG2	NOTCH2	NOTCH2	0.13346815	0.3190091	0.103953861	0.041719793	1.143492468	0.45891772	0.004336934	0.008264463	Cardiomyocytes I	Cardiomyocytes I	JAG2	JAG2	NOTCH2	NOTCH2	0.13346815	0.3190091	3.06E-15	-6.15E-16	1.23E-15	Cardiomyocytes I	Cardiomyocytes I	JAG2	JAG2	NOTCH2	NOTCH2	0.13346815	0.3190091	0	-3.12E-16	-1.56E-16	Cardiomyocytes I	Cardiomyocytes I	JAG2	JAG2	NOTCH2	NOTCH2	0.13346815	0.3190091	0.103953861	0.041719793	0.174880682	0.27355849	Cardiomyocytes I
101	Cardiomyocytes I	Cardiomyocytes I	JAG2	JAG2	NOTCH4	NOTCH4	0.31445905	0.3190091	0.103953861	0.103975904	1.143492468	1.143734949	0.010808697	0.008264463	Cardiomyocytes I	Cardiomyocytes I	JAG2	JAG2	NOTCH4	NOTCH4	0.31445905	0.3190091	3.06E-15	1.06E-16	1.59E-15	Cardiomyocytes I	Cardiomyocytes I	JAG2	JAG2	NOTCH4	NOTCH4	0.31445905	0.3190091	0	3.05E-16	1.53E-16	Cardiomyocytes I	Cardiomyocytes I	JAG2	JAG2	NOTCH4	NOTCH4	0.31445905	0.3190091	0.103953861	0.103975904	0.174880682	0.372840366	Cardiomyocytes I
102	Cardiomyocytes I	Cardiomyocytes I	JAG2	JAG2	NOTCH3	NOTCH3	0.464105157	0.3190091	0.103953861	0.17142694	1.143492468	1.885696339	0.017820492	0.008264463	Cardiomyocytes I	Cardiomyocytes I	JAG2	JAG2	NOTCH3	NOTCH3	0.464105157	0.3190091	3.06E-15	1.16E-14	7.34E-15	Cardiomyocytes I	Cardiomyocytes I	JAG2	JAG2	NOTCH3	NOTCH3	0.464105157	0.3190091	0	-1.11E-15	-5.55E-16	Cardiomyocytes I	Cardiomyocytes I	JAG2	JAG2	NOTCH3	NOTCH3	0.464105157	0.3190091	0.103953861	0.17142694	0.174880682	0.432894388	Cardiomyocytes I
103	Cardiomyocytes I	Cardiomyocytes I	AGRN	AGRN	ITGB1	ITGB1	0.931749242	0.450455005	0.154138922	0.626338512	1.695528145	6.889723637	0.096543143	0.008264463	Cardiomyocytes I	Cardiomyocytes I	AGRN	AGRN	ITGB1	ITGB1	0.931749242	0.450455005	3.92E-15	2.37E-14	1.38E-14	Cardiomyocytes I	Cardiomyocytes I	AGRN	AGRN	ITGB1	ITGB1	0.931749242	0.450455005	-5.83E-16	-4.44E-16	-5.13E-16	Cardiomyocytes I	Cardiomyocytes I	AGRN	AGRN	ITGB1	ITGB1	0.931749242	0.450455005	0.154138922	0.626338512	0.174880682	0.639862801	Cardiomyocytes I
104	Cardiomyocytes I	Cardiomyocytes I	AGRN	AGRN	LRP1	LRP1	0.810920121	0.450455005	0.154138922	0.467038779	1.695528145	5.137426574	0.071988854	0.008264463	Cardiomyocytes I	Cardiomyocytes I	AGRN	AGRN	LRP1	LRP1	0.810920121	0.450455005	3.92E-15	6.21E-15	5.06E-15	Cardiomyocytes I	Cardiomyocytes I	AGRN	AGRN	LRP1	LRP1	0.810920121	0.450455005	-5.83E-16	-1.39E-15	-9.85E-16	Cardiomyocytes I	Cardiomyocytes I	AGRN	AGRN	LRP1	LRP1	0.810920121	0.450455005	0.154138922	0.467038779	0.174880682	0.605403002	Cardiomyocytes I
105	Cardiomyocytes I	Cardiomyocytes I	AGRN	AGRN	DAG1	DAG1	0.967644085	0.450455005	0.154138922	0.730144057	1.695528145	8.031584628	0.112543618	0.008264463	Cardiomyocytes I	Cardiomyocytes I	AGRN	AGRN	DAG1	DAG1	0.967644085	0.450455005	3.92E-15	2.24E-14	1.32E-14	Cardiomyocytes I	Cardiomyocytes I	AGRN	AGRN	DAG1	DAG1	0.967644085	0.450455005	-5.83E-16	-2.66E-15	-1.62E-15	Cardiomyocytes I	Cardiomyocytes I	AGRN	AGRN	DAG1	DAG1	0.967644085	0.450455005	0.154138922	0.730144057	0.174880682	0.657335824	Cardiomyocytes I
106	Cardiomyocytes I	Cardiomyocytes I	LAMA5	LAMA5	ITGA6_ITGB1	ITGA6	0.447421638	0.438321537	0.152292434	0.391461534	1.675216772	4.306076878	0.05961663	0.008264463	Cardiomyocytes I	Cardiomyocytes I	LAMA5	LAMA5	ITGA6_ITGB1	ITGA6	0.447421638	0.438321537	7.48E-15	1.13E-14	9.37E-15	Cardiomyocytes I	Cardiomyocytes I	LAMA5	LAMA5	ITGA6_ITGB1	ITGB1	0.447421638	0.438321537	-3.05E-16	0	-1.53E-16	Cardiomyocytes I	Cardiomyocytes I	LAMA5	LAMA5	ITGA6_ITGB1	ITGA6	0.447421638	0.438321537	0.152292434	0.391461534	0.174880682	0.58266934	Cardiomyocytes I
107	Cardiomyocytes I	Cardiomyocytes I	LAMA5	LAMA5	ITGA3_ITGB1	ITGA3	0.102123357	0.438321537	0.152292434	0.328353888	1.675216772	3.611892763	0.050005813	0.008264463	Cardiomyocytes I	Cardiomyocytes I	LAMA5	LAMA5	ITGA3_ITGB1	ITGA3	0.102123357	0.438321537	7.48E-15	1.16E-14	9.54E-15	Cardiomyocytes I	Cardiomyocytes I	LAMA5	LAMA5	ITGA3_ITGB1	ITGB1	0.102123357	0.438321537	-3.05E-16	0	-1.53E-16	Cardiomyocytes I	Cardiomyocytes I	LAMA5	LAMA5	ITGA3_ITGB1	ITGA3	0.102123357	0.438321537	0.152292434	0.328353888	0.174880682	0.561153143	Cardiomyocytes I
108	Cardiomyocytes I	Cardiomyocytes I	LAMA5	LAMA5	ITGA7_ITGB1	ITGA7	0.840242669	0.438321537	0.152292434	0.548793916	1.675216772	6.036733081	0.083577161	0.008264463	Cardiomyocytes I	Cardiomyocytes I	LAMA5	LAMA5	ITGA7_ITGB1	ITGA7	0.840242669	0.438321537	7.48E-15	1.80E-14	1.27E-14	Cardiomyocytes I	Cardiomyocytes I	LAMA5	LAMA5	ITGA7_ITGB1	ITGB1	0.840242669	0.438321537	-3.05E-16	0	-1.53E-16	Cardiomyocytes I	Cardiomyocytes I	LAMA5	LAMA5	ITGA7_ITGB1	ITGA7	0.840242669	0.438321537	0.152292434	0.548793916	0.174880682	0.62308397	Cardiomyocytes I
109	Cardiomyocytes I	Cardiomyocytes I	LAMA5	LAMA5	ITGA9_ITGB1	ITGA9	0.471688574	0.438321537	0.152292434	0.401319365	1.675216772	4.41451301	0.061117903	0.008264463	Cardiomyocytes I	Cardiomyocytes I	LAMA5	LAMA5	ITGA9_ITGB1	ITGA9	0.471688574	0.438321537	7.48E-15	1.25E-14	1.00E-14	Cardiomyocytes I	Cardiomyocytes I	LAMA5	LAMA5	ITGA9_ITGB1	ITGB1	0.471688574	0.438321537	-3.05E-16	0	-1.53E-16	Cardiomyocytes I	Cardiomyocytes I	LAMA5	LAMA5	ITGA9_ITGB1	ITGA9	0.471688574	0.438321537	0.152292434	0.401319365	0.174880682	0.585689995	Cardiomyocytes I
110	Cardiomyocytes I	Cardiomyocytes I	LAMA5	LAMA5	CD44	CD44	0.117290192	0.438321537	0.152292434	0.04424427	1.675216772	0.486686967	0.006738068	0.008264463	Cardiomyocytes I	Cardiomyocytes I	LAMA5	LAMA5	CD44	CD44	0.117290192	0.438321537	7.48E-15	9.36E-16	4.21E-15	Cardiomyocytes I	Cardiomyocytes I	LAMA5	LAMA5	CD44	CD44	0.117290192	0.438321537	-3.05E-16	0	-1.53E-16	Cardiomyocytes I	Cardiomyocytes I	LAMA5	LAMA5	CD44	CD44	0.117290192	0.438321537	0.152292434	0.04424427	0.174880682	0.319441484	Cardiomyocytes I
111	Cardiomyocytes I	Cardiomyocytes I	LAMA5	LAMA5	SDC1	SDC1	0.125884732	0.438321537	0.152292434	0.040268148	1.675216772	0.442949624	0.006132534	0.008264463	Cardiomyocytes I	Cardiomyocytes I	LAMA5	LAMA5	SDC1	SDC1	0.125884732	0.438321537	7.48E-15	6.27E-16	4.05E-15	Cardiomyocytes I	Cardiomyocytes I	LAMA5	LAMA5	SDC1	SDC1	0.125884732	0.438321537	-3.05E-16	0	-1.53E-16	Cardiomyocytes I	Cardiomyocytes I	LAMA5	LAMA5	SDC1	SDC1	0.125884732	0.438321537	0.152292434	0.040268148	0.174880682	0.309293944	Cardiomyocytes I
112	Cardiomyocytes I	Cardiomyocytes I	LAMA5	LAMA5	BCAM	BCAM	0.958543984	0.438321537	0.152292434	0.703126331	1.675216772	7.734389639	0.10708082	0.008264463	Cardiomyocytes I	Cardiomyocytes I	LAMA5	LAMA5	BCAM	BCAM	0.958543984	0.438321537	7.48E-15	4.01E-14	2.38E-14	Cardiomyocytes I	Cardiomyocytes I	LAMA5	LAMA5	BCAM	BCAM	0.958543984	0.438321537	-3.05E-16	-3.77E-15	-2.04E-15	Cardiomyocytes I	Cardiomyocytes I	LAMA5	LAMA5	BCAM	BCAM	0.958543984	0.438321537	0.152292434	0.703126331	0.174880682	0.651710328	Cardiomyocytes I
113	Cardiomyocytes I	Cardiomyocytes I	LAMA5	LAMA5	DAG1	DAG1	0.967644085	0.438321537	0.152292434	0.730144057	1.675216772	8.031584628	0.111195415	0.008264463	Cardiomyocytes I	Cardiomyocytes I	LAMA5	LAMA5	DAG1	DAG1	0.967644085	0.438321537	7.48E-15	2.24E-14	1.49E-14	Cardiomyocytes I	Cardiomyocytes I	LAMA5	LAMA5	DAG1	DAG1	0.967644085	0.438321537	-3.05E-16	-2.66E-15	-1.48E-15	Cardiomyocytes I	Cardiomyocytes I	LAMA5	LAMA5	DAG1	DAG1	0.967644085	0.438321537	0.152292434	0.730144057	0.174880682	0.655977244	Cardiomyocytes I
114	Cardiomyocytes I	Cardiomyocytes I	COL1A1	COL1A1	ITGA3_ITGB1	ITGA3	0.102123357	0.611223458	0.294196704	0.328353888	3.236163742	3.611892763	0.096600631	0.008264463	Cardiomyocytes I	Cardiomyocytes I	COL1A1	COL1A1	ITGA3_ITGB1	ITGA3	0.102123357	0.611223458	-6.06E-15	1.16E-14	2.77E-15	Cardiomyocytes I	Cardiomyocytes I	COL1A1	COL1A1	ITGA3_ITGB1	ITGB1	0.102123357	0.611223458	5.00E-16	0	2.50E-16	Cardiomyocytes I	Cardiomyocytes I	COL1A1	COL1A1	ITGA3_ITGB1	ITGA3	0.102123357	0.611223458	0.294196704	0.328353888	0.174880682	0.639931387	Cardiomyocytes I
115	Cardiomyocytes I	Cardiomyocytes I	COL1A1	COL1A1	ITGA1_ITGB1	ITGA1	0.482305359	0.611223458	0.294196704	0.399181669	3.236163742	4.39099836	0.117437931	0.008264463	Cardiomyocytes I	Cardiomyocytes I	COL1A1	COL1A1	ITGA1_ITGB1	ITGA1	0.482305359	0.611223458	-6.06E-15	9.16E-15	1.55E-15	Cardiomyocytes I	Cardiomyocytes I	COL1A1	COL1A1	ITGA1_ITGB1	ITGB1	0.482305359	0.611223458	5.00E-16	5.55E-17	2.78E-16	Cardiomyocytes I	Cardiomyocytes I	COL1A1	COL1A1	ITGA1_ITGB1	ITGA1	0.482305359	0.611223458	0.294196704	0.399181669	0.174880682	0.66211389	Cardiomyocytes I
116	Cardiomyocytes I	Cardiomyocytes I	COL1A1	COL1A1	ITGA9_ITGB1	ITGA9	0.471688574	0.611223458	0.294196704	0.401319365	3.236163742	4.41451301	0.118066834	0.008264463	Cardiomyocytes I	Cardiomyocytes I	COL1A1	COL1A1	ITGA9_ITGB1	ITGA9	0.471688574	0.611223458	-6.06E-15	1.25E-14	3.23E-15	Cardiomyocytes I	Cardiomyocytes I	COL1A1	COL1A1	ITGA9_ITGB1	ITGB1	0.471688574	0.611223458	5.00E-16	0	2.50E-16	Cardiomyocytes I	Cardiomyocytes I	COL1A1	COL1A1	ITGA9_ITGB1	ITGA9	0.471688574	0.611223458	0.294196704	0.401319365	0.174880682	0.662711062	Cardiomyocytes I
117	Cardiomyocytes I	Cardiomyocytes I	COL1A1	COL1A1	ITGA5	ITGA5	0.389787664	0.611223458	0.294196704	0.146012018	3.236163742	1.606132199	0.042956254	0.008264463	Cardiomyocytes I	Cardiomyocytes I	COL1A1	COL1A1	ITGA5	ITGA5	0.389787664	0.611223458	-6.06E-15	-1.80E-15	-3.93E-15	Cardiomyocytes I	Cardiomyocytes I	COL1A1	COL1A1	ITGA5	ITGA5	0.389787664	0.611223458	5.00E-16	-5.83E-16	-4.16E-17	Cardiomyocytes I	Cardiomyocytes I	COL1A1	COL1A1	ITGA5	ITGA5	0.389787664	0.611223458	0.294196704	0.146012018	0.174880682	0.542364395	Cardiomyocytes I
118	Cardiomyocytes I	Cardiomyocytes I	COL1A1	COL1A1	CD44	CD44	0.117290192	0.611223458	0.294196704	0.04424427	3.236163742	0.486686967	0.013016518	0.008264463	Cardiomyocytes I	Cardiomyocytes I	COL1A1	COL1A1	CD44	CD44	0.117290192	0.611223458	-6.06E-15	9.36E-16	-2.56E-15	Cardiomyocytes I	Cardiomyocytes I	COL1A1	COL1A1	CD44	CD44	0.117290192	0.611223458	5.00E-16	0	2.50E-16	Cardiomyocytes I	Cardiomyocytes I	COL1A1	COL1A1	CD44	CD44	0.117290192	0.611223458	0.294196704	0.04424427	0.174880682	0.39481505	Cardiomyocytes I
119	Cardiomyocytes I	Cardiomyocytes I	COL1A1	COL1A1	CD36	CD36	1	0.611223458	0.294196704	1.516321388	3.236163742	16.67953527	0.446096754	0.008264463	Cardiomyocytes I	Cardiomyocytes I	COL1A1	COL1A1	CD36	CD36	1	0.611223458	-6.06E-15	1.95E-14	6.73E-15	Cardiomyocytes I	Cardiomyocytes I	COL1A1	COL1A1	CD36	CD36	1	0.611223458	5.00E-16	4.44E-16	4.72E-16	Cardiomyocytes I	Cardiomyocytes I	COL1A1	COL1A1	CD36	CD36	1	0.611223458	0.294196704	1.516321388	0.174880682	0.792496791	Cardiomyocytes I
120	Cardiomyocytes I	Cardiomyocytes I	COL1A1	COL1A1	SDC1	SDC1	0.125884732	0.611223458	0.294196704	0.040268148	3.236163742	0.442949624	0.011846756	0.008264463	Cardiomyocytes I	Cardiomyocytes I	COL1A1	COL1A1	SDC1	SDC1	0.125884732	0.611223458	-6.06E-15	6.27E-16	-2.71E-15	Cardiomyocytes I	Cardiomyocytes I	COL1A1	COL1A1	SDC1	SDC1	0.125884732	0.611223458	5.00E-16	0	2.50E-16	Cardiomyocytes I	Cardiomyocytes I	COL1A1	COL1A1	SDC1	SDC1	0.125884732	0.611223458	0.294196704	0.040268148	0.174880682	0.383622825	Cardiomyocytes I
121	Cardiomyocytes I	Cardiomyocytes I	COL1A1	COL1A1	FLT4	FLT4	0.122345804	0.611223458	0.294196704	0.03771694	3.236163742	0.414886335	0.011096199	0.008264463	Cardiomyocytes I	Cardiomyocytes I	COL1A1	COL1A1	FLT4	FLT4	0.122345804	0.611223458	-6.06E-15	9.35E-16	-2.56E-15	Cardiomyocytes I	Cardiomyocytes I	COL1A1	COL1A1	FLT4	FLT4	0.122345804	0.611223458	5.00E-16	0	2.50E-16	Cardiomyocytes I	Cardiomyocytes I	COL1A1	COL1A1	FLT4	FLT4	0.122345804	0.611223458	0.294196704	0.03771694	0.174880682	0.375914663	Cardiomyocytes I
122	Cardiomyocytes I	Cardiomyocytes I	COL1A1	COL1A1	DDR1	DDR1	0.355409505	0.611223458	0.294196704	0.120192204	3.236163742	1.322114245	0.03536015	0.008264463	Cardiomyocytes I	Cardiomyocytes I	COL1A1	COL1A1	DDR1	DDR1	0.355409505	0.611223458	-6.06E-15	-4.09E-15	-5.08E-15	Cardiomyocytes I	Cardiomyocytes I	COL1A1	COL1A1	DDR1	DDR1	0.355409505	0.611223458	5.00E-16	-3.05E-16	9.71E-17	Cardiomyocytes I	Cardiomyocytes I	COL1A1	COL1A1	DDR1	DDR1	0.355409505	0.611223458	0.294196704	0.120192204	0.174880682	0.518133658	Cardiomyocytes I
123	Cardiomyocytes I	Cardiomyocytes I	COL1A1	COL1A1	DDR2	DDR2	0.167340748	0.611223458	0.294196704	0.052789173	3.236163742	0.580680906	0.015530401	0.008264463	Cardiomyocytes I	Cardiomyocytes I	COL1A1	COL1A1	DDR2	DDR2	0.167340748	0.611223458	-6.06E-15	-1.74E-16	-3.11E-15	Cardiomyocytes I	Cardiomyocytes I	COL1A1	COL1A1	DDR2	DDR2	0.167340748	0.611223458	5.00E-16	0	2.50E-16	Cardiomyocytes I	Cardiomyocytes I	COL1A1	COL1A1	DDR2	DDR2	0.167340748	0.611223458	0.294196704	0.052789173	0.174880682	0.416094548	Cardiomyocytes I
124	Cardiomyocytes I	Cardiomyocytes I	COL1A1	COL1A1	CD93	CD93	0.569261881	0.611223458	0.294196704	0.226639428	3.236163742	2.493033707	0.066676573	0.008264463	Cardiomyocytes I	Cardiomyocytes I	COL1A1	COL1A1	CD93	CD93	0.569261881	0.611223458	-6.06E-15	4.69E-15	-6.80E-16	Cardiomyocytes I	Cardiomyocytes I	COL1A1	COL1A1	CD93	CD93	0.569261881	0.611223458	5.00E-16	0	2.50E-16	Cardiomyocytes I	Cardiomyocytes I	COL1A1	COL1A1	CD93	CD93	0.569261881	0.611223458	0.294196704	0.226639428	0.174880682	0.59621061	Cardiomyocytes I
125	Cardiomyocytes I	Cardiomyocytes I	COL4A1	COL4A1	ITGA3_ITGB1	ITGA3	0.102123357	0.995449949	0.969981561	0.328353888	10.66979717	3.611892763	0.318497216	0.008264463	Cardiomyocytes I	Cardiomyocytes I	COL4A1	COL4A1	ITGA3_ITGB1	ITGA3	0.102123357	0.995449949	5.45E-15	1.16E-14	8.52E-15	Cardiomyocytes I	Cardiomyocytes I	COL4A1	COL4A1	ITGA3_ITGB1	ITGB1	0.102123357	0.995449949	2.22E-16	0	1.11E-16	Cardiomyocytes I	Cardiomyocytes I	COL4A1	COL4A1	ITGA3_ITGB1	ITGA3	0.102123357	0.995449949	0.969981561	0.328353888	0.174880682	0.763430595	Cardiomyocytes I
126	Cardiomyocytes I	Cardiomyocytes I	COL4A1	COL4A1	ITGA1_ITGB1	ITGA1	0.482305359	0.995449949	0.969981561	0.399181669	10.66979717	4.39099836	0.387198859	0.008264463	Cardiomyocytes I	Cardiomyocytes I	COL4A1	COL4A1	ITGA1_ITGB1	ITGA1	0.482305359	0.995449949	5.45E-15	9.16E-15	7.31E-15	Cardiomyocytes I	Cardiomyocytes I	COL4A1	COL4A1	ITGA1_ITGB1	ITGB1	0.482305359	0.995449949	2.22E-16	5.55E-17	1.39E-16	Cardiomyocytes I	Cardiomyocytes I	COL4A1	COL4A1	ITGA1_ITGB1	ITGA1	0.482305359	0.995449949	0.969981561	0.399181669	0.174880682	0.780613121	Cardiomyocytes I
127	Cardiomyocytes I	Cardiomyocytes I	COL4A1	COL4A1	ITGA9_ITGB1	ITGA9	0.471688574	0.995449949	0.969981561	0.401319365	10.66979717	4.41451301	0.389272384	0.008264463	Cardiomyocytes I	Cardiomyocytes I	COL4A1	COL4A1	ITGA9_ITGB1	ITGA9	0.471688574	0.995449949	5.45E-15	1.25E-14	8.98E-15	Cardiomyocytes I	Cardiomyocytes I	COL4A1	COL4A1	ITGA9_ITGB1	ITGB1	0.471688574	0.995449949	2.22E-16	0	1.11E-16	Cardiomyocytes I	Cardiomyocytes I	COL4A1	COL4A1	ITGA9_ITGB1	ITGA9	0.471688574	0.995449949	0.969981561	0.401319365	0.174880682	0.78107011	Cardiomyocytes I
128	Cardiomyocytes I	Cardiomyocytes I	COL4A1	COL4A1	CD44	CD44	0.117290192	0.995449949	0.969981561	0.04424427	10.66979717	0.486686967	0.042916126	0.008264463	Cardiomyocytes I	Cardiomyocytes I	COL4A1	COL4A1	CD44	CD44	0.117290192	0.995449949	5.45E-15	9.36E-16	3.19E-15	Cardiomyocytes I	Cardiomyocytes I	COL4A1	COL4A1	CD44	CD44	0.117290192	0.995449949	2.22E-16	0	1.11E-16	Cardiomyocytes I	Cardiomyocytes I	COL4A1	COL4A1	CD44	CD44	0.117290192	0.995449949	0.969981561	0.04424427	0.174880682	0.542248405	Cardiomyocytes I
129	Cardiomyocytes I	Cardiomyocytes I	COL4A1	COL4A1	SDC1	SDC1	0.125884732	0.995449949	0.969981561	0.040268148	10.66979717	0.442949624	0.039059361	0.008264463	Cardiomyocytes I	Cardiomyocytes I	COL4A1	COL4A1	SDC1	SDC1	0.125884732	0.995449949	5.45E-15	6.27E-16	3.04E-15	Cardiomyocytes I	Cardiomyocytes I	COL4A1	COL4A1	SDC1	SDC1	0.125884732	0.995449949	2.22E-16	0	1.11E-16	Cardiomyocytes I	Cardiomyocytes I	COL4A1	COL4A1	SDC1	SDC1	0.125884732	0.995449949	0.969981561	0.040268148	0.174880682	0.530540682	Cardiomyocytes I
130	Cardiomyocytes I	Cardiomyocytes I	COL4A1	COL4A1	CD47	CD47	0.776541962	0.995449949	0.969981561	0.366803459	10.66979717	4.034838045	0.355792592	0.008264463	Cardiomyocytes I	Cardiomyocytes I	COL4A1	COL4A1	CD47	CD47	0.776541962	0.995449949	5.45E-15	-1.38E-15	2.04E-15	Cardiomyocytes I	Cardiomyocytes I	COL4A1	COL4A1	CD47	CD47	0.776541962	0.995449949	2.22E-16	-1.94E-15	-8.60E-16	Cardiomyocytes I	Cardiomyocytes I	COL4A1	COL4A1	CD47	CD47	0.776541962	0.995449949	0.969981561	0.366803459	0.174880682	0.773283903	Cardiomyocytes I
131	Cardiomyocytes I	Cardiomyocytes I	COL4A1	COL4A1	CD93	CD93	0.569261881	0.995449949	0.969981561	0.226639428	10.66979717	2.493033707	0.219836066	0.008264463	Cardiomyocytes I	Cardiomyocytes I	COL4A1	COL4A1	CD93	CD93	0.569261881	0.995449949	5.45E-15	4.69E-15	5.07E-15	Cardiomyocytes I	Cardiomyocytes I	COL4A1	COL4A1	CD93	CD93	0.569261881	0.995449949	2.22E-16	0	1.11E-16	Cardiomyocytes I	Cardiomyocytes I	COL4A1	COL4A1	CD93	CD93	0.569261881	0.995449949	0.969981561	0.226639428	0.174880682	0.728339622	Cardiomyocytes I
132	Cardiomyocytes I	Cardiomyocytes I	FN1	FN1	ITGAV_ITGB1	ITGAV	0.263902932	0.511627907	0.256151901	0.358097842	2.817670916	3.939076258	0.091727443	0.008264463	Cardiomyocytes I	Cardiomyocytes I	FN1	FN1	ITGAV_ITGB1	ITGAV	0.263902932	0.511627907	-1.72E-15	1.38E-14	6.04E-15	Cardiomyocytes I	Cardiomyocytes I	FN1	FN1	ITGAV_ITGB6	ITGAV	0.206268959	0.511627907	2.78E-16	0	1.39E-16	Cardiomyocytes I	Cardiomyocytes I	FN1	FN1	ITGAV_ITGB1	ITGAV	0.263902932	0.511627907	0.256151901	0.358097842	0.174880682	0.633946373	Cardiomyocytes I
133	Cardiomyocytes I	Cardiomyocytes I	FN1	FN1	ITGA5_ITGB1	ITGA5	0.389787664	0.511627907	0.256151901	0.386175265	2.817670916	4.247927918	0.098919528	0.008264463	Cardiomyocytes I	Cardiomyocytes I	FN1	FN1	ITGA5_ITGB1	ITGA5	0.389787664	0.511627907	-1.72E-15	1.10E-14	4.62E-15	Cardiomyocytes I	Cardiomyocytes I	FN1	FN1	ITGAV_ITGB1	ITGB1	0.263902932	0.511627907	2.78E-16	0	1.39E-16	Cardiomyocytes I	Cardiomyocytes I	FN1	FN1	ITGA5_ITGB1	ITGA5	0.389787664	0.511627907	0.256151901	0.386175265	0.174880682	0.642659759	Cardiomyocytes I
134	Cardiomyocytes I	Cardiomyocytes I	FN1	FN1	ITGA3_ITGB1	ITGA3	0.102123357	0.511627907	0.256151901	0.328353888	2.817670916	3.611892763	0.084108473	0.008264463	Cardiomyocytes I	Cardiomyocytes I	FN1	FN1	ITGA3_ITGB1	ITGA3	0.102123357	0.511627907	-1.72E-15	1.16E-14	4.94E-15	Cardiomyocytes I	Cardiomyocytes I	FN1	FN1	ITGA3_ITGB1	ITGB1	0.102123357	0.511627907	2.78E-16	0	1.39E-16	Cardiomyocytes I	Cardiomyocytes I	FN1	FN1	ITGA3_ITGB1	ITGA3	0.102123357	0.511627907	0.256151901	0.328353888	0.174880682	0.623827805	Cardiomyocytes I
135	Cardiomyocytes I	Cardiomyocytes I	FN1	FN1	ITGAV_ITGB6	ITGB6	0.206268959	0.511627907	0.256151901	0.077157144	2.817670916	0.848728586	0.019763949	0.008264463	Cardiomyocytes I	Cardiomyocytes I	FN1	FN1	ITGAV_ITGB6	ITGB6	0.206268959	0.511627907	-1.72E-15	2.12E-15	2.01E-16	Cardiomyocytes I	Cardiomyocytes I	FN1	FN1	ITGA5_ITGB1	ITGA5	0.389787664	0.511627907	2.78E-16	-5.13E-16	-1.18E-16	Cardiomyocytes I	Cardiomyocytes I	FN1	FN1	ITGAV_ITGB6	ITGB6	0.206268959	0.511627907	0.256151901	0.077157144	0.174880682	0.445641563	Cardiomyocytes I
136	Cardiomyocytes I	Cardiomyocytes I	FN1	FN1	CD44	CD44	0.117290192	0.511627907	0.256151901	0.04424427	2.817670916	0.486686967	0.011333254	0.008264463	Cardiomyocytes I	Cardiomyocytes I	FN1	FN1	CD44	CD44	0.117290192	0.511627907	-1.72E-15	9.36E-16	-3.91E-16	Cardiomyocytes I	Cardiomyocytes I	FN1	FN1	CD44	CD44	0.117290192	0.511627907	2.78E-16	0	1.39E-16	Cardiomyocytes I	Cardiomyocytes I	FN1	FN1	CD44	CD44	0.117290192	0.511627907	0.256151901	0.04424427	0.174880682	0.378397481	Cardiomyocytes I
137	Cardiomyocytes I	Cardiomyocytes I	FN1	FN1	SDC1	SDC1	0.125884732	0.511627907	0.256151901	0.040268148	2.817670916	0.442949624	0.010314763	0.008264463	Cardiomyocytes I	Cardiomyocytes I	FN1	FN1	SDC1	SDC1	0.125884732	0.511627907	-1.72E-15	6.27E-16	-5.45E-16	Cardiomyocytes I	Cardiomyocytes I	FN1	FN1	SDC1	SDC1	0.125884732	0.511627907	2.78E-16	0	1.39E-16	Cardiomyocytes I	Cardiomyocytes I	FN1	FN1	SDC1	SDC1	0.125884732	0.511627907	0.256151901	0.040268148	0.174880682	0.367388128	Cardiomyocytes I
138	Cardiomyocytes I	Cardiomyocytes I	FN1	FN1	ITGA6	ITGA6	0.447421638	0.511627907	0.256151901	0.156584556	2.817670916	1.722430119	0.040109432	0.008264463	Cardiomyocytes I	Cardiomyocytes I	FN1	FN1	ITGA6	ITGA6	0.447421638	0.511627907	-1.72E-15	-1.19E-15	-1.46E-15	Cardiomyocytes I	Cardiomyocytes I	FN1	FN1	ITGA6	ITGA6	0.447421638	0.511627907	2.78E-16	0	1.39E-16	Cardiomyocytes I	Cardiomyocytes I	FN1	FN1	ITGA6	ITGA6	0.447421638	0.511627907	0.256151901	0.156584556	0.174880682	0.533843043	Cardiomyocytes I
139	Cardiomyocytes I	Cardiomyocytes I	FN1	FN1	SDC2	SDC2	0.521233569	0.511627907	0.256151901	0.195584629	2.817670916	2.151430924	0.050099375	0.008264463	Cardiomyocytes I	Cardiomyocytes I	FN1	FN1	SDC2	SDC2	0.521233569	0.511627907	-1.72E-15	1.34E-15	-1.91E-16	Cardiomyocytes I	Cardiomyocytes I	FN1	FN1	SDC2	SDC2	0.521233569	0.511627907	2.78E-16	0	1.39E-16	Cardiomyocytes I	Cardiomyocytes I	FN1	FN1	SDC2	SDC2	0.521233569	0.511627907	0.256151901	0.195584629	0.174880682	0.561383294	Cardiomyocytes I
140	Cardiomyocytes I	Cardiomyocytes I	FN1	FN1	FLT4	FLT4	0.122345804	0.511627907	0.256151901	0.03771694	2.817670916	0.414886335	0.009661266	0.008264463	Cardiomyocytes I	Cardiomyocytes I	FN1	FN1	FLT4	FLT4	0.122345804	0.511627907	-1.72E-15	9.35E-16	-3.91E-16	Cardiomyocytes I	Cardiomyocytes I	FN1	FN1	FLT4	FLT4	0.122345804	0.511627907	2.78E-16	0	1.39E-16	Cardiomyocytes I	Cardiomyocytes I	FN1	FN1	FLT4	FLT4	0.122345804	0.511627907	0.256151901	0.03771694	0.174880682	0.359815746	Cardiomyocytes I
141	Cardiomyocytes I	Cardiomyocytes I	FN1	FN1	ITGA9	ITGA9	0.471688574	0.511627907	0.256151901	0.176300217	2.817670916	1.939302383	0.045159636	0.008264463	Cardiomyocytes I	Cardiomyocytes I	FN1	FN1	ITGA9	ITGA9	0.471688574	0.511627907	-1.72E-15	1.32E-15	-1.97E-16	Cardiomyocytes I	Cardiomyocytes I	FN1	FN1	ITGA9	ITGA9	0.471688574	0.511627907	2.78E-16	0	1.39E-16	Cardiomyocytes I	Cardiomyocytes I	FN1	FN1	ITGA9	ITGA9	0.471688574	0.511627907	0.256151901	0.176300217	0.174880682	0.548565291	Cardiomyocytes I
142	Cardiomyocytes I	Cardiomyocytes I	FN1	FN1	IL17RC	IL17RC	0.149140546	0.511627907	0.256151901	0.043649374	2.817670916	0.480143118	0.01118087	0.008264463	Cardiomyocytes I	Cardiomyocytes I	FN1	FN1	IL17RC	IL17RC	0.149140546	0.511627907	-1.72E-15	-4.95E-16	-1.11E-15	Cardiomyocytes I	Cardiomyocytes I	FN1	FN1	IL17RC	IL17RC	0.149140546	0.511627907	2.78E-16	0	1.39E-16	Cardiomyocytes I	Cardiomyocytes I	FN1	FN1	IL17RC	IL17RC	0.149140546	0.511627907	0.256151901	0.043649374	0.174880682	0.376806768	Cardiomyocytes I
143	Cardiomyocytes I	Cardiomyocytes I	FN1	FN1	ROBO4	ROBO4	0.373104146	0.511627907	0.256151901	0.127382603	2.817670916	1.401208635	0.032629296	0.008264463	Cardiomyocytes I	Cardiomyocytes I	FN1	FN1	ROBO4	ROBO4	0.373104146	0.511627907	-1.72E-15	4.92E-15	1.60E-15	Cardiomyocytes I	Cardiomyocytes I	FN1	FN1	ROBO4	ROBO4	0.373104146	0.511627907	2.78E-16	3.05E-16	2.91E-16	Cardiomyocytes I	Cardiomyocytes I	FN1	FN1	ROBO4	ROBO4	0.373104146	0.511627907	0.256151901	0.127382603	0.174880682	0.508094039	Cardiomyocytes I
144	Cardiomyocytes I	Cardiomyocytes I	VTN	VTN	ITGAV_ITGB1	ITGAV	0.263902932	0.380182002	0.135236065	0.358097842	1.487596712	3.939076258	0.048427743	0.008264463	Cardiomyocytes I	Cardiomyocytes I	VTN	VTN	ITGAV_ITGB1	ITGAV	0.263902932	0.380182002	-6.47E-16	1.38E-14	6.57E-15	Cardiomyocytes I	Cardiomyocytes I	VTN	VTN	ITGAV_ITGB5	ITGAV	0.263902932	0.380182002	2.78E-16	0	1.39E-16	Cardiomyocytes I	Cardiomyocytes I	VTN	VTN	ITGAV_ITGB1	ITGAV	0.263902932	0.380182002	0.135236065	0.358097842	0.174880682	0.557201012	Cardiomyocytes I
145	Cardiomyocytes I	Cardiomyocytes I	VTN	VTN	ITGAV_ITGB5	ITGAV	0.263902932	0.380182002	0.135236065	0.229234863	1.487596712	2.521583497	0.031000821	0.008264463	Cardiomyocytes I	Cardiomyocytes I	VTN	VTN	ITGAV_ITGB5	ITGB5	0.263902932	0.380182002	-6.47E-16	7.11E-16	3.23E-17	Cardiomyocytes I	Cardiomyocytes I	VTN	VTN	ITGAV_ITGB1	ITGB1	0.263902932	0.380182002	2.78E-16	0	1.39E-16	Cardiomyocytes I	Cardiomyocytes I	VTN	VTN	ITGAV_ITGB5	ITGAV	0.263902932	0.380182002	0.135236065	0.229234863	0.174880682	0.501695133	Cardiomyocytes I
146	Cardiomyocytes I	Cardiomyocytes I	VTN	VTN	ITGA5	ITGA5	0.389787664	0.380182002	0.135236065	0.146012018	1.487596712	1.606132199	0.019746091	0.008264463	Cardiomyocytes I	Cardiomyocytes I	VTN	VTN	ITGA5	ITGA5	0.389787664	0.380182002	-6.47E-16	-1.80E-15	-1.22E-15	Cardiomyocytes I	Cardiomyocytes I	VTN	VTN	ITGA5	ITGA5	0.389787664	0.380182002	2.78E-16	-5.83E-16	-1.53E-16	Cardiomyocytes I	Cardiomyocytes I	VTN	VTN	ITGA5	ITGA5	0.389787664	0.380182002	0.135236065	0.146012018	0.174880682	0.445529902	Cardiomyocytes I
147	Cardiomyocytes I	Cardiomyocytes I	VTN	VTN	ITGB6	ITGB6	0.206268959	0.380182002	0.135236065	0.064457118	1.487596712	0.709028293	0.008716927	0.008264463	Cardiomyocytes I	Cardiomyocytes I	VTN	VTN	ITGB6	ITGB6	0.206268959	0.380182002	-6.47E-16	3.68E-16	-1.39E-16	Cardiomyocytes I	Cardiomyocytes I	VTN	VTN	ITGB6	ITGB6	0.206268959	0.380182002	2.78E-16	3.05E-16	2.91E-16	Cardiomyocytes I	Cardiomyocytes I	VTN	VTN	ITGB6	ITGB6	0.206268959	0.380182002	0.135236065	0.064457118	0.174880682	0.34805654	Cardiomyocytes I
148	Cardiomyocytes I	Cardiomyocytes I	VTN	VTN	ITGA3	ITGA3	0.102123357	0.380182002	0.135236065	0.030369263	1.487596712	0.334061888	0.00410702	0.008264463	Cardiomyocytes I	Cardiomyocytes I	VTN	VTN	ITGA3	ITGA3	0.102123357	0.380182002	-6.47E-16	-5.15E-16	-5.81E-16	Cardiomyocytes I	Cardiomyocytes I	VTN	VTN	ITGA3	ITGA3	0.102123357	0.380182002	2.78E-16	0	1.39E-16	Cardiomyocytes I	Cardiomyocytes I	VTN	VTN	ITGA3	ITGA3	0.102123357	0.380182002	0.135236065	0.030369263	0.174880682	0.268179745	Cardiomyocytes I
149	Cardiomyocytes I	Cardiomyocytes I	VTN	VTN	KDR	KDR	0.79726997	0.380182002	0.135236065	0.379953091	1.487596712	4.179483997	0.051383361	0.008264463	Cardiomyocytes I	Cardiomyocytes I	VTN	VTN	KDR	KDR	0.79726997	0.380182002	-6.47E-16	-8.49E-15	-4.57E-15	Cardiomyocytes I	Cardiomyocytes I	VTN	VTN	KDR	KDR	0.79726997	0.380182002	2.78E-16	-4.05E-15	-1.89E-15	Cardiomyocytes I	Cardiomyocytes I	VTN	VTN	KDR	KDR	0.79726997	0.380182002	0.135236065	0.379953091	0.174880682	0.564496394	Cardiomyocytes I
150	Cardiomyocytes I	Cardiomyocytes I	VTN	VTN	CD47	CD47	0.776541962	0.380182002	0.135236065	0.366803459	1.487596712	4.034838045	0.049605056	0.008264463	Cardiomyocytes I	Cardiomyocytes I	VTN	VTN	CD47	CD47	0.776541962	0.380182002	-6.47E-16	-1.38E-15	-1.01E-15	Cardiomyocytes I	Cardiomyocytes I	VTN	VTN	CD47	CD47	0.776541962	0.380182002	2.78E-16	-1.94E-15	-8.33E-16	Cardiomyocytes I	Cardiomyocytes I	VTN	VTN	CD47	CD47	0.776541962	0.380182002	0.135236065	0.366803459	0.174880682	0.560162136	Cardiomyocytes I
151	Cardiomyocytes I	Cardiomyocytes I	VWF	VWF	SIRPA	SIRPA	0.402426694	0.273003033	0.124246646	0.152348912	1.36671311	1.675838034	0.018928841	0.008264463	Cardiomyocytes I	Cardiomyocytes I	VWF	VWF	SIRPA	SIRPA	0.402426694	0.273003033	1.33E-15	-5.16E-17	6.38E-16	Cardiomyocytes I	Cardiomyocytes I	VWF	VWF	SIRPA	SIRPA	0.402426694	0.273003033	-2.78E-16	-5.83E-16	-4.30E-16	Cardiomyocytes I	Cardiomyocytes I	VWF	VWF	SIRPA	SIRPA	0.402426694	0.273003033	0.124246646	0.152348912	0.174880682	0.440315208	Cardiomyocytes I
152	Cardiomyocytes I	Cardiomyocytes I	VWF	VWF	LRP1	LRP1	0.810920121	0.273003033	0.124246646	0.467038779	1.36671311	5.137426574	0.058028002	0.008264463	Cardiomyocytes I	Cardiomyocytes I	VWF	VWF	LRP1	LRP1	0.810920121	0.273003033	1.33E-15	6.21E-15	3.77E-15	Cardiomyocytes I	Cardiomyocytes I	VWF	VWF	LRP1	LRP1	0.810920121	0.273003033	-2.78E-16	-1.39E-15	-8.33E-16	Cardiomyocytes I	Cardiomyocytes I	VWF	VWF	LRP1	LRP1	0.810920121	0.273003033	0.124246646	0.467038779	0.174880682	0.579381903	Cardiomyocytes I
153	Cardiomyocytes I	Cardiomyocytes I	VWF	VWF	SCARA5	SCARA5	0.186046512	0.273003033	0.124246646	0.059315828	1.36671311	0.65247411	0.007369793	0.008264463	Cardiomyocytes I	Cardiomyocytes I	VWF	VWF	SCARA5	SCARA5	0.186046512	0.273003033	1.33E-15	4.08E-16	8.68E-16	Cardiomyocytes I	Cardiomyocytes I	VWF	VWF	SCARA5	SCARA5	0.186046512	0.273003033	-2.78E-16	0	-1.39E-16	Cardiomyocytes I	Cardiomyocytes I	VWF	VWF	SCARA5	SCARA5	0.186046512	0.273003033	0.124246646	0.059315828	0.174880682	0.329260525	Cardiomyocytes I
154	Cardiomyocytes I	Cardiomyocytes I	LAMB1	LAMB1	ITGA6_ITGB1	ITGA6	0.447421638	0.764914055	0.353178577	0.391461534	3.884964343	4.306076878	0.138255828	0.008264463	Cardiomyocytes I	Cardiomyocytes I	LAMB1	LAMB1	ITGA6_ITGB1	ITGA6	0.447421638	0.764914055	1.32E-15	1.13E-14	6.29E-15	Cardiomyocytes I	Cardiomyocytes I	LAMB1	LAMB1	ITGA6_ITGB1	ITGB1	0.447421638	0.764914055	-1.72E-15	0	-8.60E-16	Cardiomyocytes I	Cardiomyocytes I	LAMB1	LAMB1	ITGA6_ITGB1	ITGA6	0.447421638	0.764914055	0.353178577	0.391461534	0.174880682	0.680120715	Cardiomyocytes I
155	Cardiomyocytes I	Cardiomyocytes I	LAMB1	LAMB1	ITGA3_ITGB1	ITGA3	0.102123357	0.764914055	0.353178577	0.328353888	3.884964343	3.611892763	0.115967559	0.008264463	Cardiomyocytes I	Cardiomyocytes I	LAMB1	LAMB1	ITGA3_ITGB1	ITGA3	0.102123357	0.764914055	1.32E-15	1.16E-14	6.46E-15	Cardiomyocytes I	Cardiomyocytes I	LAMB1	LAMB1	ITGA3_ITGB1	ITGB1	0.102123357	0.764914055	-1.72E-15	0	-8.60E-16	Cardiomyocytes I	Cardiomyocytes I	LAMB1	LAMB1	ITGA3_ITGB1	ITGA3	0.102123357	0.764914055	0.353178577	0.328353888	0.174880682	0.660703083	Cardiomyocytes I
156	Cardiomyocytes I	Cardiomyocytes I	LAMB1	LAMB1	ITGA7_ITGB1	ITGA7	0.840242669	0.764914055	0.353178577	0.548793916	3.884964343	6.036733081	0.193822254	0.008264463	Cardiomyocytes I	Cardiomyocytes I	LAMB1	LAMB1	ITGA7_ITGB1	ITGA7	0.840242669	0.764914055	1.32E-15	1.80E-14	9.63E-15	Cardiomyocytes I	Cardiomyocytes I	LAMB1	LAMB1	ITGA7_ITGB1	ITGB1	0.840242669	0.764914055	-1.72E-15	0	-8.60E-16	Cardiomyocytes I	Cardiomyocytes I	LAMB1	LAMB1	ITGA7_ITGB1	ITGA7	0.840242669	0.764914055	0.353178577	0.548793916	0.174880682	0.715702729	Cardiomyocytes I
157	Cardiomyocytes I	Cardiomyocytes I	LAMB1	LAMB1	ITGA9_ITGB1	ITGA9	0.471688574	0.764914055	0.353178577	0.401319365	3.884964343	4.41451301	0.141737402	0.008264463	Cardiomyocytes I	Cardiomyocytes I	LAMB1	LAMB1	ITGA9_ITGB1	ITGA9	0.471688574	0.764914055	1.32E-15	1.25E-14	6.92E-15	Cardiomyocytes I	Cardiomyocytes I	LAMB1	LAMB1	ITGA9_ITGB1	ITGB1	0.471688574	0.764914055	-1.72E-15	0	-8.60E-16	Cardiomyocytes I	Cardiomyocytes I	LAMB1	LAMB1	ITGA9_ITGB1	ITGA9	0.471688574	0.764914055	0.353178577	0.401319365	0.174880682	0.682819979	Cardiomyocytes I
158	Cardiomyocytes I	Cardiomyocytes I	LAMB1	LAMB1	CD44	CD44	0.117290192	0.764914055	0.353178577	0.04424427	3.884964343	0.486686967	0.015626128	0.008264463	Cardiomyocytes I	Cardiomyocytes I	LAMB1	LAMB1	CD44	CD44	0.117290192	0.764914055	1.32E-15	9.36E-16	1.13E-15	Cardiomyocytes I	Cardiomyocytes I	LAMB1	LAMB1	CD44	CD44	0.117290192	0.764914055	-1.72E-15	0	-8.60E-16	Cardiomyocytes I	Cardiomyocytes I	LAMB1	LAMB1	CD44	CD44	0.117290192	0.764914055	0.353178577	0.04424427	0.174880682	0.416841228	Cardiomyocytes I
159	Cardiomyocytes I	Cardiomyocytes I	LAMB1	LAMB1	ITGA1	ITGA1	0.482305359	0.764914055	0.353178577	0.172024826	3.884964343	1.892273083	0.060755483	0.008264463	Cardiomyocytes I	Cardiomyocytes I	LAMB1	LAMB1	ITGA1	ITGA1	0.482305359	0.764914055	1.32E-15	-5.38E-15	-2.03E-15	Cardiomyocytes I	Cardiomyocytes I	LAMB1	LAMB1	ITGA1	ITGA1	0.482305359	0.764914055	-1.72E-15	5.55E-16	-5.83E-16	Cardiomyocytes I	Cardiomyocytes I	LAMB1	LAMB1	ITGA1	ITGA1	0.482305359	0.764914055	0.353178577	0.172024826	0.174880682	0.58496821	Cardiomyocytes I
160	Cardiomyocytes I	Cardiomyocytes I	LAMB1	LAMB1	DAG1	DAG1	0.967644085	0.764914055	0.353178577	0.730144057	3.884964343	8.031584628	0.257871239	0.008264463	Cardiomyocytes I	Cardiomyocytes I	LAMB1	LAMB1	DAG1	DAG1	0.967644085	0.764914055	1.32E-15	2.24E-14	1.19E-14	Cardiomyocytes I	Cardiomyocytes I	LAMB1	LAMB1	DAG1	DAG1	0.967644085	0.764914055	-1.72E-15	-2.66E-15	-2.19E-15	Cardiomyocytes I	Cardiomyocytes I	LAMB1	LAMB1	DAG1	DAG1	0.967644085	0.764914055	0.353178577	0.730144057	0.174880682	0.743836228	Cardiomyocytes I
161	Cardiomyocytes I	Cardiomyocytes I	COL1A2	COL1A2	ITGA3_ITGB1	ITGA3	0.102123357	0.798786653	0.463687663	0.328353888	5.100564296	3.611892763	0.152253647	0.008264463	Cardiomyocytes I	Cardiomyocytes I	COL1A2	COL1A2	ITGA3_ITGB1	ITGA3	0.102123357	0.798786653	-2.71E-15	1.16E-14	4.44E-15	Cardiomyocytes I	Cardiomyocytes I	COL1A2	COL1A2	ITGA3_ITGB1	ITGB1	0.102123357	0.798786653	-1.17E-15	0	-5.83E-16	Cardiomyocytes I	Cardiomyocytes I	COL1A2	COL1A2	ITGA3_ITGB1	ITGA3	0.102123357	0.798786653	0.463687663	0.328353888	0.174880682	0.690519184	Cardiomyocytes I
162	Cardiomyocytes I	Cardiomyocytes I	COL1A2	COL1A2	ITGA1_ITGB1	ITGA1	0.482305359	0.798786653	0.463687663	0.399181669	5.100564296	4.39099836	0.185095615	0.008264463	Cardiomyocytes I	Cardiomyocytes I	COL1A2	COL1A2	ITGA1_ITGB1	ITGA1	0.482305359	0.798786653	-2.71E-15	9.16E-15	3.22E-15	Cardiomyocytes I	Cardiomyocytes I	COL1A2	COL1A2	ITGA1_ITGB1	ITGB1	0.482305359	0.798786653	-1.17E-15	5.55E-17	-5.55E-16	Cardiomyocytes I	Cardiomyocytes I	COL1A2	COL1A2	ITGA1_ITGB1	ITGA1	0.482305359	0.798786653	0.463687663	0.399181669	0.174880682	0.710992652	Cardiomyocytes I
163	Cardiomyocytes I	Cardiomyocytes I	COL1A2	COL1A2	ITGA9_ITGB1	ITGA9	0.471688574	0.798786653	0.463687663	0.401319365	5.100564296	4.41451301	0.186086838	0.008264463	Cardiomyocytes I	Cardiomyocytes I	COL1A2	COL1A2	ITGA9_ITGB1	ITGA9	0.471688574	0.798786653	-2.71E-15	1.25E-14	4.90E-15	Cardiomyocytes I	Cardiomyocytes I	COL1A2	COL1A2	ITGA9_ITGB1	ITGB1	0.471688574	0.798786653	-1.17E-15	0	-5.83E-16	Cardiomyocytes I	Cardiomyocytes I	COL1A2	COL1A2	ITGA9_ITGB1	ITGA9	0.471688574	0.798786653	0.463687663	0.401319365	0.174880682	0.711541073	Cardiomyocytes I
164	Cardiomyocytes I	Cardiomyocytes I	COL1A2	COL1A2	CD44	CD44	0.117290192	0.798786653	0.463687663	0.04424427	5.100564296	0.486686967	0.020515522	0.008264463	Cardiomyocytes I	Cardiomyocytes I	COL1A2	COL1A2	CD44	CD44	0.117290192	0.798786653	-2.71E-15	9.36E-16	-8.89E-16	Cardiomyocytes I	Cardiomyocytes I	COL1A2	COL1A2	CD44	CD44	0.117290192	0.798786653	-1.17E-15	0	-5.83E-16	Cardiomyocytes I	Cardiomyocytes I	COL1A2	COL1A2	CD44	CD44	0.117290192	0.798786653	0.463687663	0.04424427	0.174880682	0.45025625	Cardiomyocytes I
165	Cardiomyocytes I	Cardiomyocytes I	COL1A2	COL1A2	CD36	CD36	1	0.798786653	0.463687663	1.516321388	5.100564296	16.67953527	0.703099521	0.008264463	Cardiomyocytes I	Cardiomyocytes I	COL1A2	COL1A2	CD36	CD36	1	0.798786653	-2.71E-15	1.95E-14	8.40E-15	Cardiomyocytes I	Cardiomyocytes I	COL1A2	COL1A2	CD36	CD36	1	0.798786653	-1.17E-15	4.44E-16	-3.61E-16	Cardiomyocytes I	Cardiomyocytes I	COL1A2	COL1A2	CD36	CD36	1	0.798786653	0.463687663	1.516321388	0.174880682	0.827430197	Cardiomyocytes I
166	Cardiomyocytes I	Cardiomyocytes I	COL1A2	COL1A2	SDC1	SDC1	0.125884732	0.798786653	0.463687663	0.040268148	5.100564296	0.442949624	0.018671843	0.008264463	Cardiomyocytes I	Cardiomyocytes I	COL1A2	COL1A2	SDC1	SDC1	0.125884732	0.798786653	-2.71E-15	6.27E-16	-1.04E-15	Cardiomyocytes I	Cardiomyocytes I	COL1A2	COL1A2	SDC1	SDC1	0.125884732	0.798786653	-1.17E-15	0	-5.83E-16	Cardiomyocytes I	Cardiomyocytes I	COL1A2	COL1A2	SDC1	SDC1	0.125884732	0.798786653	0.463687663	0.040268148	0.174880682	0.43863149	Cardiomyocytes I
167	Cardiomyocytes I	Cardiomyocytes I	COL1A2	COL1A2	FLT4	FLT4	0.122345804	0.798786653	0.463687663	0.03771694	5.100564296	0.414886335	0.01748888	0.008264463	Cardiomyocytes I	Cardiomyocytes I	COL1A2	COL1A2	FLT4	FLT4	0.122345804	0.798786653	-2.71E-15	9.35E-16	-8.89E-16	Cardiomyocytes I	Cardiomyocytes I	COL1A2	COL1A2	FLT4	FLT4	0.122345804	0.798786653	-1.17E-15	0	-5.83E-16	Cardiomyocytes I	Cardiomyocytes I	COL1A2	COL1A2	FLT4	FLT4	0.122345804	0.798786653	0.463687663	0.03771694	0.174880682	0.430590173	Cardiomyocytes I
168	Cardiomyocytes I	Cardiomyocytes I	COL1A2	COL1A2	CD93	CD93	0.569261881	0.798786653	0.463687663	0.226639428	5.100564296	2.493033707	0.105089907	0.008264463	Cardiomyocytes I	Cardiomyocytes I	COL1A2	COL1A2	CD93	CD93	0.569261881	0.798786653	-2.71E-15	4.69E-15	9.91E-16	Cardiomyocytes I	Cardiomyocytes I	COL1A2	COL1A2	CD93	CD93	0.569261881	0.798786653	-1.17E-15	0	-5.83E-16	Cardiomyocytes I	Cardiomyocytes I	COL1A2	COL1A2	CD93	CD93	0.569261881	0.798786653	0.463687663	0.226639428	0.174880682	0.64957733	Cardiomyocytes I
169	Cardiomyocytes I	Cardiomyocytes I	COL4A2	COL4A2	ITGA3_ITGB1	ITGA3	0.102123357	0.967138524	0.78006187	0.328353888	8.580680574	3.611892763	0.256136348	0.008264463	Cardiomyocytes I	Cardiomyocytes I	COL4A2	COL4A2	ITGA3_ITGB1	ITGA3	0.102123357	0.967138524	6.01E-15	1.16E-14	8.80E-15	Cardiomyocytes I	Cardiomyocytes I	COL4A2	COL4A2	ITGA3_ITGB1	ITGB1	0.102123357	0.967138524	1.55E-15	0	7.77E-16	Cardiomyocytes I	Cardiomyocytes I	COL4A2	COL4A2	ITGA3_ITGB1	ITGA3	0.102123357	0.967138524	0.78006187	0.328353888	0.174880682	0.743192568	Cardiomyocytes I
170	Cardiomyocytes I	Cardiomyocytes I	COL4A2	COL4A2	ITGA1_ITGB1	ITGA1	0.482305359	0.967138524	0.78006187	0.399181669	8.580680574	4.39099836	0.311386399	0.008264463	Cardiomyocytes I	Cardiomyocytes I	COL4A2	COL4A2	ITGA1_ITGB1	ITGA1	0.482305359	0.967138524	6.01E-15	9.16E-15	7.59E-15	Cardiomyocytes I	Cardiomyocytes I	COL4A2	COL4A2	ITGA1_ITGB1	ITGB1	0.482305359	0.967138524	1.55E-15	5.55E-17	8.05E-16	Cardiomyocytes I	Cardiomyocytes I	COL4A2	COL4A2	ITGA1_ITGB1	ITGA1	0.482305359	0.967138524	0.78006187	0.399181669	0.174880682	0.761385589	Cardiomyocytes I
171	Cardiomyocytes I	Cardiomyocytes I	COL4A2	COL4A2	ITGA9_ITGB1	ITGA9	0.471688574	0.967138524	0.78006187	0.401319365	8.580680574	4.41451301	0.313053934	0.008264463	Cardiomyocytes I	Cardiomyocytes I	COL4A2	COL4A2	ITGA9_ITGB1	ITGA9	0.471688574	0.967138524	6.01E-15	1.25E-14	9.26E-15	Cardiomyocytes I	Cardiomyocytes I	COL4A2	COL4A2	ITGA9_ITGB1	ITGB1	0.471688574	0.967138524	1.55E-15	0	7.77E-16	Cardiomyocytes I	Cardiomyocytes I	COL4A2	COL4A2	ITGA9_ITGB1	ITGA9	0.471688574	0.967138524	0.78006187	0.401319365	0.174880682	0.761870411	Cardiomyocytes I
172	Cardiomyocytes I	Cardiomyocytes I	COL4A2	COL4A2	CD44	CD44	0.117290192	0.967138524	0.78006187	0.04424427	8.580680574	0.486686967	0.034513268	0.008264463	Cardiomyocytes I	Cardiomyocytes I	COL4A2	COL4A2	CD44	CD44	0.117290192	0.967138524	6.01E-15	9.36E-16	3.47E-15	Cardiomyocytes I	Cardiomyocytes I	COL4A2	COL4A2	CD44	CD44	0.117290192	0.967138524	1.55E-15	0	7.77E-16	Cardiomyocytes I	Cardiomyocytes I	COL4A2	COL4A2	CD44	CD44	0.117290192	0.967138524	0.78006187	0.04424427	0.174880682	0.515106808	Cardiomyocytes I
173	Cardiomyocytes I	Cardiomyocytes I	COL4A2	COL4A2	ITGB5	ITGB5	0.761880688	0.967138524	0.78006187	0.368612556	8.580680574	4.054738117	0.2875406	0.008264463	Cardiomyocytes I	Cardiomyocytes I	COL4A2	COL4A2	ITGB5	ITGB5	0.761880688	0.967138524	6.01E-15	-2.45E-15	1.78E-15	Cardiomyocytes I	Cardiomyocytes I	COL4A2	COL4A2	ITGB5	ITGB5	0.761880688	0.967138524	1.55E-15	7.22E-16	1.14E-15	Cardiomyocytes I	Cardiomyocytes I	COL4A2	COL4A2	ITGB5	ITGB5	0.761880688	0.967138524	0.78006187	0.368612556	0.174880682	0.754073244	Cardiomyocytes I
174	Cardiomyocytes I	Cardiomyocytes I	COL4A2	COL4A2	SDC1	SDC1	0.125884732	0.967138524	0.78006187	0.040268148	8.580680574	0.442949624	0.031411647	0.008264463	Cardiomyocytes I	Cardiomyocytes I	COL4A2	COL4A2	SDC1	SDC1	0.125884732	0.967138524	6.01E-15	6.27E-16	3.32E-15	Cardiomyocytes I	Cardiomyocytes I	COL4A2	COL4A2	SDC1	SDC1	0.125884732	0.967138524	1.55E-15	0	7.77E-16	Cardiomyocytes I	Cardiomyocytes I	COL4A2	COL4A2	SDC1	SDC1	0.125884732	0.967138524	0.78006187	0.040268148	0.174880682	0.503340721	Cardiomyocytes I
175	Cardiomyocytes I	Cardiomyocytes I	COL4A2	COL4A2	CD93	CD93	0.569261881	0.967138524	0.78006187	0.226639428	8.580680574	2.493033707	0.176792776	0.008264463	Cardiomyocytes I	Cardiomyocytes I	COL4A2	COL4A2	CD93	CD93	0.569261881	0.967138524	6.01E-15	4.69E-15	5.35E-15	Cardiomyocytes I	Cardiomyocytes I	COL4A2	COL4A2	CD93	CD93	0.569261881	0.967138524	1.55E-15	0	7.77E-16	Cardiomyocytes I	Cardiomyocytes I	COL4A2	COL4A2	CD93	CD93	0.569261881	0.967138524	0.78006187	0.226639428	0.174880682	0.706254698	Cardiomyocytes I
176	Cardiomyocytes I	Cardiomyocytes I	LAMC1	LAMC1	ITGA6_ITGB1	ITGA6	0.447421638	0.764914055	0.35278834	0.391461534	3.880671736	4.306076878	0.138103065	0.008264463	Cardiomyocytes I	Cardiomyocytes I	LAMC1	LAMC1	ITGA6_ITGB1	ITGA6	0.447421638	0.764914055	5.34E-15	1.13E-14	8.30E-15	Cardiomyocytes I	Cardiomyocytes I	LAMC1	LAMC1	ITGA6_ITGB1	ITGB1	0.447421638	0.764914055	-1.72E-15	0	-8.60E-16	Cardiomyocytes I	Cardiomyocytes I	LAMC1	LAMC1	ITGA6_ITGB1	ITGA6	0.447421638	0.764914055	0.35278834	0.391461534	0.174880682	0.680000444	Cardiomyocytes I
177	Cardiomyocytes I	Cardiomyocytes I	LAMC1	LAMC1	ITGA3_ITGB1	ITGA3	0.102123357	0.764914055	0.35278834	0.328353888	3.880671736	3.611892763	0.115839423	0.008264463	Cardiomyocytes I	Cardiomyocytes I	LAMC1	LAMC1	ITGA3_ITGB1	ITGA3	0.102123357	0.764914055	5.34E-15	1.16E-14	8.47E-15	Cardiomyocytes I	Cardiomyocytes I	LAMC1	LAMC1	ITGA3_ITGB1	ITGB1	0.102123357	0.764914055	-1.72E-15	0	-8.60E-16	Cardiomyocytes I	Cardiomyocytes I	LAMC1	LAMC1	ITGA3_ITGB1	ITGA3	0.102123357	0.764914055	0.35278834	0.328353888	0.174880682	0.660579155	Cardiomyocytes I
178	Cardiomyocytes I	Cardiomyocytes I	LAMC1	LAMC1	ITGA7_ITGB1	ITGA7	0.840242669	0.764914055	0.35278834	0.548793916	3.880671736	6.036733081	0.193608095	0.008264463	Cardiomyocytes I	Cardiomyocytes I	LAMC1	LAMC1	ITGA7_ITGB1	ITGA7	0.840242669	0.764914055	5.34E-15	1.80E-14	1.16E-14	Cardiomyocytes I	Cardiomyocytes I	LAMC1	LAMC1	ITGA7_ITGB1	ITGB1	0.840242669	0.764914055	-1.72E-15	0	-8.60E-16	Cardiomyocytes I	Cardiomyocytes I	LAMC1	LAMC1	ITGA7_ITGB1	ITGA7	0.840242669	0.764914055	0.35278834	0.548793916	0.174880682	0.715590243	Cardiomyocytes I
179	Cardiomyocytes I	Cardiomyocytes I	LAMC1	LAMC1	ITGA9_ITGB1	ITGA9	0.471688574	0.764914055	0.35278834	0.401319365	3.880671736	4.41451301	0.141580792	0.008264463	Cardiomyocytes I	Cardiomyocytes I	LAMC1	LAMC1	ITGA9_ITGB1	ITGA9	0.471688574	0.764914055	5.34E-15	1.25E-14	8.93E-15	Cardiomyocytes I	Cardiomyocytes I	LAMC1	LAMC1	ITGA9_ITGB1	ITGB1	0.471688574	0.764914055	-1.72E-15	0	-8.60E-16	Cardiomyocytes I	Cardiomyocytes I	LAMC1	LAMC1	ITGA9_ITGB1	ITGA9	0.471688574	0.764914055	0.35278834	0.401319365	0.174880682	0.68270025	Cardiomyocytes I
180	Cardiomyocytes I	Cardiomyocytes I	LAMC1	LAMC1	CD44	CD44	0.117290192	0.764914055	0.35278834	0.04424427	3.880671736	0.486686967	0.015608862	0.008264463	Cardiomyocytes I	Cardiomyocytes I	LAMC1	LAMC1	CD44	CD44	0.117290192	0.764914055	5.34E-15	9.36E-16	3.14E-15	Cardiomyocytes I	Cardiomyocytes I	LAMC1	LAMC1	CD44	CD44	0.117290192	0.764914055	-1.72E-15	0	-8.60E-16	Cardiomyocytes I	Cardiomyocytes I	LAMC1	LAMC1	CD44	CD44	0.117290192	0.764914055	0.35278834	0.04424427	0.174880682	0.416706865	Cardiomyocytes I
181	Cardiomyocytes I	Cardiomyocytes I	LAMC1	LAMC1	ITGA1	ITGA1	0.482305359	0.764914055	0.35278834	0.172024826	3.880671736	1.892273083	0.060688353	0.008264463	Cardiomyocytes I	Cardiomyocytes I	LAMC1	LAMC1	ITGA1	ITGA1	0.482305359	0.764914055	5.34E-15	-5.38E-15	-2.17E-17	Cardiomyocytes I	Cardiomyocytes I	LAMC1	LAMC1	ITGA1	ITGA1	0.482305359	0.764914055	-1.72E-15	5.55E-16	-5.83E-16	Cardiomyocytes I	Cardiomyocytes I	LAMC1	LAMC1	ITGA1	ITGA1	0.482305359	0.764914055	0.35278834	0.172024826	0.174880682	0.584834002	Cardiomyocytes I
182	Cardiomyocytes I	Cardiomyocytes I	LAMC1	LAMC1	DAG1	DAG1	0.967644085	0.764914055	0.35278834	0.730144057	3.880671736	8.031584628	0.25758631	0.008264463	Cardiomyocytes I	Cardiomyocytes I	LAMC1	LAMC1	DAG1	DAG1	0.967644085	0.764914055	5.34E-15	2.24E-14	1.39E-14	Cardiomyocytes I	Cardiomyocytes I	LAMC1	LAMC1	DAG1	DAG1	0.967644085	0.764914055	-1.72E-15	-2.66E-15	-2.19E-15	Cardiomyocytes I	Cardiomyocytes I	LAMC1	LAMC1	DAG1	DAG1	0.967644085	0.764914055	0.35278834	0.730144057	0.174880682	0.743730887	Cardiomyocytes I
183	Cardiomyocytes I	Cardiomyocytes I	COL6A1	COL6A1	ITGA3_ITGB1	ITGA3	0.102123357	0.68958544	0.305622189	0.328353888	3.361844082	3.611892763	0.100352234	0.008264463	Cardiomyocytes I	Cardiomyocytes I	COL6A1	COL6A1	ITGA3_ITGB1	ITGA3	0.102123357	0.68958544	-7.48E-15	1.16E-14	2.06E-15	Cardiomyocytes I	Cardiomyocytes I	COL6A1	COL6A1	ITGA3_ITGB1	ITGB1	0.102123357	0.68958544	7.77E-16	0	3.89E-16	Cardiomyocytes I	Cardiomyocytes I	COL6A1	COL6A1	ITGA3_ITGB1	ITGA3	0.102123357	0.68958544	0.305622189	0.328353888	0.174880682	0.644309192	Cardiomyocytes I
184	Cardiomyocytes I	Cardiomyocytes I	COL6A1	COL6A1	ITGA1_ITGB1	ITGA1	0.482305359	0.68958544	0.305622189	0.399181669	3.361844082	4.39099836	0.121998776	0.008264463	Cardiomyocytes I	Cardiomyocytes I	COL6A1	COL6A1	ITGA1_ITGB1	ITGA1	0.482305359	0.68958544	-7.48E-15	9.16E-15	8.40E-16	Cardiomyocytes I	Cardiomyocytes I	COL6A1	COL6A1	ITGA1_ITGB1	ITGB1	0.482305359	0.68958544	7.77E-16	5.55E-17	4.16E-16	Cardiomyocytes I	Cardiomyocytes I	COL6A1	COL6A1	ITGA1_ITGB1	ITGA1	0.482305359	0.68958544	0.305622189	0.399181669	0.174880682	0.666362607	Cardiomyocytes I
185	Cardiomyocytes I	Cardiomyocytes I	COL6A1	COL6A1	ITGA9_ITGB1	ITGA9	0.471688574	0.68958544	0.305622189	0.401319365	3.361844082	4.41451301	0.122652103	0.008264463	Cardiomyocytes I	Cardiomyocytes I	COL6A1	COL6A1	ITGA9_ITGB1	ITGA9	0.471688574	0.68958544	-7.48E-15	1.25E-14	2.52E-15	Cardiomyocytes I	Cardiomyocytes I	COL6A1	COL6A1	ITGA9_ITGB1	ITGB1	0.471688574	0.68958544	7.77E-16	0	3.89E-16	Cardiomyocytes I	Cardiomyocytes I	COL6A1	COL6A1	ITGA9_ITGB1	ITGA9	0.471688574	0.68958544	0.305622189	0.401319365	0.174880682	0.666956047	Cardiomyocytes I
186	Cardiomyocytes I	Cardiomyocytes I	COL6A1	COL6A1	CD44	CD44	0.117290192	0.68958544	0.305622189	0.04424427	3.361844082	0.486686967	0.013522031	0.008264463	Cardiomyocytes I	Cardiomyocytes I	COL6A1	COL6A1	CD44	CD44	0.117290192	0.68958544	-7.48E-15	9.36E-16	-3.27E-15	Cardiomyocytes I	Cardiomyocytes I	COL6A1	COL6A1	CD44	CD44	0.117290192	0.68958544	7.77E-16	0	3.89E-16	Cardiomyocytes I	Cardiomyocytes I	COL6A1	COL6A1	CD44	CD44	0.117290192	0.68958544	0.305622189	0.04424427	0.174880682	0.399375911	Cardiomyocytes I
187	Cardiomyocytes I	Cardiomyocytes I	COL6A1	COL6A1	SDC1	SDC1	0.125884732	0.68958544	0.305622189	0.040268148	3.361844082	0.442949624	0.012306839	0.008264463	Cardiomyocytes I	Cardiomyocytes I	COL6A1	COL6A1	SDC1	SDC1	0.125884732	0.68958544	-7.48E-15	6.27E-16	-3.43E-15	Cardiomyocytes I	Cardiomyocytes I	COL6A1	COL6A1	SDC1	SDC1	0.125884732	0.68958544	7.77E-16	0	3.89E-16	Cardiomyocytes I	Cardiomyocytes I	COL6A1	COL6A1	SDC1	SDC1	0.125884732	0.68958544	0.305622189	0.040268148	0.174880682	0.388137316	Cardiomyocytes I
188	Cardiomyocytes I	Cardiomyocytes I	COL6A1	COL6A1	ITGA6	ITGA6	0.447421638	0.68958544	0.305622189	0.156584556	3.361844082	1.722430119	0.047855715	0.008264463	Cardiomyocytes I	Cardiomyocytes I	COL6A1	COL6A1	ITGA6	ITGA6	0.447421638	0.68958544	-7.48E-15	-1.19E-15	-4.34E-15	Cardiomyocytes I	Cardiomyocytes I	COL6A1	COL6A1	ITGA6	ITGA6	0.447421638	0.68958544	7.77E-16	0	3.89E-16	Cardiomyocytes I	Cardiomyocytes I	COL6A1	COL6A1	ITGA6	ITGA6	0.447421638	0.68958544	0.305622189	0.156584556	0.174880682	0.555734669	Cardiomyocytes I
189	Cardiomyocytes I	Cardiomyocytes I	COL6A2	COL6A2	ITGA3_ITGB1	ITGA3	0.102123357	0.681496461	0.300810713	0.328353888	3.308917847	3.611892763	0.098772367	0.008264463	Cardiomyocytes I	Cardiomyocytes I	COL6A2	COL6A2	ITGA3_ITGB1	ITGA3	0.102123357	0.681496461	-2.95E-15	1.16E-14	4.32E-15	Cardiomyocytes I	Cardiomyocytes I	COL6A2	COL6A2	ITGA3_ITGB1	ITGB1	0.102123357	0.681496461	-2.33E-15	0	-1.17E-15	Cardiomyocytes I	Cardiomyocytes I	COL6A2	COL6A2	ITGA3_ITGB1	ITGA3	0.102123357	0.681496461	0.300810713	0.328353888	0.174880682	0.642488792	Cardiomyocytes I
190	Cardiomyocytes I	Cardiomyocytes I	COL6A2	COL6A2	ITGA1_ITGB1	ITGA1	0.482305359	0.681496461	0.300810713	0.399181669	3.308917847	4.39099836	0.120078123	0.008264463	Cardiomyocytes I	Cardiomyocytes I	COL6A2	COL6A2	ITGA1_ITGB1	ITGA1	0.482305359	0.681496461	-2.95E-15	9.16E-15	3.11E-15	Cardiomyocytes I	Cardiomyocytes I	COL6A2	COL6A2	ITGA1_ITGB1	ITGB1	0.482305359	0.681496461	-2.33E-15	5.55E-17	-1.14E-15	Cardiomyocytes I	Cardiomyocytes I	COL6A2	COL6A2	ITGA1_ITGB1	ITGA1	0.482305359	0.681496461	0.300810713	0.399181669	0.174880682	0.664596319	Cardiomyocytes I
191	Cardiomyocytes I	Cardiomyocytes I	COL6A2	COL6A2	ITGA9_ITGB1	ITGA9	0.471688574	0.681496461	0.300810713	0.401319365	3.308917847	4.41451301	0.120721164	0.008264463	Cardiomyocytes I	Cardiomyocytes I	COL6A2	COL6A2	ITGA9_ITGB1	ITGA9	0.471688574	0.681496461	-2.95E-15	1.25E-14	4.78E-15	Cardiomyocytes I	Cardiomyocytes I	COL6A2	COL6A2	ITGA9_ITGB1	ITGB1	0.471688574	0.681496461	-2.33E-15	0	-1.17E-15	Cardiomyocytes I	Cardiomyocytes I	COL6A2	COL6A2	ITGA9_ITGB1	ITGA9	0.471688574	0.681496461	0.300810713	0.401319365	0.174880682	0.665191323	Cardiomyocytes I
192	Cardiomyocytes I	Cardiomyocytes I	COL6A2	COL6A2	CD44	CD44	0.117290192	0.681496461	0.300810713	0.04424427	3.308917847	0.486686967	0.01330915	0.008264463	Cardiomyocytes I	Cardiomyocytes I	COL6A2	COL6A2	CD44	CD44	0.117290192	0.681496461	-2.95E-15	9.36E-16	-1.01E-15	Cardiomyocytes I	Cardiomyocytes I	COL6A2	COL6A2	CD44	CD44	0.117290192	0.681496461	-2.33E-15	0	-1.17E-15	Cardiomyocytes I	Cardiomyocytes I	COL6A2	COL6A2	CD44	CD44	0.117290192	0.681496461	0.300810713	0.04424427	0.174880682	0.397474218	Cardiomyocytes I
193	Cardiomyocytes I	Cardiomyocytes I	COL6A2	COL6A2	SDC1	SDC1	0.125884732	0.681496461	0.300810713	0.040268148	3.308917847	0.442949624	0.01211309	0.008264463	Cardiomyocytes I	Cardiomyocytes I	COL6A2	COL6A2	SDC1	SDC1	0.125884732	0.681496461	-2.95E-15	6.27E-16	-1.16E-15	Cardiomyocytes I	Cardiomyocytes I	COL6A2	COL6A2	SDC1	SDC1	0.125884732	0.681496461	-2.33E-15	0	-1.17E-15	Cardiomyocytes I	Cardiomyocytes I	COL6A2	COL6A2	SDC1	SDC1	0.125884732	0.681496461	0.300810713	0.040268148	0.174880682	0.386254722	Cardiomyocytes I
194	Cardiomyocytes I	Cardiomyocytes I	COL6A3	COL6A3	ITGA3_ITGB1	ITGA3	0.102123357	0.477249747	0.191549083	0.328353888	2.107039918	3.611892763	0.062895886	0.008264463	Cardiomyocytes I	Cardiomyocytes I	COL6A3	COL6A3	ITGA3_ITGB1	ITGA3	0.102123357	0.477249747	2.43E-15	1.16E-14	7.01E-15	Cardiomyocytes I	Cardiomyocytes I	COL6A3	COL6A3	ITGA3_ITGB1	ITGB1	0.102123357	0.477249747	1.11E-15	0	5.55E-16	Cardiomyocytes I	Cardiomyocytes I	COL6A3	COL6A3	ITGA3_ITGB1	ITGA3	0.102123357	0.477249747	0.191549083	0.328353888	0.174880682	0.589164877	Cardiomyocytes I
195	Cardiomyocytes I	Cardiomyocytes I	COL6A3	COL6A3	ITGA1_ITGB1	ITGA1	0.482305359	0.477249747	0.191549083	0.399181669	2.107039918	4.39099836	0.076462883	0.008264463	Cardiomyocytes I	Cardiomyocytes I	COL6A3	COL6A3	ITGA1_ITGB1	ITGA1	0.482305359	0.477249747	2.43E-15	9.16E-15	5.80E-15	Cardiomyocytes I	Cardiomyocytes I	COL6A3	COL6A3	ITGA1_ITGB1	ITGB1	0.482305359	0.477249747	1.11E-15	5.55E-17	5.83E-16	Cardiomyocytes I	Cardiomyocytes I	COL6A3	COL6A3	ITGA1_ITGB1	ITGA1	0.482305359	0.477249747	0.191549083	0.399181669	0.174880682	0.612581486	Cardiomyocytes I
196	Cardiomyocytes I	Cardiomyocytes I	COL6A3	COL6A3	ITGA9_ITGB1	ITGA9	0.471688574	0.477249747	0.191549083	0.401319365	2.107039918	4.41451301	0.076872356	0.008264463	Cardiomyocytes I	Cardiomyocytes I	COL6A3	COL6A3	ITGA9_ITGB1	ITGA9	0.471688574	0.477249747	2.43E-15	1.25E-14	7.47E-15	Cardiomyocytes I	Cardiomyocytes I	COL6A3	COL6A3	ITGA9_ITGB1	ITGB1	0.471688574	0.477249747	1.11E-15	0	5.55E-16	Cardiomyocytes I	Cardiomyocytes I	COL6A3	COL6A3	ITGA9_ITGB1	ITGA9	0.471688574	0.477249747	0.191549083	0.401319365	0.174880682	0.613215062	Cardiomyocytes I
197	Cardiomyocytes I	Cardiomyocytes I	COL6A3	COL6A3	CD44	CD44	0.117290192	0.477249747	0.191549083	0.04424427	2.107039918	0.486686967	0.008474949	0.008264463	Cardiomyocytes I	Cardiomyocytes I	COL6A3	COL6A3	CD44	CD44	0.117290192	0.477249747	2.43E-15	9.36E-16	1.68E-15	Cardiomyocytes I	Cardiomyocytes I	COL6A3	COL6A3	CD44	CD44	0.117290192	0.477249747	1.11E-15	0	5.55E-16	Cardiomyocytes I	Cardiomyocytes I	COL6A3	COL6A3	CD44	CD44	0.117290192	0.477249747	0.191549083	0.04424427	0.174880682	0.344869369	Cardiomyocytes I
198	Cardiomyocytes I	Cardiomyocytes I	COL6A3	COL6A3	SDC1	SDC1	0.125884732	0.477249747	0.191549083	0.040268148	2.107039918	0.442949624	0.007713327	0.008264463	Cardiomyocytes I	Cardiomyocytes I	COL6A3	COL6A3	SDC1	SDC1	0.125884732	0.477249747	2.43E-15	6.27E-16	1.53E-15	Cardiomyocytes I	Cardiomyocytes I	COL6A3	COL6A3	SDC1	SDC1	0.125884732	0.477249747	1.11E-15	0	5.55E-16	Cardiomyocytes I	Cardiomyocytes I	COL6A3	COL6A3	SDC1	SDC1	0.125884732	0.477249747	0.191549083	0.040268148	0.174880682	0.334310868	Cardiomyocytes I
199	Cardiomyocytes I	Cardiomyocytes I	TNXB	TNXB	ITGA9_ITGB1	ITGA9	0.471688574	0.577856421	0.238616732	0.401319365	2.624784055	4.41451301	0.095761515	0.008264463	Cardiomyocytes I	Cardiomyocytes I	TNXB	TNXB	ITGA9_ITGB1	ITGA9	0.471688574	0.577856421	-1.05E-16	1.25E-14	6.21E-15	Cardiomyocytes I	Cardiomyocytes I	TNXB	TNXB	ITGAV_ITGB6	ITGAV	0.206268959	0.577856421	5.00E-16	0	2.50E-16	Cardiomyocytes I	Cardiomyocytes I	TNXB	TNXB	ITGA9_ITGB1	ITGA9	0.471688574	0.577856421	0.238616732	0.401319365	0.174880682	0.638925641	Cardiomyocytes I
200	Cardiomyocytes I	Cardiomyocytes I	TNXB	TNXB	ITGAV_ITGB6	ITGB6	0.206268959	0.577856421	0.238616732	0.077157144	2.624784055	0.848728586	0.018410986	0.008264463	Cardiomyocytes I	Cardiomyocytes I	TNXB	TNXB	ITGAV_ITGB6	ITGB6	0.206268959	0.577856421	-1.05E-16	2.12E-15	1.01E-15	Cardiomyocytes I	Cardiomyocytes I	TNXB	TNXB	ITGA9_ITGB1	ITGB1	0.471688574	0.577856421	5.00E-16	0	2.50E-16	Cardiomyocytes I	Cardiomyocytes I	TNXB	TNXB	ITGAV_ITGB6	ITGB6	0.206268959	0.577856421	0.238616732	0.077157144	0.174880682	0.436900093	Cardiomyocytes I
201	Cardiomyocytes I	Cardiomyocytes I	TNXB	TNXB	SDC1	SDC1	0.125884732	0.577856421	0.238616732	0.040268148	2.624784055	0.442949624	0.009608654	0.008264463	Cardiomyocytes I	Cardiomyocytes I	TNXB	TNXB	SDC1	SDC1	0.125884732	0.577856421	-1.05E-16	6.27E-16	2.61E-16	Cardiomyocytes I	Cardiomyocytes I	TNXB	TNXB	SDC1	SDC1	0.125884732	0.577856421	5.00E-16	0	2.50E-16	Cardiomyocytes I	Cardiomyocytes I	TNXB	TNXB	SDC1	SDC1	0.125884732	0.577856421	0.238616732	0.040268148	0.174880682	0.359187074	Cardiomyocytes I
202	Cardiomyocytes I	Cardiomyocytes I	LAMA2	LAMA2	ITGA6_ITGB1	ITGA6	0.447421638	0.71536906	0.31533841	0.391461534	3.468722506	4.306076878	0.123442858	0.008264463	Cardiomyocytes I	Cardiomyocytes I	LAMA2	LAMA2	ITGA6_ITGB1	ITGA6	0.447421638	0.71536906	-7.41E-15	1.13E-14	1.92E-15	Cardiomyocytes I	Cardiomyocytes I	LAMA2	LAMA2	ITGA6_ITGB1	ITGB1	0.447421638	0.71536906	-1.50E-15	0	-7.49E-16	Cardiomyocytes I	Cardiomyocytes I	LAMA2	LAMA2	ITGA6_ITGB1	ITGA6	0.447421638	0.71536906	0.31533841	0.391461534	0.174880682	0.667669403	Cardiomyocytes I
203	Cardiomyocytes I	Cardiomyocytes I	LAMA2	LAMA2	ITGA3_ITGB1	ITGA3	0.102123357	0.71536906	0.31533841	0.328353888	3.468722506	3.611892763	0.103542593	0.008264463	Cardiomyocytes I	Cardiomyocytes I	LAMA2	LAMA2	ITGA3_ITGB1	ITGA3	0.102123357	0.71536906	-7.41E-15	1.16E-14	2.09E-15	Cardiomyocytes I	Cardiomyocytes I	LAMA2	LAMA2	ITGA3_ITGB1	ITGB1	0.102123357	0.71536906	-1.50E-15	0	-7.49E-16	Cardiomyocytes I	Cardiomyocytes I	LAMA2	LAMA2	ITGA3_ITGB1	ITGA3	0.102123357	0.71536906	0.31533841	0.328353888	0.174880682	0.647887249	Cardiomyocytes I
204	Cardiomyocytes I	Cardiomyocytes I	LAMA2	LAMA2	ITGA7_ITGB1	ITGA7	0.840242669	0.71536906	0.31533841	0.548793916	3.468722506	6.036733081	0.173055801	0.008264463	Cardiomyocytes I	Cardiomyocytes I	LAMA2	LAMA2	ITGA7_ITGB1	ITGA7	0.840242669	0.71536906	-7.41E-15	1.80E-14	5.27E-15	Cardiomyocytes I	Cardiomyocytes I	LAMA2	LAMA2	ITGA7_ITGB1	ITGB1	0.840242669	0.71536906	-1.50E-15	0	-7.49E-16	Cardiomyocytes I	Cardiomyocytes I	LAMA2	LAMA2	ITGA7_ITGB1	ITGA7	0.840242669	0.71536906	0.31533841	0.548793916	0.174880682	0.704033728	Cardiomyocytes I
205	Cardiomyocytes I	Cardiomyocytes I	LAMA2	LAMA2	ITGA9_ITGB1	ITGA9	0.471688574	0.71536906	0.31533841	0.401319365	3.468722506	4.41451301	0.12655141	0.008264463	Cardiomyocytes I	Cardiomyocytes I	LAMA2	LAMA2	ITGA9_ITGB1	ITGA9	0.471688574	0.71536906	-7.41E-15	1.25E-14	2.55E-15	Cardiomyocytes I	Cardiomyocytes I	LAMA2	LAMA2	ITGA9_ITGB1	ITGB1	0.471688574	0.71536906	-1.50E-15	0	-7.49E-16	Cardiomyocytes I	Cardiomyocytes I	LAMA2	LAMA2	ITGA9_ITGB1	ITGA9	0.471688574	0.71536906	0.31533841	0.401319365	0.174880682	0.670422821	Cardiomyocytes I
206	Cardiomyocytes I	Cardiomyocytes I	LAMA2	LAMA2	RPSA	RPSA	1	0.71536906	0.31533841	2.253980847	3.468722506	24.79378932	0.710766736	0.008264463	Cardiomyocytes I	Cardiomyocytes I	LAMA2	LAMA2	RPSA	RPSA	1	0.71536906	-7.41E-15	-1.58E-15	-4.49E-15	Cardiomyocytes I	Cardiomyocytes I	LAMA2	LAMA2	RPSA	RPSA	1	0.71536906	-1.50E-15	5.33E-15	1.92E-15	Cardiomyocytes I	Cardiomyocytes I	LAMA2	LAMA2	RPSA	RPSA	1	0.71536906	0.31533841	2.253980847	0.174880682	0.828203159	Cardiomyocytes I
207	Cardiomyocytes I	Cardiomyocytes I	LAMA2	LAMA2	CD44	CD44	0.117290192	0.71536906	0.31533841	0.04424427	3.468722506	0.486686967	0.013951918	0.008264463	Cardiomyocytes I	Cardiomyocytes I	LAMA2	LAMA2	CD44	CD44	0.117290192	0.71536906	-7.41E-15	9.36E-16	-3.24E-15	Cardiomyocytes I	Cardiomyocytes I	LAMA2	LAMA2	CD44	CD44	0.117290192	0.71536906	-1.50E-15	0	-7.49E-16	Cardiomyocytes I	Cardiomyocytes I	LAMA2	LAMA2	CD44	CD44	0.117290192	0.71536906	0.31533841	0.04424427	0.174880682	0.4031354	Cardiomyocytes I
208	Cardiomyocytes I	Cardiomyocytes I	LAMA2	LAMA2	ITGA1	ITGA1	0.482305359	0.71536906	0.31533841	0.172024826	3.468722506	1.892273083	0.054246035	0.008264463	Cardiomyocytes I	Cardiomyocytes I	LAMA2	LAMA2	ITGA1	ITGA1	0.482305359	0.71536906	-7.41E-15	-5.38E-15	-6.40E-15	Cardiomyocytes I	Cardiomyocytes I	LAMA2	LAMA2	ITGA1	ITGA1	0.482305359	0.71536906	-1.50E-15	5.55E-16	-4.72E-16	Cardiomyocytes I	Cardiomyocytes I	LAMA2	LAMA2	ITGA1	ITGA1	0.482305359	0.71536906	0.31533841	0.172024826	0.174880682	0.571148531	Cardiomyocytes I
209	Cardiomyocytes I	Cardiomyocytes I	LAMA2	LAMA2	DAG1	DAG1	0.967644085	0.71536906	0.31533841	0.730144057	3.468722506	8.031584628	0.230242466	0.008264463	Cardiomyocytes I	Cardiomyocytes I	LAMA2	LAMA2	DAG1	DAG1	0.967644085	0.71536906	-7.41E-15	2.24E-14	7.50E-15	Cardiomyocytes I	Cardiomyocytes I	LAMA2	LAMA2	DAG1	DAG1	0.967644085	0.71536906	-1.50E-15	-2.66E-15	-2.08E-15	Cardiomyocytes I	Cardiomyocytes I	LAMA2	LAMA2	DAG1	DAG1	0.967644085	0.71536906	0.31533841	0.730144057	0.174880682	0.732891004	Cardiomyocytes I
210	Cardiomyocytes I	Cardiomyocytes I	COL4A5	COL4A5	ITGA3_ITGB1	ITGA3	0.102123357	0.281597573	0.089011954	0.328353888	0.979131497	3.611892763	0.029227421	0.008264463	Cardiomyocytes I	Cardiomyocytes I	COL4A5	COL4A5	ITGA3_ITGB1	ITGA3	0.102123357	0.281597573	-8.29E-16	1.16E-14	5.38E-15	Cardiomyocytes I	Cardiomyocytes I	COL4A5	COL4A5	ITGA3_ITGB1	ITGB1	0.102123357	0.281597573	0	0	0	Cardiomyocytes I	Cardiomyocytes I	COL4A5	COL4A5	ITGA3_ITGB1	ITGA3	0.102123357	0.281597573	0.089011954	0.328353888	0.174880682	0.494332091	Cardiomyocytes I
211	Cardiomyocytes I	Cardiomyocytes I	COL4A5	COL4A5	ITGA1_ITGB1	ITGA1	0.482305359	0.281597573	0.089011954	0.399181669	0.979131497	4.39099836	0.03553194	0.008264463	Cardiomyocytes I	Cardiomyocytes I	COL4A5	COL4A5	ITGA1_ITGB1	ITGA1	0.482305359	0.281597573	-8.29E-16	9.16E-15	4.17E-15	Cardiomyocytes I	Cardiomyocytes I	COL4A5	COL4A5	ITGA1_ITGB1	ITGB1	0.482305359	0.281597573	0	5.55E-17	2.78E-17	Cardiomyocytes I	Cardiomyocytes I	COL4A5	COL4A5	ITGA1_ITGB1	ITGA1	0.482305359	0.281597573	0.089011954	0.399181669	0.174880682	0.518738652	Cardiomyocytes I
212	Cardiomyocytes I	Cardiomyocytes I	COL4A5	COL4A5	ITGA9_ITGB1	ITGA9	0.471688574	0.281597573	0.089011954	0.401319365	0.979131497	4.41451301	0.035722221	0.008264463	Cardiomyocytes I	Cardiomyocytes I	COL4A5	COL4A5	ITGA9_ITGB1	ITGA9	0.471688574	0.281597573	-8.29E-16	1.25E-14	5.84E-15	Cardiomyocytes I	Cardiomyocytes I	COL4A5	COL4A5	ITGA9_ITGB1	ITGB1	0.471688574	0.281597573	0	0	0	Cardiomyocytes I	Cardiomyocytes I	COL4A5	COL4A5	ITGA9_ITGB1	ITGA9	0.471688574	0.281597573	0.089011954	0.401319365	0.174880682	0.519405294	Cardiomyocytes I
213	Cardiomyocytes I	Cardiomyocytes I	COL4A5	COL4A5	CD44	CD44	0.117290192	0.281597573	0.089011954	0.04424427	0.979131497	0.486686967	0.003938269	0.008264463	Cardiomyocytes I	Cardiomyocytes I	COL4A5	COL4A5	CD44	CD44	0.117290192	0.281597573	-8.29E-16	9.36E-16	5.32E-17	Cardiomyocytes I	Cardiomyocytes I	COL4A5	COL4A5	CD44	CD44	0.117290192	0.281597573	0	0	0	Cardiomyocytes I	Cardiomyocytes I	COL4A5	COL4A5	CD44	CD44	0.117290192	0.281597573	0.089011954	0.04424427	0.174880682	0.264082658	Cardiomyocytes I
214	Cardiomyocytes I	Cardiomyocytes I	COL4A5	COL4A5	SDC1	SDC1	0.125884732	0.281597573	0.089011954	0.040268148	0.979131497	0.442949624	0.003584347	0.008264463	Cardiomyocytes I	Cardiomyocytes I	COL4A5	COL4A5	SDC1	SDC1	0.125884732	0.281597573	-8.29E-16	6.27E-16	-1.01E-16	Cardiomyocytes I	Cardiomyocytes I	COL4A5	COL4A5	SDC1	SDC1	0.125884732	0.281597573	0	0	0	Cardiomyocytes I	Cardiomyocytes I	COL4A5	COL4A5	SDC1	SDC1	0.125884732	0.281597573	0.089011954	0.040268148	0.174880682	0.255034668	Cardiomyocytes I
215	Cardiomyocytes I	Cardiomyocytes I	COL4A5	COL4A5	CD47	CD47	0.776541962	0.281597573	0.089011954	0.366803459	0.979131497	4.034838045	0.032649893	0.008264463	Cardiomyocytes I	Cardiomyocytes I	COL4A5	COL4A5	CD47	CD47	0.776541962	0.281597573	-8.29E-16	-1.38E-15	-1.10E-15	Cardiomyocytes I	Cardiomyocytes I	COL4A5	COL4A5	CD47	CD47	0.776541962	0.281597573	0	-1.94E-15	-9.71E-16	Cardiomyocytes I	Cardiomyocytes I	COL4A5	COL4A5	CD47	CD47	0.776541962	0.281597573	0.089011954	0.366803459	0.174880682	0.508172897	Cardiomyocytes I
216	Cardiomyocytes I	Cardiomyocytes I	COL4A5	COL4A5	CD93	CD93	0.569261881	0.281597573	0.089011954	0.226639428	0.979131497	2.493033707	0.020173618	0.008264463	Cardiomyocytes I	Cardiomyocytes I	COL4A5	COL4A5	CD93	CD93	0.569261881	0.281597573	-8.29E-16	4.69E-15	1.93E-15	Cardiomyocytes I	Cardiomyocytes I	COL4A5	COL4A5	CD93	CD93	0.569261881	0.281597573	0	0	0	Cardiomyocytes I	Cardiomyocytes I	COL4A5	COL4A5	CD93	CD93	0.569261881	0.281597573	0.089011954	0.226639428	0.174880682	0.448177169	Cardiomyocytes I
217	Cardiomyocytes I	Cardiomyocytes I	THBS2	THBS2	ITGA3_ITGB1	ITGA3	0.102123357	0.21132457	0.071308464	0.328353888	0.784393104	3.611892763	0.023414411	0.008264463	Cardiomyocytes I	Cardiomyocytes I	THBS2	THBS2	ITGA3_ITGB1	ITGA3	0.102123357	0.21132457	1.81E-15	1.16E-14	6.70E-15	Cardiomyocytes I	Cardiomyocytes I	THBS2	THBS2	ITGA3_ITGB1	ITGB1	0.102123357	0.21132457	3.05E-16	0	1.53E-16	Cardiomyocytes I	Cardiomyocytes I	THBS2	THBS2	ITGA3_ITGB1	ITGA3	0.102123357	0.21132457	0.071308464	0.328353888	0.174880682	0.466661928	Cardiomyocytes I
218	Cardiomyocytes I	Cardiomyocytes I	THBS2	THBS2	CD36	CD36	1	0.21132457	0.071308464	1.516321388	0.784393104	16.67953527	0.108126549	0.008264463	Cardiomyocytes I	Cardiomyocytes I	THBS2	THBS2	CD36	CD36	1	0.21132457	1.81E-15	1.95E-14	1.07E-14	Cardiomyocytes I	Cardiomyocytes I	THBS2	THBS2	CD36	CD36	1	0.21132457	3.05E-16	4.44E-16	3.75E-16	Cardiomyocytes I	Cardiomyocytes I	THBS2	THBS2	CD36	CD36	1	0.21132457	0.071308464	1.516321388	0.174880682	0.652812475	Cardiomyocytes I
219	Cardiomyocytes I	Cardiomyocytes I	THBS2	THBS2	SDC1	SDC1	0.125884732	0.21132457	0.071308464	0.040268148	0.784393104	0.442949624	0.00287146	0.008264463	Cardiomyocytes I	Cardiomyocytes I	THBS2	THBS2	SDC1	SDC1	0.125884732	0.21132457	1.81E-15	6.27E-16	1.22E-15	Cardiomyocytes I	Cardiomyocytes I	THBS2	THBS2	SDC1	SDC1	0.125884732	0.21132457	3.05E-16	0	1.53E-16	Cardiomyocytes I	Cardiomyocytes I	THBS2	THBS2	SDC1	SDC1	0.125884732	0.21132457	0.071308464	0.040268148	0.174880682	0.234546246	Cardiomyocytes I
220	Cardiomyocytes I	Cardiomyocytes I	THBS2	THBS2	ITGA6	ITGA6	0.447421638	0.21132457	0.071308464	0.156584556	0.784393104	1.722430119	0.011165804	0.008264463	Cardiomyocytes I	Cardiomyocytes I	THBS2	THBS2	ITGA6	ITGA6	0.447421638	0.21132457	1.81E-15	-1.19E-15	3.08E-16	Cardiomyocytes I	Cardiomyocytes I	THBS2	THBS2	ITGA6	ITGA6	0.447421638	0.21132457	3.05E-16	0	1.53E-16	Cardiomyocytes I	Cardiomyocytes I	THBS2	THBS2	ITGA6	ITGA6	0.447421638	0.21132457	0.071308464	0.156584556	0.174880682	0.376648464	Cardiomyocytes I
221	Cardiomyocytes I	Cardiomyocytes I	THBS2	THBS2	CD47	CD47	0.776541962	0.21132457	0.071308464	0.366803459	0.784393104	4.034838045	0.026156191	0.008264463	Cardiomyocytes I	Cardiomyocytes I	THBS2	THBS2	CD47	CD47	0.776541962	0.21132457	1.81E-15	-1.38E-15	2.16E-16	Cardiomyocytes I	Cardiomyocytes I	THBS2	THBS2	CD47	CD47	0.776541962	0.21132457	3.05E-16	-1.94E-15	-8.19E-16	Cardiomyocytes I	Cardiomyocytes I	THBS2	THBS2	CD47	CD47	0.776541962	0.21132457	0.071308464	0.366803459	0.174880682	0.48046412	Cardiomyocytes I
222	Cardiomyocytes I	Cardiomyocytes I	THBS2	THBS2	NOTCH4	NOTCH4	0.31445905	0.21132457	0.071308464	0.103975904	0.784393104	1.143734949	0.007414362	0.008264463	Cardiomyocytes I	Cardiomyocytes I	THBS2	THBS2	NOTCH4	NOTCH4	0.31445905	0.21132457	1.81E-15	1.06E-16	9.59E-16	Cardiomyocytes I	Cardiomyocytes I	THBS2	THBS2	NOTCH4	NOTCH4	0.31445905	0.21132457	3.05E-16	3.05E-16	3.05E-16	Cardiomyocytes I	Cardiomyocytes I	THBS2	THBS2	NOTCH4	NOTCH4	0.31445905	0.21132457	0.071308464	0.103975904	0.174880682	0.329926653	Cardiomyocytes I
223	Cardiomyocytes I	Cardiomyocytes I	THBS2	THBS2	NOTCH3	NOTCH3	0.464105157	0.21132457	0.071308464	0.17142694	0.784393104	1.885696339	0.012224192	0.008264463	Cardiomyocytes I	Cardiomyocytes I	THBS2	THBS2	NOTCH3	NOTCH3	0.464105157	0.21132457	1.81E-15	1.16E-14	6.71E-15	Cardiomyocytes I	Cardiomyocytes I	THBS2	THBS2	NOTCH3	NOTCH3	0.464105157	0.21132457	3.05E-16	-1.11E-15	-4.02E-16	Cardiomyocytes I	Cardiomyocytes I	THBS2	THBS2	NOTCH3	NOTCH3	0.464105157	0.21132457	0.071308464	0.17142694	0.174880682	0.387337496	Cardiomyocytes I
224	Cardiomyocytes I	Cardiomyocytes I	THBS4	THBS4	ITGA3_ITGB1	ITGA3	0.102123357	0.440343782	0.16639618	0.328353888	1.830357978	3.611892763	0.054636833	0.008264463	Cardiomyocytes I	Cardiomyocytes I	THBS4	THBS4	ITGA3_ITGB1	ITGA3	0.102123357	0.440343782	-1.95E-15	1.16E-14	4.82E-15	Cardiomyocytes I	Cardiomyocytes I	THBS4	THBS4	ITGA3_ITGB1	ITGB1	0.102123357	0.440343782	-8.60E-16	0	-4.30E-16	Cardiomyocytes I	Cardiomyocytes I	THBS4	THBS4	ITGA3_ITGB1	ITGA3	0.102123357	0.440343782	0.16639618	0.328353888	0.174880682	0.57202743	Cardiomyocytes I
225	Cardiomyocytes I	Cardiomyocytes I	THBS4	THBS4	CD36	CD36	1	0.440343782	0.16639618	1.516321388	1.830357978	16.67953527	0.252310086	0.008264463	Cardiomyocytes I	Cardiomyocytes I	THBS4	THBS4	CD36	CD36	1	0.440343782	-1.95E-15	1.95E-14	8.78E-15	Cardiomyocytes I	Cardiomyocytes I	THBS4	THBS4	CD36	CD36	1	0.440343782	-8.60E-16	4.44E-16	-2.08E-16	Cardiomyocytes I	Cardiomyocytes I	THBS4	THBS4	CD36	CD36	1	0.440343782	0.16639618	1.516321388	0.174880682	0.741753636	Cardiomyocytes I
226	Cardiomyocytes I	Cardiomyocytes I	THBS4	THBS4	SDC1	SDC1	0.125884732	0.440343782	0.16639618	0.040268148	1.830357978	0.442949624	0.006700466	0.008264463	Cardiomyocytes I	Cardiomyocytes I	THBS4	THBS4	SDC1	SDC1	0.125884732	0.440343782	-1.95E-15	6.27E-16	-6.62E-16	Cardiomyocytes I	Cardiomyocytes I	THBS4	THBS4	SDC1	SDC1	0.125884732	0.440343782	-8.60E-16	0	-4.30E-16	Cardiomyocytes I	Cardiomyocytes I	THBS4	THBS4	SDC1	SDC1	0.125884732	0.440343782	0.16639618	0.040268148	0.174880682	0.3188335	Cardiomyocytes I
227	Cardiomyocytes I	Cardiomyocytes I	THBS4	THBS4	CD47	CD47	0.776541962	0.440343782	0.16639618	0.366803459	1.830357978	4.034838045	0.061034694	0.008264463	Cardiomyocytes I	Cardiomyocytes I	THBS4	THBS4	CD47	CD47	0.776541962	0.440343782	-1.95E-15	-1.38E-15	-1.66E-15	Cardiomyocytes I	Cardiomyocytes I	THBS4	THBS4	CD47	CD47	0.776541962	0.440343782	-8.60E-16	-1.94E-15	-1.40E-15	Cardiomyocytes I	Cardiomyocytes I	THBS4	THBS4	CD47	CD47	0.776541962	0.440343782	0.16639618	0.366803459	0.174880682	0.585524691	Cardiomyocytes I
228	Cardiomyocytes I	Cardiomyocytes I	LAMB2	LAMB2	ITGA6_ITGB1	ITGA6	0.447421638	0.98281092	0.833295386	0.391461534	9.166249247	4.306076878	0.32620309	0.008264463	Cardiomyocytes I	Cardiomyocytes I	LAMB2	LAMB2	ITGA6_ITGB1	ITGA6	0.447421638	0.98281092	-1.91E-14	1.13E-14	-3.90E-15	Cardiomyocytes I	Cardiomyocytes I	LAMB2	LAMB2	ITGA6_ITGB1	ITGB1	0.447421638	0.98281092	-6.11E-15	0	-3.05E-15	Cardiomyocytes I	Cardiomyocytes I	LAMB2	LAMB2	ITGA6_ITGB1	ITGA6	0.447421638	0.98281092	0.833295386	0.391461534	0.174880682	0.765582595	Cardiomyocytes I
229	Cardiomyocytes I	Cardiomyocytes I	LAMB2	LAMB2	ITGA3_ITGB1	ITGA3	0.102123357	0.98281092	0.833295386	0.328353888	9.166249247	3.611892763	0.273615779	0.008264463	Cardiomyocytes I	Cardiomyocytes I	LAMB2	LAMB2	ITGA3_ITGB1	ITGA3	0.102123357	0.98281092	-1.91E-14	1.16E-14	-3.73E-15	Cardiomyocytes I	Cardiomyocytes I	LAMB2	LAMB2	ITGA3_ITGB1	ITGB1	0.102123357	0.98281092	-6.11E-15	0	-3.05E-15	Cardiomyocytes I	Cardiomyocytes I	LAMB2	LAMB2	ITGA3_ITGB1	ITGA3	0.102123357	0.98281092	0.833295386	0.328353888	0.174880682	0.749441558	Cardiomyocytes I
230	Cardiomyocytes I	Cardiomyocytes I	LAMB2	LAMB2	ITGA7_ITGB1	ITGA7	0.840242669	0.98281092	0.833295386	0.548793916	9.166249247	6.036733081	0.457307438	0.008264463	Cardiomyocytes I	Cardiomyocytes I	LAMB2	LAMB2	ITGA7_ITGB1	ITGA7	0.840242669	0.98281092	-1.91E-14	1.80E-14	-5.53E-16	Cardiomyocytes I	Cardiomyocytes I	LAMB2	LAMB2	ITGA7_ITGB1	ITGB1	0.840242669	0.98281092	-6.11E-15	0	-3.05E-15	Cardiomyocytes I	Cardiomyocytes I	LAMB2	LAMB2	ITGA7_ITGB1	ITGA7	0.840242669	0.98281092	0.833295386	0.548793916	0.174880682	0.794530157	Cardiomyocytes I
231	Cardiomyocytes I	Cardiomyocytes I	LAMB2	LAMB2	ITGA9_ITGB1	ITGA9	0.471688574	0.98281092	0.833295386	0.401319365	9.166249247	4.41451301	0.334417575	0.008264463	Cardiomyocytes I	Cardiomyocytes I	LAMB2	LAMB2	ITGA9_ITGB1	ITGA9	0.471688574	0.98281092	-1.91E-14	1.25E-14	-3.27E-15	Cardiomyocytes I	Cardiomyocytes I	LAMB2	LAMB2	ITGA9_ITGB1	ITGB1	0.471688574	0.98281092	-6.11E-15	0	-3.05E-15	Cardiomyocytes I	Cardiomyocytes I	LAMB2	LAMB2	ITGA9_ITGB1	ITGA9	0.471688574	0.98281092	0.833295386	0.401319365	0.174880682	0.767806903	Cardiomyocytes I
232	Cardiomyocytes I	Cardiomyocytes I	LAMB2	LAMB2	RPSA	RPSA	1	0.98281092	0.833295386	2.253980847	9.166249247	24.79378932	1.87823184	0.008264463	Cardiomyocytes I	Cardiomyocytes I	LAMB2	LAMB2	RPSA	RPSA	1	0.98281092	-1.91E-14	-1.58E-15	-1.03E-14	Cardiomyocytes I	Cardiomyocytes I	LAMB2	LAMB2	RPSA	RPSA	1	0.98281092	-6.11E-15	5.33E-15	-3.89E-16	Cardiomyocytes I	Cardiomyocytes I	LAMB2	LAMB2	RPSA	RPSA	1	0.98281092	0.833295386	2.253980847	0.174880682	0.886835477	Cardiomyocytes I
233	Cardiomyocytes I	Cardiomyocytes I	LAMB2	LAMB2	CD44	CD44	0.117290192	0.98281092	0.833295386	0.04424427	9.166249247	0.486686967	0.036868546	0.008264463	Cardiomyocytes I	Cardiomyocytes I	LAMB2	LAMB2	CD44	CD44	0.117290192	0.98281092	-1.91E-14	9.36E-16	-9.06E-15	Cardiomyocytes I	Cardiomyocytes I	LAMB2	LAMB2	CD44	CD44	0.117290192	0.98281092	-6.11E-15	0	-3.05E-15	Cardiomyocytes I	Cardiomyocytes I	LAMB2	LAMB2	CD44	CD44	0.117290192	0.98281092	0.833295386	0.04424427	0.174880682	0.523346287	Cardiomyocytes I
234	Cardiomyocytes I	Cardiomyocytes I	LAMB2	LAMB2	DAG1	DAG1	0.967644085	0.98281092	0.833295386	0.730144057	9.166249247	8.031584628	0.608425674	0.008264463	Cardiomyocytes I	Cardiomyocytes I	LAMB2	LAMB2	DAG1	DAG1	0.967644085	0.98281092	-1.91E-14	2.24E-14	1.68E-15	Cardiomyocytes I	Cardiomyocytes I	LAMB2	LAMB2	DAG1	DAG1	0.967644085	0.98281092	-6.11E-15	-2.66E-15	-4.39E-15	Cardiomyocytes I	Cardiomyocytes I	LAMB2	LAMB2	DAG1	DAG1	0.967644085	0.98281092	0.833295386	0.730144057	0.174880682	0.816859142	Cardiomyocytes I
235	Cardiomyocytes I	Cardiomyocytes I	HSPG2	HSPG2	ITGB1	ITGB1	0.931749242	0.740141557	0.341214736	0.626338512	3.753362101	6.889723637	0.21371593	0.008264463	Cardiomyocytes I	Cardiomyocytes I	HSPG2	HSPG2	ITGB1	ITGB1	0.931749242	0.740141557	-7.84E-15	2.37E-14	7.93E-15	Cardiomyocytes I	Cardiomyocytes I	HSPG2	HSPG2	ITGB1	ITGB1	0.931749242	0.740141557	-7.22E-16	-4.44E-16	-5.83E-16	Cardiomyocytes I	Cardiomyocytes I	HSPG2	HSPG2	ITGB1	ITGB1	0.931749242	0.740141557	0.341214736	0.626338512	0.174880682	0.725537391	Cardiomyocytes I
236	Cardiomyocytes I	Cardiomyocytes I	HSPG2	HSPG2	FGFR1	FGFR1	0.286147624	0.740141557	0.341214736	0.095207094	3.753362101	1.047278036	0.032486064	0.008264463	Cardiomyocytes I	Cardiomyocytes I	HSPG2	HSPG2	FGFR1	FGFR1	0.286147624	0.740141557	-7.84E-15	3.40E-16	-3.75E-15	Cardiomyocytes I	Cardiomyocytes I	HSPG2	HSPG2	FGFR1	FGFR1	0.286147624	0.740141557	-7.22E-16	0	-3.61E-16	Cardiomyocytes I	Cardiomyocytes I	HSPG2	HSPG2	FGFR1	FGFR1	0.286147624	0.740141557	0.341214736	0.095207094	0.174880682	0.507544255	Cardiomyocytes I
237	Cardiomyocytes I	Cardiomyocytes I	HSPG2	HSPG2	SDC1	SDC1	0.125884732	0.740141557	0.341214736	0.040268148	3.753362101	0.442949624	0.013740085	0.008264463	Cardiomyocytes I	Cardiomyocytes I	HSPG2	HSPG2	SDC1	SDC1	0.125884732	0.740141557	-7.84E-15	6.27E-16	-3.61E-15	Cardiomyocytes I	Cardiomyocytes I	HSPG2	HSPG2	SDC1	SDC1	0.125884732	0.740141557	-7.22E-16	0	-3.61E-16	Cardiomyocytes I	Cardiomyocytes I	HSPG2	HSPG2	SDC1	SDC1	0.125884732	0.740141557	0.341214736	0.040268148	0.174880682	0.401296115	Cardiomyocytes I
238	Cardiomyocytes I	Cardiomyocytes I	HSPG2	HSPG2	LRP1	LRP1	0.810920121	0.740141557	0.341214736	0.467038779	3.753362101	5.137426574	0.159360514	0.008264463	Cardiomyocytes I	Cardiomyocytes I	HSPG2	HSPG2	LRP1	LRP1	0.810920121	0.740141557	-7.84E-15	6.21E-15	-8.17E-16	Cardiomyocytes I	Cardiomyocytes I	HSPG2	HSPG2	LRP1	LRP1	0.810920121	0.740141557	-7.22E-16	-1.39E-15	-1.05E-15	Cardiomyocytes I	Cardiomyocytes I	HSPG2	HSPG2	LRP1	LRP1	0.810920121	0.740141557	0.341214736	0.467038779	0.174880682	0.695372558	Cardiomyocytes I
239	Cardiomyocytes I	Cardiomyocytes I	HSPG2	HSPG2	PTPRS	PTPRS	0.420121335	0.740141557	0.341214736	0.146591576	3.753362101	1.612507336	0.050019206	0.008264463	Cardiomyocytes I	Cardiomyocytes I	HSPG2	HSPG2	PTPRS	PTPRS	0.420121335	0.740141557	-7.84E-15	1.59E-15	-3.13E-15	Cardiomyocytes I	Cardiomyocytes I	HSPG2	HSPG2	PTPRS	PTPRS	0.420121335	0.740141557	-7.22E-16	2.78E-16	-2.22E-16	Cardiomyocytes I	Cardiomyocytes I	HSPG2	HSPG2	PTPRS	PTPRS	0.420121335	0.740141557	0.341214736	0.146591576	0.174880682	0.561186117	Cardiomyocytes I
240	Cardiomyocytes I	Cardiomyocytes I	HSPG2	HSPG2	DAG1	DAG1	0.967644085	0.740141557	0.341214736	0.730144057	3.753362101	8.031584628	0.249135912	0.008264463	Cardiomyocytes I	Cardiomyocytes I	HSPG2	HSPG2	DAG1	DAG1	0.967644085	0.740141557	-7.84E-15	2.24E-14	7.29E-15	Cardiomyocytes I	Cardiomyocytes I	HSPG2	HSPG2	DAG1	DAG1	0.967644085	0.740141557	-7.22E-16	-2.66E-15	-1.69E-15	Cardiomyocytes I	Cardiomyocytes I	HSPG2	HSPG2	DAG1	DAG1	0.967644085	0.740141557	0.341214736	0.730144057	0.174880682	0.740539213	Cardiomyocytes I
241	Cardiomyocytes I	Cardiomyocytes I	LAMB3	LAMB3	ITGA6_ITGB1	ITGA6	0.447421638	0.210819009	0.065952083	0.391461534	0.725472912	4.306076878	0.025817704	0.008264463	Cardiomyocytes I	Cardiomyocytes I	LAMB3	LAMB3	ITGA6_ITGB1	ITGA6	0.447421638	0.210819009	-6.57E-16	1.13E-14	5.30E-15	Cardiomyocytes I	Cardiomyocytes I	LAMB3	LAMB3	ITGA6_ITGB1	ITGB1	0.447421638	0.210819009	0	0	0	Cardiomyocytes I	Cardiomyocytes I	LAMB3	LAMB3	ITGA6_ITGB1	ITGA6	0.447421638	0.210819009	0.065952083	0.391461534	0.174880682	0.478838633	Cardiomyocytes I
242	Cardiomyocytes I	Cardiomyocytes I	LAMB3	LAMB3	ITGA3_ITGB1	ITGA3	0.102123357	0.210819009	0.065952083	0.328353888	0.725472912	3.611892763	0.021655623	0.008264463	Cardiomyocytes I	Cardiomyocytes I	LAMB3	LAMB3	ITGA3_ITGB1	ITGA3	0.102123357	0.210819009	-6.57E-16	1.16E-14	5.47E-15	Cardiomyocytes I	Cardiomyocytes I	LAMB3	LAMB3	ITGA3_ITGB1	ITGB1	0.102123357	0.210819009	0	0	0	Cardiomyocytes I	Cardiomyocytes I	LAMB3	LAMB3	ITGA3_ITGB1	ITGA3	0.102123357	0.210819009	0.065952083	0.328353888	0.174880682	0.456958364	Cardiomyocytes I
243	Cardiomyocytes I	Cardiomyocytes I	LAMB3	LAMB3	ITGA7_ITGB1	ITGA7	0.840242669	0.210819009	0.065952083	0.548793916	0.725472912	6.036733081	0.036194102	0.008264463	Cardiomyocytes I	Cardiomyocytes I	LAMB3	LAMB3	ITGA7_ITGB1	ITGA7	0.840242669	0.210819009	-6.57E-16	1.80E-14	8.65E-15	Cardiomyocytes I	Cardiomyocytes I	LAMB3	LAMB3	ITGA7_ITGB1	ITGB1	0.840242669	0.210819009	0	0	0	Cardiomyocytes I	Cardiomyocytes I	LAMB3	LAMB3	ITGA7_ITGB1	ITGA7	0.840242669	0.210819009	0.065952083	0.548793916	0.174880682	0.521043014	Cardiomyocytes I
244	Cardiomyocytes I	Cardiomyocytes I	LAMB3	LAMB3	ITGA9_ITGB1	ITGA9	0.471688574	0.210819009	0.065952083	0.401319365	0.725472912	4.41451301	0.026467848	0.008264463	Cardiomyocytes I	Cardiomyocytes I	LAMB3	LAMB3	ITGA9_ITGB1	ITGA9	0.471688574	0.210819009	-6.57E-16	1.25E-14	5.93E-15	Cardiomyocytes I	Cardiomyocytes I	LAMB3	LAMB3	ITGA9_ITGB1	ITGB1	0.471688574	0.210819009	0	0	0	Cardiomyocytes I	Cardiomyocytes I	LAMB3	LAMB3	ITGA9_ITGB1	ITGA9	0.471688574	0.210819009	0.065952083	0.401319365	0.174880682	0.481942625	Cardiomyocytes I
245	Cardiomyocytes I	Cardiomyocytes I	LAMB3	LAMB3	CD44	CD44	0.117290192	0.210819009	0.065952083	0.04424427	0.725472912	0.486686967	0.002918002	0.008264463	Cardiomyocytes I	Cardiomyocytes I	LAMB3	LAMB3	CD44	CD44	0.117290192	0.210819009	-6.57E-16	9.36E-16	1.40E-16	Cardiomyocytes I	Cardiomyocytes I	LAMB3	LAMB3	CD44	CD44	0.117290192	0.210819009	0	0	0	Cardiomyocytes I	Cardiomyocytes I	LAMB3	LAMB3	CD44	CD44	0.117290192	0.210819009	0.065952083	0.04424427	0.174880682	0.235992648	Cardiomyocytes I
246	Cardiomyocytes I	Cardiomyocytes I	LAMB3	LAMB3	DAG1	DAG1	0.967644085	0.210819009	0.065952083	0.730144057	0.725472912	8.031584628	0.048154521	0.008264463	Cardiomyocytes I	Cardiomyocytes I	LAMB3	LAMB3	DAG1	DAG1	0.967644085	0.210819009	-6.57E-16	2.24E-14	1.09E-14	Cardiomyocytes I	Cardiomyocytes I	LAMB3	LAMB3	DAG1	DAG1	0.967644085	0.210819009	0	-2.66E-15	-1.33E-15	Cardiomyocytes I	Cardiomyocytes I	LAMB3	LAMB3	DAG1	DAG1	0.967644085	0.210819009	0.065952083	0.730144057	0.174880682	0.556502929	Cardiomyocytes I
247	Cardiomyocytes I	Cardiomyocytes I	LAMA4	LAMA4	ITGA6_ITGB1	ITGA6	0.447421638	0.592517695	0.235069132	0.391461534	2.585760455	4.306076878	0.092020523	0.008264463	Cardiomyocytes I	Cardiomyocytes I	LAMA4	LAMA4	ITGA6_ITGB1	ITGA6	0.447421638	0.592517695	8.33E-15	1.13E-14	9.80E-15	Cardiomyocytes I	Cardiomyocytes I	LAMA4	LAMA4	ITGA6_ITGB1	ITGB1	0.447421638	0.592517695	3.22E-15	0	1.61E-15	Cardiomyocytes I	Cardiomyocytes I	LAMA4	LAMA4	ITGA6_ITGB1	ITGA6	0.447421638	0.592517695	0.235069132	0.391461534	0.174880682	0.63431643	Cardiomyocytes I
248	Cardiomyocytes I	Cardiomyocytes I	LAMA4	LAMA4	ITGA3_ITGB1	ITGA3	0.102123357	0.592517695	0.235069132	0.328353888	2.585760455	3.611892763	0.077185863	0.008264463	Cardiomyocytes I	Cardiomyocytes I	LAMA4	LAMA4	ITGA3_ITGB1	ITGA3	0.102123357	0.592517695	8.33E-15	1.16E-14	9.96E-15	Cardiomyocytes I	Cardiomyocytes I	LAMA4	LAMA4	ITGA3_ITGB1	ITGB1	0.102123357	0.592517695	3.22E-15	0	1.61E-15	Cardiomyocytes I	Cardiomyocytes I	LAMA4	LAMA4	ITGA3_ITGB1	ITGA3	0.102123357	0.592517695	0.235069132	0.328353888	0.174880682	0.613697615	Cardiomyocytes I
249	Cardiomyocytes I	Cardiomyocytes I	LAMA4	LAMA4	ITGA7_ITGB1	ITGA7	0.840242669	0.592517695	0.235069132	0.548793916	2.585760455	6.036733081	0.12900451	0.008264463	Cardiomyocytes I	Cardiomyocytes I	LAMA4	LAMA4	ITGA7_ITGB1	ITGA7	0.840242669	0.592517695	8.33E-15	1.80E-14	1.31E-14	Cardiomyocytes I	Cardiomyocytes I	LAMA4	LAMA4	ITGA7_ITGB1	ITGB1	0.840242669	0.592517695	3.22E-15	0	1.61E-15	Cardiomyocytes I	Cardiomyocytes I	LAMA4	LAMA4	ITGA7_ITGB1	ITGA7	0.840242669	0.592517695	0.235069132	0.548793916	0.174880682	0.672540379	Cardiomyocytes I
250	Cardiomyocytes I	Cardiomyocytes I	LAMA4	LAMA4	ITGA9_ITGB1	ITGA9	0.471688574	0.592517695	0.235069132	0.401319365	2.585760455	4.41451301	0.094337795	0.008264463	Cardiomyocytes I	Cardiomyocytes I	LAMA4	LAMA4	ITGA9_ITGB1	ITGA9	0.471688574	0.592517695	8.33E-15	1.25E-14	1.04E-14	Cardiomyocytes I	Cardiomyocytes I	LAMA4	LAMA4	ITGA9_ITGB1	ITGB1	0.471688574	0.592517695	3.22E-15	0	1.61E-15	Cardiomyocytes I	Cardiomyocytes I	LAMA4	LAMA4	ITGA9_ITGB1	ITGA9	0.471688574	0.592517695	0.235069132	0.401319365	0.174880682	0.637196026	Cardiomyocytes I
251	Cardiomyocytes I	Cardiomyocytes I	LAMA4	LAMA4	CD44	CD44	0.117290192	0.592517695	0.235069132	0.04424427	2.585760455	0.486686967	0.010400462	0.008264463	Cardiomyocytes I	Cardiomyocytes I	LAMA4	LAMA4	CD44	CD44	0.117290192	0.592517695	8.33E-15	9.36E-16	4.63E-15	Cardiomyocytes I	Cardiomyocytes I	LAMA4	LAMA4	CD44	CD44	0.117290192	0.592517695	3.22E-15	0	1.61E-15	Cardiomyocytes I	Cardiomyocytes I	LAMA4	LAMA4	CD44	CD44	0.117290192	0.592517695	0.235069132	0.04424427	0.174880682	0.368350164	Cardiomyocytes I
252	Cardiomyocytes I	Cardiomyocytes I	LAMA4	LAMA4	DAG1	DAG1	0.967644085	0.592517695	0.235069132	0.730144057	2.585760455	8.031584628	0.17163433	0.008264463	Cardiomyocytes I	Cardiomyocytes I	LAMA4	LAMA4	DAG1	DAG1	0.967644085	0.592517695	8.33E-15	2.24E-14	1.54E-14	Cardiomyocytes I	Cardiomyocytes I	LAMA4	LAMA4	DAG1	DAG1	0.967644085	0.592517695	3.22E-15	-2.66E-15	2.78E-16	Cardiomyocytes I	Cardiomyocytes I	LAMA4	LAMA4	DAG1	DAG1	0.967644085	0.592517695	0.235069132	0.730144057	0.174880682	0.703173701	Cardiomyocytes I
253	Cardiomyocytes I	Cardiomyocytes I	FGF16	FGF16	FGFR1	FGFR1	0.286147624	0.178968655	0.053858535	0.095207094	0.592443887	1.047278036	0.005127715	0.008264463	Cardiomyocytes I	Cardiomyocytes I	FGF16	FGF16	FGFR1	FGFR1	0.286147624	0.178968655	7.88E-17	3.40E-16	2.09E-16	Cardiomyocytes I	Cardiomyocytes I	FGF16	FGF16	FGFR1	FGFR1	0.286147624	0.178968655	3.05E-16	0	1.53E-16	Cardiomyocytes I	Cardiomyocytes I	FGF16	FGF16	FGFR1	FGFR1	0.286147624	0.178968655	0.053858535	0.095207094	0.174880682	0.290512505	Cardiomyocytes I
254	Cardiomyocytes I	Cardiomyocytes I	NTN1	NTN1	MCAM	MCAM	0.351870576	0.633973711	0.266266817	0.123996375	2.928934987	1.363960124	0.03301612	0.008264463	Cardiomyocytes I	Cardiomyocytes I	NTN1	NTN1	MCAM	MCAM	0.351870576	0.633973711	3.44E-15	-5.51E-15	-1.03E-15	Cardiomyocytes I	Cardiomyocytes I	NTN1	NTN1	MCAM	MCAM	0.351870576	0.633973711	7.77E-16	0	3.89E-16	Cardiomyocytes I	Cardiomyocytes I	NTN1	NTN1	MCAM	MCAM	0.351870576	0.633973711	0.266266817	0.123996375	0.174880682	0.509566753	Cardiomyocytes I
255	Cardiomyocytes I	Cardiomyocytes I	NTN1	NTN1	UNC5B	UNC5B	0.258847321	0.633973711	0.266266817	0.082988399	2.928934987	0.912872393	0.022097057	0.008264463	Cardiomyocytes I	Cardiomyocytes I	NTN1	NTN1	UNC5B	UNC5B	0.258847321	0.633973711	3.44E-15	8.82E-16	2.16E-15	Cardiomyocytes I	Cardiomyocytes I	NTN1	NTN1	UNC5B	UNC5B	0.258847321	0.633973711	7.77E-16	3.05E-16	5.41E-16	Cardiomyocytes I	Cardiomyocytes I	NTN1	NTN1	UNC5B	UNC5B	0.258847321	0.633973711	0.266266817	0.082988399	0.174880682	0.45946315	Cardiomyocytes I
256	Cardiomyocytes I	Cardiomyocytes I	NTN1	NTN1	NEO1	NEO1	0.448938322	0.633973711	0.266266817	0.158889369	2.928934987	1.747783057	0.042306966	0.008264463	Cardiomyocytes I	Cardiomyocytes I	NTN1	NTN1	NEO1	NEO1	0.448938322	0.633973711	3.44E-15	-2.52E-16	1.59E-15	Cardiomyocytes I	Cardiomyocytes I	NTN1	NTN1	NEO1	NEO1	0.448938322	0.633973711	7.77E-16	0	3.89E-16	Cardiomyocytes I	Cardiomyocytes I	NTN1	NTN1	NEO1	NEO1	0.448938322	0.633973711	0.266266817	0.158889369	0.174880682	0.54047365	Cardiomyocytes I
257	Cardiomyocytes I	Cardiomyocytes I	PDGFB	PDGFB	PDGFRA_PDGFRB	PDGFRA	0.403943377	0.406976744	0.142937455	0.202974545	1.572312009	2.232719992	0.029012665	0.008264463	Cardiomyocytes I	Cardiomyocytes I	PDGFB	PDGFB	PDGFRA_PDGFRB	PDGFRB	0.403943377	0.406976744	-6.44E-16	-2.22E-15	-1.43E-15	Cardiomyocytes I	Cardiomyocytes I	PDGFB	PDGFB	PDGFRA_PDGFRB	PDGFRA	0.403943377	0.406976744	2.78E-16	7.63E-16	5.20E-16	Cardiomyocytes I	Cardiomyocytes I	PDGFB	PDGFB	PDGFRA_PDGFRB	PDGFRA	0.403943377	0.406976744	0.142937455	0.202974545	0.174880682	0.493410368	Cardiomyocytes I
258	Cardiomyocytes I	Cardiomyocytes I	PDGFB	PDGFB	ITGAV	ITGAV	0.263902932	0.406976744	0.142937455	0.089857171	1.572312009	0.988428878	0.012843955	0.008264463	Cardiomyocytes I	Cardiomyocytes I	PDGFB	PDGFB	ITGAV	ITGAV	0.263902932	0.406976744	-6.44E-16	3.87E-15	1.61E-15	Cardiomyocytes I	Cardiomyocytes I	PDGFB	PDGFB	ITGAV	ITGAV	0.263902932	0.406976744	2.78E-16	0	1.39E-16	Cardiomyocytes I	Cardiomyocytes I	PDGFB	PDGFB	ITGAV	ITGAV	0.263902932	0.406976744	0.142937455	0.089857171	0.174880682	0.393221766	Cardiomyocytes I
259	Cardiomyocytes I	Cardiomyocytes I	PDGFB	PDGFB	S1PR1	S1PR1	0.342770475	0.406976744	0.142937455	0.115054016	1.572312009	1.265594174	0.016445528	0.008264463	Cardiomyocytes I	Cardiomyocytes I	PDGFB	PDGFB	S1PR1	S1PR1	0.342770475	0.406976744	-6.44E-16	1.00E-15	1.80E-16	Cardiomyocytes I	Cardiomyocytes I	PDGFB	PDGFB	S1PR1	S1PR1	0.342770475	0.406976744	2.78E-16	-5.83E-16	-1.53E-16	Cardiomyocytes I	Cardiomyocytes I	PDGFB	PDGFB	S1PR1	S1PR1	0.342770475	0.406976744	0.142937455	0.115054016	0.174880682	0.423066048	Cardiomyocytes I
260	Cardiomyocytes I	Cardiomyocytes I	PDGFB	PDGFB	LRP1	LRP1	0.810920121	0.406976744	0.142937455	0.467038779	1.572312009	5.137426574	0.066757335	0.008264463	Cardiomyocytes I	Cardiomyocytes I	PDGFB	PDGFB	LRP1	LRP1	0.810920121	0.406976744	-6.44E-16	6.21E-15	2.78E-15	Cardiomyocytes I	Cardiomyocytes I	PDGFB	PDGFB	LRP1	LRP1	0.810920121	0.406976744	2.78E-16	-1.39E-15	-5.55E-16	Cardiomyocytes I	Cardiomyocytes I	PDGFB	PDGFB	LRP1	LRP1	0.810920121	0.406976744	0.142937455	0.467038779	0.174880682	0.596356313	Cardiomyocytes I
261	Cardiomyocytes I	Cardiomyocytes I	TGFB1	TGFB1	ITGAV_ITGB6	ITGB6	0.206268959	0.484327604	0.173524011	0.077157144	1.908764116	0.848728586	0.013388617	0.008264463	Cardiomyocytes I	Cardiomyocytes I	TGFB1	TGFB1	ITGAV_ITGB6	ITGB6	0.206268959	0.484327604	1.75E-16	2.12E-15	1.15E-15	Cardiomyocytes I	Cardiomyocytes I	TGFB1	TGFB1	ITGAV_ITGB6	ITGAV	0.206268959	0.484327604	-5.55E-16	0	-2.78E-16	Cardiomyocytes I	Cardiomyocytes I	TGFB1	TGFB1	ITGAV_ITGB6	ITGB6	0.206268959	0.484327604	0.173524011	0.077157144	0.174880682	0.398187282	Cardiomyocytes I
262	Cardiomyocytes I	Cardiomyocytes I	TGFB1	TGFB1	ACVR1B_TGFBR2	ACVR1B	0.150151668	0.484327604	0.173524011	0.100043333	1.908764116	1.10047666	0.01735992	0.008264463	Cardiomyocytes I	Cardiomyocytes I	TGFB1	TGFB1	ACVR1B_TGFBR2	TGFBR2	0.150151668	0.484327604	1.75E-16	-7.52E-16	-2.89E-16	Cardiomyocytes I	Cardiomyocytes I	TGFB1	TGFB1	ACVR1B_TGFBR2	ACVR1B	0.150151668	0.484327604	-5.55E-16	0	-2.78E-16	Cardiomyocytes I	Cardiomyocytes I	TGFB1	TGFB1	ACVR1B_TGFBR2	ACVR1B	0.150151668	0.484327604	0.173524011	0.100043333	0.174880682	0.429683097	Cardiomyocytes I
263	Cardiomyocytes I	Cardiomyocytes I	TGFB1	TGFB1	TGFBR1_TGFBR2	TGFBR1	0.164812942	0.484327604	0.173524011	0.103469336	1.908764116	1.138162693	0.017954414	0.008264463	Cardiomyocytes I	Cardiomyocytes I	TGFB1	TGFB1	TGFBR1_TGFBR2	TGFBR2	0.164812942	0.484327604	1.75E-16	-3.05E-16	-6.53E-17	Cardiomyocytes I	Cardiomyocytes I	TGFB1	TGFB1	TGFBR1_TGFBR2	TGFBR1	0.164812942	0.484327604	-5.55E-16	0	-2.78E-16	Cardiomyocytes I	Cardiomyocytes I	TGFB1	TGFB1	TGFBR1_TGFBR2	TGFBR1	0.164812942	0.484327604	0.173524011	0.103469336	0.174880682	0.433813629	Cardiomyocytes I
264	Cardiomyocytes I	Cardiomyocytes I	TGFB1	TGFB1	ACVR1_TGFBR1_TGFBR2	ACVR1	0.159757331	0.484327604	0.173524011	0.085188008	1.908764116	0.937068092	0.014782165	0.008264463	Cardiomyocytes I	Cardiomyocytes I	TGFB1	TGFB1	ACVR1_TGFBR1_TGFBR2	TGFBR2	0.159757331	0.484327604	1.75E-16	-4.46E-16	-1.36E-16	Cardiomyocytes I	Cardiomyocytes I	TGFB1	TGFB1	ACVR1_TGFBR1_TGFBR2	TGFBR1	0.159757331	0.484327604	-5.55E-16	0	-2.78E-16	Cardiomyocytes I	Cardiomyocytes I	TGFB1	TGFB1	ACVR1_TGFBR1_TGFBR2	ACVR1	0.159757331	0.484327604	0.173524011	0.085188008	0.174880682	0.410108807	Cardiomyocytes I
265	Cardiomyocytes I	Cardiomyocytes I	TGFB1	TGFB1	ACVR1_TGFBR2	ACVR1	0.159757331	0.484327604	0.173524011	0.102297215	1.908764116	1.125269368	0.017751023	0.008264463	Cardiomyocytes I	Cardiomyocytes I	TGFB1	TGFB1	ACVR1_TGFBR2	TGFBR2	0.159757331	0.484327604	1.75E-16	-7.54E-16	-2.90E-16	Cardiomyocytes I	Cardiomyocytes I	TGFB1	TGFB1	ACVR1_TGFBR2	ACVR1	0.159757331	0.484327604	-5.55E-16	0	-2.78E-16	Cardiomyocytes I	Cardiomyocytes I	TGFB1	TGFB1	ACVR1_TGFBR2	ACVR1	0.159757331	0.484327604	0.173524011	0.102297215	0.174880682	0.432415009	Cardiomyocytes I
266	Cardiomyocytes I	Cardiomyocytes I	TGFB1	TGFB1	ITGB1	ITGB1	0.931749242	0.484327604	0.173524011	0.626338512	1.908764116	6.889723637	0.108684771	0.008264463	Cardiomyocytes I	Cardiomyocytes I	TGFB1	TGFB1	ITGB1	ITGB1	0.931749242	0.484327604	1.75E-16	2.37E-14	1.19E-14	Cardiomyocytes I	Cardiomyocytes I	TGFB1	TGFB1	ITGB1	ITGB1	0.931749242	0.484327604	-5.55E-16	-4.44E-16	-5.00E-16	Cardiomyocytes I	Cardiomyocytes I	TGFB1	TGFB1	ITGB1	ITGB1	0.931749242	0.484327604	0.173524011	0.626338512	0.174880682	0.653395796	Cardiomyocytes I
267	Cardiomyocytes I	Cardiomyocytes I	TGFB1	TGFB1	ITGB5	ITGB5	0.761880688	0.484327604	0.173524011	0.368612556	1.908764116	4.054738117	0.063963129	0.008264463	Cardiomyocytes I	Cardiomyocytes I	TGFB1	TGFB1	ITGB5	ITGB5	0.761880688	0.484327604	1.75E-16	-2.45E-15	-1.14E-15	Cardiomyocytes I	Cardiomyocytes I	TGFB1	TGFB1	ITGB5	ITGB5	0.761880688	0.484327604	-5.55E-16	7.22E-16	8.33E-17	Cardiomyocytes I	Cardiomyocytes I	TGFB1	TGFB1	ITGB5	ITGB5	0.761880688	0.484327604	0.173524011	0.368612556	0.174880682	0.591199708	Cardiomyocytes I
268	Cardiomyocytes I	Cardiomyocytes I	TGFB1	TGFB1	SDC2	SDC2	0.521233569	0.484327604	0.173524011	0.195584629	1.908764116	2.151430924	0.033938629	0.008264463	Cardiomyocytes I	Cardiomyocytes I	TGFB1	TGFB1	SDC2	SDC2	0.521233569	0.484327604	1.75E-16	1.34E-15	7.55E-16	Cardiomyocytes I	Cardiomyocytes I	TGFB1	TGFB1	SDC2	SDC2	0.521233569	0.484327604	-5.55E-16	0	-2.78E-16	Cardiomyocytes I	Cardiomyocytes I	TGFB1	TGFB1	SDC2	SDC2	0.521233569	0.484327604	0.173524011	0.195584629	0.174880682	0.513009726	Cardiomyocytes I
269	Cardiomyocytes I	Cardiomyocytes I	TGFB1	TGFB1	ACVRL1	ACVRL1	0.329625885	0.484327604	0.173524011	0.110753956	1.908764116	1.218293511	0.019218471	0.008264463	Cardiomyocytes I	Cardiomyocytes I	TGFB1	TGFB1	ACVRL1	ACVRL1	0.329625885	0.484327604	1.75E-16	2.56E-15	1.37E-15	Cardiomyocytes I	Cardiomyocytes I	TGFB1	TGFB1	ACVRL1	ACVRL1	0.329625885	0.484327604	-5.55E-16	0	-2.78E-16	Cardiomyocytes I	Cardiomyocytes I	TGFB1	TGFB1	ACVRL1	ACVRL1	0.329625885	0.484327604	0.173524011	0.110753956	0.174880682	0.442187133	Cardiomyocytes I
270	Cardiomyocytes I	Cardiomyocytes I	TGFB1	TGFB1	TGFBR3	TGFBR3	0.394843276	0.484327604	0.173524011	0.13593227	1.908764116	1.495254975	0.023587513	0.008264463	Cardiomyocytes I	Cardiomyocytes I	TGFB1	TGFB1	TGFBR3	TGFBR3	0.394843276	0.484327604	1.75E-16	6.53E-16	4.14E-16	Cardiomyocytes I	Cardiomyocytes I	TGFB1	TGFB1	TGFBR3	TGFBR3	0.394843276	0.484327604	-5.55E-16	0	-2.78E-16	Cardiomyocytes I	Cardiomyocytes I	TGFB1	TGFB1	TGFBR3	TGFBR3	0.394843276	0.484327604	0.173524011	0.13593227	0.174880682	0.467578665	Cardiomyocytes I
271	Cardiomyocytes I	Cardiomyocytes I	TGFB1	TGFB1	VASN	VASN	0.188574317	0.484327604	0.173524011	0.058922171	1.908764116	0.648143886	0.010224412	0.008264463	Cardiomyocytes I	Cardiomyocytes I	TGFB1	TGFB1	VASN	VASN	0.188574317	0.484327604	1.75E-16	2.43E-15	1.30E-15	Cardiomyocytes I	Cardiomyocytes I	TGFB1	TGFB1	VASN	VASN	0.188574317	0.484327604	-5.55E-16	0	-2.78E-16	Cardiomyocytes I	Cardiomyocytes I	TGFB1	TGFB1	VASN	VASN	0.188574317	0.484327604	0.173524011	0.058922171	0.174880682	0.366366338	Cardiomyocytes I
272	Cardiomyocytes I	Cardiomyocytes I	NPPA	NPPA	NPR1	NPR1	0.15065723	0.775025278	0.760678804	0.043426423	8.367466841	0.47769065	0.033033559	0.008264463	Cardiomyocytes I	Cardiomyocytes I	NPPA	NPPA	NPR1	NPR1	0.15065723	0.775025278	4.53E-15	3.60E-16	2.44E-15	Cardiomyocytes I	Cardiomyocytes I	NPPA	NPPA	NPR1	NPR1	0.15065723	0.775025278	-1.04E-14	0	-5.22E-15	Cardiomyocytes I	Cardiomyocytes I	NPPA	NPPA	NPR1	NPR1	0.15065723	0.775025278	0.760678804	0.043426423	0.174880682	0.509632737	Cardiomyocytes I
273	Cardiomyocytes I	Cardiomyocytes I	NPPA	NPPA	NPR2	NPR2	0.361476239	0.775025278	0.760678804	0.122161445	8.367466841	1.343775897	0.092925622	0.008264463	Cardiomyocytes I	Cardiomyocytes I	NPPA	NPPA	NPR2	NPR2	0.361476239	0.775025278	4.53E-15	4.84E-15	4.68E-15	Cardiomyocytes I	Cardiomyocytes I	NPPA	NPPA	NPR2	NPR2	0.361476239	0.775025278	-1.04E-14	-3.05E-16	-5.37E-15	Cardiomyocytes I	Cardiomyocytes I	NPPA	NPPA	NPR2	NPR2	0.361476239	0.775025278	0.760678804	0.122161445	0.174880682	0.635450864	Cardiomyocytes I
274	Cardiomyocytes I	Cardiomyocytes I	AVP	AVP	RAMP2	RAMP2	0.817997978	0.188574317	0.060663956	0.42048452	0.667303515	4.62532972	0.025508254	0.008264463	Cardiomyocytes I	Cardiomyocytes I	AVP	AVP	RAMP2	RAMP2	0.817997978	0.188574317	-4.42E-16	-1.08E-14	-5.60E-15	Cardiomyocytes I	Cardiomyocytes I	AVP	AVP	RAMP2	RAMP2	0.817997978	0.188574317	-3.05E-16	-9.44E-16	-6.25E-16	Cardiomyocytes I	Cardiomyocytes I	AVP	AVP	RAMP2	RAMP2	0.817997978	0.188574317	0.060663956	0.42048452	0.174880682	0.477334237	Cardiomyocytes I
275	Cardiomyocytes I	Cardiomyocytes I	AVP	AVP	RAMP3	RAMP3	0.109201213	0.188574317	0.060663956	0.032424009	0.667303515	0.356664096	0.001966969	0.008264463	Cardiomyocytes I	Cardiomyocytes I	AVP	AVP	RAMP3	RAMP3	0.109201213	0.188574317	-4.42E-16	-3.20E-16	-3.81E-16	Cardiomyocytes I	Cardiomyocytes I	AVP	AVP	RAMP3	RAMP3	0.109201213	0.188574317	-3.05E-16	0	-1.53E-16	Cardiomyocytes I	Cardiomyocytes I	AVP	AVP	RAMP3	RAMP3	0.109201213	0.188574317	0.060663956	0.032424009	0.174880682	0.202300219	Cardiomyocytes I
276	Cardiomyocytes I	Cardiomyocytes I	AVP	AVP	LDLR	LDLR	0.119312437	0.188574317	0.060663956	0.03747265	0.667303515	0.412199148	0.002273239	0.008264463	Cardiomyocytes I	Cardiomyocytes I	AVP	AVP	LDLR	LDLR	0.119312437	0.188574317	-4.42E-16	8.37E-16	1.98E-16	Cardiomyocytes I	Cardiomyocytes I	AVP	AVP	LDLR	LDLR	0.119312437	0.188574317	-3.05E-16	-3.12E-16	-3.09E-16	Cardiomyocytes I	Cardiomyocytes I	AVP	AVP	LDLR	LDLR	0.119312437	0.188574317	0.060663956	0.03747265	0.174880682	0.214228405	Cardiomyocytes I
277	Cardiomyocytes I	Cardiomyocytes I	AVP	AVP	ADCYAP1R1	ADCYAP1R1	0.103134479	0.188574317	0.060663956	0.030469215	0.667303515	0.335161368	0.001848383	0.008264463	Cardiomyocytes I	Cardiomyocytes I	AVP	AVP	ADCYAP1R1	ADCYAP1R1	0.103134479	0.188574317	-4.42E-16	-4.07E-16	-4.25E-16	Cardiomyocytes I	Cardiomyocytes I	AVP	AVP	ADCYAP1R1	ADCYAP1R1	0.103134479	0.188574317	-3.05E-16	-3.12E-16	-3.09E-16	Cardiomyocytes I	Cardiomyocytes I	AVP	AVP	ADCYAP1R1	ADCYAP1R1	0.103134479	0.188574317	0.060663956	0.030469215	0.174880682	0.197329298	Cardiomyocytes I
278	Cardiomyocytes I	Cardiomyocytes I	IGF2	IGF2	INSR	INSR	0.544489383	0.154196158	0.052978042	0.203027492	0.582758459	2.233302411	0.010755999	0.008264463	Cardiomyocytes I	Cardiomyocytes I	IGF2	IGF2	INSR	INSR	0.544489383	0.154196158	6.17E-16	-1.68E-15	-5.31E-16	Cardiomyocytes I	Cardiomyocytes I	IGF2	IGF2	INSR	INSR	0.544489383	0.154196158	0	1.36E-15	6.80E-16	Cardiomyocytes I	Cardiomyocytes I	IGF2	IGF2	INSR	INSR	0.544489383	0.154196158	0.052978042	0.203027492	0.174880682	0.37226913	Cardiomyocytes I
279	Cardiomyocytes I	Cardiomyocytes I	IGF2	IGF2	IGF1R	IGF1R	0.210313448	0.154196158	0.052978042	0.065923329	0.582758459	0.725156617	0.003492489	0.008264463	Cardiomyocytes I	Cardiomyocytes I	IGF2	IGF2	IGF1R	IGF1R	0.210313448	0.154196158	6.17E-16	1.36E-15	9.89E-16	Cardiomyocytes I	Cardiomyocytes I	IGF2	IGF2	IGF1R	IGF1R	0.210313448	0.154196158	0	-3.05E-16	-1.53E-16	Cardiomyocytes I	Cardiomyocytes I	IGF2	IGF2	IGF1R	IGF1R	0.210313448	0.154196158	0.052978042	0.065923329	0.174880682	0.252576276	Cardiomyocytes I
280	Cardiomyocytes I	Cardiomyocytes I	IGF2	IGF2	IGF2R	IGF2R	0.616784631	0.154196158	0.052978042	0.247748954	0.582758459	2.725238491	0.013125254	0.008264463	Cardiomyocytes I	Cardiomyocytes I	IGF2	IGF2	IGF2R	IGF2R	0.616784631	0.154196158	6.17E-16	-3.53E-15	-1.46E-15	Cardiomyocytes I	Cardiomyocytes I	IGF2	IGF2	IGF2R	IGF2R	0.616784631	0.154196158	0	-1.05E-15	-5.27E-16	Cardiomyocytes I	Cardiomyocytes I	IGF2	IGF2	IGF2R	IGF2R	0.616784631	0.154196158	0.052978042	0.247748954	0.174880682	0.395809338	Cardiomyocytes I
281	Cardiomyocytes I	Cardiomyocytes I	APOE	APOE	LRP5	LRP5	0.114762386	0.994438827	1.30737732	0.033244841	14.38115052	0.365693253	0.043463551	0.008264463	Cardiomyocytes I	Cardiomyocytes I	APOE	APOE	LRP5	LRP5	0.114762386	0.994438827	-9.14E-15	-5.67E-16	-4.86E-15	Cardiomyocytes I	Cardiomyocytes I	APOE	APOE	LRP5	LRP5	0.114762386	0.994438827	6.88E-15	0	3.44E-15	Cardiomyocytes I	Cardiomyocytes I	APOE	APOE	LRP5	LRP5	0.114762386	0.994438827	1.30737732	0.033244841	0.174880682	0.543821047	Cardiomyocytes I
282	Cardiomyocytes I	Cardiomyocytes I	APOE	APOE	LRP6	LRP6	0.298281092	0.994438827	1.30737732	0.098657168	14.38115052	1.08522885	0.128982144	0.008264463	Cardiomyocytes I	Cardiomyocytes I	APOE	APOE	LRP6	LRP6	0.298281092	0.994438827	-9.14E-15	-6.52E-17	-4.61E-15	Cardiomyocytes I	Cardiomyocytes I	APOE	APOE	LRP6	LRP6	0.298281092	0.994438827	6.88E-15	-2.91E-16	3.30E-15	Cardiomyocytes I	Cardiomyocytes I	APOE	APOE	LRP6	LRP6	0.298281092	0.994438827	1.30737732	0.098657168	0.174880682	0.672521286	Cardiomyocytes I
283	Cardiomyocytes I	Cardiomyocytes I	APOE	APOE	LDLR	LDLR	0.119312437	0.994438827	1.30737732	0.03747265	14.38115052	0.412199148	0.048990893	0.008264463	Cardiomyocytes I	Cardiomyocytes I	APOE	APOE	LDLR	LDLR	0.119312437	0.994438827	-9.14E-15	8.37E-16	-4.15E-15	Cardiomyocytes I	Cardiomyocytes I	APOE	APOE	LDLR	LDLR	0.119312437	0.994438827	6.88E-15	-3.12E-16	3.29E-15	Cardiomyocytes I	Cardiomyocytes I	APOE	APOE	LDLR	LDLR	0.119312437	0.994438827	1.30737732	0.03747265	0.174880682	0.558626818	Cardiomyocytes I
284	Cardiomyocytes I	Cardiomyocytes I	APOE	APOE	SDC2	SDC2	0.521233569	0.994438827	1.30737732	0.195584629	14.38115052	2.151430924	0.255702909	0.008264463	Cardiomyocytes I	Cardiomyocytes I	APOE	APOE	SDC2	SDC2	0.521233569	0.994438827	-9.14E-15	1.34E-15	-3.90E-15	Cardiomyocytes I	Cardiomyocytes I	APOE	APOE	SDC2	SDC2	0.521233569	0.994438827	6.88E-15	0	3.44E-15	Cardiomyocytes I	Cardiomyocytes I	APOE	APOE	SDC2	SDC2	0.521233569	0.994438827	1.30737732	0.195584629	0.174880682	0.743030911	Cardiomyocytes I
285	Cardiomyocytes I	Cardiomyocytes I	APOE	APOE	VLDLR	VLDLR	0.901415571	0.994438827	1.30737732	0.558951438	14.38115052	6.148465817	0.730760433	0.008264463	Cardiomyocytes I	Cardiomyocytes I	APOE	APOE	VLDLR	VLDLR	0.901415571	0.994438827	-9.14E-15	-2.91E-15	-6.03E-15	Cardiomyocytes I	Cardiomyocytes I	APOE	APOE	VLDLR	VLDLR	0.901415571	0.994438827	6.88E-15	-2.11E-15	2.39E-15	Cardiomyocytes I	Cardiomyocytes I	APOE	APOE	VLDLR	VLDLR	0.901415571	0.994438827	1.30737732	0.558951438	0.174880682	0.830167744	Cardiomyocytes I
286	Cardiomyocytes I	Cardiomyocytes I	APOE	APOE	LRP1	LRP1	0.810920121	0.994438827	1.30737732	0.467038779	14.38115052	5.137426574	0.610595908	0.008264463	Cardiomyocytes I	Cardiomyocytes I	APOE	APOE	LRP1	LRP1	0.810920121	0.994438827	-9.14E-15	6.21E-15	-1.47E-15	Cardiomyocytes I	Cardiomyocytes I	APOE	APOE	LRP1	LRP1	0.810920121	0.994438827	6.88E-15	-1.39E-15	2.75E-15	Cardiomyocytes I	Cardiomyocytes I	APOE	APOE	LRP1	LRP1	0.810920121	0.994438827	1.30737732	0.467038779	0.174880682	0.817125326	Cardiomyocytes I
287	Cardiomyocytes I	Cardiomyocytes I	APOE	APOE	SCARB1	SCARB1	0.35338726	0.994438827	1.30737732	0.118521311	14.38115052	1.303734417	0.154952073	0.008264463	Cardiomyocytes I	Cardiomyocytes I	APOE	APOE	SCARB1	SCARB1	0.35338726	0.994438827	-9.14E-15	5.56E-17	-4.54E-15	Cardiomyocytes I	Cardiomyocytes I	APOE	APOE	SCARB1	SCARB1	0.35338726	0.994438827	6.88E-15	2.78E-16	3.58E-15	Cardiomyocytes I	Cardiomyocytes I	APOE	APOE	SCARB1	SCARB1	0.35338726	0.994438827	1.30737732	0.118521311	0.174880682	0.692393198	Cardiomyocytes I
288	Cardiomyocytes I	Cardiomyocytes I	APOE	APOE	TREM2	TREM2	0.101617796	0.994438827	1.30737732	0.038985717	14.38115052	0.428842888	0.050969042	0.008264463	Cardiomyocytes I	Cardiomyocytes I	APOE	APOE	TREM2	TREM2	0.101617796	0.994438827	-9.14E-15	5.93E-16	-4.28E-15	Cardiomyocytes I	Cardiomyocytes I	APOE	APOE	TREM2	TREM2	0.101617796	0.994438827	6.88E-15	0	3.44E-15	Cardiomyocytes I	Cardiomyocytes I	APOE	APOE	TREM2	TREM2	0.101617796	0.994438827	1.30737732	0.038985717	0.174880682	0.563500978	Cardiomyocytes I
289	Cardiomyocytes I	Cardiomyocytes I	PF4	PF4	LDLR	LDLR	0.119312437	0.605156724	0.304992036	0.03747265	3.3549124	0.412199148	0.01142886	0.008264463	Cardiomyocytes I	Cardiomyocytes I	PF4	PF4	LDLR	LDLR	0.119312437	0.605156724	-1.76E-15	8.37E-16	-4.60E-16	Cardiomyocytes I	Cardiomyocytes I	PF4	PF4	LDLR	LDLR	0.119312437	0.605156724	-2.78E-16	-3.12E-16	-2.95E-16	Cardiomyocytes I	Cardiomyocytes I	PF4	PF4	LDLR	LDLR	0.119312437	0.605156724	0.304992036	0.03747265	0.174880682	0.379385936	Cardiomyocytes I
290	Cardiomyocytes I	Cardiomyocytes I	PF4	PF4	THBD	THBD	0.451971689	0.605156724	0.304992036	0.162854737	3.3549124	1.791402112	0.049669398	0.008264463	Cardiomyocytes I	Cardiomyocytes I	PF4	PF4	THBD	THBD	0.451971689	0.605156724	-1.76E-15	2.06E-15	1.52E-16	Cardiomyocytes I	Cardiomyocytes I	PF4	PF4	THBD	THBD	0.451971689	0.605156724	-2.78E-16	-8.33E-16	-5.55E-16	Cardiomyocytes I	Cardiomyocytes I	PF4	PF4	THBD	THBD	0.451971689	0.605156724	0.304992036	0.162854737	0.174880682	0.560321814	Cardiomyocytes I
291	Cardiomyocytes I	Cardiomyocytes I	PF4	PF4	SDC2	SDC2	0.521233569	0.605156724	0.304992036	0.195584629	3.3549124	2.151430924	0.059651754	0.008264463	Cardiomyocytes I	Cardiomyocytes I	PF4	PF4	SDC2	SDC2	0.521233569	0.605156724	-1.76E-15	1.34E-15	-2.10E-16	Cardiomyocytes I	Cardiomyocytes I	PF4	PF4	SDC2	SDC2	0.521233569	0.605156724	-2.78E-16	0	-1.39E-16	Cardiomyocytes I	Cardiomyocytes I	PF4	PF4	SDC2	SDC2	0.521233569	0.605156724	0.304992036	0.195584629	0.174880682	0.58274095	Cardiomyocytes I
292	Cardiomyocytes I	Cardiomyocytes I	PF4	PF4	LRP1	LRP1	0.810920121	0.605156724	0.304992036	0.467038779	3.3549124	5.137426574	0.142443108	0.008264463	Cardiomyocytes I	Cardiomyocytes I	PF4	PF4	LRP1	LRP1	0.810920121	0.605156724	-1.76E-15	6.21E-15	2.23E-15	Cardiomyocytes I	Cardiomyocytes I	PF4	PF4	LRP1	LRP1	0.810920121	0.605156724	-2.78E-16	-1.39E-15	-8.33E-16	Cardiomyocytes I	Cardiomyocytes I	PF4	PF4	LRP1	LRP1	0.810920121	0.605156724	0.304992036	0.467038779	0.174880682	0.683357562	Cardiomyocytes I
293	Cardiomyocytes I	Cardiomyocytes I	TF	TF	LDLR	LDLR	0.119312437	0.255308392	0.087974021	0.03747265	0.967714231	0.412199148	0.00329662	0.008264463	Cardiomyocytes I	Cardiomyocytes I	TF	TF	LDLR	LDLR	0.119312437	0.255308392	-9.49E-16	8.37E-16	-5.64E-17	Cardiomyocytes I	Cardiomyocytes I	TF	TF	LDLR	LDLR	0.119312437	0.255308392	0	-3.12E-16	-1.56E-16	Cardiomyocytes I	Cardiomyocytes I	TF	TF	LDLR	LDLR	0.119312437	0.255308392	0.087974021	0.03747265	0.174880682	0.24716732	Cardiomyocytes I
294	Cardiomyocytes I	Cardiomyocytes I	TF	TF	TFRC	TFRC	0.567745197	0.255308392	0.087974021	0.219780649	0.967714231	2.417587138	0.019334987	0.008264463	Cardiomyocytes I	Cardiomyocytes I	TF	TF	TFRC	TFRC	0.567745197	0.255308392	-9.49E-16	-5.01E-15	-2.98E-15	Cardiomyocytes I	Cardiomyocytes I	TF	TF	TFRC	TFRC	0.567745197	0.255308392	0	-8.05E-16	-4.02E-16	Cardiomyocytes I	Cardiomyocytes I	TF	TF	TFRC	TFRC	0.567745197	0.255308392	0.087974021	0.219780649	0.174880682	0.442932718	Cardiomyocytes I
295	Cardiomyocytes I	Cardiomyocytes I	PDGFA	PDGFA	PDGFRB	PDGFRB	0.628412538	0.31041456	0.102477544	0.261400121	1.127252983	2.875401333	0.026787642	0.008264463	Cardiomyocytes I	Cardiomyocytes I	PDGFA	PDGFA	PDGFRB	PDGFRB	0.628412538	0.31041456	2.27E-15	-3.24E-15	-4.85E-16	Cardiomyocytes I	Cardiomyocytes I	PDGFA	PDGFA	PDGFRB	PDGFRB	0.628412538	0.31041456	-5.83E-16	1.83E-15	6.25E-16	Cardiomyocytes I	Cardiomyocytes I	PDGFA	PDGFA	PDGFRB	PDGFRB	0.628412538	0.31041456	0.102477544	0.261400121	0.174880682	0.483442071	Cardiomyocytes I
296	Cardiomyocytes I	Cardiomyocytes I	PDGFA	PDGFA	PDGFRA	PDGFRA	0.403943377	0.31041456	0.102477544	0.144548968	1.127252983	1.590038651	0.014813023	0.008264463	Cardiomyocytes I	Cardiomyocytes I	PDGFA	PDGFA	PDGFRA	PDGFRA	0.403943377	0.31041456	2.27E-15	-1.21E-15	5.30E-16	Cardiomyocytes I	Cardiomyocytes I	PDGFA	PDGFA	PDGFRA	PDGFRA	0.403943377	0.31041456	-5.83E-16	-3.05E-16	-4.44E-16	Cardiomyocytes I	Cardiomyocytes I	PDGFA	PDGFA	PDGFRA	PDGFRA	0.403943377	0.31041456	0.102477544	0.144548968	0.174880682	0.410361076	Cardiomyocytes I
297	Cardiomyocytes I	Cardiomyocytes I	IGF1	IGF1	INSR	INSR	0.544489383	0.133973711	0.043183849	0.203027492	0.475022334	2.233302411	0.008767508	0.008264463	Cardiomyocytes I	Cardiomyocytes I	IGF1	IGF1	INSR	INSR	0.544489383	0.133973711	-1.95E-15	-1.68E-15	-1.82E-15	Cardiomyocytes I	Cardiomyocytes I	IGF1	IGF1	INSR	INSR	0.544489383	0.133973711	0	1.36E-15	6.80E-16	Cardiomyocytes I	Cardiomyocytes I	IGF1	IGF1	INSR	INSR	0.544489383	0.133973711	0.043183849	0.203027492	0.174880682	0.348713278	Cardiomyocytes I
298	Cardiomyocytes I	Cardiomyocytes I	IGF1	IGF1	IGF1R	IGF1R	0.210313448	0.133973711	0.043183849	0.065923329	0.475022334	0.725156617	0.002846823	0.008264463	Cardiomyocytes I	Cardiomyocytes I	IGF1	IGF1	IGF1R	IGF1R	0.210313448	0.133973711	-1.95E-15	1.36E-15	-2.96E-16	Cardiomyocytes I	Cardiomyocytes I	IGF1	IGF1	IGF1R	IGF1R	0.210313448	0.133973711	0	-3.05E-16	-1.53E-16	Cardiomyocytes I	Cardiomyocytes I	IGF1	IGF1	IGF1R	IGF1R	0.210313448	0.133973711	0.043183849	0.065923329	0.174880682	0.233773619	Cardiomyocytes I
299	Cardiomyocytes I	Cardiomyocytes I	IGF1	IGF1	IGF2R	IGF2R	0.616784631	0.133973711	0.043183849	0.247748954	0.475022334	2.725238491	0.010698753	0.008264463	Cardiomyocytes I	Cardiomyocytes I	IGF1	IGF1	IGF2R	IGF2R	0.616784631	0.133973711	-1.95E-15	-3.53E-15	-2.74E-15	Cardiomyocytes I	Cardiomyocytes I	IGF1	IGF1	IGF2R	IGF2R	0.616784631	0.133973711	0	-1.05E-15	-5.27E-16	Cardiomyocytes I	Cardiomyocytes I	IGF1	IGF1	IGF2R	IGF2R	0.616784631	0.133973711	0.043183849	0.247748954	0.174880682	0.371645823	Cardiomyocytes I
300	Cardiomyocytes I	Cardiomyocytes I	FGF1	FGF1	NRP1	NRP1	0.362487361	0.730535895	0.314404918	0.123592045	3.458454099	1.359512491	0.038857947	0.008264463	Cardiomyocytes I	Cardiomyocytes I	FGF1	FGF1	NRP1	NRP1	0.362487361	0.730535895	-1.07E-14	1.05E-16	-5.27E-15	Cardiomyocytes I	Cardiomyocytes I	FGF1	FGF1	NRP1	NRP1	0.362487361	0.730535895	-2.00E-15	-2.78E-16	-1.14E-15	Cardiomyocytes I	Cardiomyocytes I	FGF1	FGF1	NRP1	NRP1	0.362487361	0.730535895	0.314404918	0.123592045	0.174880682	0.529896798	Cardiomyocytes I
301	Cardiomyocytes I	Cardiomyocytes I	FGF1	FGF1	FGFR1	FGFR1	0.286147624	0.730535895	0.314404918	0.095207094	3.458454099	1.047278036	0.029933579	0.008264463	Cardiomyocytes I	Cardiomyocytes I	FGF1	FGF1	FGFR1	FGFR1	0.286147624	0.730535895	-1.07E-14	3.40E-16	-5.16E-15	Cardiomyocytes I	Cardiomyocytes I	FGF1	FGF1	FGFR1	FGFR1	0.286147624	0.730535895	-2.00E-15	0	-9.99E-16	Cardiomyocytes I	Cardiomyocytes I	FGF1	FGF1	FGFR1	FGFR1	0.286147624	0.730535895	0.314404918	0.095207094	0.174880682	0.497316065	Cardiomyocytes I
302	Cardiomyocytes I	Cardiomyocytes I	FGF1	FGF1	CD44	CD44	0.117290192	0.730535895	0.314404918	0.04424427	3.458454099	0.486686967	0.013910616	0.008264463	Cardiomyocytes I	Cardiomyocytes I	FGF1	FGF1	CD44	CD44	0.117290192	0.730535895	-1.07E-14	9.36E-16	-4.86E-15	Cardiomyocytes I	Cardiomyocytes I	FGF1	FGF1	CD44	CD44	0.117290192	0.730535895	-2.00E-15	0	-9.99E-16	Cardiomyocytes I	Cardiomyocytes I	FGF1	FGF1	CD44	CD44	0.117290192	0.730535895	0.314404918	0.04424427	0.174880682	0.402778776	Cardiomyocytes I
303	Cardiomyocytes I	Cardiomyocytes I	FGF1	FGF1	TGFBR3	TGFBR3	0.394843276	0.730535895	0.314404918	0.13593227	3.458454099	1.495254975	0.042737774	0.008264463	Cardiomyocytes I	Cardiomyocytes I	FGF1	FGF1	TGFBR3	TGFBR3	0.394843276	0.730535895	-1.07E-14	6.53E-16	-5.00E-15	Cardiomyocytes I	Cardiomyocytes I	FGF1	FGF1	TGFBR3	TGFBR3	0.394843276	0.730535895	-2.00E-15	0	-9.99E-16	Cardiomyocytes I	Cardiomyocytes I	FGF1	FGF1	TGFBR3	TGFBR3	0.394843276	0.730535895	0.314404918	0.13593227	0.174880682	0.541731517	Cardiomyocytes I
304	Cardiomyocytes I	Cardiomyocytes I	FGF1	FGF1	CSPG4	CSPG4	0.314964611	0.730535895	0.314404918	0.108914032	3.458454099	1.198054356	0.034243107	0.008264463	Cardiomyocytes I	Cardiomyocytes I	FGF1	FGF1	CSPG4	CSPG4	0.314964611	0.730535895	-1.07E-14	-1.36E-16	-5.39E-15	Cardiomyocytes I	Cardiomyocytes I	FGF1	FGF1	CSPG4	CSPG4	0.314964611	0.730535895	-2.00E-15	3.05E-16	-8.47E-16	Cardiomyocytes I	Cardiomyocytes I	FGF1	FGF1	CSPG4	CSPG4	0.314964611	0.730535895	0.314404918	0.108914032	0.174880682	0.514125332	Cardiomyocytes I
305	Cardiomyocytes I	Cardiomyocytes I	FGF1	FGF1	FGFRL1	FGFRL1	0.228008089	0.730535895	0.314404918	0.068972904	3.458454099	0.758701942	0.02168542	0.008264463	Cardiomyocytes I	Cardiomyocytes I	FGF1	FGF1	FGFRL1	FGFRL1	0.228008089	0.730535895	-1.07E-14	-5.28E-16	-5.59E-15	Cardiomyocytes I	Cardiomyocytes I	FGF1	FGF1	FGFRL1	FGFRL1	0.228008089	0.730535895	-2.00E-15	0	-9.99E-16	Cardiomyocytes I	Cardiomyocytes I	FGF1	FGF1	FGFRL1	FGFRL1	0.228008089	0.730535895	0.314404918	0.068972904	0.174880682	0.457128973	Cardiomyocytes I
306	Cardiomyocytes I	Cardiomyocytes I	DCN	DCN	TLR4	TLR4	0.11223458	0.995449949	1.380032232	0.033770822	15.18035456	0.371479037	0.046604822	0.008264463	Cardiomyocytes I	Cardiomyocytes I	DCN	DCN	TLR4	TLR4	0.11223458	0.995449949	-1.68E-14	4.32E-16	-8.19E-15	Cardiomyocytes I	Cardiomyocytes I	DCN	DCN	TLR4	TLR4	0.11223458	0.995449949	2.66E-15	0	1.33E-15	Cardiomyocytes I	Cardiomyocytes I	DCN	DCN	TLR4	TLR4	0.11223458	0.995449949	1.380032232	0.033770822	0.174880682	0.552462624	Cardiomyocytes I
307	Cardiomyocytes I	Cardiomyocytes I	FGF2	FGF2	NRP1	NRP1	0.362487361	0.105662285	0.031948733	0.123592045	0.351436065	1.359512491	0.003948609	0.008264463	Cardiomyocytes I	Cardiomyocytes I	FGF2	FGF2	NRP1	NRP1	0.362487361	0.105662285	6.47E-16	1.05E-16	3.76E-16	Cardiomyocytes I	Cardiomyocytes I	FGF2	FGF2	NRP1	NRP1	0.362487361	0.105662285	0	-2.78E-16	-1.39E-16	Cardiomyocytes I	Cardiomyocytes I	FGF2	FGF2	NRP1	NRP1	0.362487361	0.105662285	0.031948733	0.123592045	0.174880682	0.264337537	Cardiomyocytes I
308	Cardiomyocytes I	Cardiomyocytes I	FGF2	FGF2	SDC3	SDC3	0.481294237	0.105662285	0.031948733	0.179845123	0.351436065	1.978296357	0.005745824	0.008264463	Cardiomyocytes I	Cardiomyocytes I	FGF2	FGF2	SDC3	SDC3	0.481294237	0.105662285	6.47E-16	-1.68E-16	2.39E-16	Cardiomyocytes I	Cardiomyocytes I	FGF2	FGF2	SDC3	SDC3	0.481294237	0.105662285	0	3.05E-16	1.53E-16	Cardiomyocytes I	Cardiomyocytes I	FGF2	FGF2	SDC3	SDC3	0.481294237	0.105662285	0.031948733	0.179845123	0.174880682	0.302380086	Cardiomyocytes I
309	Cardiomyocytes I	Cardiomyocytes I	FGF2	FGF2	GPC4	GPC4	0.148634985	0.105662285	0.031948733	0.045072144	0.351436065	0.495793582	0.001439998	0.008264463	Cardiomyocytes I	Cardiomyocytes I	FGF2	FGF2	GPC4	GPC4	0.148634985	0.105662285	6.47E-16	5.71E-16	6.09E-16	Cardiomyocytes I	Cardiomyocytes I	FGF2	FGF2	GPC4	GPC4	0.148634985	0.105662285	0	3.12E-16	1.56E-16	Cardiomyocytes I	Cardiomyocytes I	FGF2	FGF2	GPC4	GPC4	0.148634985	0.105662285	0.031948733	0.045072144	0.174880682	0.178300349	Cardiomyocytes I
310	Cardiomyocytes I	Cardiomyocytes I	FGF2	FGF2	FGFR1	FGFR1	0.286147624	0.105662285	0.031948733	0.095207094	0.351436065	1.047278036	0.003041746	0.008264463	Cardiomyocytes I	Cardiomyocytes I	FGF2	FGF2	FGFR1	FGFR1	0.286147624	0.105662285	6.47E-16	3.40E-16	4.94E-16	Cardiomyocytes I	Cardiomyocytes I	FGF2	FGF2	FGFR1	FGFR1	0.286147624	0.105662285	0	0	0	Cardiomyocytes I	Cardiomyocytes I	FGF2	FGF2	FGFR1	FGFR1	0.286147624	0.105662285	0.031948733	0.095207094	0.174880682	0.239757325	Cardiomyocytes I
311	Cardiomyocytes I	Cardiomyocytes I	FGF2	FGF2	CD44	CD44	0.117290192	0.105662285	0.031948733	0.04424427	0.351436065	0.486686967	0.001413548	0.008264463	Cardiomyocytes I	Cardiomyocytes I	FGF2	FGF2	CD44	CD44	0.117290192	0.105662285	6.47E-16	9.36E-16	7.92E-16	Cardiomyocytes I	Cardiomyocytes I	FGF2	FGF2	CD44	CD44	0.117290192	0.105662285	0	0	0	Cardiomyocytes I	Cardiomyocytes I	FGF2	FGF2	CD44	CD44	0.117290192	0.105662285	0.031948733	0.04424427	0.174880682	0.176946362	Cardiomyocytes I
312	Cardiomyocytes I	Cardiomyocytes I	FGF2	FGF2	SDC1	SDC1	0.125884732	0.105662285	0.031948733	0.040268148	0.351436065	0.442949624	0.001286516	0.008264463	Cardiomyocytes I	Cardiomyocytes I	FGF2	FGF2	SDC1	SDC1	0.125884732	0.105662285	6.47E-16	6.27E-16	6.37E-16	Cardiomyocytes I	Cardiomyocytes I	FGF2	FGF2	SDC1	SDC1	0.125884732	0.105662285	0	0	0	Cardiomyocytes I	Cardiomyocytes I	FGF2	FGF2	SDC1	SDC1	0.125884732	0.105662285	0.031948733	0.040268148	0.174880682	0.170193394	Cardiomyocytes I
313	Cardiomyocytes I	Cardiomyocytes I	FGF2	FGF2	SDC2	SDC2	0.521233569	0.105662285	0.031948733	0.195584629	0.351436065	2.151430924	0.006248681	0.008264463	Cardiomyocytes I	Cardiomyocytes I	FGF2	FGF2	SDC2	SDC2	0.521233569	0.105662285	6.47E-16	1.34E-15	9.91E-16	Cardiomyocytes I	Cardiomyocytes I	FGF2	FGF2	SDC2	SDC2	0.521233569	0.105662285	0	0	0	Cardiomyocytes I	Cardiomyocytes I	FGF2	FGF2	SDC2	SDC2	0.521233569	0.105662285	0.031948733	0.195584629	0.174880682	0.311301633	Cardiomyocytes I
314	Cardiomyocytes I	Cardiomyocytes I	FGF2	FGF2	FGFRL1	FGFRL1	0.228008089	0.105662285	0.031948733	0.068972904	0.351436065	0.758701942	0.002203597	0.008264463	Cardiomyocytes I	Cardiomyocytes I	FGF2	FGF2	FGFRL1	FGFRL1	0.228008089	0.105662285	6.47E-16	-5.28E-16	5.97E-17	Cardiomyocytes I	Cardiomyocytes I	FGF2	FGF2	FGFRL1	FGFRL1	0.228008089	0.105662285	0	0	0	Cardiomyocytes I	Cardiomyocytes I	FGF2	FGF2	FGFRL1	FGFRL1	0.228008089	0.105662285	0.031948733	0.068972904	0.174880682	0.211621202	Cardiomyocytes I
315	Cardiomyocytes I	Cardiomyocytes I	LGALS1	LGALS1	ITGB1	ITGB1	0.931749242	1	1.416387532	0.626338512	15.58026285	6.889723637	0.88713806	0.008264463	Cardiomyocytes I	Cardiomyocytes I	LGALS1	LGALS1	ITGB1	ITGB1	0.931749242	1	-1.36E-14	2.37E-14	5.07E-15	Cardiomyocytes I	Cardiomyocytes I	LGALS1	LGALS1	ITGB1	ITGB1	0.931749242	1	-3.77E-15	-4.44E-16	-2.11E-15	Cardiomyocytes I	Cardiomyocytes I	LGALS1	LGALS1	ITGB1	ITGB1	0.931749242	1	1.416387532	0.626338512	0.174880682	0.843403628	Cardiomyocytes I
316	Cardiomyocytes I	Cardiomyocytes I	SPP1	SPP1	ITGAV_ITGB1	ITGAV	0.263902932	0.139029323	0.106033677	0.358097842	1.16637045	3.939076258	0.037970431	0.008264463	Cardiomyocytes I	Cardiomyocytes I	SPP1	SPP1	ITGAV_ITGB1	ITGAV	0.263902932	0.139029323	5.33E-16	1.38E-14	7.16E-15	Cardiomyocytes I	Cardiomyocytes I	SPP1	SPP1	ITGAV_ITGB5	ITGAV	0.263902932	0.139029323	2.78E-16	0	1.39E-16	Cardiomyocytes I	Cardiomyocytes I	SPP1	SPP1	ITGAV_ITGB1	ITGAV	0.263902932	0.139029323	0.106033677	0.358097842	0.174880682	0.527018052	Cardiomyocytes I
317	Cardiomyocytes I	Cardiomyocytes I	SPP1	SPP1	ITGAV_ITGB5	ITGAV	0.263902932	0.139029323	0.106033677	0.229234863	1.16637045	2.521583497	0.024306616	0.008264463	Cardiomyocytes I	Cardiomyocytes I	SPP1	SPP1	ITGA5_ITGB1	ITGA5	0.389787664	0.139029323	5.33E-16	1.10E-14	5.74E-15	Cardiomyocytes I	Cardiomyocytes I	SPP1	SPP1	ITGAV_ITGB6	ITGAV	0.206268959	0.139029323	2.78E-16	0	1.39E-16	Cardiomyocytes I	Cardiomyocytes I	SPP1	SPP1	ITGAV_ITGB5	ITGAV	0.263902932	0.139029323	0.106033677	0.229234863	0.174880682	0.47131852	Cardiomyocytes I
318	Cardiomyocytes I	Cardiomyocytes I	SPP1	SPP1	ITGA5_ITGB1	ITGA5	0.389787664	0.139029323	0.106033677	0.386175265	1.16637045	4.247927918	0.040947583	0.008264463	Cardiomyocytes I	Cardiomyocytes I	SPP1	SPP1	ITGA9_ITGB1	ITGA9	0.471688574	0.139029323	5.33E-16	1.25E-14	6.52E-15	Cardiomyocytes I	Cardiomyocytes I	SPP1	SPP1	ITGAV_ITGB1	ITGB1	0.263902932	0.139029323	2.78E-16	0	1.39E-16	Cardiomyocytes I	Cardiomyocytes I	SPP1	SPP1	ITGA5_ITGB1	ITGA5	0.389787664	0.139029323	0.106033677	0.386175265	0.174880682	0.536415437	Cardiomyocytes I
319	Cardiomyocytes I	Cardiomyocytes I	SPP1	SPP1	ITGA9_ITGB1	ITGA9	0.471688574	0.139029323	0.106033677	0.401319365	1.16637045	4.41451301	0.042553368	0.008264463	Cardiomyocytes I	Cardiomyocytes I	SPP1	SPP1	ITGAV_ITGB5	ITGB5	0.263902932	0.139029323	5.33E-16	7.11E-16	6.22E-16	Cardiomyocytes I	Cardiomyocytes I	SPP1	SPP1	ITGA9_ITGB1	ITGB1	0.471688574	0.139029323	2.78E-16	0	1.39E-16	Cardiomyocytes I	Cardiomyocytes I	SPP1	SPP1	ITGA9_ITGB1	ITGA9	0.471688574	0.139029323	0.106033677	0.401319365	0.174880682	0.541194713	Cardiomyocytes I
320	Cardiomyocytes I	Cardiomyocytes I	SPP1	SPP1	ITGAV_ITGB6	ITGB6	0.206268959	0.139029323	0.106033677	0.077157144	1.16637045	0.848728586	0.008181256	0.008264463	Cardiomyocytes I	Cardiomyocytes I	SPP1	SPP1	ITGAV_ITGB6	ITGB6	0.206268959	0.139029323	5.33E-16	2.12E-15	1.33E-15	Cardiomyocytes I	Cardiomyocytes I	SPP1	SPP1	ITGA5_ITGB1	ITGA5	0.389787664	0.139029323	2.78E-16	-5.13E-16	-1.18E-16	Cardiomyocytes I	Cardiomyocytes I	SPP1	SPP1	ITGAV_ITGB6	ITGB6	0.206268959	0.139029323	0.106033677	0.077157144	0.174880682	0.340896098	Cardiomyocytes I
321	Cardiomyocytes I	Cardiomyocytes I	SPP1	SPP1	CD44	CD44	0.117290192	0.139029323	0.106033677	0.04424427	1.16637045	0.486686967	0.004691383	0.008264463	Cardiomyocytes I	Cardiomyocytes I	SPP1	SPP1	CD44	CD44	0.117290192	0.139029323	5.33E-16	9.36E-16	7.34E-16	Cardiomyocytes I	Cardiomyocytes I	SPP1	SPP1	CD44	CD44	0.117290192	0.139029323	2.78E-16	0	1.39E-16	Cardiomyocytes I	Cardiomyocytes I	SPP1	SPP1	CD44	CD44	0.117290192	0.139029323	0.106033677	0.04424427	0.174880682	0.28143339	Cardiomyocytes I
322	Cardiomyocytes I	Cardiomyocytes I	BMP4	BMP4	ACVR2A_BMPR1A	ACVR2A	0.121334681	0.16380182	0.049979127	0.155723642	0.5497704	1.712960059	0.007782932	0.008264463	Cardiomyocytes I	Cardiomyocytes I	BMP4	BMP4	ACVR2A_BMPR1A	BMPR1A	0.121334681	0.16380182	2.97E-16	-3.79E-15	-1.75E-15	Cardiomyocytes I	Cardiomyocytes I	BMP4	BMP4	ACVR2A_BMPR1A	BMPR1A	0.121334681	0.16380182	3.05E-16	-4.82E-16	-8.85E-17	Cardiomyocytes I	Cardiomyocytes I	BMP4	BMP4	ACVR2A_BMPR1A	ACVR2A	0.121334681	0.16380182	0.049979127	0.155723642	0.174880682	0.335311238	Cardiomyocytes I
323	Cardiomyocytes I	Cardiomyocytes I	BMP4	BMP4	BMPR1A_BMPR2	BMPR2	0.520222447	0.16380182	0.049979127	0.230967059	0.5497704	2.540637649	0.011543532	0.008264463	Cardiomyocytes I	Cardiomyocytes I	BMP4	BMP4	BMPR1A_BMPR2	BMPR1A	0.520222447	0.16380182	2.97E-16	3.07E-16	3.02E-16	Cardiomyocytes I	Cardiomyocytes I	BMP4	BMP4	BMPR1A_BMPR2	BMPR1A	0.520222447	0.16380182	3.05E-16	-9.16E-16	-3.05E-16	Cardiomyocytes I	Cardiomyocytes I	BMP4	BMP4	BMPR1A_BMPR2	BMPR2	0.520222447	0.16380182	0.049979127	0.230967059	0.174880682	0.380561969	Cardiomyocytes I
324	Cardiomyocytes I	Cardiomyocytes I	BMP4	BMP4	LRP6	LRP6	0.298281092	0.16380182	0.049979127	0.098657168	0.5497704	1.08522885	0.004930799	0.008264463	Cardiomyocytes I	Cardiomyocytes I	BMP4	BMP4	LRP6	LRP6	0.298281092	0.16380182	2.97E-16	-6.52E-17	1.16E-16	Cardiomyocytes I	Cardiomyocytes I	BMP4	BMP4	LRP6	LRP6	0.298281092	0.16380182	3.05E-16	-2.91E-16	6.94E-18	Cardiomyocytes I	Cardiomyocytes I	BMP4	BMP4	LRP6	LRP6	0.298281092	0.16380182	0.049979127	0.098657168	0.174880682	0.286493491	Cardiomyocytes I
325	Cardiomyocytes I	Cardiomyocytes I	BMP1	BMP1	BMPR1A	BMPR1A	0.661779575	0.352881699	0.118518423	0.274967246	1.303702655	3.024639708	0.032588684	0.008264463	Cardiomyocytes I	Cardiomyocytes I	BMP1	BMP1	BMPR1A	BMPR1A	0.661779575	0.352881699	1.47E-15	-8.41E-15	-3.47E-15	Cardiomyocytes I	Cardiomyocytes I	BMP1	BMP1	BMPR1A	BMPR1A	0.661779575	0.352881699	-5.83E-16	-1.28E-15	-9.30E-16	Cardiomyocytes I	Cardiomyocytes I	BMP1	BMP1	BMPR1A	BMPR1A	0.661779575	0.352881699	0.118518423	0.274967246	0.174880682	0.507938403	Cardiomyocytes I
326	Cardiomyocytes I	Cardiomyocytes I	BMP1	BMP1	BMPR2	BMPR2	0.520222447	0.352881699	0.118518423	0.186966872	1.303702655	2.05663559	0.022159019	0.008264463	Cardiomyocytes I	Cardiomyocytes I	BMP1	BMP1	BMPR2	BMPR2	0.520222447	0.352881699	1.47E-15	9.02E-15	5.25E-15	Cardiomyocytes I	Cardiomyocytes I	BMP1	BMP1	BMPR2	BMPR2	0.520222447	0.352881699	-5.83E-16	-5.55E-16	-5.69E-16	Cardiomyocytes I	Cardiomyocytes I	BMP1	BMP1	BMPR2	BMPR2	0.520222447	0.352881699	0.118518423	0.186966872	0.174880682	0.459810889	Cardiomyocytes I
327	Cardiomyocytes I	Cardiomyocytes I	VCAN	VCAN	ITGB1	ITGB1	0.931749242	0.146107179	0.048193384	0.626338512	0.530127229	6.889723637	0.030185373	0.008264463	Cardiomyocytes I	Cardiomyocytes I	VCAN	VCAN	ITGB1	ITGB1	0.931749242	0.146107179	-6.87E-16	2.37E-14	1.15E-14	Cardiomyocytes I	Cardiomyocytes I	VCAN	VCAN	ITGB1	ITGB1	0.931749242	0.146107179	3.12E-16	-4.44E-16	-6.59E-17	Cardiomyocytes I	Cardiomyocytes I	VCAN	VCAN	ITGB1	ITGB1	0.931749242	0.146107179	0.048193384	0.626338512	0.174880682	0.498363118	Cardiomyocytes I
328	Cardiomyocytes I	Cardiomyocytes I	VCAN	VCAN	CD44	CD44	0.117290192	0.146107179	0.048193384	0.04424427	0.530127229	0.486686967	0.002132281	0.008264463	Cardiomyocytes I	Cardiomyocytes I	VCAN	VCAN	CD44	CD44	0.117290192	0.146107179	-6.87E-16	9.36E-16	1.24E-16	Cardiomyocytes I	Cardiomyocytes I	VCAN	VCAN	CD44	CD44	0.117290192	0.146107179	3.12E-16	0	1.56E-16	Cardiomyocytes I	Cardiomyocytes I	VCAN	VCAN	CD44	CD44	0.117290192	0.146107179	0.048193384	0.04424427	0.174880682	0.208889854	Cardiomyocytes I
329	Cardiomyocytes I	Cardiomyocytes I	MIF	MIF	CD44_CD74	CD44	0.117290192	0.995955511	1.042640978	0.291794845	11.46905076	3.209743298	0.304237263	0.008264463	Cardiomyocytes I	Cardiomyocytes I	MIF	MIF	CD44_CD74	CD44	0.117290192	0.995955511	-1.22E-14	1.62E-15	-5.29E-15	Cardiomyocytes I	Cardiomyocytes I	MIF	MIF	CD44_CD74	CD74	0.117290192	0.995955511	2.22E-15	0	1.11E-15	Cardiomyocytes I	Cardiomyocytes I	MIF	MIF	CD44_CD74	CD44	0.117290192	0.995955511	1.042640978	0.291794845	0.174880682	0.759269302	Cardiomyocytes I
330	Cardiomyocytes I	Cardiomyocytes I	MIF	MIF	ACKR3	ACKR3	0.690091001	0.995955511	1.042640978	0.297400371	11.46905076	3.271404076	0.310081813	0.008264463	Cardiomyocytes I	Cardiomyocytes I	MIF	MIF	ACKR3	ACKR3	0.690091001	0.995955511	-1.22E-14	-1.30E-16	-6.17E-15	Cardiomyocytes I	Cardiomyocytes I	MIF	MIF	ACKR3	ACKR3	0.690091001	0.995955511	2.22E-15	-3.33E-15	-5.55E-16	Cardiomyocytes I	Cardiomyocytes I	MIF	MIF	ACKR3	ACKR3	0.690091001	0.995955511	1.042640978	0.297400371	0.174880682	0.761004001	Cardiomyocytes I
331	Cardiomyocytes I	Cardiomyocytes I	NID1	NID1	ITGB1	ITGB1	0.931749242	0.485844287	0.176424623	0.626338512	1.940670848	6.889723637	0.110501536	0.008264463	Cardiomyocytes I	Cardiomyocytes I	NID1	NID1	ITGB1	ITGB1	0.931749242	0.485844287	1.18E-14	2.37E-14	1.78E-14	Cardiomyocytes I	Cardiomyocytes I	NID1	NID1	ITGB1	ITGB1	0.931749242	0.485844287	-8.33E-16	-4.44E-16	-6.38E-16	Cardiomyocytes I	Cardiomyocytes I	NID1	NID1	ITGB1	ITGB1	0.931749242	0.485844287	0.176424623	0.626338512	0.174880682	0.655270579	Cardiomyocytes I
332	Cardiomyocytes I	Cardiomyocytes I	NID1	NID1	ITGAV	ITGAV	0.263902932	0.485844287	0.176424623	0.089857171	1.940670848	0.988428878	0.015853017	0.008264463	Cardiomyocytes I	Cardiomyocytes I	NID1	NID1	ITGAV	ITGAV	0.263902932	0.485844287	1.18E-14	3.87E-15	7.86E-15	Cardiomyocytes I	Cardiomyocytes I	NID1	NID1	ITGAV	ITGAV	0.263902932	0.485844287	-8.33E-16	0	-4.16E-16	Cardiomyocytes I	Cardiomyocytes I	NID1	NID1	ITGAV	ITGAV	0.263902932	0.485844287	0.176424623	0.089857171	0.174880682	0.41859436	Cardiomyocytes I
333	Cardiomyocytes I	Cardiomyocytes I	NID1	NID1	PTPRF	PTPRF	0.143579373	0.485844287	0.176424623	0.043380246	1.940670848	0.477182705	0.007653344	0.008264463	Cardiomyocytes I	Cardiomyocytes I	NID1	NID1	PTPRF	PTPRF	0.143579373	0.485844287	1.18E-14	-1.42E-16	5.85E-15	Cardiomyocytes I	Cardiomyocytes I	NID1	NID1	PTPRF	PTPRF	0.143579373	0.485844287	-8.33E-16	-3.12E-16	-5.72E-16	Cardiomyocytes I	Cardiomyocytes I	NID1	NID1	PTPRF	PTPRF	0.143579373	0.485844287	0.176424623	0.043380246	0.174880682	0.333442721	Cardiomyocytes I
334	Cardiomyocytes I	Cardiomyocytes I	NID1	NID1	ITGA3	ITGA3	0.102123357	0.485844287	0.176424623	0.030369263	1.940670848	0.334061888	0.005357886	0.008264463	Cardiomyocytes I	Cardiomyocytes I	NID1	NID1	ITGA3	ITGA3	0.102123357	0.485844287	1.18E-14	-5.15E-16	5.66E-15	Cardiomyocytes I	Cardiomyocytes I	NID1	NID1	ITGA3	ITGA3	0.102123357	0.485844287	-8.33E-16	0	-4.16E-16	Cardiomyocytes I	Cardiomyocytes I	NID1	NID1	ITGA3	ITGA3	0.102123357	0.485844287	0.176424623	0.030369263	0.174880682	0.29505842	Cardiomyocytes I
335	Cardiomyocytes I	Cardiomyocytes I	VEGFA	VEGFA	FLT1_KDR	FLT1	0.522244692	0.864509606	0.486513594	0.285979592	5.351649533	3.145775513	0.139132959	0.008264463	Cardiomyocytes I	Cardiomyocytes I	VEGFA	VEGFA	FLT1_KDR	KDR	0.522244692	0.864509606	-2.86E-15	-3.51E-15	-3.19E-15	Cardiomyocytes I	Cardiomyocytes I	VEGFA	VEGFA	FLT1_KDR	KDR	0.522244692	0.864509606	2.22E-16	0	1.11E-16	Cardiomyocytes I	Cardiomyocytes I	VEGFA	VEGFA	FLT1_KDR	FLT1	0.522244692	0.864509606	0.486513594	0.285979592	0.174880682	0.680808261	Cardiomyocytes I
336	Cardiomyocytes I	Cardiomyocytes I	VEGFA	VEGFA	NRP1	NRP1	0.362487361	0.864509606	0.486513594	0.123592045	5.351649533	1.359512491	0.06012921	0.008264463	Cardiomyocytes I	Cardiomyocytes I	VEGFA	VEGFA	NRP1	NRP1	0.362487361	0.864509606	-2.86E-15	1.05E-16	-1.38E-15	Cardiomyocytes I	Cardiomyocytes I	VEGFA	VEGFA	NRP1	NRP1	0.362487361	0.864509606	2.22E-16	-2.78E-16	-2.78E-17	Cardiomyocytes I	Cardiomyocytes I	VEGFA	VEGFA	NRP1	NRP1	0.362487361	0.864509606	0.486513594	0.123592045	0.174880682	0.583709863	Cardiomyocytes I
337	Cardiomyocytes I	Cardiomyocytes I	VEGFA	VEGFA	NRP2	NRP2	0.282608696	0.864509606	0.486513594	0.092866649	5.351649533	1.02153314	0.045180887	0.008264463	Cardiomyocytes I	Cardiomyocytes I	VEGFA	VEGFA	NRP2	NRP2	0.282608696	0.864509606	-2.86E-15	1.06E-15	-8.99E-16	Cardiomyocytes I	Cardiomyocytes I	VEGFA	VEGFA	NRP2	NRP2	0.282608696	0.864509606	2.22E-16	-5.97E-16	-1.87E-16	Cardiomyocytes I	Cardiomyocytes I	VEGFA	VEGFA	NRP2	NRP2	0.282608696	0.864509606	0.486513594	0.092866649	0.174880682	0.548623545	Cardiomyocytes I
338	Cardiomyocytes I	Cardiomyocytes I	VEGFA	VEGFA	ITGB1	ITGB1	0.931749242	0.864509606	0.486513594	0.626338512	5.351649533	6.889723637	0.304722201	0.008264463	Cardiomyocytes I	Cardiomyocytes I	VEGFA	VEGFA	ITGB1	ITGB1	0.931749242	0.864509606	-2.86E-15	2.37E-14	1.04E-14	Cardiomyocytes I	Cardiomyocytes I	VEGFA	VEGFA	ITGB1	ITGB1	0.931749242	0.864509606	2.22E-16	-4.44E-16	-1.11E-16	Cardiomyocytes I	Cardiomyocytes I	VEGFA	VEGFA	ITGB1	ITGB1	0.931749242	0.864509606	0.486513594	0.626338512	0.174880682	0.759414826	Cardiomyocytes I
339	Cardiomyocytes I	Cardiomyocytes I	VEGFA	VEGFA	ITGAV	ITGAV	0.263902932	0.864509606	0.486513594	0.089857171	5.351649533	0.988428878	0.043716735	0.008264463	Cardiomyocytes I	Cardiomyocytes I	VEGFA	VEGFA	ITGAV	ITGAV	0.263902932	0.864509606	-2.86E-15	3.87E-15	5.07E-16	Cardiomyocytes I	Cardiomyocytes I	VEGFA	VEGFA	ITGAV	ITGAV	0.263902932	0.864509606	2.22E-16	0	1.11E-16	Cardiomyocytes I	Cardiomyocytes I	VEGFA	VEGFA	ITGAV	ITGAV	0.263902932	0.864509606	0.486513594	0.089857171	0.174880682	0.544541415	Cardiomyocytes I
340	Cardiomyocytes I	Cardiomyocytes I	VEGFA	VEGFA	GPC1	GPC1	0.927704752	0.864509606	0.486513594	0.611577012	5.351649533	6.727347131	0.29754053	0.008264463	Cardiomyocytes I	Cardiomyocytes I	VEGFA	VEGFA	GPC1	GPC1	0.927704752	0.864509606	-2.86E-15	6.08E-15	1.61E-15	Cardiomyocytes I	Cardiomyocytes I	VEGFA	VEGFA	GPC1	GPC1	0.927704752	0.864509606	2.22E-16	-2.11E-15	-9.44E-16	Cardiomyocytes I	Cardiomyocytes I	VEGFA	VEGFA	GPC1	GPC1	0.927704752	0.864509606	0.486513594	0.611577012	0.174880682	0.757229338	Cardiomyocytes I
341	Cardiomyocytes I	Cardiomyocytes I	VEGFA	VEGFA	SIRPA	SIRPA	0.402426694	0.864509606	0.486513594	0.152348912	5.351649533	1.675838034	0.074119817	0.008264463	Cardiomyocytes I	Cardiomyocytes I	VEGFA	VEGFA	SIRPA	SIRPA	0.402426694	0.864509606	-2.86E-15	-5.16E-17	-1.45E-15	Cardiomyocytes I	Cardiomyocytes I	VEGFA	VEGFA	SIRPA	SIRPA	0.402426694	0.864509606	2.22E-16	-5.83E-16	-1.80E-16	Cardiomyocytes I	Cardiomyocytes I	VEGFA	VEGFA	SIRPA	SIRPA	0.402426694	0.864509606	0.486513594	0.152348912	0.174880682	0.608882	Cardiomyocytes I
342	Cardiomyocytes I	Cardiomyocytes I	VEGFA	VEGFA	ITGA9	ITGA9	0.471688574	0.864509606	0.486513594	0.176300217	5.351649533	1.939302383	0.085772452	0.008264463	Cardiomyocytes I	Cardiomyocytes I	VEGFA	VEGFA	ITGA9	ITGA9	0.471688574	0.864509606	-2.86E-15	1.32E-15	-7.67E-16	Cardiomyocytes I	Cardiomyocytes I	VEGFA	VEGFA	ITGA9	ITGA9	0.471688574	0.864509606	2.22E-16	0	1.11E-16	Cardiomyocytes I	Cardiomyocytes I	VEGFA	VEGFA	ITGA9	ITGA9	0.471688574	0.864509606	0.486513594	0.176300217	0.174880682	0.626123629	Cardiomyocytes I
343	Cardiomyocytes I	Cardiomyocytes I	MDK	MDK	ITGA6_ITGB1	ITGA6	0.447421638	0.158746208	0.049849911	0.391461534	0.548349018	4.306076878	0.019514323	0.008264463	Cardiomyocytes I	Cardiomyocytes I	MDK	MDK	ITGA6_ITGB1	ITGA6	0.447421638	0.158746208	-1.03E-15	1.13E-14	5.11E-15	Cardiomyocytes I	Cardiomyocytes I	MDK	MDK	ITGA6_ITGB1	ITGB1	0.447421638	0.158746208	-3.12E-16	0	-1.56E-16	Cardiomyocytes I	Cardiomyocytes I	MDK	MDK	ITGA6_ITGB1	ITGA6	0.447421638	0.158746208	0.049849911	0.391461534	0.174880682	0.444072034	Cardiomyocytes I
344	Cardiomyocytes I	Cardiomyocytes I	MDK	MDK	SDC3	SDC3	0.481294237	0.158746208	0.049849911	0.179845123	0.548349018	1.978296357	0.008965263	0.008264463	Cardiomyocytes I	Cardiomyocytes I	MDK	MDK	SDC3	SDC3	0.481294237	0.158746208	-1.03E-15	-1.68E-16	-6.01E-16	Cardiomyocytes I	Cardiomyocytes I	MDK	MDK	SDC3	SDC3	0.481294237	0.158746208	-3.12E-16	3.05E-16	-3.47E-18	Cardiomyocytes I	Cardiomyocytes I	MDK	MDK	SDC3	SDC3	0.481294237	0.158746208	0.049849911	0.179845123	0.174880682	0.351250381	Cardiomyocytes I
345	Cardiomyocytes I	Cardiomyocytes I	MDK	MDK	SDC1	SDC1	0.125884732	0.158746208	0.049849911	0.040268148	0.548349018	0.442949624	0.002007364	0.008264463	Cardiomyocytes I	Cardiomyocytes I	MDK	MDK	SDC1	SDC1	0.125884732	0.158746208	-1.03E-15	6.27E-16	-2.04E-16	Cardiomyocytes I	Cardiomyocytes I	MDK	MDK	SDC1	SDC1	0.125884732	0.158746208	-3.12E-16	0	-1.56E-16	Cardiomyocytes I	Cardiomyocytes I	MDK	MDK	SDC1	SDC1	0.125884732	0.158746208	0.049849911	0.040268148	0.174880682	0.203945446	Cardiomyocytes I
346	Cardiomyocytes I	Cardiomyocytes I	MDK	MDK	SDC2	SDC2	0.521233569	0.158746208	0.049849911	0.195584629	0.548349018	2.151430924	0.009749876	0.008264463	Cardiomyocytes I	Cardiomyocytes I	MDK	MDK	SDC2	SDC2	0.521233569	0.158746208	-1.03E-15	1.34E-15	1.50E-16	Cardiomyocytes I	Cardiomyocytes I	MDK	MDK	SDC2	SDC2	0.521233569	0.158746208	-3.12E-16	0	-1.56E-16	Cardiomyocytes I	Cardiomyocytes I	MDK	MDK	SDC2	SDC2	0.521233569	0.158746208	0.049849911	0.195584629	0.174880682	0.36086795	Cardiomyocytes I
347	Cardiomyocytes I	Cardiomyocytes I	MDK	MDK	NOTCH2	NOTCH2	0.13346815	0.158746208	0.049849911	0.041719793	0.548349018	0.45891772	0.002079728	0.008264463	Cardiomyocytes I	Cardiomyocytes I	MDK	MDK	NOTCH2	NOTCH2	0.13346815	0.158746208	-1.03E-15	-6.15E-16	-8.25E-16	Cardiomyocytes I	Cardiomyocytes I	MDK	MDK	NOTCH2	NOTCH2	0.13346815	0.158746208	-3.12E-16	-3.12E-16	-3.12E-16	Cardiomyocytes I	Cardiomyocytes I	MDK	MDK	NOTCH2	NOTCH2	0.13346815	0.158746208	0.049849911	0.041719793	0.174880682	0.206835354	Cardiomyocytes I
348	Cardiomyocytes I	Cardiomyocytes I	MDK	MDK	LRP1	LRP1	0.810920121	0.158746208	0.049849911	0.467038779	0.548349018	5.137426574	0.023281841	0.008264463	Cardiomyocytes I	Cardiomyocytes I	MDK	MDK	LRP1	LRP1	0.810920121	0.158746208	-1.03E-15	6.21E-15	2.59E-15	Cardiomyocytes I	Cardiomyocytes I	MDK	MDK	LRP1	LRP1	0.810920121	0.158746208	-3.12E-16	-1.39E-15	-8.50E-16	Cardiomyocytes I	Cardiomyocytes I	MDK	MDK	LRP1	LRP1	0.810920121	0.158746208	0.049849911	0.467038779	0.174880682	0.465955403	Cardiomyocytes I
349	Cardiomyocytes I	Cardiomyocytes I	BMP6	BMP6	ACVR2A_BMPR1A	ACVR2A	0.121334681	0.231547017	0.074797908	0.155723642	0.822776988	1.712960059	0.011647803	0.008264463	Cardiomyocytes I	Cardiomyocytes I	BMP6	BMP6	ACVR2A_BMPR1A	BMPR1A	0.121334681	0.231547017	-4.61E-16	-3.79E-15	-2.13E-15	Cardiomyocytes I	Cardiomyocytes I	BMP6	BMP6	ACVR1_BMPR2	BMPR2	0.159757331	0.231547017	-3.05E-16	0	-1.53E-16	Cardiomyocytes I	Cardiomyocytes I	BMP6	BMP6	ACVR2A_BMPR1A	ACVR2A	0.121334681	0.231547017	0.074797908	0.155723642	0.174880682	0.38162243	Cardiomyocytes I
350	Cardiomyocytes I	Cardiomyocytes I	BMP6	BMP6	ACVR1_ACVR2A	ACVR2A	0.121334681	0.231547017	0.074797908	0.042552695	0.822776988	0.46807965	0.003182853	0.008264463	Cardiomyocytes I	Cardiomyocytes I	BMP6	BMP6	BMPR1A_BMPR2	BMPR1A	0.520222447	0.231547017	-4.61E-16	3.07E-16	-7.67E-17	Cardiomyocytes I	Cardiomyocytes I	BMP6	BMP6	ACVR2A_BMPR1A	BMPR1A	0.121334681	0.231547017	-3.05E-16	-4.82E-16	-3.94E-16	Cardiomyocytes I	Cardiomyocytes I	BMP6	BMP6	ACVR1_ACVR2A	ACVR2A	0.121334681	0.231547017	0.074797908	0.042552695	0.174880682	0.24391438	Cardiomyocytes I
351	Cardiomyocytes I	Cardiomyocytes I	BMP6	BMP6	BMPR1A_BMPR2	BMPR2	0.520222447	0.231547017	0.074797908	0.230967059	0.822776988	2.540637649	0.017275853	0.008264463	Cardiomyocytes I	Cardiomyocytes I	BMP6	BMP6	ACVR1_ACVR2A	ACVR1	0.121334681	0.231547017	-4.61E-16	4.74E-17	-2.07E-16	Cardiomyocytes I	Cardiomyocytes I	BMP6	BMP6	BMPR1A_BMPR2	BMPR1A	0.520222447	0.231547017	-3.05E-16	-9.16E-16	-6.11E-16	Cardiomyocytes I	Cardiomyocytes I	BMP6	BMP6	BMPR1A_BMPR2	BMPR2	0.520222447	0.231547017	0.074797908	0.230967059	0.174880682	0.429088402	Cardiomyocytes I
352	Cardiomyocytes I	Cardiomyocytes I	BMP6	BMP6	ACVR1_BMPR2	ACVR1	0.159757331	0.231547017	0.074797908	0.117796113	0.822776988	1.29575724	0.008810903	0.008264463	Cardiomyocytes I	Cardiomyocytes I	BMP6	BMP6	ACVR1_BMPR2	ACVR1	0.159757331	0.231547017	-4.61E-16	4.15E-15	1.84E-15	Cardiomyocytes I	Cardiomyocytes I	BMP6	BMP6	ACVR1_ACVR2A	ACVR1	0.121334681	0.231547017	-3.05E-16	0	-1.53E-16	Cardiomyocytes I	Cardiomyocytes I	BMP6	BMP6	ACVR1_BMPR2	ACVR1	0.159757331	0.231547017	0.074797908	0.117796113	0.174880682	0.349274141	Cardiomyocytes I
353	Cardiomyocytes I	Cardiomyocytes I	FBLN1	FBLN1	ITGB1	ITGB1	0.931749242	0.62487361	0.284784824	0.626338512	3.132633066	6.889723637	0.178371703	0.008264463	Cardiomyocytes I	Cardiomyocytes I	FBLN1	FBLN1	ITGB1	ITGB1	0.931749242	0.62487361	4.42E-15	2.37E-14	1.41E-14	Cardiomyocytes I	Cardiomyocytes I	FBLN1	FBLN1	ITGB1	ITGB1	0.931749242	0.62487361	-2.05E-15	-4.44E-16	-1.25E-15	Cardiomyocytes I	Cardiomyocytes I	FBLN1	FBLN1	ITGB1	ITGB1	0.931749242	0.62487361	0.284784824	0.626338512	0.174880682	0.707176142	Cardiomyocytes I
354	Cardiomyocytes I	Cardiomyocytes I	S100A4	S100A4	ERBB2	ERBB2	0.105156724	0.384732053	0.200301173	0.031445909	2.2033129	0.345905001	0.006298652	0.008264463	Cardiomyocytes I	Cardiomyocytes I	S100A4	S100A4	ERBB2	ERBB2	0.105156724	0.384732053	1.47E-15	-5.48E-16	4.59E-16	Cardiomyocytes I	Cardiomyocytes I	S100A4	S100A4	ERBB2	ERBB2	0.105156724	0.384732053	-8.33E-16	0	-4.16E-16	Cardiomyocytes I	Cardiomyocytes I	S100A4	S100A4	ERBB2	ERBB2	0.105156724	0.384732053	0.200301173	0.031445909	0.174880682	0.312156125	Cardiomyocytes I
355	Cardiomyocytes I	Cardiomyocytes I	CALR	CALR	ITGAV	ITGAV	0.263902932	0.956521739	0.756618071	0.089857171	8.32279878	0.988428878	0.067987559	0.008264463	Cardiomyocytes I	Cardiomyocytes I	CALR	CALR	ITGAV	ITGAV	0.263902932	0.956521739	-6.55E-15	3.87E-15	-1.34E-15	Cardiomyocytes I	Cardiomyocytes I	CALR	CALR	ITGAV	ITGAV	0.263902932	0.956521739	-4.11E-15	0	-2.05E-15	Cardiomyocytes I	Cardiomyocytes I	CALR	CALR	ITGAV	ITGAV	0.263902932	0.956521739	0.756618071	0.089857171	0.174880682	0.598552166	Cardiomyocytes I
356	Cardiomyocytes I	Cardiomyocytes I	CALR	CALR	ITGA3	ITGA3	0.102123357	0.956521739	0.756618071	0.030369263	8.32279878	0.334061888	0.022977933	0.008264463	Cardiomyocytes I	Cardiomyocytes I	CALR	CALR	ITGA3	ITGA3	0.102123357	0.956521739	-6.55E-15	-5.15E-16	-3.53E-15	Cardiomyocytes I	Cardiomyocytes I	CALR	CALR	ITGA3	ITGA3	0.102123357	0.956521739	-4.11E-15	0	-2.05E-15	Cardiomyocytes I	Cardiomyocytes I	CALR	CALR	ITGA3	ITGA3	0.102123357	0.956521739	0.756618071	0.030369263	0.174880682	0.464320963	Cardiomyocytes I
357	Cardiomyocytes I	Cardiomyocytes I	CALR	CALR	LRP1	LRP1	0.810920121	0.956521739	0.756618071	0.467038779	8.32279878	5.137426574	0.35336998	0.008264463	Cardiomyocytes I	Cardiomyocytes I	CALR	CALR	LRP1	LRP1	0.810920121	0.956521739	-6.55E-15	6.21E-15	-1.71E-16	Cardiomyocytes I	Cardiomyocytes I	CALR	CALR	LRP1	LRP1	0.810920121	0.956521739	-4.11E-15	-1.39E-15	-2.75E-15	Cardiomyocytes I	Cardiomyocytes I	CALR	CALR	LRP1	LRP1	0.810920121	0.956521739	0.756618071	0.467038779	0.174880682	0.772684435	Cardiomyocytes I
358	Cardiomyocytes I	Cardiomyocytes I	CALR	CALR	SCARF1	SCARF1	0.199191102	0.956521739	0.756618071	0.061961589	8.32279878	0.681577483	0.046881258	0.008264463	Cardiomyocytes I	Cardiomyocytes I	CALR	CALR	SCARF1	SCARF1	0.199191102	0.956521739	-6.55E-15	-4.09E-16	-3.48E-15	Cardiomyocytes I	Cardiomyocytes I	CALR	CALR	SCARF1	SCARF1	0.199191102	0.956521739	-4.11E-15	0	-2.05E-15	Cardiomyocytes I	Cardiomyocytes I	CALR	CALR	SCARF1	SCARF1	0.199191102	0.956521739	0.756618071	0.061961589	0.174880682	0.553193617	Cardiomyocytes I
359	Cardiomyocytes I	Cardiomyocytes I	GRN	GRN	TNFRSF1A	TNFRSF1A	0.541961577	0.830131446	0.440908274	0.215404932	4.849991014	2.369454256	0.094973817	0.008264463	Cardiomyocytes I	Cardiomyocytes I	GRN	GRN	TNFRSF1A	TNFRSF1A	0.541961577	0.830131446	-7.81E-15	3.29E-15	-2.26E-15	Cardiomyocytes I	Cardiomyocytes I	GRN	GRN	TNFRSF1A	TNFRSF1A	0.541961577	0.830131446	-2.11E-15	2.78E-16	-9.16E-16	Cardiomyocytes I	Cardiomyocytes I	GRN	GRN	TNFRSF1A	TNFRSF1A	0.541961577	0.830131446	0.440908274	0.215404932	0.174880682	0.637972347	Cardiomyocytes I
360	Cardiomyocytes I	Cardiomyocytes I	ADM	ADM	RAMP1	RAMP1	0.32760364	0.106673407	0.031651524	0.118703735	0.348166763	1.305741089	0.003757154	0.008264463	Cardiomyocytes I	Cardiomyocytes I	ADM	ADM	RAMP1	RAMP1	0.32760364	0.106673407	-5.23E-16	1.57E-15	5.24E-16	Cardiomyocytes I	Cardiomyocytes I	ADM	ADM	RAMP1	RAMP1	0.32760364	0.106673407	0	0	0	Cardiomyocytes I	Cardiomyocytes I	ADM	ADM	RAMP1	RAMP1	0.32760364	0.106673407	0.031651524	0.118703735	0.174880682	0.259533349	Cardiomyocytes I
361	Cardiomyocytes I	Cardiomyocytes I	ADM	ADM	RAMP2	RAMP2	0.817997978	0.106673407	0.031651524	0.42048452	0.348166763	4.62532972	0.013308976	0.008264463	Cardiomyocytes I	Cardiomyocytes I	ADM	ADM	RAMP2	RAMP2	0.817997978	0.106673407	-5.23E-16	-1.08E-14	-5.64E-15	Cardiomyocytes I	Cardiomyocytes I	ADM	ADM	RAMP2	RAMP2	0.817997978	0.106673407	0	-9.44E-16	-4.72E-16	Cardiomyocytes I	Cardiomyocytes I	ADM	ADM	RAMP2	RAMP2	0.817997978	0.106673407	0.031651524	0.42048452	0.174880682	0.397472648	Cardiomyocytes I
362	Cardiomyocytes I	Cardiomyocytes I	ADM	ADM	RAMP3	RAMP3	0.109201213	0.106673407	0.031651524	0.032424009	0.348166763	0.356664096	0.001026269	0.008264463	Cardiomyocytes I	Cardiomyocytes I	ADM	ADM	RAMP3	RAMP3	0.109201213	0.106673407	-5.23E-16	-3.20E-16	-4.21E-16	Cardiomyocytes I	Cardiomyocytes I	ADM	ADM	RAMP3	RAMP3	0.109201213	0.106673407	0	0	0	Cardiomyocytes I	Cardiomyocytes I	ADM	ADM	RAMP3	RAMP3	0.109201213	0.106673407	0.031651524	0.032424009	0.174880682	0.154823307	Cardiomyocytes I
363	Cardiomyocytes I	Cardiomyocytes I	ADM	ADM	ADCYAP1R1	ADCYAP1R1	0.103134479	0.106673407	0.031651524	0.030469215	0.348166763	0.335161368	0.000964397	0.008264463	Cardiomyocytes I	Cardiomyocytes I	ADM	ADM	ADCYAP1R1	ADCYAP1R1	0.103134479	0.106673407	-5.23E-16	-4.07E-16	-4.65E-16	Cardiomyocytes I	Cardiomyocytes I	ADM	ADM	ADCYAP1R1	ADCYAP1R1	0.103134479	0.106673407	0	-3.12E-16	-1.56E-16	Cardiomyocytes I	Cardiomyocytes I	ADM	ADM	ADCYAP1R1	ADCYAP1R1	0.103134479	0.106673407	0.031651524	0.030469215	0.174880682	0.150798453	Cardiomyocytes I
364	Cardiomyocytes I	Cardiomyocytes I	ADM	ADM	CALCRL	CALCRL	0.230030334	0.106673407	0.031651524	0.071977616	0.348166763	0.791753771	0.002278201	0.008264463	Cardiomyocytes I	Cardiomyocytes I	ADM	ADM	CALCRL	CALCRL	0.230030334	0.106673407	-5.23E-16	6.00E-16	3.87E-17	Cardiomyocytes I	Cardiomyocytes I	ADM	ADM	CALCRL	CALCRL	0.230030334	0.106673407	0	6.11E-16	3.05E-16	Cardiomyocytes I	Cardiomyocytes I	ADM	ADM	CALCRL	CALCRL	0.230030334	0.106673407	0.031651524	0.071977616	0.174880682	0.214411983	Cardiomyocytes I
365	Cardiomyocytes I	Cardiomyocytes I	SERPINF1	SERPINF1	PLXDC2	PLXDC2	0.356420627	0.428210313	0.162207456	0.123269429	1.784282012	1.355963716	0.01999522	0.008264463	Cardiomyocytes I	Cardiomyocytes I	SERPINF1	SERPINF1	PLXDC2	PLXDC2	0.356420627	0.428210313	4.41E-15	1.17E-15	2.79E-15	Cardiomyocytes I	Cardiomyocytes I	SERPINF1	SERPINF1	PLXDC2	PLXDC2	0.356420627	0.428210313	-2.78E-16	-3.05E-16	-2.91E-16	Cardiomyocytes I	Cardiomyocytes I	SERPINF1	SERPINF1	PLXDC2	PLXDC2	0.356420627	0.428210313	0.162207456	0.123269429	0.174880682	0.447079042	Cardiomyocytes I
366	Cardiomyocytes I	Cardiomyocytes I	COL15A1	COL15A1	ITGA1_ITGB1	ITGA1	0.482305359	0.717391304	0.337558318	0.399181669	3.713141494	4.39099836	0.134747093	0.008264463	Cardiomyocytes I	Cardiomyocytes I	COL15A1	COL15A1	ITGA1_ITGB1	ITGA1	0.482305359	0.717391304	-8.57E-15	9.16E-15	2.96E-16	Cardiomyocytes I	Cardiomyocytes I	COL15A1	COL15A1	ITGA1_ITGB1	ITGB1	0.482305359	0.717391304	-3.50E-15	5.55E-17	-1.72E-15	Cardiomyocytes I	Cardiomyocytes I	COL15A1	COL15A1	ITGA1_ITGB1	ITGA1	0.482305359	0.717391304	0.337558318	0.399181669	0.174880682	0.677317994	Cardiomyocytes I
367	Cardiomyocytes I	Cardiomyocytes I	CXCL12	CXCL12	ITGB1	ITGB1	0.931749242	0.774519717	0.37338025	0.626338512	4.107182747	6.889723637	0.23386243	0.008264463	Cardiomyocytes I	Cardiomyocytes I	CXCL12	CXCL12	ITGB1	ITGB1	0.931749242	0.774519717	-4.04E-15	2.37E-14	9.83E-15	Cardiomyocytes I	Cardiomyocytes I	CXCL12	CXCL12	ITGB1	ITGB1	0.931749242	0.774519717	-2.66E-15	-4.44E-16	-1.55E-15	Cardiomyocytes I	Cardiomyocytes I	CXCL12	CXCL12	ITGB1	ITGB1	0.931749242	0.774519717	0.37338025	0.626338512	0.174880682	0.734415178	Cardiomyocytes I
368	Cardiomyocytes I	Cardiomyocytes I	CXCL12	CXCL12	ITGAV	ITGAV	0.263902932	0.774519717	0.37338025	0.089857171	4.107182747	0.988428878	0.033550893	0.008264463	Cardiomyocytes I	Cardiomyocytes I	CXCL12	CXCL12	ITGAV	ITGAV	0.263902932	0.774519717	-4.04E-15	3.87E-15	-8.62E-17	Cardiomyocytes I	Cardiomyocytes I	CXCL12	CXCL12	ITGAV	ITGAV	0.263902932	0.774519717	-2.66E-15	0	-1.33E-15	Cardiomyocytes I	Cardiomyocytes I	CXCL12	CXCL12	ITGAV	ITGAV	0.263902932	0.774519717	0.37338025	0.089857171	0.174880682	0.511574296	Cardiomyocytes I
369	Cardiomyocytes I	Cardiomyocytes I	CXCL12	CXCL12	ITGA5	ITGA5	0.389787664	0.774519717	0.37338025	0.146012018	4.107182747	1.606132199	0.054518004	0.008264463	Cardiomyocytes I	Cardiomyocytes I	CXCL12	CXCL12	ITGA5	ITGA5	0.389787664	0.774519717	-4.04E-15	-1.80E-15	-2.92E-15	Cardiomyocytes I	Cardiomyocytes I	CXCL12	CXCL12	ITGA5	ITGA5	0.389787664	0.774519717	-2.66E-15	-5.83E-16	-1.62E-15	Cardiomyocytes I	Cardiomyocytes I	CXCL12	CXCL12	ITGA5	ITGA5	0.389787664	0.774519717	0.37338025	0.146012018	0.174880682	0.5717609	Cardiomyocytes I
370	Cardiomyocytes I	Cardiomyocytes I	CXCL12	CXCL12	ACKR3	ACKR3	0.690091001	0.774519717	0.37338025	0.297400371	4.107182747	3.271404076	0.111043425	0.008264463	Cardiomyocytes I	Cardiomyocytes I	CXCL12	CXCL12	ACKR3	ACKR3	0.690091001	0.774519717	-4.04E-15	-1.30E-16	-2.09E-15	Cardiomyocytes I	Cardiomyocytes I	CXCL12	CXCL12	ACKR3	ACKR3	0.690091001	0.774519717	-2.66E-15	-3.33E-15	-3.00E-15	Cardiomyocytes I	Cardiomyocytes I	CXCL12	CXCL12	ACKR3	ACKR3	0.690091001	0.774519717	0.37338025	0.297400371	0.174880682	0.65582289	Cardiomyocytes I
371	Cardiomyocytes I	Cardiomyocytes I	PGF	PGF	FLT1_KDR	FLT1	0.522244692	0.101112235	0.031731358	0.285979592	0.349044938	3.145775513	0.009074521	0.008264463	Cardiomyocytes I	Cardiomyocytes I	PGF	PGF	FLT1_KDR	KDR	0.522244692	0.101112235	4.56E-16	-3.51E-15	-1.53E-15	Cardiomyocytes I	Cardiomyocytes I	PGF	PGF	FLT1_KDR	KDR	0.522244692	0.101112235	-3.12E-16	0	-1.56E-16	Cardiomyocytes I	Cardiomyocytes I	PGF	PGF	FLT1_KDR	FLT1	0.522244692	0.101112235	0.031731358	0.285979592	0.174880682	0.352631748	Cardiomyocytes I
372	Cardiomyocytes I	Cardiomyocytes I	PGF	PGF	NRP1	NRP1	0.362487361	0.101112235	0.031731358	0.123592045	0.349044938	1.359512491	0.003921743	0.008264463	Cardiomyocytes I	Cardiomyocytes I	PGF	PGF	NRP1	NRP1	0.362487361	0.101112235	4.56E-16	1.05E-16	2.81E-16	Cardiomyocytes I	Cardiomyocytes I	PGF	PGF	NRP1	NRP1	0.362487361	0.101112235	-3.12E-16	-2.78E-16	-2.95E-16	Cardiomyocytes I	Cardiomyocytes I	PGF	PGF	NRP1	NRP1	0.362487361	0.101112235	0.031731358	0.123592045	0.174880682	0.263674259	Cardiomyocytes I
373	Cardiomyocytes I	Cardiomyocytes I	PGF	PGF	NRP2	NRP2	0.282608696	0.101112235	0.031731358	0.092866649	0.349044938	1.02153314	0.002946785	0.008264463	Cardiomyocytes I	Cardiomyocytes I	PGF	PGF	NRP2	NRP2	0.282608696	0.101112235	4.56E-16	1.06E-15	7.58E-16	Cardiomyocytes I	Cardiomyocytes I	PGF	PGF	NRP2	NRP2	0.282608696	0.101112235	-3.12E-16	-5.97E-16	-4.54E-16	Cardiomyocytes I	Cardiomyocytes I	PGF	PGF	NRP2	NRP2	0.282608696	0.101112235	0.031731358	0.092866649	0.174880682	0.236878677	Cardiomyocytes I
374	Cardiomyocytes I	Cardiomyocytes I	VEGFB	VEGFB	FLT1_KDR	FLT1	0.522244692	1	1.54546482	0.285979592	17.00011302	3.145775513	0.441971399	0.008264463	Cardiomyocytes I	Cardiomyocytes I	VEGFB	VEGFB	FLT1_KDR	KDR	0.522244692	1	-3.25E-14	-3.51E-15	-1.80E-14	Cardiomyocytes I	Cardiomyocytes I	VEGFB	VEGFB	FLT1_KDR	KDR	0.522244692	1	-6.88E-15	0	-3.44E-15	Cardiomyocytes I	Cardiomyocytes I	VEGFB	VEGFB	FLT1_KDR	FLT1	0.522244692	1	1.54546482	0.285979592	0.174880682	0.791731846	Cardiomyocytes I
375	Cardiomyocytes I	Cardiomyocytes I	VEGFB	VEGFB	NRP1	NRP1	0.362487361	1	1.54546482	0.123592045	17.00011302	1.359512491	0.191007157	0.008264463	Cardiomyocytes I	Cardiomyocytes I	VEGFB	VEGFB	NRP1	NRP1	0.362487361	1	-3.25E-14	1.05E-16	-1.62E-14	Cardiomyocytes I	Cardiomyocytes I	VEGFB	VEGFB	NRP1	NRP1	0.362487361	1	-6.88E-15	-2.78E-16	-3.58E-15	Cardiomyocytes I	Cardiomyocytes I	VEGFB	VEGFB	NRP1	NRP1	0.362487361	1	1.54546482	0.123592045	0.174880682	0.71421192	Cardiomyocytes I
376	Cardiomyocytes I	Cardiomyocytes I	VEGFC	VEGFC	FLT4_KDR	FLT4	0.122345804	0.153690597	0.047062005	0.208835015	0.51768206	2.297185166	0.009828195	0.008264463	Cardiomyocytes I	Cardiomyocytes I	VEGFC	VEGFC	FLT4_KDR	KDR	0.122345804	0.153690597	-3.23E-16	-3.78E-15	-2.05E-15	Cardiomyocytes I	Cardiomyocytes I	VEGFC	VEGFC	FLT4_KDR	KDR	0.122345804	0.153690597	0	0	0	Cardiomyocytes I	Cardiomyocytes I	VEGFC	VEGFC	FLT4_KDR	FLT4	0.122345804	0.153690597	0.047062005	0.208835015	0.174880682	0.361791107	Cardiomyocytes I
377	Cardiomyocytes I	Cardiomyocytes I	VEGFC	VEGFC	NRP2	NRP2	0.282608696	0.153690597	0.047062005	0.092866649	0.51768206	1.02153314	0.004370491	0.008264463	Cardiomyocytes I	Cardiomyocytes I	VEGFC	VEGFC	NRP2	NRP2	0.282608696	0.153690597	-3.23E-16	1.06E-15	3.68E-16	Cardiomyocytes I	Cardiomyocytes I	VEGFC	VEGFC	NRP2	NRP2	0.282608696	0.153690597	0	-5.97E-16	-2.98E-16	Cardiomyocytes I	Cardiomyocytes I	VEGFC	VEGFC	NRP2	NRP2	0.282608696	0.153690597	0.047062005	0.092866649	0.174880682	0.274325018	Cardiomyocytes I
378	Cardiomyocytes I	Cardiomyocytes I	VEGFC	VEGFC	ITGB1	ITGB1	0.931749242	0.153690597	0.047062005	0.626338512	0.51768206	6.889723637	0.029476746	0.008264463	Cardiomyocytes I	Cardiomyocytes I	VEGFC	VEGFC	ITGB1	ITGB1	0.931749242	0.153690597	-3.23E-16	2.37E-14	1.17E-14	Cardiomyocytes I	Cardiomyocytes I	VEGFC	VEGFC	ITGB1	ITGB1	0.931749242	0.153690597	0	-4.44E-16	-2.22E-16	Cardiomyocytes I	Cardiomyocytes I	VEGFC	VEGFC	ITGB1	ITGB1	0.931749242	0.153690597	0.047062005	0.626338512	0.174880682	0.495393772	Cardiomyocytes I
379	Cardiomyocytes I	Cardiomyocytes I	VEGFC	VEGFC	FLT1	FLT1	0.522244692	0.153690597	0.047062005	0.192006093	0.51768206	2.112067028	0.009036192	0.008264463	Cardiomyocytes I	Cardiomyocytes I	VEGFC	VEGFC	FLT1	FLT1	0.522244692	0.153690597	-3.23E-16	1.46E-15	5.70E-16	Cardiomyocytes I	Cardiomyocytes I	VEGFC	VEGFC	FLT1	FLT1	0.522244692	0.153690597	0	0	0	Cardiomyocytes I	Cardiomyocytes I	VEGFC	VEGFC	FLT1	FLT1	0.522244692	0.153690597	0.047062005	0.192006093	0.174880682	0.352148768	Cardiomyocytes I
380	Cardiomyocytes I	Cardiomyocytes I	VEGFC	VEGFC	ITGA9	ITGA9	0.471688574	0.153690597	0.047062005	0.176300217	0.51768206	1.939302383	0.008297042	0.008264463	Cardiomyocytes I	Cardiomyocytes I	VEGFC	VEGFC	ITGA9	ITGA9	0.471688574	0.153690597	-3.23E-16	1.32E-15	5.00E-16	Cardiomyocytes I	Cardiomyocytes I	VEGFC	VEGFC	ITGA9	ITGA9	0.471688574	0.153690597	0	0	0	Cardiomyocytes I	Cardiomyocytes I	VEGFC	VEGFC	ITGA9	ITGA9	0.471688574	0.153690597	0.047062005	0.176300217	0.174880682	0.342476657	Cardiomyocytes I
381	Cardiomyocytes I	Cardiomyocytes I	LUM	LUM	ITGB1	ITGB1	0.931749242	0.833164813	0.501400805	0.626338512	5.515408859	6.889723637	0.314046635	0.008264463	Cardiomyocytes I	Cardiomyocytes I	LUM	LUM	ITGB1	ITGB1	0.931749242	0.833164813	1.00E-14	2.37E-14	1.69E-14	Cardiomyocytes I	Cardiomyocytes I	LUM	LUM	ITGB1	ITGB1	0.931749242	0.833164813	-2.22E-15	-4.44E-16	-1.33E-15	Cardiomyocytes I	Cardiomyocytes I	LUM	LUM	ITGB1	ITGB1	0.931749242	0.833164813	0.501400805	0.626338512	0.174880682	0.762157487	Cardiomyocytes I
382	Cardiomyocytes I	Cardiomyocytes I	COPA	COPA	CD74	CD74	0.786147624	0.664812942	0.276923169	0.539345421	3.04615486	5.93279963	0.149357243	0.008264463	Cardiomyocytes I	Cardiomyocytes I	COPA	COPA	CD74	CD74	0.786147624	0.664812942	-6.66E-16	2.31E-15	8.22E-16	Cardiomyocytes I	Cardiomyocytes I	COPA	COPA	CD74	CD74	0.786147624	0.664812942	-1.61E-15	-9.99E-16	-1.30E-15	Cardiomyocytes I	Cardiomyocytes I	COPA	COPA	CD74	CD74	0.786147624	0.664812942	0.276923169	0.539345421	0.174880682	0.688463166	Cardiomyocytes I
383	Cardiomyocytes I	Cardiomyocytes I	COPA	COPA	P2RY6	P2RY6	0.107178969	0.664812942	0.276923169	0.038366089	3.04615486	0.422026983	0.010624459	0.008264463	Cardiomyocytes I	Cardiomyocytes I	COPA	COPA	P2RY6	P2RY6	0.107178969	0.664812942	-6.66E-16	6.08E-16	-2.90E-17	Cardiomyocytes I	Cardiomyocytes I	COPA	COPA	P2RY6	P2RY6	0.107178969	0.664812942	-1.61E-15	3.12E-16	-6.49E-16	Cardiomyocytes I	Cardiomyocytes I	COPA	COPA	P2RY6	P2RY6	0.107178969	0.664812942	0.276923169	0.038366089	0.174880682	0.370832537	Cardiomyocytes I
384	Cardiomyocytes I	Cardiomyocytes I	MFAP2	MFAP2	NOTCH1	NOTCH1	0.273003033	0.135995956	0.043617151	0.090039004	0.47978866	0.990429048	0.003927245	0.008264463	Cardiomyocytes I	Cardiomyocytes I	MFAP2	MFAP2	NOTCH1	NOTCH1	0.273003033	0.135995956	3.56E-17	3.78E-15	1.91E-15	Cardiomyocytes I	Cardiomyocytes I	MFAP2	MFAP2	NOTCH1	NOTCH1	0.273003033	0.135995956	0	0	0	Cardiomyocytes I	Cardiomyocytes I	MFAP2	MFAP2	NOTCH1	NOTCH1	0.273003033	0.135995956	0.043617151	0.090039004	0.174880682	0.263810363	Cardiomyocytes I
385	Cardiomyocytes I	Cardiomyocytes I	TGFB2	TGFB2	ACVR1B_TGFBR2	ACVR1B	0.150151668	0.121840243	0.036922687	0.100043333	0.40614956	1.10047666	0.003693869	0.008264463	Cardiomyocytes I	Cardiomyocytes I	TGFB2	TGFB2	ACVR1B_TGFBR2	TGFBR2	0.150151668	0.121840243	8.38E-16	-7.52E-16	4.27E-17	Cardiomyocytes I	Cardiomyocytes I	TGFB2	TGFB2	ACVR1B_TGFBR2	ACVR1B	0.150151668	0.121840243	0	0	0	Cardiomyocytes I	Cardiomyocytes I	TGFB2	TGFB2	ACVR1B_TGFBR2	ACVR1B	0.150151668	0.121840243	0.036922687	0.100043333	0.174880682	0.257904397	Cardiomyocytes I
386	Cardiomyocytes I	Cardiomyocytes I	TGFB2	TGFB2	TGFBR1_TGFBR2	TGFBR1	0.164812942	0.121840243	0.036922687	0.103469336	0.40614956	1.138162693	0.003820366	0.008264463	Cardiomyocytes I	Cardiomyocytes I	TGFB2	TGFB2	TGFBR1_TGFBR2	TGFBR2	0.164812942	0.121840243	8.38E-16	-3.05E-16	2.66E-16	Cardiomyocytes I	Cardiomyocytes I	TGFB2	TGFB2	TGFBR1_TGFBR2	TGFBR1	0.164812942	0.121840243	0	0	0	Cardiomyocytes I	Cardiomyocytes I	TGFB2	TGFB2	TGFBR1_TGFBR2	TGFBR1	0.164812942	0.121840243	0.036922687	0.103469336	0.174880682	0.261139733	Cardiomyocytes I
387	Cardiomyocytes I	Cardiomyocytes I	TGFB2	TGFB2	ACVR1_TGFBR1_TGFBR2	ACVR1	0.159757331	0.121840243	0.036922687	0.085188008	0.40614956	0.937068092	0.00314537	0.008264463	Cardiomyocytes I	Cardiomyocytes I	TGFB2	TGFB2	ACVR1_TGFBR1_TGFBR2	TGFBR2	0.159757331	0.121840243	8.38E-16	-4.46E-16	1.96E-16	Cardiomyocytes I	Cardiomyocytes I	TGFB2	TGFB2	ACVR1_TGFBR1_TGFBR2	TGFBR1	0.159757331	0.121840243	0	0	0	Cardiomyocytes I	Cardiomyocytes I	TGFB2	TGFB2	ACVR1_TGFBR1_TGFBR2	ACVR1	0.159757331	0.121840243	0.036922687	0.085188008	0.174880682	0.242823694	Cardiomyocytes I
388	Cardiomyocytes I	Cardiomyocytes I	TGFB2	TGFB2	ACVR1_TGFBR2	ACVR1	0.159757331	0.121840243	0.036922687	0.102297215	0.40614956	1.125269368	0.003777088	0.008264463	Cardiomyocytes I	Cardiomyocytes I	TGFB2	TGFB2	ACVR1_TGFBR2	TGFBR2	0.159757331	0.121840243	8.38E-16	-7.54E-16	4.19E-17	Cardiomyocytes I	Cardiomyocytes I	TGFB2	TGFB2	ACVR1_TGFBR2	ACVR1	0.159757331	0.121840243	0	0	0	Cardiomyocytes I	Cardiomyocytes I	TGFB2	TGFB2	ACVR1_TGFBR2	ACVR1	0.159757331	0.121840243	0.036922687	0.102297215	0.174880682	0.260042129	Cardiomyocytes I
389	Cardiomyocytes I	Cardiomyocytes I	TGFB2	TGFB2	TGFBR3	TGFBR3	0.394843276	0.121840243	0.036922687	0.13593227	0.40614956	1.495254975	0.005018985	0.008264463	Cardiomyocytes I	Cardiomyocytes I	TGFB2	TGFB2	TGFBR3	TGFBR3	0.394843276	0.121840243	8.38E-16	6.53E-16	7.45E-16	Cardiomyocytes I	Cardiomyocytes I	TGFB2	TGFB2	TGFBR3	TGFBR3	0.394843276	0.121840243	0	0	0	Cardiomyocytes I	Cardiomyocytes I	TGFB2	TGFB2	TGFBR3	TGFBR3	0.394843276	0.121840243	0.036922687	0.13593227	0.174880682	0.288308704	Cardiomyocytes I
390	Cardiomyocytes I	Cardiomyocytes I	YBX1	YBX1	NOTCH1	NOTCH1	0.273003033	1	1.542796421	0.090039004	16.97076063	0.990429048	0.138911854	0.008264463	Cardiomyocytes I	Cardiomyocytes I	YBX1	YBX1	NOTCH1	NOTCH1	0.273003033	1	-6.15E-14	3.78E-15	-2.89E-14	Cardiomyocytes I	Cardiomyocytes I	YBX1	YBX1	NOTCH1	NOTCH1	0.273003033	1	-6.66E-16	0	-3.33E-16	Cardiomyocytes I	Cardiomyocytes I	YBX1	YBX1	NOTCH1	NOTCH1	0.273003033	1	1.542796421	0.090039004	0.174880682	0.680635429	Cardiomyocytes I
391	Cardiomyocytes I	Cardiomyocytes I	CX3CL1	CX3CL1	ITGAV	ITGAV	0.263902932	0.104651163	0.031059935	0.089857171	0.341659285	0.988428878	0.002790958	0.008264463	Cardiomyocytes I	Cardiomyocytes I	CX3CL1	CX3CL1	ITGAV	ITGAV	0.263902932	0.104651163	-8.62E-16	3.87E-15	1.50E-15	Cardiomyocytes I	Cardiomyocytes I	CX3CL1	CX3CL1	ITGAV	ITGAV	0.263902932	0.104651163	0	0	0	Cardiomyocytes I	Cardiomyocytes I	CX3CL1	CX3CL1	ITGAV	ITGAV	0.263902932	0.104651163	0.031059935	0.089857171	0.174880682	0.232003298	Cardiomyocytes I
392	Cardiomyocytes I	Cardiomyocytes I	COL16A1	COL16A1	ITGA1_ITGB1	ITGA1	0.482305359	0.148634985	0.047347529	0.399181669	0.520822816	4.39099836	0.018900266	0.008264463	Cardiomyocytes I	Cardiomyocytes I	COL16A1	COL16A1	ITGA1_ITGB1	ITGA1	0.482305359	0.148634985	5.44E-16	9.16E-15	4.85E-15	Cardiomyocytes I	Cardiomyocytes I	COL16A1	COL16A1	ITGA1_ITGB1	ITGB1	0.482305359	0.148634985	3.12E-16	5.55E-17	1.84E-16	Cardiomyocytes I	Cardiomyocytes I	COL16A1	COL16A1	ITGA1_ITGB1	ITGA1	0.482305359	0.148634985	0.047347529	0.399181669	0.174880682	0.440129059	Cardiomyocytes I
393	Cardiomyocytes I	Cardiomyocytes I	LGALS3BP	LGALS3BP	ITGB1	ITGB1	0.931749242	0.505055612	0.191756143	0.626338512	2.109317572	6.889723637	0.120104257	0.008264463	Cardiomyocytes I	Cardiomyocytes I	LGALS3BP	LGALS3BP	ITGB1	ITGB1	0.931749242	0.505055612	-2.53E-15	2.37E-14	1.06E-14	Cardiomyocytes I	Cardiomyocytes I	LGALS3BP	LGALS3BP	ITGB1	ITGB1	0.931749242	0.505055612	0	-4.44E-16	-2.22E-16	Cardiomyocytes I	Cardiomyocytes I	LGALS3BP	LGALS3BP	ITGB1	ITGB1	0.931749242	0.505055612	0.191756143	0.626338512	0.174880682	0.664620574	Cardiomyocytes I
394	Cardiomyocytes I	Cardiomyocytes I	MFGE8	MFGE8	ITGAV	ITGAV	0.263902932	0.859453994	0.477397237	0.089857171	5.251369607	0.988428878	0.042897565	0.008264463	Cardiomyocytes I	Cardiomyocytes I	MFGE8	MFGE8	ITGAV	ITGAV	0.263902932	0.859453994	3.66E-15	3.87E-15	3.77E-15	Cardiomyocytes I	Cardiomyocytes I	MFGE8	MFGE8	ITGAV	ITGAV	0.263902932	0.859453994	-1.78E-15	0	-8.88E-16	Cardiomyocytes I	Cardiomyocytes I	MFGE8	MFGE8	ITGAV	ITGAV	0.263902932	0.859453994	0.477397237	0.089857171	0.174880682	0.542194718	Cardiomyocytes I
395	Cardiomyocytes I	Cardiomyocytes I	MFGE8	MFGE8	PDGFRB	PDGFRB	0.628412538	0.859453994	0.477397237	0.261400121	5.251369607	2.875401333	0.124791696	0.008264463	Cardiomyocytes I	Cardiomyocytes I	MFGE8	MFGE8	PDGFRB	PDGFRB	0.628412538	0.859453994	3.66E-15	-3.24E-15	2.13E-16	Cardiomyocytes I	Cardiomyocytes I	MFGE8	MFGE8	PDGFRB	PDGFRB	0.628412538	0.859453994	-1.78E-15	1.83E-15	2.78E-17	Cardiomyocytes I	Cardiomyocytes I	MFGE8	MFGE8	PDGFRB	PDGFRB	0.628412538	0.859453994	0.477397237	0.261400121	0.174880682	0.668873987	Cardiomyocytes I
396	Cardiomyocytes I	Cardiomyocytes I	SEMA3B	SEMA3B	NRP1_PLXNA2	PLXNA2	0.218402427	0.299797776	0.095563533	0.095290881	1.051198858	1.048199689	0.009106333	0.008264463	Cardiomyocytes I	Cardiomyocytes I	SEMA3B	SEMA3B	NRP1_PLXNA1	NRP1	0.207785642	0.299797776	4.63E-16	1.06E-15	7.60E-16	Cardiomyocytes I	Cardiomyocytes I	SEMA3B	SEMA3B	NRP1_PLXNA2	NRP1	0.218402427	0.299797776	-5.97E-16	1.39E-17	-2.91E-16	Cardiomyocytes I	Cardiomyocytes I	SEMA3B	SEMA3B	NRP1_PLXNA2	PLXNA2	0.218402427	0.299797776	0.095563533	0.095290881	0.174880682	0.353031294	Cardiomyocytes I
397	Cardiomyocytes I	Cardiomyocytes I	SEMA3B	SEMA3B	NRP2_PLXNA2	PLXNA2	0.218402427	0.299797776	0.095563533	0.079928183	1.051198858	0.879210014	0.00763822	0.008264463	Cardiomyocytes I	Cardiomyocytes I	SEMA3B	SEMA3B	NRP1_PLXNA2	PLXNA2	0.218402427	0.299797776	4.63E-16	5.36E-18	2.34E-16	Cardiomyocytes I	Cardiomyocytes I	SEMA3B	SEMA3B	NRP1_PLXNA1	NRP1	0.207785642	0.299797776	-5.97E-16	0	-2.98E-16	Cardiomyocytes I	Cardiomyocytes I	SEMA3B	SEMA3B	NRP2_PLXNA2	PLXNA2	0.218402427	0.299797776	0.095563533	0.079928183	0.174880682	0.333222934	Cardiomyocytes I
398	Cardiomyocytes I	Cardiomyocytes I	SEMA3B	SEMA3B	NRP1_PLXNA1	PLXNA1	0.207785642	0.299797776	0.095563533	0.0944198	1.051198858	1.0386178	0.00902309	0.008264463	Cardiomyocytes I	Cardiomyocytes I	SEMA3B	SEMA3B	NRP2_PLXNA2	PLXNA2	0.218402427	0.299797776	4.63E-16	4.82E-16	4.73E-16	Cardiomyocytes I	Cardiomyocytes I	SEMA3B	SEMA3B	NRP2_PLXNA2	NRP2	0.218402427	0.299797776	-5.97E-16	-1.46E-16	-3.71E-16	Cardiomyocytes I	Cardiomyocytes I	SEMA3B	SEMA3B	NRP1_PLXNA1	PLXNA1	0.207785642	0.299797776	0.095563533	0.0944198	0.174880682	0.351983267	Cardiomyocytes I
399	Cardiomyocytes I	Cardiomyocytes I	SEMA3B	SEMA3B	NRP2_PLXNA1	PLXNA1	0.207785642	0.299797776	0.095563533	0.079057102	1.051198858	0.869628125	0.007554976	0.008264463	Cardiomyocytes I	Cardiomyocytes I	SEMA3B	SEMA3B	NRP2_PLXNA1	NRP2	0.207785642	0.299797776	4.63E-16	1.53E-15	9.99E-16	Cardiomyocytes I	Cardiomyocytes I	SEMA3B	SEMA3B	NRP2_PLXNA1	NRP2	0.207785642	0.299797776	-5.97E-16	0	-2.98E-16	Cardiomyocytes I	Cardiomyocytes I	SEMA3B	SEMA3B	NRP2_PLXNA1	PLXNA1	0.207785642	0.299797776	0.095563533	0.079057102	0.174880682	0.332006682	Cardiomyocytes I
400	Cardiomyocytes I	Cardiomyocytes I	IL15RA	IL15RA	AXL	AXL	0.633973711	0.260869565	0.081276968	0.266828916	0.894046645	2.935118073	0.021687045	0.008264463	Cardiomyocytes I	Cardiomyocytes I	IL15RA	IL15RA	AXL	AXL	0.633973711	0.260869565	4.64E-15	1.90E-15	3.27E-15	Cardiomyocytes I	Cardiomyocytes I	IL15RA	IL15RA	AXL	AXL	0.633973711	0.260869565	3.05E-16	-8.33E-16	-2.64E-16	Cardiomyocytes I	Cardiomyocytes I	IL15RA	IL15RA	AXL	AXL	0.633973711	0.260869565	0.081276968	0.266828916	0.174880682	0.45713827	Cardiomyocytes I
401	Cardiomyocytes I	Cardiomyocytes I	SEMA3F	SEMA3F	NRP2_PLXNA2	PLXNA2	0.218402427	0.156723964	0.049936217	0.079928183	0.549298388	0.879210014	0.003991311	0.008264463	Cardiomyocytes I	Cardiomyocytes I	SEMA3F	SEMA3F	NRP2_PLXNA1	NRP2	0.207785642	0.156723964	7.42E-16	1.53E-15	1.14E-15	Cardiomyocytes I	Cardiomyocytes I	SEMA3F	SEMA3F	NRP2_PLXNA2	NRP2	0.218402427	0.156723964	0	-1.46E-16	-7.29E-17	Cardiomyocytes I	Cardiomyocytes I	SEMA3F	SEMA3F	NRP2_PLXNA2	PLXNA2	0.218402427	0.156723964	0.049936217	0.079928183	0.174880682	0.265384718	Cardiomyocytes I
402	Cardiomyocytes I	Cardiomyocytes I	SEMA3F	SEMA3F	NRP2_PLXNA1	PLXNA1	0.207785642	0.156723964	0.049936217	0.079057102	0.549298388	0.869628125	0.003947813	0.008264463	Cardiomyocytes I	Cardiomyocytes I	SEMA3F	SEMA3F	NRP2_PLXNA2	PLXNA2	0.218402427	0.156723964	7.42E-16	4.82E-16	6.12E-16	Cardiomyocytes I	Cardiomyocytes I	SEMA3F	SEMA3F	NRP2_PLXNA1	NRP2	0.207785642	0.156723964	0	0	0	Cardiomyocytes I	Cardiomyocytes I	SEMA3F	SEMA3F	NRP2_PLXNA1	PLXNA1	0.207785642	0.156723964	0.049936217	0.079057102	0.174880682	0.264317919	Cardiomyocytes I
403	Cardiomyocytes I	Cardiomyocytes I	SEMA3F	SEMA3F	NRP1	NRP1	0.362487361	0.156723964	0.049936217	0.123592045	0.549298388	1.359512491	0.006171719	0.008264463	Cardiomyocytes I	Cardiomyocytes I	SEMA3F	SEMA3F	NRP1	NRP1	0.362487361	0.156723964	7.42E-16	1.05E-16	4.24E-16	Cardiomyocytes I	Cardiomyocytes I	SEMA3F	SEMA3F	NRP1	NRP1	0.362487361	0.156723964	0	-2.78E-16	-1.39E-16	Cardiomyocytes I	Cardiomyocytes I	SEMA3F	SEMA3F	NRP1	NRP1	0.362487361	0.156723964	0.049936217	0.123592045	0.174880682	0.309974703	Cardiomyocytes I
404	Cardiomyocytes I	Cardiomyocytes I	GAS6	GAS6	AXL	AXL	0.633973711	0.690091001	0.303155534	0.266828916	3.334710879	2.935118073	0.080890663	0.008264463	Cardiomyocytes I	Cardiomyocytes I	GAS6	GAS6	AXL	AXL	0.633973711	0.690091001	-6.68E-15	1.90E-15	-2.39E-15	Cardiomyocytes I	Cardiomyocytes I	GAS6	GAS6	AXL	AXL	0.633973711	0.690091001	0	-8.33E-16	-4.16E-16	Cardiomyocytes I	Cardiomyocytes I	GAS6	GAS6	AXL	AXL	0.633973711	0.690091001	0.303155534	0.266828916	0.174880682	0.619239824	Cardiomyocytes I
405	Cardiomyocytes I	Cardiomyocytes I	POSTN	POSTN	ITGAV_ITGB5	ITGAV	0.263902932	0.286147624	0.112039832	0.229234863	1.232438148	2.521583497	0.025683436	0.008264463	Cardiomyocytes I	Cardiomyocytes I	POSTN	POSTN	ITGAV_ITGB5	ITGB5	0.263902932	0.286147624	3.49E-15	7.11E-16	2.10E-15	Cardiomyocytes I	Cardiomyocytes I	POSTN	POSTN	ITGAV_ITGB5	ITGAV	0.263902932	0.286147624	0	0	0	Cardiomyocytes I	Cardiomyocytes I	POSTN	POSTN	ITGAV_ITGB5	ITGAV	0.263902932	0.286147624	0.112039832	0.229234863	0.174880682	0.478188063	Cardiomyocytes I
406	Cardiomyocytes I	Cardiomyocytes I	ANGPT1	ANGPT1	ITGB1	ITGB1	0.931749242	0.142568251	0.042992863	0.626338512	0.472921494	6.889723637	0.026928086	0.008264463	Cardiomyocytes I	Cardiomyocytes I	ANGPT1	ANGPT1	ITGB1	ITGB1	0.931749242	0.142568251	6.08E-16	2.37E-14	1.22E-14	Cardiomyocytes I	Cardiomyocytes I	ANGPT1	ANGPT1	ITGB1	ITGB1	0.931749242	0.142568251	0	-4.44E-16	-2.22E-16	Cardiomyocytes I	Cardiomyocytes I	ANGPT1	ANGPT1	ITGB1	ITGB1	0.931749242	0.142568251	0.042992863	0.626338512	0.174880682	0.484095026	Cardiomyocytes I
407	Cardiomyocytes I	Cardiomyocytes I	ANGPT1	ANGPT1	ITGA5	ITGA5	0.389787664	0.142568251	0.042992863	0.146012018	0.472921494	1.606132199	0.006277475	0.008264463	Cardiomyocytes I	Cardiomyocytes I	ANGPT1	ANGPT1	ITGA5	ITGA5	0.389787664	0.142568251	6.08E-16	-1.80E-15	-5.97E-16	Cardiomyocytes I	Cardiomyocytes I	ANGPT1	ANGPT1	ITGA5	ITGA5	0.389787664	0.142568251	0	-5.83E-16	-2.91E-16	Cardiomyocytes I	Cardiomyocytes I	ANGPT1	ANGPT1	ITGA5	ITGA5	0.389787664	0.142568251	0.042992863	0.146012018	0.174880682	0.311794667	Cardiomyocytes I
408	Cardiomyocytes I	Cardiomyocytes I	ANGPT1	ANGPT1	TIE1	TIE1	0.550050556	0.142568251	0.042992863	0.19897225	0.472921494	2.188694746	0.008554387	0.008264463	Cardiomyocytes I	Cardiomyocytes I	ANGPT1	ANGPT1	TIE1	TIE1	0.550050556	0.142568251	6.08E-16	3.41E-15	2.01E-15	Cardiomyocytes I	Cardiomyocytes I	ANGPT1	ANGPT1	TIE1	TIE1	0.550050556	0.142568251	0	2.78E-16	1.39E-16	Cardiomyocytes I	Cardiomyocytes I	ANGPT1	ANGPT1	TIE1	TIE1	0.550050556	0.142568251	0.042992863	0.19897225	0.174880682	0.345924063	Cardiomyocytes I
409	Cardiomyocytes I	Cardiomyocytes I	ANGPT1	ANGPT1	TEK	TEK	0.44388271	0.142568251	0.042992863	0.153992983	0.472921494	1.69392281	0.006620599	0.008264463	Cardiomyocytes I	Cardiomyocytes I	ANGPT1	ANGPT1	TEK	TEK	0.44388271	0.142568251	6.08E-16	-3.68E-15	-1.54E-15	Cardiomyocytes I	Cardiomyocytes I	ANGPT1	ANGPT1	TEK	TEK	0.44388271	0.142568251	0	-2.78E-16	-1.39E-16	Cardiomyocytes I	Cardiomyocytes I	ANGPT1	ANGPT1	TEK	TEK	0.44388271	0.142568251	0.042992863	0.153992983	0.174880682	0.317532801	Cardiomyocytes I
410	Cardiomyocytes I	Cardiomyocytes I	CTF1	CTF1	IL6ST_LIFR	LIFR	0.369059656	0.216380182	0.066626512	0.268276915	0.732891627	2.951046068	0.017874355	0.008264463	Cardiomyocytes I	Cardiomyocytes I	CTF1	CTF1	IL6ST_LIFR	IL6ST	0.369059656	0.216380182	1.30E-15	4.59E-16	8.79E-16	Cardiomyocytes I	Cardiomyocytes I	CTF1	CTF1	IL6ST_LIFR	LIFR	0.369059656	0.216380182	3.05E-16	4.30E-16	3.68E-16	Cardiomyocytes I	Cardiomyocytes I	CTF1	CTF1	IL6ST_LIFR	LIFR	0.369059656	0.216380182	0.066626512	0.268276915	0.174880682	0.433264875	Cardiomyocytes I
411	Cardiomyocytes I	Cardiomyocytes I	FNDC5	FNDC5	ITGAV	ITGAV	0.263902932	0.984327604	0.868506433	0.089857171	9.553570759	0.988428878	0.078041531	0.008264463	Cardiomyocytes I	Cardiomyocytes I	FNDC5	FNDC5	ITGAV	ITGAV	0.263902932	0.984327604	2.01E-14	3.87E-15	1.20E-14	Cardiomyocytes I	Cardiomyocytes I	FNDC5	FNDC5	ITGAV	ITGAV	0.263902932	0.984327604	5.11E-15	0	2.55E-15	Cardiomyocytes I	Cardiomyocytes I	FNDC5	FNDC5	ITGAV	ITGAV	0.263902932	0.984327604	0.868506433	0.089857171	0.174880682	0.615003634	Cardiomyocytes I
412	Cardiomyocytes I	Cardiomyocytes I	FNDC5	FNDC5	ITGB5	ITGB5	0.761880688	0.984327604	0.868506433	0.368612556	9.553570759	4.054738117	0.320142376	0.008264463	Cardiomyocytes I	Cardiomyocytes I	FNDC5	FNDC5	ITGB5	ITGB5	0.761880688	0.984327604	2.01E-14	-2.45E-15	8.80E-15	Cardiomyocytes I	Cardiomyocytes I	FNDC5	FNDC5	ITGB5	ITGB5	0.761880688	0.984327604	5.11E-15	7.22E-16	2.91E-15	Cardiomyocytes I	Cardiomyocytes I	FNDC5	FNDC5	ITGB5	ITGB5	0.761880688	0.984327604	0.868506433	0.368612556	0.174880682	0.763895524	Cardiomyocytes I
413	Cardiomyocytes I	Cardiomyocytes I	FAM3C	FAM3C	LAMP1	LAMP1	0.996966633	0.233063701	0.074918797	1.088567303	0.824106764	11.97424033	0.081554152	0.008264463	Cardiomyocytes I	Cardiomyocytes I	FAM3C	FAM3C	LAMP1	LAMP1	0.996966633	0.233063701	2.42E-16	-1.98E-14	-9.79E-15	Cardiomyocytes I	Cardiomyocytes I	FAM3C	FAM3C	LAMP1	LAMP1	0.996966633	0.233063701	3.05E-16	2.22E-15	1.26E-15	Cardiomyocytes I	Cardiomyocytes I	FAM3C	FAM3C	LAMP1	LAMP1	0.996966633	0.233063701	0.074918797	1.088567303	0.174880682	0.620202387	Cardiomyocytes I
414	Cardiomyocytes I	Cardiomyocytes I	FAM3C	FAM3C	LIFR	LIFR	0.369059656	0.233063701	0.074918797	0.124255003	0.824106764	1.36680503	0.009309035	0.008264463	Cardiomyocytes I	Cardiomyocytes I	FAM3C	FAM3C	LIFR	LIFR	0.369059656	0.233063701	2.42E-16	1.40E-15	8.19E-16	Cardiomyocytes I	Cardiomyocytes I	FAM3C	FAM3C	LIFR	LIFR	0.369059656	0.233063701	3.05E-16	-3.05E-16	0	Cardiomyocytes I	Cardiomyocytes I	FAM3C	FAM3C	LIFR	LIFR	0.369059656	0.233063701	0.074918797	0.124255003	0.174880682	0.355549497	Cardiomyocytes I
415	Cardiomyocytes I	Cardiomyocytes I	FGF13	FGF13	FGFR1	FGFR1	0.286147624	0.549544995	0.209342834	0.095207094	2.302771174	1.047278036	0.019930923	0.008264463	Cardiomyocytes I	Cardiomyocytes I	FGF13	FGF13	FGFR1	FGFR1	0.286147624	0.549544995	5.12E-15	3.40E-16	2.73E-15	Cardiomyocytes I	Cardiomyocytes I	FGF13	FGF13	FGFR1	FGFR1	0.286147624	0.549544995	1.36E-15	0	6.80E-16	Cardiomyocytes I	Cardiomyocytes I	FGF13	FGF13	FGFR1	FGFR1	0.286147624	0.549544995	0.209342834	0.095207094	0.174880682	0.446680983	Cardiomyocytes I
416	Cardiomyocytes I	Cardiomyocytes I	RGMA	RGMA	BMPR2	BMPR2	0.520222447	0.264408493	0.083755456	0.186966872	0.921310021	2.05663559	0.015659496	0.008264463	Cardiomyocytes I	Cardiomyocytes I	RGMA	RGMA	BMPR2	BMPR2	0.520222447	0.264408493	2.87E-15	9.02E-15	5.95E-15	Cardiomyocytes I	Cardiomyocytes I	RGMA	RGMA	BMPR2	BMPR2	0.520222447	0.264408493	0	-5.55E-16	-2.78E-16	Cardiomyocytes I	Cardiomyocytes I	RGMA	RGMA	BMPR2	BMPR2	0.520222447	0.264408493	0.083755456	0.186966872	0.174880682	0.417100512	Cardiomyocytes I
417	Cardiomyocytes I	Cardiomyocytes I	RGMA	RGMA	NEO1	NEO1	0.448938322	0.264408493	0.083755456	0.158889369	0.921310021	1.747783057	0.013307852	0.008264463	Cardiomyocytes I	Cardiomyocytes I	RGMA	RGMA	NEO1	NEO1	0.448938322	0.264408493	2.87E-15	-2.52E-16	1.31E-15	Cardiomyocytes I	Cardiomyocytes I	RGMA	RGMA	NEO1	NEO1	0.448938322	0.264408493	0	0	0	Cardiomyocytes I	Cardiomyocytes I	RGMA	RGMA	NEO1	NEO1	0.448938322	0.264408493	0.083755456	0.158889369	0.174880682	0.397462532	Cardiomyocytes I
418	Cardiomyocytes I	Cardiomyocytes I	HBEGF	HBEGF	CD44	CD44	0.117290192	0.282103134	0.092638226	0.04424427	1.019020481	0.486686967	0.004098711	0.008264463	Cardiomyocytes I	Cardiomyocytes I	HBEGF	HBEGF	CD44	CD44	0.117290192	0.282103134	-3.88E-17	9.36E-16	4.48E-16	Cardiomyocytes I	Cardiomyocytes I	HBEGF	HBEGF	CD44	CD44	0.117290192	0.282103134	0	0	0	Cardiomyocytes I	Cardiomyocytes I	HBEGF	HBEGF	CD44	CD44	0.117290192	0.282103134	0.092638226	0.04424427	0.174880682	0.267981064	Cardiomyocytes I
419	Cardiomyocytes I	Cardiomyocytes I	RARRES2	RARRES2	CCRL2	CCRL2	0.142568251	0.712335693	0.333702058	0.04129104	3.670722639	0.454201444	0.013778905	0.008264463	Cardiomyocytes I	Cardiomyocytes I	RARRES2	RARRES2	CCRL2	CCRL2	0.142568251	0.712335693	-8.41E-15	-1.51E-16	-4.28E-15	Cardiomyocytes I	Cardiomyocytes I	RARRES2	RARRES2	CCRL2	CCRL2	0.142568251	0.712335693	-2.78E-15	0	-1.39E-15	Cardiomyocytes I	Cardiomyocytes I	RARRES2	RARRES2	CCRL2	CCRL2	0.142568251	0.712335693	0.333702058	0.04129104	0.174880682	0.401635082	Cardiomyocytes I
420	Cardiomyocytes I	Cardiomyocytes I	SEMA3C	SEMA3C	NRP1_NRP2_PLXND1	NRP2	0.282608696	0.104145602	0.030911366	0.168375973	0.340025031	1.852135704	0.005204731	0.008264463	Cardiomyocytes I	Cardiomyocytes I	SEMA3C	SEMA3C	NRP1_PLXNA1	NRP1	0.207785642	0.104145602	1.07E-15	1.06E-15	1.06E-15	Cardiomyocytes I	Cardiomyocytes I	SEMA3C	SEMA3C	NRP1_PLXNA2	NRP1	0.218402427	0.104145602	0	1.39E-17	6.94E-18	Cardiomyocytes I	Cardiomyocytes I	SEMA3C	SEMA3C	NRP1_NRP2_PLXND1	NRP2	0.282608696	0.104145602	0.030911366	0.168375973	0.174880682	0.292051285	Cardiomyocytes I
421	Cardiomyocytes I	Cardiomyocytes I	SEMA3C	SEMA3C	NRP1_PLXNA2	PLXNA2	0.218402427	0.104145602	0.030911366	0.095290881	0.340025031	1.048199689	0.002945571	0.008264463	Cardiomyocytes I	Cardiomyocytes I	SEMA3C	SEMA3C	NRP2_PLXNA1	NRP2	0.207785642	0.104145602	1.07E-15	1.53E-15	1.30E-15	Cardiomyocytes I	Cardiomyocytes I	SEMA3C	SEMA3C	NRP1_PLXNA1	NRP1	0.207785642	0.104145602	0	0	0	Cardiomyocytes I	Cardiomyocytes I	SEMA3C	SEMA3C	NRP1_PLXNA2	PLXNA2	0.218402427	0.104145602	0.030911366	0.095290881	0.174880682	0.236841449	Cardiomyocytes I
422	Cardiomyocytes I	Cardiomyocytes I	SEMA3C	SEMA3C	NRP2_PLXNA2	PLXNA2	0.218402427	0.104145602	0.030911366	0.079928183	0.340025031	0.879210014	0.002470689	0.008264463	Cardiomyocytes I	Cardiomyocytes I	SEMA3C	SEMA3C	NRP1_NRP2_PLXND1	PLXND1	0.282608696	0.104145602	1.07E-15	-3.08E-15	-1.01E-15	Cardiomyocytes I	Cardiomyocytes I	SEMA3C	SEMA3C	NRP2_PLXNA2	NRP2	0.218402427	0.104145602	0	-1.46E-16	-7.29E-17	Cardiomyocytes I	Cardiomyocytes I	SEMA3C	SEMA3C	NRP2_PLXNA2	PLXNA2	0.218402427	0.104145602	0.030911366	0.079928183	0.174880682	0.22132222	Cardiomyocytes I
423	Cardiomyocytes I	Cardiomyocytes I	SEMA3C	SEMA3C	NRP1_PLXNA1	PLXNA1	0.207785642	0.104145602	0.030911366	0.0944198	0.340025031	1.0386178	0.002918645	0.008264463	Cardiomyocytes I	Cardiomyocytes I	SEMA3C	SEMA3C	NRP1_PLXNA2	PLXNA2	0.218402427	0.104145602	1.07E-15	5.36E-18	5.36E-16	Cardiomyocytes I	Cardiomyocytes I	SEMA3C	SEMA3C	NRP2_PLXNA1	NRP2	0.207785642	0.104145602	0	0	0	Cardiomyocytes I	Cardiomyocytes I	SEMA3C	SEMA3C	NRP1_PLXNA1	PLXNA1	0.207785642	0.104145602	0.030911366	0.0944198	0.174880682	0.236012521	Cardiomyocytes I
424	Cardiomyocytes I	Cardiomyocytes I	SEMA3C	SEMA3C	NRP2_PLXNA1	PLXNA1	0.207785642	0.104145602	0.030911366	0.079057102	0.340025031	0.869628125	0.002443763	0.008264463	Cardiomyocytes I	Cardiomyocytes I	SEMA3C	SEMA3C	NRP2_PLXNA2	PLXNA2	0.218402427	0.104145602	1.07E-15	4.82E-16	7.74E-16	Cardiomyocytes I	Cardiomyocytes I	SEMA3C	SEMA3C	NRP1_NRP2_PLXND1	PLXND1	0.282608696	0.104145602	0	-8.10E-16	-4.05E-16	Cardiomyocytes I	Cardiomyocytes I	SEMA3C	SEMA3C	NRP2_PLXNA1	PLXNA1	0.207785642	0.104145602	0.030911366	0.079057102	0.174880682	0.220379408	Cardiomyocytes I
425	Cardiomyocytes I	Cardiomyocytes I	GDF15	GDF15	TGFBR2	TGFBR2	0.432760364	0.11627907	0.039592755	0.155969077	0.435520302	1.715659844	0.006175245	0.008264463	Cardiomyocytes I	Cardiomyocytes I	GDF15	GDF15	TGFBR2	TGFBR2	0.432760364	0.11627907	-5.01E-16	-7.81E-16	-6.41E-16	Cardiomyocytes I	Cardiomyocytes I	GDF15	GDF15	TGFBR2	TGFBR2	0.432760364	0.11627907	0	5.55E-16	2.78E-16	Cardiomyocytes I	Cardiomyocytes I	GDF15	GDF15	TGFBR2	TGFBR2	0.432760364	0.11627907	0.039592755	0.155969077	0.174880682	0.310035793	Cardiomyocytes I
426	Cardiomyocytes I	Cardiomyocytes I	MMRN2	MMRN2	CLEC14A	CLEC14A	0.30586451	0.475733064	0.174305619	0.104227269	1.91736181	1.146499962	0.018167399	0.008264463	Cardiomyocytes I	Cardiomyocytes I	MMRN2	MMRN2	CLEC14A	CLEC14A	0.30586451	0.475733064	8.89E-16	1.33E-15	1.11E-15	Cardiomyocytes I	Cardiomyocytes I	MMRN2	MMRN2	CLEC14A	CLEC14A	0.30586451	0.475733064	2.78E-16	3.05E-16	2.91E-16	Cardiomyocytes I	Cardiomyocytes I	MMRN2	MMRN2	CLEC14A	CLEC14A	0.30586451	0.475733064	0.174305619	0.104227269	0.174880682	0.43526245	Cardiomyocytes I
427	Cardiomyocytes I	Cardiomyocytes I	MMRN2	MMRN2	CD248	CD248	0.170374115	0.475733064	0.174305619	0.054103354	1.91736181	0.595136893	0.009430519	0.008264463	Cardiomyocytes I	Cardiomyocytes I	MMRN2	MMRN2	CD248	CD248	0.170374115	0.475733064	8.89E-16	2.73E-16	5.81E-16	Cardiomyocytes I	Cardiomyocytes I	MMRN2	MMRN2	CD248	CD248	0.170374115	0.475733064	2.78E-16	0	1.39E-16	Cardiomyocytes I	Cardiomyocytes I	MMRN2	MMRN2	CD248	CD248	0.170374115	0.475733064	0.174305619	0.054103354	0.174880682	0.357036317	Cardiomyocytes I
428	Cardiomyocytes I	Cardiomyocytes I	MMRN2	MMRN2	CD93	CD93	0.569261881	0.475733064	0.174305619	0.226639428	1.91736181	2.493033707	0.039504526	0.008264463	Cardiomyocytes I	Cardiomyocytes I	MMRN2	MMRN2	CD93	CD93	0.569261881	0.475733064	8.89E-16	4.69E-15	2.79E-15	Cardiomyocytes I	Cardiomyocytes I	MMRN2	MMRN2	CD93	CD93	0.569261881	0.475733064	2.78E-16	0	1.39E-16	Cardiomyocytes I	Cardiomyocytes I	MMRN2	MMRN2	CD93	CD93	0.569261881	0.475733064	0.174305619	0.226639428	0.174880682	0.531951735	Cardiomyocytes I
429	Cardiomyocytes I	Cardiomyocytes I	SPON1	SPON1	APP	APP	0.791708797	0.161779575	0.049243542	0.396451862	0.541678967	4.360970477	0.019522694	0.008264463	Cardiomyocytes I	Cardiomyocytes I	SPON1	SPON1	APP	APP	0.791708797	0.161779575	1.39E-15	3.75E-15	2.57E-15	Cardiomyocytes I	Cardiomyocytes I	SPON1	SPON1	APP	APP	0.791708797	0.161779575	0	-1.22E-15	-6.11E-16	Cardiomyocytes I	Cardiomyocytes I	SPON1	SPON1	APP	APP	0.791708797	0.161779575	0.049243542	0.396451862	0.174880682	0.444124977	Cardiomyocytes I
430	Cardiomyocytes I	Cardiomyocytes I	LTBP3	LTBP3	ITGB5	ITGB5	0.761880688	0.46966633	0.16625128	0.368612556	1.828764082	4.054738117	0.061282309	0.008264463	Cardiomyocytes I	Cardiomyocytes I	LTBP3	LTBP3	ITGB5	ITGB5	0.761880688	0.46966633	3.83E-15	-2.45E-15	6.91E-16	Cardiomyocytes I	Cardiomyocytes I	LTBP3	LTBP3	ITGB5	ITGB5	0.761880688	0.46966633	0	7.22E-16	3.61E-16	Cardiomyocytes I	Cardiomyocytes I	LTBP3	LTBP3	ITGB5	ITGB5	0.761880688	0.46966633	0.16625128	0.368612556	0.174880682	0.586015892	Cardiomyocytes I
431	Cardiomyocytes I	Cardiomyocytes I	ANGPTL2	ANGPTL2	ITGA5_ITGB1	ITGA5	0.389787664	0.763902932	0.360300222	0.386175265	3.963302443	4.247927918	0.139139034	0.008264463	Cardiomyocytes I	Cardiomyocytes I	ANGPTL2	ANGPTL2	ITGA5_ITGB1	ITGA5	0.389787664	0.763902932	2.51E-16	1.10E-14	5.60E-15	Cardiomyocytes I	Cardiomyocytes I	ANGPTL2	ANGPTL2	ITGA5_ITGB1	ITGA5	0.389787664	0.763902932	-1.44E-15	-5.13E-16	-9.78E-16	Cardiomyocytes I	Cardiomyocytes I	ANGPTL2	ANGPTL2	ITGA5_ITGB1	ITGA5	0.389787664	0.763902932	0.360300222	0.386175265	0.174880682	0.680813005	Cardiomyocytes I
432	Cardiomyocytes I	Cardiomyocytes I	ANGPTL2	ANGPTL2	TLR4	TLR4	0.11223458	0.763902932	0.360300222	0.033770822	3.963302443	0.371479037	0.012167634	0.008264463	Cardiomyocytes I	Cardiomyocytes I	ANGPTL2	ANGPTL2	TLR4	TLR4	0.11223458	0.763902932	2.51E-16	4.32E-16	3.41E-16	Cardiomyocytes I	Cardiomyocytes I	ANGPTL2	ANGPTL2	TLR4	TLR4	0.11223458	0.763902932	-1.44E-15	0	-7.22E-16	Cardiomyocytes I	Cardiomyocytes I	ANGPTL2	ANGPTL2	TLR4	TLR4	0.11223458	0.763902932	0.360300222	0.033770822	0.174880682	0.386787396	Cardiomyocytes I
433	Cardiomyocytes I	Cardiomyocytes I	ANGPTL2	ANGPTL2	TIE1	TIE1	0.550050556	0.763902932	0.360300222	0.19897225	3.963302443	2.188694746	0.071689746	0.008264463	Cardiomyocytes I	Cardiomyocytes I	ANGPTL2	ANGPTL2	TIE1	TIE1	0.550050556	0.763902932	2.51E-16	3.41E-15	1.83E-15	Cardiomyocytes I	Cardiomyocytes I	ANGPTL2	ANGPTL2	TIE1	TIE1	0.550050556	0.763902932	-1.44E-15	2.78E-16	-5.83E-16	Cardiomyocytes I	Cardiomyocytes I	ANGPTL2	ANGPTL2	TIE1	TIE1	0.550050556	0.763902932	0.360300222	0.19897225	0.174880682	0.604905573	Cardiomyocytes I
434	Cardiomyocytes I	Cardiomyocytes I	APLN	APLN	APLNR	APLNR	0.584428716	0.137512639	0.041992194	0.232970845	0.461914132	2.562679292	0.009782957	0.008264463	Cardiomyocytes I	Cardiomyocytes I	APLN	APLN	APLNR	APLNR	0.584428716	0.137512639	-1.65E-15	4.93E-15	1.64E-15	Cardiomyocytes I	Cardiomyocytes I	APLN	APLN	APLNR	APLNR	0.584428716	0.137512639	0	1.11E-15	5.55E-16	Cardiomyocytes I	Cardiomyocytes I	APLN	APLN	APLNR	APLNR	0.584428716	0.137512639	0.041992194	0.232970845	0.174880682	0.361258655	Cardiomyocytes I
435	Cardiomyocytes I	Cardiomyocytes I	ANGPTL3	ANGPTL3	ITGA5	ITGA5	0.389787664	0.101112235	0.028669091	0.146012018	0.31536	1.606132199	0.004186032	0.008264463	Cardiomyocytes I	Cardiomyocytes I	ANGPTL3	ANGPTL3	ITGA5	ITGA5	0.389787664	0.101112235	-1.17E-15	-1.80E-15	-1.49E-15	Cardiomyocytes I	Cardiomyocytes I	ANGPTL3	ANGPTL3	ITGA5	ITGA5	0.389787664	0.101112235	0	-5.83E-16	-2.91E-16	Cardiomyocytes I	Cardiomyocytes I	ANGPTL3	ANGPTL3	ITGA5	ITGA5	0.389787664	0.101112235	0.028669091	0.146012018	0.174880682	0.270053793	Cardiomyocytes I
436	Cardiomyocytes I	Cardiomyocytes I	WIF1	WIF1	RYK	RYK	0.45247725	0.23255814	0.076908473	0.158531347	0.845993207	1.743844817	0.012192404	0.008264463	Cardiomyocytes I	Cardiomyocytes I	WIF1	WIF1	RYK	RYK	0.45247725	0.23255814	5.06E-16	-9.74E-16	-2.34E-16	Cardiomyocytes I	Cardiomyocytes I	WIF1	WIF1	RYK	RYK	0.45247725	0.23255814	3.05E-16	-5.55E-16	-1.25E-16	Cardiomyocytes I	Cardiomyocytes I	WIF1	WIF1	RYK	RYK	0.45247725	0.23255814	0.076908473	0.158531347	0.174880682	0.387028592	Cardiomyocytes I
437	Cardiomyocytes I	Cardiomyocytes I	C3	C3	C3AR1	C3AR1	0.145096057	0.451971689	0.222902645	0.056221451	2.451929097	0.618435961	0.01253191	0.008264463	Cardiomyocytes I	Cardiomyocytes I	C3	C3	C3AR1	C3AR1	0.145096057	0.451971689	-2.46E-15	8.11E-16	-8.24E-16	Cardiomyocytes I	Cardiomyocytes I	C3	C3	C3AR1	C3AR1	0.145096057	0.451971689	2.78E-16	0	1.39E-16	Cardiomyocytes I	Cardiomyocytes I	C3	C3	C3AR1	C3AR1	0.145096057	0.451971689	0.222902645	0.056221451	0.174880682	0.390291476	Cardiomyocytes I
438	Cardiomyocytes I	Cardiomyocytes I	IL16	IL16	CD9	CD9	0.433771486	0.13346815	0.040811904	0.165976044	0.448930941	1.82573648	0.006773798	0.008264463	Cardiomyocytes I	Cardiomyocytes I	IL16	IL16	CD9	CD9	0.433771486	0.13346815	9.49E-17	-1.77E-15	-8.36E-16	Cardiomyocytes I	Cardiomyocytes I	IL16	IL16	CD9	CD9	0.433771486	0.13346815	0	2.78E-16	1.39E-16	Cardiomyocytes I	Cardiomyocytes I	IL16	IL16	CD9	CD9	0.433771486	0.13346815	0.040811904	0.165976044	0.174880682	0.320016649	Cardiomyocytes I
439	Cardiomyocytes I	Cardiomyocytes I	TXLNA	TXLNA	STX4	STX4	0.668351871	0.23255814	0.073441817	0.279060784	0.807859986	3.069668627	0.020494731	0.008264463	Cardiomyocytes I	Cardiomyocytes I	TXLNA	TXLNA	STX4	STX4	0.668351871	0.23255814	-1.43E-15	-1.19E-15	-1.31E-15	Cardiomyocytes I	Cardiomyocytes I	TXLNA	TXLNA	STX4	STX4	0.668351871	0.23255814	0	-2.78E-16	-1.39E-16	Cardiomyocytes I	Cardiomyocytes I	TXLNA	TXLNA	STX4	STX4	0.668351871	0.23255814	0.073441817	0.279060784	0.174880682	0.450130765	Cardiomyocytes I
440	Cardiomyocytes I	Cardiomyocytes I	COL8A1	COL8A1	ITGA1_ITGB1	ITGA1	0.482305359	0.26289181	0.098831217	0.399181669	1.087143389	4.39099836	0.03945161	0.008264463	Cardiomyocytes I	Cardiomyocytes I	COL8A1	COL8A1	ITGA1_ITGB1	ITGA1	0.482305359	0.26289181	2.77E-15	9.16E-15	5.96E-15	Cardiomyocytes I	Cardiomyocytes I	COL8A1	COL8A1	ITGA1_ITGB1	ITGB1	0.482305359	0.26289181	-2.91E-16	5.55E-17	-1.18E-16	Cardiomyocytes I	Cardiomyocytes I	COL8A1	COL8A1	ITGA1_ITGB1	ITGA1	0.482305359	0.26289181	0.098831217	0.399181669	0.174880682	0.531784868	Cardiomyocytes I
441	Cardiomyocytes I	Cardiomyocytes I	COL5A3	COL5A3	ITGA1_ITGB1	ITGA1	0.482305359	0.275530839	0.093902151	0.399181669	1.032923665	4.39099836	0.037484018	0.008264463	Cardiomyocytes I	Cardiomyocytes I	COL5A3	COL5A3	ITGA1_ITGB1	ITGA1	0.482305359	0.275530839	1.29E-15	9.16E-15	5.22E-15	Cardiomyocytes I	Cardiomyocytes I	COL5A3	COL5A3	ITGA1_ITGB1	ITGB1	0.482305359	0.275530839	3.05E-16	5.55E-17	1.80E-16	Cardiomyocytes I	Cardiomyocytes I	COL5A3	COL5A3	ITGA1_ITGB1	ITGA1	0.482305359	0.275530839	0.093902151	0.399181669	0.174880682	0.525410848	Cardiomyocytes I
442	Cardiomyocytes I	Cardiomyocytes I	COL5A2	COL5A2	ITGA1_ITGB1	ITGA1	0.482305359	0.334175935	0.125698626	0.399181669	1.382684881	4.39099836	0.050176587	0.008264463	Cardiomyocytes I	Cardiomyocytes I	COL5A2	COL5A2	ITGA1_ITGB1	ITGA1	0.482305359	0.334175935	-1.13E-15	9.16E-15	4.02E-15	Cardiomyocytes I	Cardiomyocytes I	COL5A2	COL5A2	ITGA1_ITGB1	ITGB1	0.482305359	0.334175935	0	5.55E-17	2.78E-17	Cardiomyocytes I	Cardiomyocytes I	COL5A2	COL5A2	ITGA1_ITGB1	ITGA1	0.482305359	0.334175935	0.125698626	0.399181669	0.174880682	0.561572884	Cardiomyocytes I
443	Cardiomyocytes I	Cardiomyocytes I	COL5A1	COL5A1	ITGA1_ITGB1	ITGA1	0.482305359	0.445399393	0.164452938	0.399181669	1.808982323	4.39099836	0.065646598	0.008264463	Cardiomyocytes I	Cardiomyocytes I	COL5A1	COL5A1	ITGA1_ITGB1	ITGA1	0.482305359	0.445399393	7.22E-17	9.16E-15	4.62E-15	Cardiomyocytes I	Cardiomyocytes I	COL5A1	COL5A1	ITGA1_ITGB1	ITGB1	0.482305359	0.445399393	-5.83E-16	5.55E-17	-2.64E-16	Cardiomyocytes I	Cardiomyocytes I	COL5A1	COL5A1	ITGA1_ITGB1	ITGA1	0.482305359	0.445399393	0.164452938	0.399181669	0.174880682	0.594335283	Cardiomyocytes I
444	Cardiomyocytes I	Cardiomyocytes I	COL3A1	COL3A1	ITGA1_ITGB1	ITGA1	0.482305359	0.959555106	0.86318342	0.399181669	9.495017623	4.39099836	0.344566998	0.008264463	Cardiomyocytes I	Cardiomyocytes I	COL3A1	COL3A1	ITGA1_ITGB1	ITGA1	0.482305359	0.959555106	4.04E-15	9.16E-15	6.60E-15	Cardiomyocytes I	Cardiomyocytes I	COL3A1	COL3A1	ITGA1_ITGB1	ITGB1	0.482305359	0.959555106	-3.33E-16	5.55E-17	-1.39E-16	Cardiomyocytes I	Cardiomyocytes I	COL3A1	COL3A1	ITGA1_ITGB1	ITGA1	0.482305359	0.959555106	0.86318342	0.399181669	0.174880682	0.770461337	Cardiomyocytes I
445	Cardiomyocytes I	Cardiomyocytes I	COL18A1	COL18A1	ITGA1_ITGB1	ITGA1	0.482305359	0.155712841	0.053173763	0.399181669	0.584911388	4.39099836	0.021225991	0.008264463	Cardiomyocytes I	Cardiomyocytes I	COL18A1	COL18A1	ITGA1_ITGB1	ITGA1	0.482305359	0.155712841	9.93E-16	9.16E-15	5.08E-15	Cardiomyocytes I	Cardiomyocytes I	COL18A1	COL18A1	ITGA1_ITGB1	ITGB1	0.482305359	0.155712841	0	5.55E-17	2.78E-17	Cardiomyocytes I	Cardiomyocytes I	COL18A1	COL18A1	ITGA1_ITGB1	ITGA1	0.482305359	0.155712841	0.053173763	0.399181669	0.174880682	0.454473181	Cardiomyocytes I
446	Cardiomyocytes I	Cardiomyocytes I	COL14A1	COL14A1	ITGA1_ITGB1	ITGA1	0.482305359	0.251769464	0.086190314	0.399181669	0.948093457	4.39099836	0.034405594	0.008264463	Cardiomyocytes I	Cardiomyocytes I	COL14A1	COL14A1	ITGA1_ITGB1	ITGA1	0.482305359	0.251769464	4.72E-15	9.16E-15	6.94E-15	Cardiomyocytes I	Cardiomyocytes I	COL14A1	COL14A1	ITGA1_ITGB1	ITGB1	0.482305359	0.251769464	0	5.55E-17	2.78E-17	Cardiomyocytes I	Cardiomyocytes I	COL14A1	COL14A1	ITGA1_ITGB1	ITGA1	0.482305359	0.251769464	0.086190314	0.399181669	0.174880682	0.514716572	Cardiomyocytes I
447	Cardiomyocytes I	Cardiomyocytes I	PSEN1	PSEN1	NCSTN	NCSTN	0.388776542	0.263902932	0.08347783	0.134259189	0.91825613	1.476851077	0.011207666	0.008264463	Cardiomyocytes I	Cardiomyocytes I	PSEN1	PSEN1	NCSTN	NCSTN	0.388776542	0.263902932	4.16E-15	2.83E-16	2.22E-15	Cardiomyocytes I	Cardiomyocytes I	PSEN1	PSEN1	NCSTN	NCSTN	0.388776542	0.263902932	0	0	0	Cardiomyocytes I	Cardiomyocytes I	PSEN1	PSEN1	NCSTN	NCSTN	0.388776542	0.263902932	0.08347783	0.134259189	0.174880682	0.377087855	Cardiomyocytes I
448	Cardiomyocytes I	Cardiomyocytes I	PROS1	PROS1	AXL	AXL	0.633973711	0.209302326	0.067994168	0.266828916	0.747935845	2.935118073	0.01814281	0.008264463	Cardiomyocytes I	Cardiomyocytes I	PROS1	PROS1	AXL	AXL	0.633973711	0.209302326	-3.44E-17	1.90E-15	9.35E-16	Cardiomyocytes I	Cardiomyocytes I	PROS1	PROS1	AXL	AXL	0.633973711	0.209302326	0	-8.33E-16	-4.16E-16	Cardiomyocytes I	Cardiomyocytes I	PROS1	PROS1	AXL	AXL	0.633973711	0.209302326	0.067994168	0.266828916	0.174880682	0.435095999	Cardiomyocytes I
449	Cardiomyocytes I	Cardiomyocytes I	ARF1	ARF1	PLD2	PLD2	0.119312437	0.974721941	0.792711743	0.034847644	8.719829177	0.383324088	0.027624137	0.008264463	Cardiomyocytes I	Cardiomyocytes I	ARF1	ARF1	PLD2	PLD2	0.119312437	0.974721941	5.55E-15	-2.83E-16	2.63E-15	Cardiomyocytes I	Cardiomyocytes I	ARF1	ARF1	PLD2	PLD2	0.119312437	0.974721941	-7.33E-15	0	-3.66E-15	Cardiomyocytes I	Cardiomyocytes I	ARF1	ARF1	PLD2	PLD2	0.119312437	0.974721941	0.792711743	0.034847644	0.174880682	0.487282413	Cardiomyocytes I
450	Cardiomyocytes I	Cardiomyocytes I	FGF13	FGF13	SCN5A	SCN5A	0.835187058	0.549544995	0.209342834	0.475935561	2.302771174	5.235291167	0.099633699	0.008264463	Cardiomyocytes I	Cardiomyocytes I	FGF13	FGF13	SCN5A	SCN5A	0.835187058	0.549544995	5.12E-15	6.22E-15	5.67E-15	Cardiomyocytes I	Cardiomyocytes I	FGF13	FGF13	SCN5A	SCN5A	0.835187058	0.549544995	1.36E-15	3.33E-15	2.35E-15	Cardiomyocytes I	Cardiomyocytes I	FGF13	FGF13	SCN5A	SCN5A	0.835187058	0.549544995	0.209342834	0.475935561	0.174880682	0.643485354	Cardiomyocytes I
451	Cardiomyocytes I	Cardiomyocytes I	GPI	GPI	AMFR	AMFR	0.741152679	1	1.356913055	0.331690276	14.9260436	3.648593035	0.450074865	0.008264463	Cardiomyocytes I	Cardiomyocytes I	GPI	GPI	AMFR	AMFR	0.741152679	1	4.18E-14	-8.21E-15	1.68E-14	Cardiomyocytes I	Cardiomyocytes I	GPI	GPI	AMFR	AMFR	0.741152679	1	-2.89E-15	9.99E-16	-9.44E-16	Cardiomyocytes I	Cardiomyocytes I	GPI	GPI	AMFR	AMFR	0.741152679	1	1.356913055	0.331690276	0.174880682	0.793225823	Cardiomyocytes I
452	Cardiomyocytes I	Cardiomyocytes I	CD38	CD38	PECAM1	PECAM1	0.779069767	0.186552073	0.056921797	0.347773777	0.626139766	3.825511548	0.019795908	0.008264463	Cardiomyocytes I	Cardiomyocytes I	CD38	CD38	PECAM1	PECAM1	0.779069767	0.186552073	-6.69E-16	-1.52E-14	-7.95E-15	Cardiomyocytes I	Cardiomyocytes I	CD38	CD38	PECAM1	PECAM1	0.779069767	0.186552073	-3.05E-16	-2.78E-16	-2.91E-16	Cardiomyocytes I	Cardiomyocytes I	CD38	CD38	PECAM1	PECAM1	0.779069767	0.186552073	0.056921797	0.347773777	0.174880682	0.445841152	Cardiomyocytes I
453	Cardiomyocytes I	Cardiomyocytes I	MFNG	MFNG	NOTCH1	NOTCH1	0.273003033	0.208796764	0.06554221	0.090039004	0.720964306	0.990429048	0.005901355	0.008264463	Cardiomyocytes I	Cardiomyocytes I	MFNG	MFNG	NOTCH1	NOTCH1	0.273003033	0.208796764	-1.96E-15	3.78E-15	9.14E-16	Cardiomyocytes I	Cardiomyocytes I	MFNG	MFNG	NOTCH1	NOTCH1	0.273003033	0.208796764	-3.05E-16	0	-1.53E-16	Cardiomyocytes I	Cardiomyocytes I	MFNG	MFNG	NOTCH1	NOTCH1	0.273003033	0.208796764	0.06554221	0.090039004	0.174880682	0.305204553	Cardiomyocytes I
454	Cardiomyocytes I	Cardiomyocytes I	MFNG	MFNG	NOTCH2	NOTCH2	0.13346815	0.208796764	0.06554221	0.041719793	0.720964306	0.45891772	0.002734407	0.008264463	Cardiomyocytes I	Cardiomyocytes I	MFNG	MFNG	NOTCH2	NOTCH2	0.13346815	0.208796764	-1.96E-15	-6.15E-16	-1.29E-15	Cardiomyocytes I	Cardiomyocytes I	MFNG	MFNG	NOTCH2	NOTCH2	0.13346815	0.208796764	-3.05E-16	-3.12E-16	-3.09E-16	Cardiomyocytes I	Cardiomyocytes I	MFNG	MFNG	NOTCH2	NOTCH2	0.13346815	0.208796764	0.06554221	0.041719793	0.174880682	0.230184642	Cardiomyocytes I
455	Cardiomyocytes I	Cardiomyocytes I	APOE	APOE	SORL1	SORL1	0.240141557	0.994438827	1.30737732	0.076823326	14.38115052	0.845056589	0.100437074	0.008264463	Cardiomyocytes I	Cardiomyocytes I	APOE	APOE	SORL1	SORL1	0.240141557	0.994438827	-9.14E-15	1.94E-16	-4.48E-15	Cardiomyocytes I	Cardiomyocytes I	APOE	APOE	SORL1	SORL1	0.240141557	0.994438827	6.88E-15	0	3.44E-15	Cardiomyocytes I	Cardiomyocytes I	APOE	APOE	SORL1	SORL1	0.240141557	0.994438827	1.30737732	0.076823326	0.174880682	0.64440602	Cardiomyocytes I
456	Cardiomyocytes I	Cardiomyocytes I	TFPI	TFPI	VLDLR	VLDLR	0.901415571	0.577350859	0.21727816	0.558951438	2.390059757	6.148465817	0.12144794	0.008264463	Cardiomyocytes I	Cardiomyocytes I	TFPI	TFPI	VLDLR	VLDLR	0.901415571	0.577350859	5.85E-15	-2.91E-15	1.47E-15	Cardiomyocytes I	Cardiomyocytes I	TFPI	TFPI	VLDLR	VLDLR	0.901415571	0.577350859	-5.55E-16	-2.11E-15	-1.33E-15	Cardiomyocytes I	Cardiomyocytes I	TFPI	TFPI	VLDLR	VLDLR	0.901415571	0.577350859	0.21727816	0.558951438	0.174880682	0.665859375	Cardiomyocytes I
457	Cardiomyocytes I	Cardiomyocytes I	PSEN1	PSEN1	NOTCH1	NOTCH1	0.273003033	0.263902932	0.08347783	0.090039004	0.91825613	0.990429048	0.007516261	0.008264463	Cardiomyocytes I	Cardiomyocytes I	PSEN1	PSEN1	NOTCH1	NOTCH1	0.273003033	0.263902932	4.16E-15	3.78E-15	3.97E-15	Cardiomyocytes I	Cardiomyocytes I	PSEN1	PSEN1	NOTCH1	NOTCH1	0.273003033	0.263902932	0	0	0	Cardiomyocytes I	Cardiomyocytes I	PSEN1	PSEN1	NOTCH1	NOTCH1	0.273003033	0.263902932	0.08347783	0.090039004	0.174880682	0.331437219	Cardiomyocytes I
458	Cardiomyocytes I	Cardiomyocytes I	HRAS	HRAS	INSR	INSR	0.544489383	0.821536906	0.407308642	0.203027492	4.48039506	2.233302411	0.082694852	0.008264463	Cardiomyocytes I	Cardiomyocytes I	HRAS	HRAS	INSR	INSR	0.544489383	0.821536906	1.84E-14	-1.68E-15	8.38E-15	Cardiomyocytes I	Cardiomyocytes I	HRAS	HRAS	INSR	INSR	0.544489383	0.821536906	2.83E-15	1.36E-15	2.10E-15	Cardiomyocytes I	Cardiomyocytes I	HRAS	HRAS	INSR	INSR	0.544489383	0.821536906	0.407308642	0.203027492	0.174880682	0.621836932	Cardiomyocytes I
459	Cardiomyocytes I	Cardiomyocytes I	HRAS	HRAS	CAV1	CAV1	0.954499494	0.821536906	0.407308642	0.652184993	4.48039506	7.174034922	0.265640584	0.008264463	Cardiomyocytes I	Cardiomyocytes I	HRAS	HRAS	CAV1	CAV1	0.954499494	0.821536906	1.84E-14	6.20E-15	1.23E-14	Cardiomyocytes I	Cardiomyocytes I	HRAS	HRAS	CAV1	CAV1	0.954499494	0.821536906	2.83E-15	-3.44E-15	-3.05E-16	Cardiomyocytes I	Cardiomyocytes I	HRAS	HRAS	CAV1	CAV1	0.954499494	0.821536906	0.407308642	0.652184993	0.174880682	0.746654014	Cardiomyocytes I
460	Cardiomyocytes I	Cardiomyocytes I	ARF1	ARF1	INSR	INSR	0.544489383	0.974721941	0.792711743	0.203027492	8.719829177	2.233302411	0.160942277	0.008264463	Cardiomyocytes I	Cardiomyocytes I	ARF1	ARF1	INSR	INSR	0.544489383	0.974721941	5.55E-15	-1.68E-15	1.93E-15	Cardiomyocytes I	Cardiomyocytes I	ARF1	ARF1	INSR	INSR	0.544489383	0.974721941	-7.33E-15	1.36E-15	-2.98E-15	Cardiomyocytes I	Cardiomyocytes I	ARF1	ARF1	INSR	INSR	0.544489383	0.974721941	0.792711743	0.203027492	0.174880682	0.696417642	Cardiomyocytes I
461	Cardiomyocytes I	Cardiomyocytes I	GRN	GRN	SORT1	SORT1	0.302831143	0.830131446	0.440908274	0.097131286	4.849991014	1.068444141	0.042825987	0.008264463	Cardiomyocytes I	Cardiomyocytes I	GRN	GRN	SORT1	SORT1	0.302831143	0.830131446	-7.81E-15	3.98E-15	-1.92E-15	Cardiomyocytes I	Cardiomyocytes I	GRN	GRN	SORT1	SORT1	0.302831143	0.830131446	-2.11E-15	-8.88E-16	-1.50E-15	Cardiomyocytes I	Cardiomyocytes I	GRN	GRN	SORT1	SORT1	0.302831143	0.830131446	0.440908274	0.097131286	0.174880682	0.541987452	Cardiomyocytes I
462	Cardiomyocytes I	Cardiomyocytes I	TIMP1	TIMP1	CD63	CD63	0.973710819	0.236602629	0.215908965	0.817821202	2.374998611	8.996033222	0.176574929	0.008264463	Cardiomyocytes I	Cardiomyocytes I	TIMP1	TIMP1	CD63	CD63	0.973710819	0.236602629	4.32E-16	-1.42E-14	-6.87E-15	Cardiomyocytes I	Cardiomyocytes I	TIMP1	TIMP1	CD63	CD63	0.973710819	0.236602629	-7.77E-16	6.66E-16	-5.55E-17	Cardiomyocytes I	Cardiomyocytes I	TIMP1	TIMP1	CD63	CD63	0.973710819	0.236602629	0.215908965	0.817821202	0.174880682	0.706126786	Cardiomyocytes I
463	Cardiomyocytes I	Cardiomyocytes I	SFRP1	SFRP1	FZD2	FZD2	0.156723964	0.215874621	0.074431915	0.047963188	0.818751068	0.527595067	0.003569992	0.008264463	Cardiomyocytes I	Cardiomyocytes I	SFRP1	SFRP1	FZD2	FZD2	0.156723964	0.215874621	1.77E-15	4.33E-16	1.10E-15	Cardiomyocytes I	Cardiomyocytes I	SFRP1	SFRP1	FZD2	FZD2	0.156723964	0.215874621	0	-3.12E-16	-1.56E-16	Cardiomyocytes I	Cardiomyocytes I	SFRP1	SFRP1	FZD2	FZD2	0.156723964	0.215874621	0.074431915	0.047963188	0.174880682	0.254653652	Cardiomyocytes I
464	Cardiomyocytes I	Cardiomyocytes I	SFRP1	SFRP1	FZD6	FZD6	0.471183013	0.215874621	0.074431915	0.164919052	0.818751068	1.814109567	0.012275241	0.008264463	Cardiomyocytes I	Cardiomyocytes I	SFRP1	SFRP1	FZD6	FZD6	0.471183013	0.215874621	1.77E-15	1.36E-15	1.56E-15	Cardiomyocytes I	Cardiomyocytes I	SFRP1	SFRP1	FZD6	FZD6	0.471183013	0.215874621	0	3.05E-16	1.53E-16	Cardiomyocytes I	Cardiomyocytes I	SFRP1	SFRP1	FZD6	FZD6	0.471183013	0.215874621	0.074431915	0.164919052	0.174880682	0.387832086	Cardiomyocytes I
465	Cardiomyocytes I	Cardiomyocytes I	PLAT	PLAT	LRP1	LRP1	0.810920121	0.200707786	0.063101858	0.467038779	0.694120436	5.137426574	0.029471015	0.008264463	Cardiomyocytes I	Cardiomyocytes I	PLAT	PLAT	LRP1	LRP1	0.810920121	0.200707786	2.26E-16	6.21E-15	3.22E-15	Cardiomyocytes I	Cardiomyocytes I	PLAT	PLAT	LRP1	LRP1	0.810920121	0.200707786	3.05E-16	-1.39E-15	-5.41E-16	Cardiomyocytes I	Cardiomyocytes I	PLAT	PLAT	LRP1	LRP1	0.810920121	0.200707786	0.063101858	0.467038779	0.174880682	0.495369465	Cardiomyocytes I
466	Cardiomyocytes I	Cardiomyocytes I	TGFB1	TGFB1	ENG	ENG	0.807886754	0.484327604	0.173524011	0.439752454	1.908764116	4.837276991	0.076307609	0.008264463	Cardiomyocytes I	Cardiomyocytes I	TGFB1	TGFB1	ENG	ENG	0.807886754	0.484327604	1.75E-16	9.09E-15	4.63E-15	Cardiomyocytes I	Cardiomyocytes I	TGFB1	TGFB1	ENG	ENG	0.807886754	0.484327604	-5.55E-16	1.39E-15	4.16E-16	Cardiomyocytes I	Cardiomyocytes I	TGFB1	TGFB1	ENG	ENG	0.807886754	0.484327604	0.173524011	0.439752454	0.174880682	0.612340245	Cardiomyocytes I
467	Cardiomyocytes I	Cardiomyocytes I	SERPINE1	SERPINE1	LRP1	LRP1	0.810920121	0.200707786	0.079444177	0.467038779	0.873885944	5.137426574	0.037103511	0.008264463	Cardiomyocytes I	Cardiomyocytes I	SERPINE1	SERPINE1	LRP1	LRP1	0.810920121	0.200707786	6.13E-16	6.21E-15	3.41E-15	Cardiomyocytes I	Cardiomyocytes I	SERPINE1	SERPINE1	LRP1	LRP1	0.810920121	0.200707786	0	-1.39E-15	-6.94E-16	Cardiomyocytes I	Cardiomyocytes I	SERPINE1	SERPINE1	LRP1	LRP1	0.810920121	0.200707786	0.079444177	0.467038779	0.174880682	0.524138601	Cardiomyocytes I
468	Cardiomyocytes I	Cardiomyocytes I	HBEGF	HBEGF	CD9	CD9	0.433771486	0.282103134	0.092638226	0.165976044	1.019020481	1.82573648	0.015375726	0.008264463	Cardiomyocytes I	Cardiomyocytes I	HBEGF	HBEGF	CD9	CD9	0.433771486	0.282103134	-3.88E-17	-1.77E-15	-9.03E-16	Cardiomyocytes I	Cardiomyocytes I	HBEGF	HBEGF	CD9	CD9	0.433771486	0.282103134	0	2.78E-16	1.39E-16	Cardiomyocytes I	Cardiomyocytes I	HBEGF	HBEGF	CD9	CD9	0.433771486	0.282103134	0.092638226	0.165976044	0.174880682	0.414879119	Cardiomyocytes I
469	Cardiomyocytes I	Cardiomyocytes I	TFPI	TFPI	LRP1	LRP1	0.810920121	0.577350859	0.21727816	0.467038779	2.390059757	5.137426574	0.101477327	0.008264463	Cardiomyocytes I	Cardiomyocytes I	TFPI	TFPI	LRP1	LRP1	0.810920121	0.577350859	5.85E-15	6.21E-15	6.03E-15	Cardiomyocytes I	Cardiomyocytes I	TFPI	TFPI	LRP1	LRP1	0.810920121	0.577350859	-5.55E-16	-1.39E-15	-9.71E-16	Cardiomyocytes I	Cardiomyocytes I	TFPI	TFPI	LRP1	LRP1	0.810920121	0.577350859	0.21727816	0.467038779	0.174880682	0.645585703	Cardiomyocytes I
470	Cardiomyocytes I	Cardiomyocytes I	TGFB3	TGFB3	ENG	ENG	0.807886754	0.144084934	0.044029773	0.439752454	0.484327505	4.837276991	0.019362201	0.008264463	Cardiomyocytes I	Cardiomyocytes I	TGFB3	TGFB3	ENG	ENG	0.807886754	0.144084934	9.43E-16	9.09E-15	5.01E-15	Cardiomyocytes I	Cardiomyocytes I	TGFB3	TGFB3	ENG	ENG	0.807886754	0.144084934	0	1.39E-15	6.94E-16	Cardiomyocytes I	Cardiomyocytes I	TGFB3	TGFB3	ENG	ENG	0.807886754	0.144084934	0.044029773	0.439752454	0.174880682	0.443106245	Cardiomyocytes I
471	Cardiomyocytes I	Cardiomyocytes I	TIMP2	TIMP2	ITGB1	ITGB1	0.931749242	0.806370071	0.430027412	0.626338512	4.730301528	6.889723637	0.269342729	0.008264463	Cardiomyocytes I	Cardiomyocytes I	TIMP2	TIMP2	ITGB1	ITGB1	0.931749242	0.806370071	1.29E-14	2.37E-14	1.83E-14	Cardiomyocytes I	Cardiomyocytes I	TIMP2	TIMP2	ITGB1	ITGB1	0.931749242	0.806370071	-1.61E-15	-4.44E-16	-1.03E-15	Cardiomyocytes I	Cardiomyocytes I	TIMP2	TIMP2	ITGB1	ITGB1	0.931749242	0.806370071	0.430027412	0.626338512	0.174880682	0.74796082	Cardiomyocytes I
472	Cardiomyocytes I	Cardiomyocytes I	FGF2	FGF2	SDC4	SDC4	0.296258847	0.105662285	0.031948733	0.105815353	0.351436065	1.163968886	0.003380666	0.008264463	Cardiomyocytes I	Cardiomyocytes I	FGF2	FGF2	SDC4	SDC4	0.296258847	0.105662285	6.47E-16	2.31E-15	1.48E-15	Cardiomyocytes I	Cardiomyocytes I	FGF2	FGF2	SDC4	SDC4	0.296258847	0.105662285	0	-5.97E-16	-2.98E-16	Cardiomyocytes I	Cardiomyocytes I	FGF2	FGF2	SDC4	SDC4	0.296258847	0.105662285	0.031948733	0.105815353	0.174880682	0.24951702	Cardiomyocytes I
473	Cardiomyocytes I	Cardiomyocytes I	F13A1	F13A1	ITGB1	ITGB1	0.931749242	0.211830131	0.074391314	0.626338512	0.818304452	6.889723637	0.046594145	0.008264463	Cardiomyocytes I	Cardiomyocytes I	F13A1	F13A1	ITGB1	ITGB1	0.931749242	0.211830131	2.30E-15	2.37E-14	1.30E-14	Cardiomyocytes I	Cardiomyocytes I	F13A1	F13A1	ITGB1	ITGB1	0.931749242	0.211830131	0	-4.44E-16	-2.22E-16	Cardiomyocytes I	Cardiomyocytes I	F13A1	F13A1	ITGB1	ITGB1	0.931749242	0.211830131	0.074391314	0.626338512	0.174880682	0.552434298	Cardiomyocytes I
474	Cardiomyocytes I	Cardiomyocytes I	COL14A1	COL14A1	CD44	CD44	0.117290192	0.251769464	0.086190314	0.04424427	0.948093457	0.486686967	0.003813428	0.008264463	Cardiomyocytes I	Cardiomyocytes I	COL14A1	COL14A1	CD44	CD44	0.117290192	0.251769464	4.72E-15	9.36E-16	2.83E-15	Cardiomyocytes I	Cardiomyocytes I	COL14A1	COL14A1	CD44	CD44	0.117290192	0.251769464	0	0	0	Cardiomyocytes I	Cardiomyocytes I	COL14A1	COL14A1	CD44	CD44	0.117290192	0.251769464	0.086190314	0.04424427	0.174880682	0.260964402	Cardiomyocytes I
475	Cardiomyocytes I	Cardiomyocytes I	COL3A1	COL3A1	DDR2	DDR2	0.167340748	0.959555106	0.86318342	0.052789173	9.495017623	0.580680906	0.045566739	0.008264463	Cardiomyocytes I	Cardiomyocytes I	COL3A1	COL3A1	DDR2	DDR2	0.167340748	0.959555106	4.04E-15	-1.74E-16	1.93E-15	Cardiomyocytes I	Cardiomyocytes I	COL3A1	COL3A1	DDR2	DDR2	0.167340748	0.959555106	-3.33E-16	0	-1.67E-16	Cardiomyocytes I	Cardiomyocytes I	COL3A1	COL3A1	DDR2	DDR2	0.167340748	0.959555106	0.86318342	0.052789173	0.174880682	0.54967626	Cardiomyocytes I
476	Cardiomyocytes I	Cardiomyocytes I	COL3A1	COL3A1	DDR1	DDR1	0.355409505	0.959555106	0.86318342	0.120192204	9.495017623	1.322114245	0.103747918	0.008264463	Cardiomyocytes I	Cardiomyocytes I	COL3A1	COL3A1	DDR1	DDR1	0.355409505	0.959555106	4.04E-15	-4.09E-15	-2.88E-17	Cardiomyocytes I	Cardiomyocytes I	COL3A1	COL3A1	DDR1	DDR1	0.355409505	0.959555106	-3.33E-16	-3.05E-16	-3.19E-16	Cardiomyocytes I	Cardiomyocytes I	COL3A1	COL3A1	DDR1	DDR1	0.355409505	0.959555106	0.86318342	0.120192204	0.174880682	0.648113182	Cardiomyocytes I
477	Cardiomyocytes I	Cardiomyocytes I	RGMB	RGMB	NEO1	NEO1	0.448938322	0.264408493	0.083797661	0.158889369	0.921774272	1.747783057	0.013314557	0.008264463	Cardiomyocytes I	Cardiomyocytes I	RGMB	RGMB	NEO1	NEO1	0.448938322	0.264408493	5.98E-16	-2.52E-16	1.73E-16	Cardiomyocytes I	Cardiomyocytes I	RGMB	RGMB	NEO1	NEO1	0.448938322	0.264408493	0	0	0	Cardiomyocytes I	Cardiomyocytes I	RGMB	RGMB	NEO1	NEO1	0.448938322	0.264408493	0.083797661	0.158889369	0.174880682	0.397522858	Cardiomyocytes I
478	Cardiomyocytes I	Cardiomyocytes I	LPL	LPL	SDC1	SDC1	0.125884732	1	2.645865019	0.040268148	29.10451521	0.442949624	0.106544083	0.008264463	Cardiomyocytes I	Cardiomyocytes I	LPL	LPL	SDC1	SDC1	0.125884732	1	4.93E-14	6.27E-16	2.50E-14	Cardiomyocytes I	Cardiomyocytes I	LPL	LPL	SDC1	SDC1	0.125884732	1	6.22E-15	0	3.11E-15	Cardiomyocytes I	Cardiomyocytes I	LPL	LPL	SDC1	SDC1	0.125884732	1	2.645865019	0.040268148	0.174880682	0.651139808	Cardiomyocytes I
479	Cardiomyocytes I	Cardiomyocytes I	LPL	LPL	VLDLR	VLDLR	0.901415571	1	2.645865019	0.558951438	29.10451521	6.148465817	1.478910057	0.008264463	Cardiomyocytes I	Cardiomyocytes I	LPL	LPL	VLDLR	VLDLR	0.901415571	1	4.93E-14	-2.91E-15	2.32E-14	Cardiomyocytes I	Cardiomyocytes I	LPL	LPL	VLDLR	VLDLR	0.901415571	1	6.22E-15	-2.11E-15	2.05E-15	Cardiomyocytes I	Cardiomyocytes I	LPL	LPL	VLDLR	VLDLR	0.901415571	1	2.645865019	0.558951438	0.174880682	0.874275665	Cardiomyocytes I
480	Cardiomyocytes I	Cardiomyocytes I	GNAI2	GNAI2	EDNRA	EDNRA	0.387259858	0.916582406	0.598750507	0.129181169	6.586255579	1.420992863	0.077347291	0.008264463	Cardiomyocytes I	Cardiomyocytes I	GNAI2	GNAI2	EDNRA	EDNRA	0.387259858	0.916582406	-4.06E-15	1.86E-15	-1.10E-15	Cardiomyocytes I	Cardiomyocytes I	GNAI2	GNAI2	EDNRA	EDNRA	0.387259858	0.916582406	1.11E-16	0	5.55E-17	Cardiomyocytes I	Cardiomyocytes I	GNAI2	GNAI2	EDNRA	EDNRA	0.387259858	0.916582406	0.598750507	0.129181169	0.174880682	0.613945235	Cardiomyocytes I
481	Cardiomyocytes I	Cardiomyocytes I	GNAI2	GNAI2	ADORA1	ADORA1	0.109201213	0.916582406	0.598750507	0.032067658	6.586255579	0.352744243	0.019200527	0.008264463	Cardiomyocytes I	Cardiomyocytes I	GNAI2	GNAI2	ADORA1	ADORA1	0.109201213	0.916582406	-4.06E-15	-3.81E-16	-2.22E-15	Cardiomyocytes I	Cardiomyocytes I	GNAI2	GNAI2	ADORA1	ADORA1	0.109201213	0.916582406	1.11E-16	3.12E-16	2.12E-16	Cardiomyocytes I	Cardiomyocytes I	GNAI2	GNAI2	ADORA1	ADORA1	0.109201213	0.916582406	0.598750507	0.032067658	0.174880682	0.442071934	Cardiomyocytes I
482	Cardiomyocytes I	Cardiomyocytes I	GNAI2	GNAI2	F2R	F2R	0.416076845	0.916582406	0.598750507	0.149477272	6.586255579	1.644249988	0.089499592	0.008264463	Cardiomyocytes I	Cardiomyocytes I	GNAI2	GNAI2	F2R	F2R	0.416076845	0.916582406	-4.06E-15	-3.69E-15	-3.87E-15	Cardiomyocytes I	Cardiomyocytes I	GNAI2	GNAI2	F2R	F2R	0.416076845	0.916582406	1.11E-16	5.83E-16	3.47E-16	Cardiomyocytes I	Cardiomyocytes I	GNAI2	GNAI2	F2R	F2R	0.416076845	0.916582406	0.598750507	0.149477272	0.174880682	0.631088831	Cardiomyocytes I
483	Cardiomyocytes I	Cardiomyocytes I	GNAI2	GNAI2	CAV1	CAV1	0.954499494	0.916582406	0.598750507	0.652184993	6.586255579	7.174034922	0.390496095	0.008264463	Cardiomyocytes I	Cardiomyocytes I	GNAI2	GNAI2	CAV1	CAV1	0.954499494	0.916582406	-4.06E-15	6.20E-15	1.07E-15	Cardiomyocytes I	Cardiomyocytes I	GNAI2	GNAI2	CAV1	CAV1	0.954499494	0.916582406	1.11E-16	-3.44E-15	-1.67E-15	Cardiomyocytes I	Cardiomyocytes I	GNAI2	GNAI2	CAV1	CAV1	0.954499494	0.916582406	0.598750507	0.652184993	0.174880682	0.781338346	Cardiomyocytes I
484	Cardiomyocytes I	Cardiomyocytes I	FBN1	FBN1	ITGB1	ITGB1	0.931749242	0.555611729	0.23340459	0.626338512	2.567450487	6.889723637	0.146190284	0.008264463	Cardiomyocytes I	Cardiomyocytes I	FBN1	FBN1	ITGB1	ITGB1	0.931749242	0.555611729	-3.18E-15	2.37E-14	1.03E-14	Cardiomyocytes I	Cardiomyocytes I	FBN1	FBN1	ITGB1	ITGB1	0.931749242	0.555611729	-1.08E-15	-4.44E-16	-7.63E-16	Cardiomyocytes I	Cardiomyocytes I	FBN1	FBN1	ITGB1	ITGB1	0.931749242	0.555611729	0.23340459	0.626338512	0.174880682	0.686160156	Cardiomyocytes I
485	Cardiomyocytes I	Cardiomyocytes I	PSEN1	PSEN1	NOTCH4	NOTCH4	0.31445905	0.263902932	0.08347783	0.103975904	0.91825613	1.143734949	0.008679683	0.008264463	Cardiomyocytes I	Cardiomyocytes I	PSEN1	PSEN1	NOTCH4	NOTCH4	0.31445905	0.263902932	4.16E-15	1.06E-16	2.14E-15	Cardiomyocytes I	Cardiomyocytes I	PSEN1	PSEN1	NOTCH4	NOTCH4	0.31445905	0.263902932	0	3.05E-16	1.53E-16	Cardiomyocytes I	Cardiomyocytes I	PSEN1	PSEN1	NOTCH4	NOTCH4	0.31445905	0.263902932	0.08347783	0.103975904	0.174880682	0.347570903	Cardiomyocytes I
486	Cardiomyocytes I	Cardiomyocytes I	BGN	BGN	TLR4	TLR4	0.11223458	0.898382204	0.648235994	0.033770822	7.130595938	0.371479037	0.021891462	0.008264463	Cardiomyocytes I	Cardiomyocytes I	BGN	BGN	TLR4	TLR4	0.11223458	0.898382204	1.04E-14	4.32E-16	5.42E-15	Cardiomyocytes I	Cardiomyocytes I	BGN	BGN	TLR4	TLR4	0.11223458	0.898382204	-4.66E-15	0	-2.33E-15	Cardiomyocytes I	Cardiomyocytes I	BGN	BGN	TLR4	TLR4	0.11223458	0.898382204	0.648235994	0.033770822	0.174880682	0.458302587	Cardiomyocytes I
487	Cardiomyocytes I	Cardiomyocytes I	COL18A1	COL18A1	GPC4	GPC4	0.148634985	0.155712841	0.053173763	0.045072144	0.584911388	0.495793582	0.002396655	0.008264463	Cardiomyocytes I	Cardiomyocytes I	COL18A1	COL18A1	GPC4	GPC4	0.148634985	0.155712841	9.93E-16	5.71E-16	7.82E-16	Cardiomyocytes I	Cardiomyocytes I	COL18A1	COL18A1	GPC4	GPC4	0.148634985	0.155712841	0	3.12E-16	1.56E-16	Cardiomyocytes I	Cardiomyocytes I	COL18A1	COL18A1	GPC4	GPC4	0.148634985	0.155712841	0.053173763	0.045072144	0.174880682	0.218711806	Cardiomyocytes I
488	Cardiomyocytes I	Cardiomyocytes I	TGM2	TGM2	ITGB1	ITGB1	0.931749242	0.876643074	0.50596106	0.626338512	5.565571656	6.889723637	0.316902897	0.008264463	Cardiomyocytes I	Cardiomyocytes I	TGM2	TGM2	ITGB1	ITGB1	0.931749242	0.876643074	-1.82E-15	2.37E-14	1.09E-14	Cardiomyocytes I	Cardiomyocytes I	TGM2	TGM2	ITGB1	ITGB1	0.931749242	0.876643074	8.88E-16	-4.44E-16	2.22E-16	Cardiomyocytes I	Cardiomyocytes I	TGM2	TGM2	ITGB1	ITGB1	0.931749242	0.876643074	0.50596106	0.626338512	0.174880682	0.76297713	Cardiomyocytes I
489	Cardiomyocytes I	Cardiomyocytes I	TGM2	TGM2	SDC4	SDC4	0.296258847	0.876643074	0.50596106	0.105815353	5.565571656	1.163968886	0.053538448	0.008264463	Cardiomyocytes I	Cardiomyocytes I	TGM2	TGM2	SDC4	SDC4	0.296258847	0.876643074	-1.82E-15	2.31E-15	2.44E-16	Cardiomyocytes I	Cardiomyocytes I	TGM2	TGM2	SDC4	SDC4	0.296258847	0.876643074	8.88E-16	-5.97E-16	1.46E-16	Cardiomyocytes I	Cardiomyocytes I	TGM2	TGM2	SDC4	SDC4	0.296258847	0.876643074	0.50596106	0.105815353	0.174880682	0.569539787	Cardiomyocytes I
490	Cardiomyocytes I	Cardiomyocytes I	TGFB2	TGFB2	ENG	ENG	0.807886754	0.121840243	0.036922687	0.439752454	0.40614956	4.837276991	0.016236842	0.008264463	Cardiomyocytes I	Cardiomyocytes I	TGFB2	TGFB2	ENG	ENG	0.807886754	0.121840243	8.38E-16	9.09E-15	4.96E-15	Cardiomyocytes I	Cardiomyocytes I	TGFB2	TGFB2	ENG	ENG	0.807886754	0.121840243	0	1.39E-15	6.94E-16	Cardiomyocytes I	Cardiomyocytes I	TGFB2	TGFB2	ENG	ENG	0.807886754	0.121840243	0.036922687	0.439752454	0.174880682	0.421508272	Cardiomyocytes I
491	Cardiomyocytes I	Cardiomyocytes I	COL5A2	COL5A2	DDR1	DDR1	0.355409505	0.334175935	0.125698626	0.120192204	1.382684881	1.322114245	0.015107995	0.008264463	Cardiomyocytes I	Cardiomyocytes I	COL5A2	COL5A2	DDR1	DDR1	0.355409505	0.334175935	-1.13E-15	-4.09E-15	-2.61E-15	Cardiomyocytes I	Cardiomyocytes I	COL5A2	COL5A2	DDR1	DDR1	0.355409505	0.334175935	0	-3.05E-16	-1.53E-16	Cardiomyocytes I	Cardiomyocytes I	COL5A2	COL5A2	DDR1	DDR1	0.355409505	0.334175935	0.125698626	0.120192204	0.174880682	0.412748616	Cardiomyocytes I
492	Cardiomyocytes I	Cardiomyocytes I	ANXA1	ANXA1	DYSF	DYSF	0.760364004	0.413043478	0.162949809	0.347011986	1.792447903	3.817131845	0.056545537	0.008264463	Cardiomyocytes I	Cardiomyocytes I	ANXA1	ANXA1	DYSF	DYSF	0.760364004	0.413043478	4.57E-16	9.34E-16	6.95E-16	Cardiomyocytes I	Cardiomyocytes I	ANXA1	ANXA1	DYSF	DYSF	0.760364004	0.413043478	0	1.22E-15	6.11E-16	Cardiomyocytes I	Cardiomyocytes I	ANXA1	ANXA1	DYSF	DYSF	0.760364004	0.413043478	0.162949809	0.347011986	0.174880682	0.576225318	Cardiomyocytes I
493	Cardiomyocytes I	Cardiomyocytes I	HRAS	HRAS	AGTR1	AGTR1	0.422143579	0.821536906	0.407308642	0.142959403	4.48039506	1.572553438	0.0582286	0.008264463	Cardiomyocytes I	Cardiomyocytes I	HRAS	HRAS	AGTR1	AGTR1	0.422143579	0.821536906	1.84E-14	4.90E-15	1.17E-14	Cardiomyocytes I	Cardiomyocytes I	HRAS	HRAS	AGTR1	AGTR1	0.422143579	0.821536906	2.83E-15	0	1.42E-15	Cardiomyocytes I	Cardiomyocytes I	HRAS	HRAS	AGTR1	AGTR1	0.422143579	0.821536906	0.407308642	0.142959403	0.174880682	0.579802342	Cardiomyocytes I
494	Cardiomyocytes I	Cardiomyocytes I	LRPAP1	LRPAP1	LDLR	LDLR	0.119312437	0.733569262	0.321832942	0.03747265	3.540162362	0.412199148	0.012059933	0.008264463	Cardiomyocytes I	Cardiomyocytes I	LRPAP1	LRPAP1	LDLR	LDLR	0.119312437	0.733569262	-4.43E-15	8.37E-16	-1.79E-15	Cardiomyocytes I	Cardiomyocytes I	LRPAP1	LRPAP1	LDLR	LDLR	0.119312437	0.733569262	-9.99E-16	-3.12E-16	-6.56E-16	Cardiomyocytes I	Cardiomyocytes I	LRPAP1	LRPAP1	LDLR	LDLR	0.119312437	0.733569262	0.321832942	0.03747265	0.174880682	0.385733547	Cardiomyocytes I
495	Cardiomyocytes I	Cardiomyocytes I	TIMP2	TIMP2	ITGA3	ITGA3	0.102123357	0.806370071	0.430027412	0.030369263	4.730301528	0.334061888	0.013059615	0.008264463	Cardiomyocytes I	Cardiomyocytes I	TIMP2	TIMP2	ITGA3	ITGA3	0.102123357	0.806370071	1.29E-14	-5.15E-16	6.21E-15	Cardiomyocytes I	Cardiomyocytes I	TIMP2	TIMP2	ITGA3	ITGA3	0.102123357	0.806370071	-1.61E-15	0	-8.05E-16	Cardiomyocytes I	Cardiomyocytes I	TIMP2	TIMP2	ITGA3	ITGA3	0.102123357	0.806370071	0.430027412	0.030369263	0.174880682	0.395210018	Cardiomyocytes I
496	Cardiomyocytes I	Cardiomyocytes I	RTN4	RTN4	RTN4R	RTN4R	0.300303337	0.607178969	0.256554954	0.095848497	2.822104497	1.054333466	0.024590407	0.008264463	Cardiomyocytes I	Cardiomyocytes I	RTN4	RTN4	RTN4R	RTN4R	0.300303337	0.607178969	-1.76E-15	4.15E-15	1.20E-15	Cardiomyocytes I	Cardiomyocytes I	RTN4	RTN4	RTN4R	RTN4R	0.300303337	0.607178969	1.33E-15	-5.83E-16	3.75E-16	Cardiomyocytes I	Cardiomyocytes I	RTN4	RTN4	RTN4R	RTN4R	0.300303337	0.607178969	0.256554954	0.095848497	0.174880682	0.472764962	Cardiomyocytes I
497	Cardiomyocytes I	Cardiomyocytes I	HBEGF	HBEGF	CD82	CD82	0.19413549	0.282103134	0.092638226	0.060047351	1.019020481	0.660520857	0.00556268	0.008264463	Cardiomyocytes I	Cardiomyocytes I	HBEGF	HBEGF	CD82	CD82	0.19413549	0.282103134	-3.88E-17	7.10E-16	3.36E-16	Cardiomyocytes I	Cardiomyocytes I	HBEGF	HBEGF	CD82	CD82	0.19413549	0.282103134	0	0	0	Cardiomyocytes I	Cardiomyocytes I	HBEGF	HBEGF	CD82	CD82	0.19413549	0.282103134	0.092638226	0.060047351	0.174880682	0.298974437	Cardiomyocytes I
498	Cardiomyocytes I	Cardiomyocytes I	SERPINE2	SERPINE2	LRP1	LRP1	0.810920121	0.247219414	0.081930062	0.467038779	0.901230682	5.137426574	0.038264516	0.008264463	Cardiomyocytes I	Cardiomyocytes I	SERPINE2	SERPINE2	LRP1	LRP1	0.810920121	0.247219414	3.21E-15	6.21E-15	4.71E-15	Cardiomyocytes I	Cardiomyocytes I	SERPINE2	SERPINE2	LRP1	LRP1	0.810920121	0.247219414	2.91E-16	-1.39E-15	-5.48E-16	Cardiomyocytes I	Cardiomyocytes I	SERPINE2	SERPINE2	LRP1	LRP1	0.810920121	0.247219414	0.081930062	0.467038779	0.174880682	0.527979544	Cardiomyocytes I
499	Cardiomyocytes I	Cardiomyocytes I	LRPAP1	LRPAP1	LRP1	LRP1	0.810920121	0.733569262	0.321832942	0.467038779	3.540162362	5.137426574	0.150308464	0.008264463	Cardiomyocytes I	Cardiomyocytes I	LRPAP1	LRPAP1	LRP1	LRP1	0.810920121	0.733569262	-4.43E-15	6.21E-15	8.90E-16	Cardiomyocytes I	Cardiomyocytes I	LRPAP1	LRPAP1	LRP1	LRP1	0.810920121	0.733569262	-9.99E-16	-1.39E-15	-1.19E-15	Cardiomyocytes I	Cardiomyocytes I	LRPAP1	LRPAP1	LRP1	LRP1	0.810920121	0.733569262	0.321832942	0.467038779	0.174880682	0.689143584	Cardiomyocytes I
500	Cardiomyocytes I	Cardiomyocytes I	C3	C3	LRP1	LRP1	0.810920121	0.451971689	0.222902645	0.467038779	2.451929097	5.137426574	0.104104179	0.008264463	Cardiomyocytes I	Cardiomyocytes I	C3	C3	LRP1	LRP1	0.810920121	0.451971689	-2.46E-15	6.21E-15	1.87E-15	Cardiomyocytes I	Cardiomyocytes I	C3	C3	LRP1	LRP1	0.810920121	0.451971689	2.78E-16	-1.39E-15	-5.55E-16	Cardiomyocytes I	Cardiomyocytes I	C3	C3	LRP1	LRP1	0.810920121	0.451971689	0.222902645	0.467038779	0.174880682	0.648503986	Cardiomyocytes I
501	Cardiomyocytes I	Cardiomyocytes I	C1QB	C1QB	LRP1	LRP1	0.810920121	0.608695652	0.285039332	0.467038779	3.135432652	5.137426574	0.133124422	0.008264463	Cardiomyocytes I	Cardiomyocytes I	C1QB	C1QB	LRP1	LRP1	0.810920121	0.608695652	-5.57E-15	6.21E-15	3.19E-16	Cardiomyocytes I	Cardiomyocytes I	C1QB	C1QB	LRP1	LRP1	0.810920121	0.608695652	7.77E-16	-1.39E-15	-3.05E-16	Cardiomyocytes I	Cardiomyocytes I	C1QB	C1QB	LRP1	LRP1	0.810920121	0.608695652	0.285039332	0.467038779	0.174880682	0.675992609	Cardiomyocytes I
502	Cardiomyocytes I	Cardiomyocytes I	LPL	LPL	LRP1	LRP1	0.810920121	1	2.645865019	0.467038779	29.10451521	5.137426574	1.235721569	0.008264463	Cardiomyocytes I	Cardiomyocytes I	LPL	LPL	LRP1	LRP1	0.810920121	1	4.93E-14	6.21E-15	2.77E-14	Cardiomyocytes I	Cardiomyocytes I	LPL	LPL	LRP1	LRP1	0.810920121	1	6.22E-15	-1.39E-15	2.41E-15	Cardiomyocytes I	Cardiomyocytes I	LPL	LPL	LRP1	LRP1	0.810920121	1	2.645865019	0.467038779	0.174880682	0.864065907	Cardiomyocytes I
503	Cardiomyocytes I	Cardiomyocytes I	PSAP	PSAP	LRP1	LRP1	0.810920121	1	1.864928607	0.467038779	20.51421468	5.137426574	0.87099398	0.008264463	Cardiomyocytes I	Cardiomyocytes I	PSAP	PSAP	LRP1	LRP1	0.810920121	1	-6.42E-14	6.21E-15	-2.90E-14	Cardiomyocytes I	Cardiomyocytes I	PSAP	PSAP	LRP1	LRP1	0.810920121	1	-6.00E-15	-1.39E-15	-3.69E-15	Cardiomyocytes I	Cardiomyocytes I	PSAP	PSAP	LRP1	LRP1	0.810920121	1	1.864928607	0.467038779	0.174880682	0.842186994	Cardiomyocytes I
504	Cardiomyocytes I	Cardiomyocytes I	C1QA	C1QA	CD93	CD93	0.569261881	0.721941355	0.372108752	0.226639428	4.093196269	2.493033707	0.084334515	0.008264463	Cardiomyocytes I	Cardiomyocytes I	C1QA	C1QA	CD93	CD93	0.569261881	0.721941355	-2.00E-15	4.69E-15	1.35E-15	Cardiomyocytes I	Cardiomyocytes I	C1QA	C1QA	CD93	CD93	0.569261881	0.721941355	-1.67E-15	0	-8.33E-16	Cardiomyocytes I	Cardiomyocytes I	C1QA	C1QA	CD93	CD93	0.569261881	0.721941355	0.372108752	0.226639428	0.174880682	0.624142663	Cardiomyocytes I
505	Cardiomyocytes I	Cardiomyocytes I	PDGFB	PDGFB	ART1	ART1	0.967138524	0.406976744	0.142937455	0.764054911	1.572312009	8.404604026	0.109212065	0.008264463	Cardiomyocytes I	Cardiomyocytes I	PDGFB	PDGFB	ART1	ART1	0.967138524	0.406976744	-6.44E-16	-1.36E-14	-7.14E-15	Cardiomyocytes I	Cardiomyocytes I	PDGFB	PDGFB	ART1	ART1	0.967138524	0.406976744	2.78E-16	-2.22E-15	-9.71E-16	Cardiomyocytes I	Cardiomyocytes I	PDGFB	PDGFB	ART1	ART1	0.967138524	0.406976744	0.142937455	0.764054911	0.174880682	0.653943633	Cardiomyocytes I
506	Cardiomyocytes I	Cardiomyocytes I	NGF	NGF	SORT1	SORT1	0.302831143	0.244186047	0.080342329	0.097131286	0.883765618	1.068444141	0.007803754	0.008264463	Cardiomyocytes I	Cardiomyocytes I	NGF	NGF	SORT1	SORT1	0.302831143	0.244186047	1.06E-15	3.98E-15	2.52E-15	Cardiomyocytes I	Cardiomyocytes I	NGF	NGF	SORT1	SORT1	0.302831143	0.244186047	3.05E-16	-8.88E-16	-2.91E-16	Cardiomyocytes I	Cardiomyocytes I	NGF	NGF	SORT1	SORT1	0.302831143	0.244186047	0.080342329	0.097131286	0.174880682	0.335609042	Cardiomyocytes I
507	Cardiomyocytes I	Cardiomyocytes I	LRPAP1	LRPAP1	SORT1	SORT1	0.302831143	0.733569262	0.321832942	0.097131286	3.540162362	1.068444141	0.031260047	0.008264463	Cardiomyocytes I	Cardiomyocytes I	LRPAP1	LRPAP1	SORT1	SORT1	0.302831143	0.733569262	-4.43E-15	3.98E-15	-2.22E-16	Cardiomyocytes I	Cardiomyocytes I	LRPAP1	LRPAP1	SORT1	SORT1	0.302831143	0.733569262	-9.99E-16	-8.88E-16	-9.44E-16	Cardiomyocytes I	Cardiomyocytes I	LRPAP1	LRPAP1	SORT1	SORT1	0.302831143	0.733569262	0.321832942	0.097131286	0.174880682	0.502736007	Cardiomyocytes I
508	Cardiomyocytes I	Cardiomyocytes I	BDNF	BDNF	SORT1	SORT1	0.302831143	0.116784631	0.034406409	0.097131286	0.378470504	1.068444141	0.003341939	0.008264463	Cardiomyocytes I	Cardiomyocytes I	BDNF	BDNF	SORT1	SORT1	0.302831143	0.116784631	5.81E-16	3.98E-15	2.28E-15	Cardiomyocytes I	Cardiomyocytes I	BDNF	BDNF	SORT1	SORT1	0.302831143	0.116784631	-3.12E-16	-8.88E-16	-6.00E-16	Cardiomyocytes I	Cardiomyocytes I	BDNF	BDNF	SORT1	SORT1	0.302831143	0.116784631	0.034406409	0.097131286	0.174880682	0.248439804	Cardiomyocytes I
509	Cardiomyocytes I	Cardiomyocytes I	PSEN1	PSEN1	NOTCH2	NOTCH2	0.13346815	0.263902932	0.08347783	0.041719793	0.91825613	0.45891772	0.003482678	0.008264463	Cardiomyocytes I	Cardiomyocytes I	PSEN1	PSEN1	NOTCH2	NOTCH2	0.13346815	0.263902932	4.16E-15	-6.15E-16	1.77E-15	Cardiomyocytes I	Cardiomyocytes I	PSEN1	PSEN1	NOTCH2	NOTCH2	0.13346815	0.263902932	0	-3.12E-16	-1.56E-16	Cardiomyocytes I	Cardiomyocytes I	PSEN1	PSEN1	NOTCH2	NOTCH2	0.13346815	0.263902932	0.08347783	0.041719793	0.174880682	0.252310833	Cardiomyocytes I
510	Cardiomyocytes I	Cardiomyocytes I	FN1	FN1	NT5E	NT5E	0.104145602	0.511627907	0.256151901	0.031910726	2.817670916	0.35101799	0.008173993	0.008264463	Cardiomyocytes I	Cardiomyocytes I	FN1	FN1	NT5E	NT5E	0.104145602	0.511627907	-1.72E-15	2.27E-16	-7.45E-16	Cardiomyocytes I	Cardiomyocytes I	FN1	FN1	NT5E	NT5E	0.104145602	0.511627907	2.78E-16	0	1.39E-16	Cardiomyocytes I	Cardiomyocytes I	FN1	FN1	NT5E	NT5E	0.104145602	0.511627907	0.256151901	0.031910726	0.174880682	0.340796334	Cardiomyocytes I
511	Cardiomyocytes I	Cardiomyocytes I	LRPAP1	LRPAP1	SORL1	SORL1	0.240141557	0.733569262	0.321832942	0.076823326	3.540162362	0.845056589	0.024724277	0.008264463	Cardiomyocytes I	Cardiomyocytes I	LRPAP1	LRPAP1	SORL1	SORL1	0.240141557	0.733569262	-4.43E-15	1.94E-16	-2.12E-15	Cardiomyocytes I	Cardiomyocytes I	LRPAP1	LRPAP1	SORL1	SORL1	0.240141557	0.733569262	-9.99E-16	0	-5.00E-16	Cardiomyocytes I	Cardiomyocytes I	LRPAP1	LRPAP1	SORL1	SORL1	0.240141557	0.733569262	0.321832942	0.076823326	0.174880682	0.473441654	Cardiomyocytes I
512	Cardiomyocytes I	Cardiomyocytes I	CP	CP	SLC40A1	SLC40A1	0.130434783	0.218402427	0.071285382	0.038955985	0.784139206	0.42851584	0.002776992	0.008264463	Cardiomyocytes I	Cardiomyocytes I	CP	CP	SLC40A1	SLC40A1	0.130434783	0.218402427	-9.49E-16	-4.00E-17	-4.95E-16	Cardiomyocytes I	Cardiomyocytes I	CP	CP	SLC40A1	SLC40A1	0.130434783	0.218402427	0	3.12E-16	1.56E-16	Cardiomyocytes I	Cardiomyocytes I	CP	CP	SLC40A1	SLC40A1	0.130434783	0.218402427	0.071285382	0.038955985	0.174880682	0.231556691	Cardiomyocytes I
513	Cardiomyocytes I	Cardiomyocytes I	IGFBP4	IGFBP4	LRP6	LRP6	0.298281092	0.692113246	0.339948546	0.098657168	3.739434006	1.08522885	0.033538361	0.008264463	Cardiomyocytes I	Cardiomyocytes I	IGFBP4	IGFBP4	LRP6	LRP6	0.298281092	0.692113246	3.24E-15	-6.52E-17	1.59E-15	Cardiomyocytes I	Cardiomyocytes I	IGFBP4	IGFBP4	LRP6	LRP6	0.298281092	0.692113246	-1.50E-15	-2.91E-16	-8.95E-16	Cardiomyocytes I	Cardiomyocytes I	IGFBP4	IGFBP4	LRP6	LRP6	0.298281092	0.692113246	0.339948546	0.098657168	0.174880682	0.511527622	Cardiomyocytes I
514	Cardiomyocytes I	Cardiomyocytes I	PSEN1	PSEN1	NOTCH3	NOTCH3	0.464105157	0.263902932	0.08347783	0.17142694	0.91825613	1.885696339	0.014310349	0.008264463	Cardiomyocytes I	Cardiomyocytes I	PSEN1	PSEN1	NOTCH3	NOTCH3	0.464105157	0.263902932	4.16E-15	1.16E-14	7.89E-15	Cardiomyocytes I	Cardiomyocytes I	PSEN1	PSEN1	NOTCH3	NOTCH3	0.464105157	0.263902932	0	-1.11E-15	-5.55E-16	Cardiomyocytes I	Cardiomyocytes I	PSEN1	PSEN1	NOTCH3	NOTCH3	0.464105157	0.263902932	0.08347783	0.17142694	0.174880682	0.406190863	Cardiomyocytes I
515	Cardiomyocytes I	Cardiomyocytes I	TIMP3	TIMP3	KDR	KDR	0.79726997	0.749241658	0.357805411	0.379953091	3.935859525	4.179483997	0.135949272	0.008264463	Cardiomyocytes I	Cardiomyocytes I	TIMP3	TIMP3	KDR	KDR	0.79726997	0.749241658	2.38E-15	-8.49E-15	-3.06E-15	Cardiomyocytes I	Cardiomyocytes I	TIMP3	TIMP3	KDR	KDR	0.79726997	0.749241658	-4.16E-15	-4.05E-15	-4.11E-15	Cardiomyocytes I	Cardiomyocytes I	TIMP3	TIMP3	KDR	KDR	0.79726997	0.749241658	0.357805411	0.379953091	0.174880682	0.678287866	Cardiomyocytes I
516	Cardiomyocytes I	Cardiomyocytes I	COL18A1	COL18A1	KDR	KDR	0.79726997	0.155712841	0.053173763	0.379953091	0.584911388	4.179483997	0.020203535	0.008264463	Cardiomyocytes I	Cardiomyocytes I	COL18A1	COL18A1	KDR	KDR	0.79726997	0.155712841	9.93E-16	-8.49E-15	-3.75E-15	Cardiomyocytes I	Cardiomyocytes I	COL18A1	COL18A1	KDR	KDR	0.79726997	0.155712841	0	-4.05E-15	-2.03E-15	Cardiomyocytes I	Cardiomyocytes I	COL18A1	COL18A1	KDR	KDR	0.79726997	0.155712841	0.053173763	0.379953091	0.174880682	0.448360421	Cardiomyocytes I
517	Cardiomyocytes I	Cardiomyocytes I	COL18A1	COL18A1	GPC1	GPC1	0.927704752	0.155712841	0.053173763	0.611577012	0.584911388	6.727347131	0.032519851	0.008264463	Cardiomyocytes I	Cardiomyocytes I	COL18A1	COL18A1	GPC1	GPC1	0.927704752	0.155712841	9.93E-16	6.08E-15	3.54E-15	Cardiomyocytes I	Cardiomyocytes I	COL18A1	COL18A1	GPC1	GPC1	0.927704752	0.155712841	0	-2.11E-15	-1.05E-15	Cardiomyocytes I	Cardiomyocytes I	COL18A1	COL18A1	GPC1	GPC1	0.927704752	0.155712841	0.053173763	0.611577012	0.174880682	0.507674164	Cardiomyocytes I
518	Cardiomyocytes I	Cardiomyocytes I	F13A1	F13A1	ITGA9	ITGA9	0.471688574	0.211830131	0.074391314	0.176300217	0.818304452	1.939302383	0.013115205	0.008264463	Cardiomyocytes I	Cardiomyocytes I	F13A1	F13A1	ITGA9	ITGA9	0.471688574	0.211830131	2.30E-15	1.32E-15	1.81E-15	Cardiomyocytes I	Cardiomyocytes I	F13A1	F13A1	ITGA9	ITGA9	0.471688574	0.211830131	0	0	0	Cardiomyocytes I	Cardiomyocytes I	F13A1	F13A1	ITGA9	ITGA9	0.471688574	0.211830131	0.074391314	0.176300217	0.174880682	0.395717754	Cardiomyocytes I
519	Cardiomyocytes I	Cardiomyocytes I	GNAI2	GNAI2	IGF1R	IGF1R	0.210313448	0.916582406	0.598750507	0.065923329	6.586255579	0.725156617	0.039471627	0.008264463	Cardiomyocytes I	Cardiomyocytes I	GNAI2	GNAI2	IGF1R	IGF1R	0.210313448	0.916582406	-4.06E-15	1.36E-15	-1.35E-15	Cardiomyocytes I	Cardiomyocytes I	GNAI2	GNAI2	IGF1R	IGF1R	0.210313448	0.916582406	1.11E-16	-3.05E-16	-9.71E-17	Cardiomyocytes I	Cardiomyocytes I	GNAI2	GNAI2	IGF1R	IGF1R	0.210313448	0.916582406	0.598750507	0.065923329	0.174880682	0.531848015	Cardiomyocytes I
520	Cardiomyocytes I	Cardiomyocytes I	FBN1	FBN1	ITGA5	ITGA5	0.389787664	0.555611729	0.23340459	0.146012018	2.567450487	1.606132199	0.034079875	0.008264463	Cardiomyocytes I	Cardiomyocytes I	FBN1	FBN1	ITGA5	ITGA5	0.389787664	0.555611729	-3.18E-15	-1.80E-15	-2.49E-15	Cardiomyocytes I	Cardiomyocytes I	FBN1	FBN1	ITGA5	ITGA5	0.389787664	0.555611729	-1.08E-15	-5.83E-16	-8.33E-16	Cardiomyocytes I	Cardiomyocytes I	FBN1	FBN1	ITGA5	ITGA5	0.389787664	0.555611729	0.23340459	0.146012018	0.174880682	0.513528506	Cardiomyocytes I
521	Cardiomyocytes I	Cardiomyocytes I	COL18A1	COL18A1	ITGA5	ITGA5	0.389787664	0.155712841	0.053173763	0.146012018	0.584911388	1.606132199	0.007764008	0.008264463	Cardiomyocytes I	Cardiomyocytes I	COL18A1	COL18A1	ITGA5	ITGA5	0.389787664	0.155712841	9.93E-16	-1.80E-15	-4.04E-16	Cardiomyocytes I	Cardiomyocytes I	COL18A1	COL18A1	ITGA5	ITGA5	0.389787664	0.155712841	0	-5.83E-16	-2.91E-16	Cardiomyocytes I	Cardiomyocytes I	COL18A1	COL18A1	ITGA5	ITGA5	0.389787664	0.155712841	0.053173763	0.146012018	0.174880682	0.335040011	Cardiomyocytes I
522	Cardiomyocytes I	Cardiomyocytes I	LTBP1	LTBP1	ITGB5	ITGB5	0.761880688	0.317997978	0.103609158	0.368612556	1.139700735	4.054738117	0.038191636	0.008264463	Cardiomyocytes I	Cardiomyocytes I	LTBP1	LTBP1	ITGB5	ITGB5	0.761880688	0.317997978	1.27E-15	-2.45E-15	-5.88E-16	Cardiomyocytes I	Cardiomyocytes I	LTBP1	LTBP1	ITGB5	ITGB5	0.761880688	0.317997978	-3.05E-16	7.22E-16	2.08E-16	Cardiomyocytes I	Cardiomyocytes I	LTBP1	LTBP1	ITGB5	ITGB5	0.761880688	0.317997978	0.103609158	0.368612556	0.174880682	0.527741978	Cardiomyocytes I
523	Cardiomyocytes I	Cardiomyocytes I	RTN4	RTN4	RTN4RL1	RTN4RL1	0.200202224	0.607178969	0.256554954	0.061657703	2.822104497	0.678234731	0.015818589	0.008264463	Cardiomyocytes I	Cardiomyocytes I	RTN4	RTN4	RTN4RL1	RTN4RL1	0.200202224	0.607178969	-1.76E-15	-1.52E-15	-1.64E-15	Cardiomyocytes I	Cardiomyocytes I	RTN4	RTN4	RTN4RL1	RTN4RL1	0.200202224	0.607178969	1.33E-15	0	6.66E-16	Cardiomyocytes I	Cardiomyocytes I	RTN4	RTN4	RTN4RL1	RTN4RL1	0.200202224	0.607178969	0.256554954	0.061657703	0.174880682	0.418329827	Cardiomyocytes I
524	Cardiomyocytes I	Cardiomyocytes I	COL5A1	COL5A1	SDC3	SDC3	0.481294237	0.445399393	0.164452938	0.179845123	1.808982323	1.978296357	0.029576059	0.008264463	Cardiomyocytes I	Cardiomyocytes I	COL5A1	COL5A1	SDC3	SDC3	0.481294237	0.445399393	7.22E-17	-1.68E-16	-4.81E-17	Cardiomyocytes I	Cardiomyocytes I	COL5A1	COL5A1	SDC3	SDC3	0.481294237	0.445399393	-5.83E-16	3.05E-16	-1.39E-16	Cardiomyocytes I	Cardiomyocytes I	COL5A1	COL5A1	SDC3	SDC3	0.481294237	0.445399393	0.164452938	0.179845123	0.174880682	0.495814179	Cardiomyocytes I
525	Cardiomyocytes I	Cardiomyocytes I	MDK	MDK	SDC4	SDC4	0.296258847	0.158746208	0.049849911	0.105815353	0.548349018	1.163968886	0.005274886	0.008264463	Cardiomyocytes I	Cardiomyocytes I	MDK	MDK	SDC4	SDC4	0.296258847	0.158746208	-1.03E-15	2.31E-15	6.36E-16	Cardiomyocytes I	Cardiomyocytes I	MDK	MDK	SDC4	SDC4	0.296258847	0.158746208	-3.12E-16	-5.97E-16	-4.54E-16	Cardiomyocytes I	Cardiomyocytes I	MDK	MDK	SDC4	SDC4	0.296258847	0.158746208	0.049849911	0.105815353	0.174880682	0.293437342	Cardiomyocytes I
526	Cardiomyocytes I	Cardiomyocytes I	PLTP	PLTP	ABCA1	ABCA1	0.127906977	0.543983822	0.211383028	0.038534277	2.325213312	0.423877042	0.008145492	0.008264463	Cardiomyocytes I	Cardiomyocytes I	PLTP	PLTP	ABCA1	ABCA1	0.127906977	0.543983822	-4.94E-15	-1.34E-15	-3.14E-15	Cardiomyocytes I	Cardiomyocytes I	PLTP	PLTP	ABCA1	ABCA1	0.127906977	0.543983822	-1.08E-15	0	-5.41E-16	Cardiomyocytes I	Cardiomyocytes I	PLTP	PLTP	ABCA1	ABCA1	0.127906977	0.543983822	0.211383028	0.038534277	0.174880682	0.340404095	Cardiomyocytes I
527	Cardiomyocytes I	Cardiomyocytes I	LRPAP1	LRPAP1	VLDLR	VLDLR	0.901415571	0.733569262	0.321832942	0.558951438	3.540162362	6.148465817	0.179888986	0.008264463	Cardiomyocytes I	Cardiomyocytes I	LRPAP1	LRPAP1	VLDLR	VLDLR	0.901415571	0.733569262	-4.43E-15	-2.91E-15	-3.67E-15	Cardiomyocytes I	Cardiomyocytes I	LRPAP1	LRPAP1	VLDLR	VLDLR	0.901415571	0.733569262	-9.99E-16	-2.11E-15	-1.55E-15	Cardiomyocytes I	Cardiomyocytes I	LRPAP1	LRPAP1	VLDLR	VLDLR	0.901415571	0.733569262	0.321832942	0.558951438	0.174880682	0.708052381	Cardiomyocytes I
528	Cardiomyocytes I	Cardiomyocytes I	VIM	VIM	CD44	CD44	0.117290192	0.942366026	0.79953378	0.04424427	8.794871582	0.486686967	0.035374788	0.008264463	Cardiomyocytes I	Cardiomyocytes I	VIM	VIM	CD44	CD44	0.117290192	0.942366026	1.04E-14	9.36E-16	5.68E-15	Cardiomyocytes I	Cardiomyocytes I	VIM	VIM	CD44	CD44	0.117290192	0.942366026	-2.78E-15	0	-1.39E-15	Cardiomyocytes I	Cardiomyocytes I	VIM	VIM	CD44	CD44	0.117290192	0.942366026	0.79953378	0.04424427	0.174880682	0.518185325	Cardiomyocytes I
529	Cardiomyocytes I	Cardiomyocytes I	NAMPT	NAMPT	INSR	INSR	0.544489383	0.858948433	0.476415389	0.203027492	5.240569283	2.233302411	0.096725422	0.008264463	Cardiomyocytes I	Cardiomyocytes I	NAMPT	NAMPT	INSR	INSR	0.544489383	0.858948433	-2.05E-15	-1.68E-15	-1.87E-15	Cardiomyocytes I	Cardiomyocytes I	NAMPT	NAMPT	INSR	INSR	0.544489383	0.858948433	-2.00E-15	1.36E-15	-3.19E-16	Cardiomyocytes I	Cardiomyocytes I	NAMPT	NAMPT	INSR	INSR	0.544489383	0.858948433	0.476415389	0.203027492	0.174880682	0.640080107	Cardiomyocytes I
530	Cardiomyocytes I	Cardiomyocytes I	BMP4	BMP4	RGMB	RGMB	0.264408493	0.16380182	0.049979127	0.083797661	0.5497704	0.921774272	0.004188134	0.008264463	Cardiomyocytes I	Cardiomyocytes I	BMP4	BMP4	RGMB	RGMB	0.264408493	0.16380182	2.97E-16	5.98E-16	4.48E-16	Cardiomyocytes I	Cardiomyocytes I	BMP4	BMP4	RGMB	RGMB	0.264408493	0.16380182	3.05E-16	0	1.53E-16	Cardiomyocytes I	Cardiomyocytes I	BMP4	BMP4	RGMB	RGMB	0.264408493	0.16380182	0.049979127	0.083797661	0.174880682	0.27010328	Cardiomyocytes I
531	Cardiomyocytes I	Cardiomyocytes I	BSG	BSG	SLC16A1	SLC16A1	0.866026289	1	2.199490351	0.49090732	24.19439386	5.399980515	1.079745913	0.008264463	Cardiomyocytes I	Cardiomyocytes I	BSG	BSG	SLC16A1	SLC16A1	0.866026289	1	-1.04E-13	9.31E-15	-4.72E-14	Cardiomyocytes I	Cardiomyocytes I	BSG	BSG	SLC16A1	SLC16A1	0.866026289	1	-8.44E-15	-8.88E-16	-4.66E-15	Cardiomyocytes I	Cardiomyocytes I	BSG	BSG	SLC16A1	SLC16A1	0.866026289	1	2.199490351	0.49090732	0.174880682	0.855945404	Cardiomyocytes I
532	Cardiomyocytes I	Cardiomyocytes I	C3	C3	NRP1	NRP1	0.362487361	0.451971689	0.222902645	0.123592045	2.451929097	1.359512491	0.027548994	0.008264463	Cardiomyocytes I	Cardiomyocytes I	C3	C3	NRP1	NRP1	0.362487361	0.451971689	-2.46E-15	1.05E-16	-1.18E-15	Cardiomyocytes I	Cardiomyocytes I	C3	C3	NRP1	NRP1	0.362487361	0.451971689	2.78E-16	-2.78E-16	0	Cardiomyocytes I	Cardiomyocytes I	C3	C3	NRP1	NRP1	0.362487361	0.451971689	0.222902645	0.123592045	0.174880682	0.48694215	Cardiomyocytes I
533	Cardiomyocytes I	Cardiomyocytes I	COL18A1	COL18A1	PTPRS	PTPRS	0.420121335	0.155712841	0.053173763	0.146591576	0.584911388	1.612507336	0.007794826	0.008264463	Cardiomyocytes I	Cardiomyocytes I	COL18A1	COL18A1	PTPRS	PTPRS	0.420121335	0.155712841	9.93E-16	1.59E-15	1.29E-15	Cardiomyocytes I	Cardiomyocytes I	COL18A1	COL18A1	PTPRS	PTPRS	0.420121335	0.155712841	0	2.78E-16	1.39E-16	Cardiomyocytes I	Cardiomyocytes I	COL18A1	COL18A1	PTPRS	PTPRS	0.420121335	0.155712841	0.053173763	0.146591576	0.174880682	0.335481431	Cardiomyocytes I
534	Cardiomyocytes I	Cardiomyocytes I	COL5A3	COL5A3	SDC3	SDC3	0.481294237	0.275530839	0.093902151	0.179845123	1.032923665	1.978296357	0.016887844	0.008264463	Cardiomyocytes I	Cardiomyocytes I	COL5A3	COL5A3	SDC3	SDC3	0.481294237	0.275530839	1.29E-15	-1.68E-16	5.59E-16	Cardiomyocytes I	Cardiomyocytes I	COL5A3	COL5A3	SDC3	SDC3	0.481294237	0.275530839	3.05E-16	3.05E-16	3.05E-16	Cardiomyocytes I	Cardiomyocytes I	COL5A3	COL5A3	SDC3	SDC3	0.481294237	0.275530839	0.093902151	0.179845123	0.174880682	0.426308326	Cardiomyocytes I
535	Cardiomyocytes I	Cardiomyocytes I	PTDSS1	PTDSS1	JMJD6	JMJD6	0.295247725	0.362487361	0.122362267	0.094233503	1.345984933	1.03656853	0.011530625	0.008264463	Cardiomyocytes I	Cardiomyocytes I	PTDSS1	PTDSS1	JMJD6	JMJD6	0.295247725	0.362487361	6.54E-15	2.53E-16	3.40E-15	Cardiomyocytes I	Cardiomyocytes I	PTDSS1	PTDSS1	JMJD6	JMJD6	0.295247725	0.362487361	2.78E-16	-5.97E-16	-1.60E-16	Cardiomyocytes I	Cardiomyocytes I	PTDSS1	PTDSS1	JMJD6	JMJD6	0.295247725	0.362487361	0.122362267	0.094233503	0.174880682	0.380430114	Cardiomyocytes I
536	Cardiomyocytes I	Cardiomyocytes I	PTDSS1	PTDSS1	SCARB1	SCARB1	0.35338726	0.362487361	0.122362267	0.118521311	1.345984933	1.303734417	0.014502536	0.008264463	Cardiomyocytes I	Cardiomyocytes I	PTDSS1	PTDSS1	SCARB1	SCARB1	0.35338726	0.362487361	6.54E-15	5.56E-17	3.30E-15	Cardiomyocytes I	Cardiomyocytes I	PTDSS1	PTDSS1	SCARB1	SCARB1	0.35338726	0.362487361	2.78E-16	2.78E-16	2.78E-16	Cardiomyocytes I	Cardiomyocytes I	PTDSS1	PTDSS1	SCARB1	SCARB1	0.35338726	0.362487361	0.122362267	0.118521311	0.174880682	0.407800736	Cardiomyocytes I
537	Cardiomyocytes I	Cardiomyocytes I	RTN4	RTN4	S1PR2	S1PR2	0.151162791	0.607178969	0.256554954	0.047126834	2.822104497	0.518395177	0.012090623	0.008264463	Cardiomyocytes I	Cardiomyocytes I	RTN4	RTN4	S1PR2	S1PR2	0.151162791	0.607178969	-1.76E-15	-6.58E-16	-1.21E-15	Cardiomyocytes I	Cardiomyocytes I	RTN4	RTN4	S1PR2	S1PR2	0.151162791	0.607178969	1.33E-15	0	6.66E-16	Cardiomyocytes I	Cardiomyocytes I	RTN4	RTN4	S1PR2	S1PR2	0.151162791	0.607178969	0.256554954	0.047126834	0.174880682	0.38603469	Cardiomyocytes I
538	Cardiomyocytes I	Cardiomyocytes I	SERPINF1	SERPINF1	PLXDC1	PLXDC1	0.139029323	0.428210313	0.162207456	0.041269348	1.784282012	0.453962824	0.006694196	0.008264463	Cardiomyocytes I	Cardiomyocytes I	SERPINF1	SERPINF1	PLXDC1	PLXDC1	0.139029323	0.428210313	4.41E-15	-5.62E-16	1.92E-15	Cardiomyocytes I	Cardiomyocytes I	SERPINF1	SERPINF1	PLXDC1	PLXDC1	0.139029323	0.428210313	-2.78E-16	0	-1.39E-16	Cardiomyocytes I	Cardiomyocytes I	SERPINF1	SERPINF1	PLXDC1	PLXDC1	0.139029323	0.428210313	0.162207456	0.041269348	0.174880682	0.318731847	Cardiomyocytes I
539	Cardiomyocytes I	Cardiomyocytes I	SERPING1	SERPING1	LRP1	LRP1	0.810920121	0.884226491	0.584744265	0.467038779	6.432186915	5.137426574	0.273098248	0.008264463	Cardiomyocytes I	Cardiomyocytes I	SERPING1	SERPING1	LRP1	LRP1	0.810920121	0.884226491	1.47E-14	6.21E-15	1.05E-14	Cardiomyocytes I	Cardiomyocytes I	SERPING1	SERPING1	LRP1	LRP1	0.810920121	0.884226491	-1.11E-16	-1.39E-15	-7.49E-16	Cardiomyocytes I	Cardiomyocytes I	SERPING1	SERPING1	LRP1	LRP1	0.810920121	0.884226491	0.584744265	0.467038779	0.174880682	0.74926376	Cardiomyocytes I
540	Cardiomyocytes I	Cardiomyocytes I	FADD	FADD	FAS	FAS	0.165824065	0.209302326	0.064720469	0.051032116	0.711925161	0.561353279	0.003302823	0.008264463	Cardiomyocytes I	Cardiomyocytes I	FADD	FADD	FAS	FAS	0.165824065	0.209302326	3.47E-15	-3.26E-17	1.72E-15	Cardiomyocytes I	Cardiomyocytes I	FADD	FADD	FAS	FAS	0.165824065	0.209302326	-3.05E-16	3.12E-16	3.47E-18	Cardiomyocytes I	Cardiomyocytes I	FADD	FADD	FAS	FAS	0.165824065	0.209302326	0.064720469	0.051032116	0.174880682	0.247342255	Cardiomyocytes I
541	Cardiomyocytes I	Cardiomyocytes I	MFAP5	MFAP5	NOTCH1	NOTCH1	0.273003033	0.489888777	0.205904593	0.090039004	2.264950528	0.990429048	0.018539445	0.008264463	Cardiomyocytes I	Cardiomyocytes I	MFAP5	MFAP5	NOTCH1	NOTCH1	0.273003033	0.489888777	6.67E-15	3.78E-15	5.23E-15	Cardiomyocytes I	Cardiomyocytes I	MFAP5	MFAP5	NOTCH1	NOTCH1	0.273003033	0.489888777	-2.78E-16	0	-1.39E-16	Cardiomyocytes I	Cardiomyocytes I	MFAP5	MFAP5	NOTCH1	NOTCH1	0.273003033	0.489888777	0.205904593	0.090039004	0.174880682	0.437755572	Cardiomyocytes I
542	Cardiomyocytes I	Cardiomyocytes I	MTMR4	MTMR4	SMAD3	SMAD3	0.186552073	0.125379171	0.036811432	0.057265749	0.404925748	0.629923238	0.002108034	0.008264463	Cardiomyocytes I	Cardiomyocytes I	MTMR4	MTMR4	SMAD3	SMAD3	0.186552073	0.125379171	-6.04E-16	-1.12E-16	-3.58E-16	Cardiomyocytes I	Cardiomyocytes I	MTMR4	MTMR4	SMAD3	SMAD3	0.186552073	0.125379171	0	6.11E-16	3.05E-16	Cardiomyocytes I	Cardiomyocytes I	MTMR4	MTMR4	SMAD3	SMAD3	0.186552073	0.125379171	0.036811432	0.057265749	0.174880682	0.207946459	Cardiomyocytes I
543	Cardiomyocytes I	Cardiomyocytes I	TLN1	TLN1	ITGB5	ITGB5	0.761880688	0.822042467	0.426111998	0.368612556	4.687231977	4.054738117	0.157070233	0.008264463	Cardiomyocytes I	Cardiomyocytes I	TLN1	TLN1	ITGB5	ITGB5	0.761880688	0.822042467	9.83E-15	-2.45E-15	3.69E-15	Cardiomyocytes I	Cardiomyocytes I	TLN1	TLN1	ITGB5	ITGB5	0.761880688	0.822042467	-1.22E-15	7.22E-16	-2.50E-16	Cardiomyocytes I	Cardiomyocytes I	TLN1	TLN1	ITGB5	ITGB5	0.761880688	0.822042467	0.426111998	0.368612556	0.174880682	0.693837174	Cardiomyocytes I
544	Cardiomyocytes I	Cardiomyocytes I	C1QB	C1QB	C1QBP	C1QBP	0.984327604	0.608695652	0.285039332	0.784275116	3.135432652	8.627026273	0.223549255	0.008264463	Cardiomyocytes I	Cardiomyocytes I	C1QB	C1QB	C1QBP	C1QBP	0.984327604	0.608695652	-5.57E-15	1.41E-14	4.25E-15	Cardiomyocytes I	Cardiomyocytes I	C1QB	C1QB	C1QBP	C1QBP	0.984327604	0.608695652	7.77E-16	-4.77E-15	-2.00E-15	Cardiomyocytes I	Cardiomyocytes I	C1QB	C1QB	C1QBP	C1QBP	0.984327604	0.608695652	0.285039332	0.784275116	0.174880682	0.729993501	Cardiomyocytes I
545	Cardiomyocytes I	Cardiomyocytes I	SORBS1	SORBS1	INSR	INSR	0.544489383	0.197168857	0.060839441	0.203027492	0.669233856	2.233302411	0.012352079	0.008264463	Cardiomyocytes I	Cardiomyocytes I	SORBS1	SORBS1	INSR	INSR	0.544489383	0.197168857	-7.98E-16	-1.68E-15	-1.24E-15	Cardiomyocytes I	Cardiomyocytes I	SORBS1	SORBS1	INSR	INSR	0.544489383	0.197168857	3.05E-16	1.36E-15	8.33E-16	Cardiomyocytes I	Cardiomyocytes I	SORBS1	SORBS1	INSR	INSR	0.544489383	0.197168857	0.060839441	0.203027492	0.174880682	0.388573103	Cardiomyocytes I
546	Cardiomyocytes I	Cardiomyocytes I	ITGB3BP	ITGB3BP	ITGB5	ITGB5	0.761880688	0.28867543	0.094310341	0.368612556	1.037413754	4.054738117	0.034763976	0.008264463	Cardiomyocytes I	Cardiomyocytes I	ITGB3BP	ITGB3BP	ITGB5	ITGB5	0.761880688	0.28867543	7.13E-16	-2.45E-15	-8.68E-16	Cardiomyocytes I	Cardiomyocytes I	ITGB3BP	ITGB3BP	ITGB5	ITGB5	0.761880688	0.28867543	-2.91E-16	7.22E-16	2.15E-16	Cardiomyocytes I	Cardiomyocytes I	ITGB3BP	ITGB3BP	ITGB5	ITGB5	0.761880688	0.28867543	0.094310341	0.368612556	0.174880682	0.516010663	Cardiomyocytes I
547	Cardiomyocytes I	Cardiomyocytes I	VCL	VCL	ITGB5	ITGB5	0.761880688	0.78867543	0.36932323	0.368612556	4.062555531	4.054738117	0.13613718	0.008264463	Cardiomyocytes I	Cardiomyocytes I	VCL	VCL	ITGB5	ITGB5	0.761880688	0.78867543	7.34E-15	-2.45E-15	2.45E-15	Cardiomyocytes I	Cardiomyocytes I	VCL	VCL	ITGB5	ITGB5	0.761880688	0.78867543	-2.89E-15	7.22E-16	-1.08E-15	Cardiomyocytes I	Cardiomyocytes I	VCL	VCL	ITGB5	ITGB5	0.761880688	0.78867543	0.36932323	0.368612556	0.174880682	0.678438549	Cardiomyocytes I
548	Cardiomyocytes I	Cardiomyocytes I	MMP2	MMP2	PECAM1	PECAM1	0.779069767	0.707785642	0.321333316	0.347773777	3.534666471	3.825511548	0.111751301	0.008264463	Cardiomyocytes I	Cardiomyocytes I	MMP2	MMP2	PECAM1	PECAM1	0.779069767	0.707785642	-1.49E-15	-1.52E-14	-8.36E-15	Cardiomyocytes I	Cardiomyocytes I	MMP2	MMP2	PECAM1	PECAM1	0.779069767	0.707785642	-5.00E-16	-2.78E-16	-3.89E-16	Cardiomyocytes I	Cardiomyocytes I	MMP2	MMP2	PECAM1	PECAM1	0.779069767	0.707785642	0.321333316	0.347773777	0.174880682	0.656539705	Cardiomyocytes I
549	Cardiomyocytes I	Cardiomyocytes I	MMP2	MMP2	FGFR1	FGFR1	0.286147624	0.707785642	0.321333316	0.095207094	3.534666471	1.047278036	0.030593211	0.008264463	Cardiomyocytes I	Cardiomyocytes I	MMP2	MMP2	FGFR1	FGFR1	0.286147624	0.707785642	-1.49E-15	3.40E-16	-5.74E-16	Cardiomyocytes I	Cardiomyocytes I	MMP2	MMP2	FGFR1	FGFR1	0.286147624	0.707785642	-5.00E-16	0	-2.50E-16	Cardiomyocytes I	Cardiomyocytes I	MMP2	MMP2	FGFR1	FGFR1	0.286147624	0.707785642	0.321333316	0.095207094	0.174880682	0.500040695	Cardiomyocytes I
550	Cardiomyocytes I	Cardiomyocytes I	TGFB1	TGFB1	SMAD3	SMAD3	0.186552073	0.484327604	0.173524011	0.057265749	1.908764116	0.629923238	0.009936982	0.008264463	Cardiomyocytes I	Cardiomyocytes I	TGFB1	TGFB1	SMAD3	SMAD3	0.186552073	0.484327604	1.75E-16	-1.12E-16	3.15E-17	Cardiomyocytes I	Cardiomyocytes I	TGFB1	TGFB1	SMAD3	SMAD3	0.186552073	0.484327604	-5.55E-16	6.11E-16	2.78E-17	Cardiomyocytes I	Cardiomyocytes I	TGFB1	TGFB1	SMAD3	SMAD3	0.186552073	0.484327604	0.173524011	0.057265749	0.174880682	0.363062952	Cardiomyocytes I
551	Cardiomyocytes I	Cardiomyocytes I	TGFB1	TGFB1	CAV1	CAV1	0.954499494	0.484327604	0.173524011	0.652184993	1.908764116	7.174034922	0.113169756	0.008264463	Cardiomyocytes I	Cardiomyocytes I	TGFB1	TGFB1	CAV1	CAV1	0.954499494	0.484327604	1.75E-16	6.20E-15	3.19E-15	Cardiomyocytes I	Cardiomyocytes I	TGFB1	TGFB1	CAV1	CAV1	0.954499494	0.484327604	-5.55E-16	-3.44E-15	-2.00E-15	Cardiomyocytes I	Cardiomyocytes I	TGFB1	TGFB1	CAV1	CAV1	0.954499494	0.484327604	0.173524011	0.652184993	0.174880682	0.657960392	Cardiomyocytes I
552	Cardiomyocytes I	Cardiomyocytes I	SERPINE1	SERPINE1	ITGB5	ITGB5	0.761880688	0.200707786	0.079444177	0.368612556	0.873885944	4.054738117	0.029284121	0.008264463	Cardiomyocytes I	Cardiomyocytes I	SERPINE1	SERPINE1	ITGB5	ITGB5	0.761880688	0.200707786	6.13E-16	-2.45E-15	-9.18E-16	Cardiomyocytes I	Cardiomyocytes I	SERPINE1	SERPINE1	ITGB5	ITGB5	0.761880688	0.200707786	0	7.22E-16	3.61E-16	Cardiomyocytes I	Cardiomyocytes I	SERPINE1	SERPINE1	ITGB5	ITGB5	0.761880688	0.200707786	0.079444177	0.368612556	0.174880682	0.494574321	Cardiomyocytes I
553	Cardiomyocytes I	Cardiomyocytes I	GNB3	GNB3	TGFBR1	TGFBR1	0.164812942	0.239130435	0.076070999	0.050969595	0.836780994	0.560665541	0.003877308	0.008264463	Cardiomyocytes I	Cardiomyocytes I	GNB3	GNB3	TGFBR1	TGFBR1	0.164812942	0.239130435	1.78E-15	1.70E-16	9.75E-16	Cardiomyocytes I	Cardiomyocytes I	GNB3	GNB3	TGFBR1	TGFBR1	0.164812942	0.239130435	2.91E-16	0	1.46E-16	Cardiomyocytes I	Cardiomyocytes I	GNB3	GNB3	TGFBR1	TGFBR1	0.164812942	0.239130435	0.076070999	0.050969595	0.174880682	0.262569559	Cardiomyocytes I
554	Cardiomyocytes I	Cardiomyocytes I	TFPI	TFPI	SDC4	SDC4	0.296258847	0.577350859	0.21727816	0.105815353	2.390059757	1.163968886	0.022991365	0.008264463	Cardiomyocytes I	Cardiomyocytes I	TFPI	TFPI	SDC4	SDC4	0.296258847	0.577350859	5.85E-15	2.31E-15	4.08E-15	Cardiomyocytes I	Cardiomyocytes I	TFPI	TFPI	SDC4	SDC4	0.296258847	0.577350859	-5.55E-16	-5.97E-16	-5.76E-16	Cardiomyocytes I	Cardiomyocytes I	TFPI	TFPI	SDC4	SDC4	0.296258847	0.577350859	0.21727816	0.105815353	0.174880682	0.464393643	Cardiomyocytes I
555	Cardiomyocytes I	Cardiomyocytes I	TFPI	TFPI	F3	F3	0.268452983	0.577350859	0.21727816	0.088681956	2.390059757	0.975501516	0.019268652	0.008264463	Cardiomyocytes I	Cardiomyocytes I	TFPI	TFPI	F3	F3	0.268452983	0.577350859	5.85E-15	3.97E-15	4.91E-15	Cardiomyocytes I	Cardiomyocytes I	TFPI	TFPI	F3	F3	0.268452983	0.577350859	-5.55E-16	0	-2.78E-16	Cardiomyocytes I	Cardiomyocytes I	TFPI	TFPI	F3	F3	0.268452983	0.577350859	0.21727816	0.088681956	0.174880682	0.442508764	Cardiomyocytes I
556	Cardiomyocytes I	Cardiomyocytes I	GSTM2	GSTM2	RYR2	RYR2	0.998988878	0.572800809	0.214915998	1.10099438	2.364075976	12.11093818	0.236621306	0.008264463	Cardiomyocytes I	Cardiomyocytes I	GSTM2	GSTM2	RYR2	RYR2	0.998988878	0.572800809	-2.51E-16	-2.99E-15	-1.62E-15	Cardiomyocytes I	Cardiomyocytes I	GSTM2	GSTM2	RYR2	RYR2	0.998988878	0.572800809	-2.50E-16	1.78E-15	7.63E-16	Cardiomyocytes I	Cardiomyocytes I	GSTM2	GSTM2	RYR2	RYR2	0.998988878	0.572800809	0.214915998	1.10099438	0.174880682	0.735557371	Cardiomyocytes I
557	Cardiomyocytes I	Cardiomyocytes I	C3	C3	CD81	CD81	0.998483316	0.451971689	0.222902645	1.297757528	2.451929097	14.27533281	0.289273586	0.008264463	Cardiomyocytes I	Cardiomyocytes I	C3	C3	CD81	CD81	0.998483316	0.451971689	-2.46E-15	-1.62E-14	-9.31E-15	Cardiomyocytes I	Cardiomyocytes I	C3	C3	CD81	CD81	0.998483316	0.451971689	2.78E-16	-5.11E-15	-2.41E-15	Cardiomyocytes I	Cardiomyocytes I	C3	C3	CD81	CD81	0.998483316	0.451971689	0.222902645	1.297757528	0.174880682	0.754629978	Cardiomyocytes I
558	Cardiomyocytes I	Cardiomyocytes I	LMAN1	LMAN1	MCFD2	MCFD2	0.607178969	0.55611729	0.210631804	0.241793235	2.316949839	2.659725584	0.050929345	0.008264463	Cardiomyocytes I	Cardiomyocytes I	LMAN1	LMAN1	MCFD2	MCFD2	0.607178969	0.55611729	4.64E-15	-2.71E-15	9.64E-16	Cardiomyocytes I	Cardiomyocytes I	LMAN1	LMAN1	MCFD2	MCFD2	0.607178969	0.55611729	5.55E-16	5.00E-16	5.27E-16	Cardiomyocytes I	Cardiomyocytes I	LMAN1	LMAN1	MCFD2	MCFD2	0.607178969	0.55611729	0.210631804	0.241793235	0.174880682	0.563405153	Cardiomyocytes I
559	Cardiomyocytes I	Cardiomyocytes I	APOE	APOE	ABCA1	ABCA1	0.127906977	0.994438827	1.30737732	0.038534277	14.38115052	0.423877042	0.050378839	0.008264463	Cardiomyocytes I	Cardiomyocytes I	APOE	APOE	ABCA1	ABCA1	0.127906977	0.994438827	-9.14E-15	-1.34E-15	-5.24E-15	Cardiomyocytes I	Cardiomyocytes I	APOE	APOE	ABCA1	ABCA1	0.127906977	0.994438827	6.88E-15	0	3.44E-15	Cardiomyocytes I	Cardiomyocytes I	APOE	APOE	ABCA1	ABCA1	0.127906977	0.994438827	1.30737732	0.038534277	0.174880682	0.562068034	Cardiomyocytes I
560	Cardiomyocytes I	Cardiomyocytes I	TGS1	TGS1	RXRA	RXRA	0.43124368	0.116784631	0.033978874	0.149835708	0.373767619	1.648192783	0.005091249	0.008264463	Cardiomyocytes I	Cardiomyocytes I	TGS1	TGS1	RXRA	RXRA	0.43124368	0.116784631	1.58E-15	1.35E-15	1.47E-15	Cardiomyocytes I	Cardiomyocytes I	TGS1	TGS1	RXRA	RXRA	0.43124368	0.116784631	0	-5.55E-16	-2.78E-16	Cardiomyocytes I	Cardiomyocytes I	TGS1	TGS1	RXRA	RXRA	0.43124368	0.116784631	0.033978874	0.149835708	0.174880682	0.28977754	Cardiomyocytes I
561	Cardiomyocytes I	Cardiomyocytes I	ADAM10	ADAM10	TSPAN5	TSPAN5	0.124368049	0.307381193	0.104227033	0.036869751	1.146497362	0.405567257	0.003842825	0.008264463	Cardiomyocytes I	Cardiomyocytes I	ADAM10	ADAM10	TSPAN5	TSPAN5	0.124368049	0.307381193	-2.12E-15	1.50E-16	-9.83E-16	Cardiomyocytes I	Cardiomyocytes I	ADAM10	ADAM10	TSPAN5	TSPAN5	0.124368049	0.307381193	-2.91E-16	0	-1.46E-16	Cardiomyocytes I	Cardiomyocytes I	ADAM10	ADAM10	TSPAN5	TSPAN5	0.124368049	0.307381193	0.104227033	0.036869751	0.174880682	0.261705604	Cardiomyocytes I
562	Cardiomyocytes I	Cardiomyocytes I	ADAM10	ADAM10	TSPAN14	TSPAN14	0.165824065	0.307381193	0.104227033	0.05389124	1.146497362	0.592803641	0.005616924	0.008264463	Cardiomyocytes I	Cardiomyocytes I	ADAM10	ADAM10	TSPAN14	TSPAN14	0.165824065	0.307381193	-2.12E-15	5.92E-16	-7.62E-16	Cardiomyocytes I	Cardiomyocytes I	ADAM10	ADAM10	TSPAN14	TSPAN14	0.165824065	0.307381193	-2.91E-16	0	-1.46E-16	Cardiomyocytes I	Cardiomyocytes I	ADAM10	ADAM10	TSPAN14	TSPAN14	0.165824065	0.307381193	0.104227033	0.05389124	0.174880682	0.299992372	Cardiomyocytes I
563	Cardiomyocytes I	Cardiomyocytes I	TIMP2	TIMP2	CD44	CD44	0.117290192	0.806370071	0.430027412	0.04424427	4.730301528	0.486686967	0.019026249	0.008264463	Cardiomyocytes I	Cardiomyocytes I	TIMP2	TIMP2	CD44	CD44	0.117290192	0.806370071	1.29E-14	9.36E-16	6.93E-15	Cardiomyocytes I	Cardiomyocytes I	TIMP2	TIMP2	CD44	CD44	0.117290192	0.806370071	-1.61E-15	0	-8.05E-16	Cardiomyocytes I	Cardiomyocytes I	TIMP2	TIMP2	CD44	CD44	0.117290192	0.806370071	0.430027412	0.04424427	0.174880682	0.44094776	Cardiomyocytes I
564	Cardiomyocytes I	Cardiomyocytes I	FARP2	FARP2	PLXNA1	PLXNA1	0.207785642	0.163296259	0.048734521	0.065247555	0.53607973	0.71772311	0.003179808	0.008264463	Cardiomyocytes I	Cardiomyocytes I	FARP2	FARP2	PLXNA1	PLXNA1	0.207785642	0.163296259	4.39E-16	2.01E-15	1.22E-15	Cardiomyocytes I	Cardiomyocytes I	FARP2	FARP2	PLXNA1	PLXNA1	0.207785642	0.163296259	3.05E-16	0	1.53E-16	Cardiomyocytes I	Cardiomyocytes I	FARP2	FARP2	PLXNA1	PLXNA1	0.207785642	0.163296259	0.048734521	0.065247555	0.174880682	0.243826154	Cardiomyocytes I
565	Cardiomyocytes I	Cardiomyocytes I	FARP2	FARP2	PLXNA2	PLXNA2	0.218402427	0.163296259	0.048734521	0.066989717	0.53607973	0.736886888	0.003264712	0.008264463	Cardiomyocytes I	Cardiomyocytes I	FARP2	FARP2	PLXNA2	PLXNA2	0.218402427	0.163296259	4.39E-16	-9.46E-17	1.72E-16	Cardiomyocytes I	Cardiomyocytes I	FARP2	FARP2	PLXNA2	PLXNA2	0.218402427	0.163296259	3.05E-16	3.05E-16	3.05E-16	Cardiomyocytes I	Cardiomyocytes I	FARP2	FARP2	PLXNA2	PLXNA2	0.218402427	0.163296259	0.048734521	0.066989717	0.174880682	0.246263536	Cardiomyocytes I
566	Cardiomyocytes I	Cardiomyocytes I	ICAM1	ICAM1	CAV1	CAV1	0.954499494	0.217896866	0.071054645	0.652184993	0.781601098	7.174034922	0.046340773	0.008264463	Cardiomyocytes I	Cardiomyocytes I	ICAM1	ICAM1	CAV1	CAV1	0.954499494	0.217896866	1.30E-15	6.20E-15	3.75E-15	Cardiomyocytes I	Cardiomyocytes I	ICAM1	ICAM1	CAV1	CAV1	0.954499494	0.217896866	0	-3.44E-15	-1.72E-15	Cardiomyocytes I	Cardiomyocytes I	ICAM1	ICAM1	CAV1	CAV1	0.954499494	0.217896866	0.071054645	0.652184993	0.174880682	0.551760113	Cardiomyocytes I
567	Cardiomyocytes I	Cardiomyocytes I	TIMP3	TIMP3	CD44	CD44	0.117290192	0.749241658	0.357805411	0.04424427	3.935859525	0.486686967	0.015830839	0.008264463	Cardiomyocytes I	Cardiomyocytes I	TIMP3	TIMP3	CD44	CD44	0.117290192	0.749241658	2.38E-15	9.36E-16	1.66E-15	Cardiomyocytes I	Cardiomyocytes I	TIMP3	TIMP3	CD44	CD44	0.117290192	0.749241658	-4.16E-15	0	-2.08E-15	Cardiomyocytes I	Cardiomyocytes I	TIMP3	TIMP3	CD44	CD44	0.117290192	0.749241658	0.357805411	0.04424427	0.174880682	0.418424011	Cardiomyocytes I
568	Cardiomyocytes I	Cardiomyocytes I	LIN7C	LIN7C	ABCA1	ABCA1	0.127906977	0.319514661	0.107025618	0.038534277	1.177281796	0.423877042	0.004124155	0.008264463	Cardiomyocytes I	Cardiomyocytes I	LIN7C	LIN7C	ABCA1	ABCA1	0.127906977	0.319514661	2.26E-15	-1.34E-15	4.58E-16	Cardiomyocytes I	Cardiomyocytes I	LIN7C	LIN7C	ABCA1	ABCA1	0.127906977	0.319514661	-2.91E-16	0	-1.46E-16	Cardiomyocytes I	Cardiomyocytes I	LIN7C	LIN7C	ABCA1	ABCA1	0.127906977	0.319514661	0.107025618	0.038534277	0.174880682	0.268588504	Cardiomyocytes I
569	Cardiomyocytes I	Cardiomyocytes I	QDPR	QDPR	DYSF	DYSF	0.760364004	0.672901921	0.275880906	0.347011986	3.034689966	3.817131845	0.095733981	0.008264463	Cardiomyocytes I	Cardiomyocytes I	QDPR	QDPR	DYSF	DYSF	0.760364004	0.672901921	-9.74E-15	9.34E-16	-4.40E-15	Cardiomyocytes I	Cardiomyocytes I	QDPR	QDPR	DYSF	DYSF	0.760364004	0.672901921	2.78E-16	1.22E-15	7.49E-16	Cardiomyocytes I	Cardiomyocytes I	QDPR	QDPR	DYSF	DYSF	0.760364004	0.672901921	0.275880906	0.347011986	0.174880682	0.638892469	Cardiomyocytes I
570	Cardiomyocytes I	Cardiomyocytes I	PIGF	PIGF	FLT1	FLT1	0.522244692	0.125884732	0.037244601	0.192006093	0.409690613	2.112067028	0.00715119	0.008264463	Cardiomyocytes I	Cardiomyocytes I	PIGF	PIGF	FLT1	FLT1	0.522244692	0.125884732	6.62E-16	1.46E-15	1.06E-15	Cardiomyocytes I	Cardiomyocytes I	PIGF	PIGF	FLT1	FLT1	0.522244692	0.125884732	0	0	0	Cardiomyocytes I	Cardiomyocytes I	PIGF	PIGF	FLT1	FLT1	0.522244692	0.125884732	0.037244601	0.192006093	0.174880682	0.325944162	Cardiomyocytes I
571	Cardiomyocytes I	Cardiomyocytes I	S100A1	S100A1	RYR2	RYR2	0.998988878	1	2.73127396	1.10099438	30.04401357	12.11093818	3.00711728	0.008264463	Cardiomyocytes I	Cardiomyocytes I	S100A1	S100A1	RYR2	RYR2	0.998988878	1	-2.09E-14	-2.99E-15	-1.20E-14	Cardiomyocytes I	Cardiomyocytes I	S100A1	S100A1	RYR2	RYR2	0.998988878	1	9.77E-15	1.78E-15	5.77E-15	Cardiomyocytes I	Cardiomyocytes I	S100A1	S100A1	RYR2	RYR2	0.998988878	1	2.73127396	1.10099438	0.174880682	0.908390744	Cardiomyocytes I
572	Cardiomyocytes I	Cardiomyocytes I	S100A1	S100A1	TLR4	TLR4	0.11223458	1	2.73127396	0.033770822	30.04401357	0.371479037	0.092237365	0.008264463	Cardiomyocytes I	Cardiomyocytes I	S100A1	S100A1	TLR4	TLR4	0.11223458	1	-2.09E-14	4.32E-16	-1.02E-14	Cardiomyocytes I	Cardiomyocytes I	S100A1	S100A1	TLR4	TLR4	0.11223458	1	9.77E-15	0	4.88E-15	Cardiomyocytes I	Cardiomyocytes I	S100A1	S100A1	TLR4	TLR4	0.11223458	1	2.73127396	0.033770822	0.174880682	0.634589366	Cardiomyocytes I
573	Cardiomyocytes I	Cardiomyocytes I	ARPC5	ARPC5	LDLR	LDLR	0.119312437	0.563700708	0.229838289	0.03747265	2.528221183	0.412199148	0.00861265	0.008264463	Cardiomyocytes I	Cardiomyocytes I	ARPC5	ARPC5	LDLR	LDLR	0.119312437	0.563700708	2.17E-15	8.37E-16	1.50E-15	Cardiomyocytes I	Cardiomyocytes I	ARPC5	ARPC5	LDLR	LDLR	0.119312437	0.563700708	2.50E-16	-3.12E-16	-3.12E-17	Cardiomyocytes I	Cardiomyocytes I	ARPC5	ARPC5	LDLR	LDLR	0.119312437	0.563700708	0.229838289	0.03747265	0.174880682	0.346692371	Cardiomyocytes I
574	Cardiomyocytes I	Cardiomyocytes I	FABP5	FABP5	RXRA	RXRA	0.43124368	0.832659252	0.487452541	0.149835708	5.361977955	1.648192783	0.073037796	0.008264463	Cardiomyocytes I	Cardiomyocytes I	FABP5	FABP5	RXRA	RXRA	0.43124368	0.832659252	8.44E-15	1.35E-15	4.89E-15	Cardiomyocytes I	Cardiomyocytes I	FABP5	FABP5	RXRA	RXRA	0.43124368	0.832659252	-1.55E-15	-5.55E-16	-1.05E-15	Cardiomyocytes I	Cardiomyocytes I	FABP5	FABP5	RXRA	RXRA	0.43124368	0.832659252	0.487452541	0.149835708	0.174880682	0.607129543	Cardiomyocytes I
575	Cardiomyocytes I	Cardiomyocytes I	ARF6	ARF6	SMAP1	SMAP1	0.216885743	0.308897877	0.107459778	0.06642627	1.182057556	0.730688968	0.007138152	0.008264463	Cardiomyocytes I	Cardiomyocytes I	ARF6	ARF6	SMAP1	SMAP1	0.216885743	0.308897877	1.75E-15	1.78E-15	1.76E-15	Cardiomyocytes I	Cardiomyocytes I	ARF6	ARF6	SMAP1	SMAP1	0.216885743	0.308897877	-2.91E-16	0	-1.46E-16	Cardiomyocytes I	Cardiomyocytes I	ARF6	ARF6	SMAP1	SMAP1	0.216885743	0.308897877	0.107459778	0.06642627	0.174880682	0.325743727	Cardiomyocytes I
576	Cardiomyocytes I	Cardiomyocytes I	HSP90B1	HSP90B1	TLR4	TLR4	0.11223458	0.971183013	0.759988399	0.033770822	8.359872389	0.371479037	0.025665433	0.008264463	Cardiomyocytes I	Cardiomyocytes I	HSP90B1	HSP90B1	TLR4	TLR4	0.11223458	0.971183013	5.51E-15	4.32E-16	2.97E-15	Cardiomyocytes I	Cardiomyocytes I	HSP90B1	HSP90B1	TLR4	TLR4	0.11223458	0.971183013	-8.77E-15	0	-4.39E-15	Cardiomyocytes I	Cardiomyocytes I	HSP90B1	HSP90B1	TLR4	TLR4	0.11223458	0.971183013	0.759988399	0.033770822	0.174880682	0.47810058	Cardiomyocytes I
577	Cardiomyocytes I	Cardiomyocytes I	FADD	FADD	ABCA1	ABCA1	0.127906977	0.209302326	0.064720469	0.038534277	0.711925161	0.423877042	0.002493956	0.008264463	Cardiomyocytes I	Cardiomyocytes I	FADD	FADD	ABCA1	ABCA1	0.127906977	0.209302326	3.47E-15	-1.34E-15	1.07E-15	Cardiomyocytes I	Cardiomyocytes I	FADD	FADD	ABCA1	ABCA1	0.127906977	0.209302326	-3.05E-16	0	-1.53E-16	Cardiomyocytes I	Cardiomyocytes I	FADD	FADD	ABCA1	ABCA1	0.127906977	0.209302326	0.064720469	0.038534277	0.174880682	0.222130956	Cardiomyocytes I
578	Cardiomyocytes I	Cardiomyocytes I	HSPA4	HSPA4	TLR4	TLR4	0.11223458	0.666329626	0.279451722	0.033770822	3.073968942	0.371479037	0.009437314	0.008264463	Cardiomyocytes I	Cardiomyocytes I	HSPA4	HSPA4	TLR4	TLR4	0.11223458	0.666329626	-9.45E-15	4.32E-16	-4.51E-15	Cardiomyocytes I	Cardiomyocytes I	HSPA4	HSPA4	TLR4	TLR4	0.11223458	0.666329626	7.77E-16	0	3.89E-16	Cardiomyocytes I	Cardiomyocytes I	HSPA4	HSPA4	TLR4	TLR4	0.11223458	0.666329626	0.279451722	0.033770822	0.174880682	0.357119002	Cardiomyocytes I
579	Cardiomyocytes I	Cardiomyocytes I	RGMB	RGMB	BMPR2	BMPR2	0.520222447	0.264408493	0.083797661	0.186966872	0.921774272	2.05663559	0.015667387	0.008264463	Cardiomyocytes I	Cardiomyocytes I	RGMB	RGMB	BMPR2	BMPR2	0.520222447	0.264408493	5.98E-16	9.02E-15	4.81E-15	Cardiomyocytes I	Cardiomyocytes I	RGMB	RGMB	BMPR2	BMPR2	0.520222447	0.264408493	0	-5.55E-16	-2.78E-16	Cardiomyocytes I	Cardiomyocytes I	RGMB	RGMB	BMPR2	BMPR2	0.520222447	0.264408493	0.083797661	0.186966872	0.174880682	0.417161754	Cardiomyocytes I
580	Cardiomyocytes I	Cardiomyocytes I	LPL	LPL	CD44	CD44	0.117290192	1	2.645865019	0.04424427	29.10451521	0.486686967	0.117064366	0.008264463	Cardiomyocytes I	Cardiomyocytes I	LPL	LPL	CD44	CD44	0.117290192	1	4.93E-14	9.36E-16	2.51E-14	Cardiomyocytes I	Cardiomyocytes I	LPL	LPL	CD44	CD44	0.117290192	1	6.22E-15	0	3.11E-15	Cardiomyocytes I	Cardiomyocytes I	LPL	LPL	CD44	CD44	0.117290192	1	2.645865019	0.04424427	0.174880682	0.661757409	Cardiomyocytes I
581	Cardiomyocytes I	Cardiomyocytes I	EFEMP2	EFEMP2	AQP1	AQP1	0.945904954	0.229524772	0.077537838	0.687989165	0.852916216	7.567880819	0.053345192	0.008264463	Cardiomyocytes I	Cardiomyocytes I	EFEMP2	EFEMP2	AQP1	AQP1	0.945904954	0.229524772	7.41E-16	-7.33E-15	-3.30E-15	Cardiomyocytes I	Cardiomyocytes I	EFEMP2	EFEMP2	AQP1	AQP1	0.945904954	0.229524772	0	-5.33E-15	-2.66E-15	Cardiomyocytes I	Cardiomyocytes I	EFEMP2	EFEMP2	AQP1	AQP1	0.945904954	0.229524772	0.077537838	0.687989165	0.174880682	0.56909645	Cardiomyocytes I
582	Cardiomyocytes I	Cardiomyocytes I	EFEMP2	EFEMP2	PLSCR4	PLSCR4	0.164812942	0.229524772	0.077537838	0.049173346	0.852916216	0.540906804	0.003812795	0.008264463	Cardiomyocytes I	Cardiomyocytes I	EFEMP2	EFEMP2	PLSCR4	PLSCR4	0.164812942	0.229524772	7.41E-16	-1.79E-15	-5.23E-16	Cardiomyocytes I	Cardiomyocytes I	EFEMP2	EFEMP2	PLSCR4	PLSCR4	0.164812942	0.229524772	0	-3.05E-16	-1.53E-16	Cardiomyocytes I	Cardiomyocytes I	EFEMP2	EFEMP2	PLSCR4	PLSCR4	0.164812942	0.229524772	0.077537838	0.049173346	0.174880682	0.260948404	Cardiomyocytes I
583	Cardiomyocytes I	Cardiomyocytes I	GNAI2	GNAI2	S1PR3	S1PR3	0.300808898	0.916582406	0.598750507	0.102196402	6.586255579	1.124160418	0.061190147	0.008264463	Cardiomyocytes I	Cardiomyocytes I	GNAI2	GNAI2	S1PR3	S1PR3	0.300808898	0.916582406	-4.06E-15	9.13E-16	-1.57E-15	Cardiomyocytes I	Cardiomyocytes I	GNAI2	GNAI2	S1PR3	S1PR3	0.300808898	0.916582406	1.11E-16	-2.91E-16	-9.02E-17	Cardiomyocytes I	Cardiomyocytes I	GNAI2	GNAI2	S1PR3	S1PR3	0.300808898	0.916582406	0.598750507	0.102196402	0.174880682	0.58583332	Cardiomyocytes I
584	Cardiomyocytes I	Cardiomyocytes I	GNAI2	GNAI2	UNC5B	UNC5B	0.258847321	0.916582406	0.598750507	0.082988399	6.586255579	0.912872393	0.049689346	0.008264463	Cardiomyocytes I	Cardiomyocytes I	GNAI2	GNAI2	UNC5B	UNC5B	0.258847321	0.916582406	-4.06E-15	8.82E-16	-1.59E-15	Cardiomyocytes I	Cardiomyocytes I	GNAI2	GNAI2	UNC5B	UNC5B	0.258847321	0.916582406	1.11E-16	3.05E-16	2.08E-16	Cardiomyocytes I	Cardiomyocytes I	GNAI2	GNAI2	UNC5B	UNC5B	0.258847321	0.916582406	0.598750507	0.082988399	0.174880682	0.560371275	Cardiomyocytes I
585	Cardiomyocytes I	Cardiomyocytes I	GNAI2	GNAI2	EDNRB	EDNRB	0.159251769	0.916582406	0.598750507	0.049859252	6.586255579	0.548451775	0.029853253	0.008264463	Cardiomyocytes I	Cardiomyocytes I	GNAI2	GNAI2	EDNRB	EDNRB	0.159251769	0.916582406	-4.06E-15	-1.54E-16	-2.11E-15	Cardiomyocytes I	Cardiomyocytes I	GNAI2	GNAI2	EDNRB	EDNRB	0.159251769	0.916582406	1.11E-16	0	5.55E-17	Cardiomyocytes I	Cardiomyocytes I	GNAI2	GNAI2	EDNRB	EDNRB	0.159251769	0.916582406	0.598750507	0.049859252	0.174880682	0.496980191	Cardiomyocytes I
586	Cardiomyocytes I	Cardiomyocytes I	GNAI2	GNAI2	ADCY7	ADCY7	0.141557128	0.916582406	0.598750507	0.045110638	6.586255579	0.496217022	0.027010018	0.008264463	Cardiomyocytes I	Cardiomyocytes I	GNAI2	GNAI2	ADCY7	ADCY7	0.141557128	0.916582406	-4.06E-15	5.86E-16	-1.74E-15	Cardiomyocytes I	Cardiomyocytes I	GNAI2	GNAI2	ADCY7	ADCY7	0.141557128	0.916582406	1.11E-16	0	5.55E-17	Cardiomyocytes I	Cardiomyocytes I	GNAI2	GNAI2	ADCY7	ADCY7	0.141557128	0.916582406	0.598750507	0.045110638	0.174880682	0.484474399	Cardiomyocytes I
587	Cardiomyocytes I	Cardiomyocytes I	PKM	PKM	CD44	CD44	0.117290192	1	1.684116361	0.04424427	18.52527997	0.486686967	0.074512498	0.008264463	Cardiomyocytes I	Cardiomyocytes I	PKM	PKM	CD44	CD44	0.117290192	1	-3.98E-14	9.36E-16	-1.94E-14	Cardiomyocytes I	Cardiomyocytes I	PKM	PKM	CD44	CD44	0.117290192	1	-3.77E-15	0	-1.89E-15	Cardiomyocytes I	Cardiomyocytes I	PKM	PKM	CD44	CD44	0.117290192	1	1.684116361	0.04424427	0.174880682	0.60951099	Cardiomyocytes I
588	Cardiomyocytes I	Cardiomyocytes I	PSEN1	PSEN1	CD44	CD44	0.117290192	0.263902932	0.08347783	0.04424427	0.91825613	0.486686967	0.003693416	0.008264463	Cardiomyocytes I	Cardiomyocytes I	PSEN1	PSEN1	CD44	CD44	0.117290192	0.263902932	4.16E-15	9.36E-16	2.55E-15	Cardiomyocytes I	Cardiomyocytes I	PSEN1	PSEN1	CD44	CD44	0.117290192	0.263902932	0	0	0	Cardiomyocytes I	Cardiomyocytes I	PSEN1	PSEN1	CD44	CD44	0.117290192	0.263902932	0.08347783	0.04424427	0.174880682	0.25789266	Cardiomyocytes I
589	Cardiomyocytes I	Cardiomyocytes I	P4HB	P4HB	MTTP	MTTP	0.122851365	0.915065723	0.588104697	0.036342418	6.469151667	0.399766602	0.021373147	0.008264463	Cardiomyocytes I	Cardiomyocytes I	P4HB	P4HB	MTTP	MTTP	0.122851365	0.915065723	-6.20E-16	9.73E-16	1.76E-16	Cardiomyocytes I	Cardiomyocytes I	P4HB	P4HB	MTTP	MTTP	0.122851365	0.915065723	2.11E-15	3.12E-16	1.21E-15	Cardiomyocytes I	Cardiomyocytes I	P4HB	P4HB	MTTP	MTTP	0.122851365	0.915065723	0.588104697	0.036342418	0.174880682	0.455329765	Cardiomyocytes I
590	Cardiomyocytes I	Cardiomyocytes I	NGF	NGF	MAGED1	MAGED1	0.763397371	0.244186047	0.080342329	0.362204351	0.883765618	3.98424786	0.029100341	0.008264463	Cardiomyocytes I	Cardiomyocytes I	NGF	NGF	MAGED1	MAGED1	0.763397371	0.244186047	1.06E-15	2.68E-15	1.87E-15	Cardiomyocytes I	Cardiomyocytes I	NGF	NGF	MAGED1	MAGED1	0.763397371	0.244186047	3.05E-16	1.50E-15	9.02E-16	Cardiomyocytes I	Cardiomyocytes I	NGF	NGF	MAGED1	MAGED1	0.763397371	0.244186047	0.080342329	0.362204351	0.174880682	0.493787486	Cardiomyocytes I
591	Cardiomyocytes I	Cardiomyocytes I	GNAS	GNAS	ADCY7	ADCY7	0.141557128	1	1.794810068	0.045110638	19.74291075	0.496217022	0.080965028	0.008264463	Cardiomyocytes I	Cardiomyocytes I	GNAS	GNAS	ADCY7	ADCY7	0.141557128	1	6.35E-15	5.86E-16	3.47E-15	Cardiomyocytes I	Cardiomyocytes I	GNAS	GNAS	ADCY7	ADCY7	0.141557128	1	-4.44E-16	0	-2.22E-16	Cardiomyocytes I	Cardiomyocytes I	GNAS	GNAS	ADCY7	ADCY7	0.141557128	1	1.794810068	0.045110638	0.174880682	0.619348149	Cardiomyocytes I
592	Cardiomyocytes I	Cardiomyocytes I	SPTAN1	SPTAN1	PTPRA	PTPRA	0.425176946	0.730535895	0.32688658	0.148732841	3.595752375	1.636061247	0.04861877	0.008264463	Cardiomyocytes I	Cardiomyocytes I	SPTAN1	SPTAN1	PTPRA	PTPRA	0.425176946	0.730535895	-3.07E-15	3.97E-15	4.49E-16	Cardiomyocytes I	Cardiomyocytes I	SPTAN1	SPTAN1	PTPRA	PTPRA	0.425176946	0.730535895	-5.00E-16	5.83E-16	4.16E-17	Cardiomyocytes I	Cardiomyocytes I	SPTAN1	SPTAN1	PTPRA	PTPRA	0.425176946	0.730535895	0.32688658	0.148732841	0.174880682	0.557686618	Cardiomyocytes I
593	Cardiomyocytes I	Cardiomyocytes I	ACTR2	ACTR2	LDLR	LDLR	0.119312437	0.507583418	0.189889095	0.03747265	2.088780044	0.412199148	0.007115648	0.008264463	Cardiomyocytes I	Cardiomyocytes I	ACTR2	ACTR2	LDLR	LDLR	0.119312437	0.507583418	-5.94E-15	8.37E-16	-2.55E-15	Cardiomyocytes I	Cardiomyocytes I	ACTR2	ACTR2	LDLR	LDLR	0.119312437	0.507583418	2.78E-16	-3.12E-16	-1.73E-17	Cardiomyocytes I	Cardiomyocytes I	ACTR2	ACTR2	LDLR	LDLR	0.119312437	0.507583418	0.189889095	0.03747265	0.174880682	0.325397051	Cardiomyocytes I
594	Cardiomyocytes I	Cardiomyocytes I	LAMB3	LAMB3	CD151	CD151	0.966632963	0.210819009	0.065952083	0.709415476	0.725472912	7.80357024	0.046787428	0.008264463	Cardiomyocytes I	Cardiomyocytes I	LAMB3	LAMB3	CD151	CD151	0.966632963	0.210819009	-6.57E-16	-1.07E-14	-5.66E-15	Cardiomyocytes I	Cardiomyocytes I	LAMB3	LAMB3	CD151	CD151	0.966632963	0.210819009	0	-3.55E-15	-1.78E-15	Cardiomyocytes I	Cardiomyocytes I	LAMB3	LAMB3	CD151	CD151	0.966632963	0.210819009	0.065952083	0.709415476	0.174880682	0.552946008	Cardiomyocytes I
595	Cardiomyocytes I	Cardiomyocytes I	TF	TF	HFE	HFE	0.25429727	0.255308392	0.087974021	0.080602606	0.967714231	0.886628671	0.007090935	0.008264463	Cardiomyocytes I	Cardiomyocytes I	TF	TF	HFE	HFE	0.25429727	0.255308392	-9.49E-16	1.13E-15	8.94E-17	Cardiomyocytes I	Cardiomyocytes I	TF	TF	HFE	HFE	0.25429727	0.255308392	0	-2.91E-16	-1.46E-16	Cardiomyocytes I	Cardiomyocytes I	TF	TF	HFE	HFE	0.25429727	0.255308392	0.087974021	0.080602606	0.174880682	0.325015325	Cardiomyocytes I
596	Cardiomyocytes I	Cardiomyocytes I	HSPA8	HSPA8	LDLR	LDLR	0.119312437	1	1.82069542	0.03747265	20.02764962	0.412199148	0.068226282	0.008264463	Cardiomyocytes I	Cardiomyocytes I	HSPA8	HSPA8	LDLR	LDLR	0.119312437	1	-1.24E-14	8.37E-16	-5.76E-15	Cardiomyocytes I	Cardiomyocytes I	HSPA8	HSPA8	LDLR	LDLR	0.119312437	1	3.11E-15	-3.12E-16	1.40E-15	Cardiomyocytes I	Cardiomyocytes I	HSPA8	HSPA8	LDLR	LDLR	0.119312437	1	1.82069542	0.03747265	0.174880682	0.598973212	Cardiomyocytes I
597	Cardiomyocytes I	Cardiomyocytes I	LGALS8	LGALS8	ITGA3	ITGA3	0.102123357	0.331648129	0.111342681	0.030369263	1.224769487	0.334061888	0.003381395	0.008264463	Cardiomyocytes I	Cardiomyocytes I	LGALS8	LGALS8	ITGA3	ITGA3	0.102123357	0.331648129	3.00E-15	-5.15E-16	1.24E-15	Cardiomyocytes I	Cardiomyocytes I	LGALS8	LGALS8	ITGA3	ITGA3	0.102123357	0.331648129	0	0	0	Cardiomyocytes I	Cardiomyocytes I	LGALS8	LGALS8	ITGA3	ITGA3	0.102123357	0.331648129	0.111342681	0.030369263	0.174880682	0.249537197	Cardiomyocytes I
598	Cardiomyocytes I	Cardiomyocytes I	COL18A1	COL18A1	ITGA3	ITGA3	0.102123357	0.155712841	0.053173763	0.030369263	0.584911388	0.334061888	0.001614848	0.008264463	Cardiomyocytes I	Cardiomyocytes I	COL18A1	COL18A1	ITGA3	ITGA3	0.102123357	0.155712841	9.93E-16	-5.15E-16	2.39E-16	Cardiomyocytes I	Cardiomyocytes I	COL18A1	COL18A1	ITGA3	ITGA3	0.102123357	0.155712841	0	0	0	Cardiomyocytes I	Cardiomyocytes I	COL18A1	COL18A1	ITGA3	ITGA3	0.102123357	0.155712841	0.053173763	0.030369263	0.174880682	0.186850541	Cardiomyocytes I
599	Cardiomyocytes I	Cardiomyocytes I	HSP90B1	HSP90B1	LRP1	LRP1	0.810920121	0.971183013	0.759988399	0.467038779	8.359872389	5.137426574	0.354944054	0.008264463	Cardiomyocytes I	Cardiomyocytes I	HSP90B1	HSP90B1	LRP1	LRP1	0.810920121	0.971183013	5.51E-15	6.21E-15	5.86E-15	Cardiomyocytes I	Cardiomyocytes I	HSP90B1	HSP90B1	LRP1	LRP1	0.810920121	0.971183013	-8.77E-15	-1.39E-15	-5.08E-15	Cardiomyocytes I	Cardiomyocytes I	HSP90B1	HSP90B1	LRP1	LRP1	0.810920121	0.971183013	0.759988399	0.467038779	0.174880682	0.773074528	Cardiomyocytes I
600	Cardiomyocytes I	Cardiomyocytes I	FADD	FADD	TRAF2	TRAF2	0.183013145	0.209302326	0.064720469	0.05627905	0.711925161	0.61906955	0.003642407	0.008264463	Cardiomyocytes I	Cardiomyocytes I	FADD	FADD	TRAF2	TRAF2	0.183013145	0.209302326	3.47E-15	1.09E-15	2.28E-15	Cardiomyocytes I	Cardiomyocytes I	FADD	FADD	TRAF2	TRAF2	0.183013145	0.209302326	-3.05E-16	0	-1.53E-16	Cardiomyocytes I	Cardiomyocytes I	FADD	FADD	TRAF2	TRAF2	0.183013145	0.209302326	0.064720469	0.05627905	0.174880682	0.256564105	Cardiomyocytes I
601	Cardiomyocytes I	Cardiomyocytes I	GSTP1	GSTP1	TRAF2	TRAF2	0.183013145	0.782103134	0.363323074	0.05627905	3.996553809	0.61906955	0.020447477	0.008264463	Cardiomyocytes I	Cardiomyocytes I	GSTP1	GSTP1	TRAF2	TRAF2	0.183013145	0.782103134	-4.01E-15	1.09E-15	-1.46E-15	Cardiomyocytes I	Cardiomyocytes I	GSTP1	GSTP1	TRAF2	TRAF2	0.183013145	0.782103134	-1.67E-15	0	-8.33E-16	Cardiomyocytes I	Cardiomyocytes I	GSTP1	GSTP1	TRAF2	TRAF2	0.183013145	0.782103134	0.363323074	0.05627905	0.174880682	0.449845113	Cardiomyocytes I
602	Cardiomyocytes I	Cardiomyocytes I	PSAP	PSAP	SORT1	SORT1	0.302831143	1	1.864928607	0.097131286	20.51421468	1.068444141	0.181142913	0.008264463	Cardiomyocytes I	Cardiomyocytes I	PSAP	PSAP	SORT1	SORT1	0.302831143	1	-6.42E-14	3.98E-15	-3.01E-14	Cardiomyocytes I	Cardiomyocytes I	PSAP	PSAP	SORT1	SORT1	0.302831143	1	-6.00E-15	-8.88E-16	-3.44E-15	Cardiomyocytes I	Cardiomyocytes I	PSAP	PSAP	SORT1	SORT1	0.302831143	1	1.864928607	0.097131286	0.174880682	0.708769819	Cardiomyocytes I
603	Cardiomyocytes I	Cardiomyocytes I	NGF	NGF	KIDINS220	KIDINS220	0.372598584	0.244186047	0.080342329	0.128235814	0.883765618	1.410593953	0.010302764	0.008264463	Cardiomyocytes I	Cardiomyocytes I	NGF	NGF	KIDINS220	KIDINS220	0.372598584	0.244186047	1.06E-15	4.61E-15	2.83E-15	Cardiomyocytes I	Cardiomyocytes I	NGF	NGF	KIDINS220	KIDINS220	0.372598584	0.244186047	3.05E-16	0	1.53E-16	Cardiomyocytes I	Cardiomyocytes I	NGF	NGF	KIDINS220	KIDINS220	0.372598584	0.244186047	0.080342329	0.128235814	0.174880682	0.367252882	Cardiomyocytes I
604	Cardiomyocytes I	Cardiomyocytes I	MDK	MDK	SORL1	SORL1	0.240141557	0.158746208	0.049849911	0.076823326	0.548349018	0.845056589	0.003829636	0.008264463	Cardiomyocytes I	Cardiomyocytes I	MDK	MDK	SORL1	SORL1	0.240141557	0.158746208	-1.03E-15	1.94E-16	-4.20E-16	Cardiomyocytes I	Cardiomyocytes I	MDK	MDK	SORL1	SORL1	0.240141557	0.158746208	-3.12E-16	0	-1.56E-16	Cardiomyocytes I	Cardiomyocytes I	MDK	MDK	SORL1	SORL1	0.240141557	0.158746208	0.049849911	0.076823326	0.174880682	0.261373607	Cardiomyocytes I
605	Cardiomyocytes I	Cardiomyocytes I	TGM2	TGM2	ITGA9	ITGA9	0.471688574	0.876643074	0.50596106	0.176300217	5.565571656	1.939302383	0.089201044	0.008264463	Cardiomyocytes I	Cardiomyocytes I	TGM2	TGM2	ITGA9	ITGA9	0.471688574	0.876643074	-1.82E-15	1.32E-15	-2.47E-16	Cardiomyocytes I	Cardiomyocytes I	TGM2	TGM2	ITGA9	ITGA9	0.471688574	0.876643074	8.88E-16	0	4.44E-16	Cardiomyocytes I	Cardiomyocytes I	TGM2	TGM2	ITGA9	ITGA9	0.471688574	0.876643074	0.50596106	0.176300217	0.174880682	0.63069979	Cardiomyocytes I
606	Cardiomyocytes I	Cardiomyocytes I	HSP90B1	HSP90B1	ERBB2	ERBB2	0.105156724	0.971183013	0.759988399	0.031445909	8.359872389	0.345905001	0.023898526	0.008264463	Cardiomyocytes I	Cardiomyocytes I	HSP90B1	HSP90B1	ERBB2	ERBB2	0.105156724	0.971183013	5.51E-15	-5.48E-16	2.48E-15	Cardiomyocytes I	Cardiomyocytes I	HSP90B1	HSP90B1	ERBB2	ERBB2	0.105156724	0.971183013	-8.77E-15	0	-4.39E-15	Cardiomyocytes I	Cardiomyocytes I	HSP90B1	HSP90B1	ERBB2	ERBB2	0.105156724	0.971183013	0.759988399	0.031445909	0.174880682	0.469209538	Cardiomyocytes I
607	Cardiomyocytes I	Cardiomyocytes I	HSP90AA1	HSP90AA1	ERBB2	ERBB2	0.105156724	0.738119312	0.345644269	0.031445909	3.80208696	0.345905001	0.010869098	0.008264463	Cardiomyocytes I	Cardiomyocytes I	HSP90AA1	HSP90AA1	ERBB2	ERBB2	0.105156724	0.738119312	-1.20E-14	-5.48E-16	-6.30E-15	Cardiomyocytes I	Cardiomyocytes I	HSP90AA1	HSP90AA1	ERBB2	ERBB2	0.105156724	0.738119312	0	0	0	Cardiomyocytes I	Cardiomyocytes I	HSP90AA1	HSP90AA1	ERBB2	ERBB2	0.105156724	0.738119312	0.345644269	0.031445909	0.174880682	0.373492128	Cardiomyocytes I
608	Cardiomyocytes I	Cardiomyocytes I	SORBS1	SORBS1	ITGA1	ITGA1	0.482305359	0.197168857	0.060839441	0.172024826	0.669233856	1.892273083	0.010465894	0.008264463	Cardiomyocytes I	Cardiomyocytes I	SORBS1	SORBS1	ITGA1	ITGA1	0.482305359	0.197168857	-7.98E-16	-5.38E-15	-3.09E-15	Cardiomyocytes I	Cardiomyocytes I	SORBS1	SORBS1	ITGA1	ITGA1	0.482305359	0.197168857	3.05E-16	5.55E-16	4.30E-16	Cardiomyocytes I	Cardiomyocytes I	SORBS1	SORBS1	ITGA1	ITGA1	0.482305359	0.197168857	0.060839441	0.172024826	0.174880682	0.369080063	Cardiomyocytes I
609	Cardiomyocytes I	Cardiomyocytes I	FBN1	FBN1	ITGB6	ITGB6	0.206268959	0.555611729	0.23340459	0.064457118	2.567450487	0.709028293	0.015044587	0.008264463	Cardiomyocytes I	Cardiomyocytes I	FBN1	FBN1	ITGB6	ITGB6	0.206268959	0.555611729	-3.18E-15	3.68E-16	-1.41E-15	Cardiomyocytes I	Cardiomyocytes I	FBN1	FBN1	ITGB6	ITGB6	0.206268959	0.555611729	-1.08E-15	3.05E-16	-3.89E-16	Cardiomyocytes I	Cardiomyocytes I	FBN1	FBN1	ITGB6	ITGB6	0.206268959	0.555611729	0.23340459	0.064457118	0.174880682	0.412238994	Cardiomyocytes I
610	Cardiomyocytes I	Cardiomyocytes I	SORBS1	SORBS1	ITGB5	ITGB5	0.761880688	0.197168857	0.060839441	0.368612556	0.669233856	4.054738117	0.022426182	0.008264463	Cardiomyocytes I	Cardiomyocytes I	SORBS1	SORBS1	ITGB5	ITGB5	0.761880688	0.197168857	-7.98E-16	-2.45E-15	-1.62E-15	Cardiomyocytes I	Cardiomyocytes I	SORBS1	SORBS1	ITGB5	ITGB5	0.761880688	0.197168857	3.05E-16	7.22E-16	5.13E-16	Cardiomyocytes I	Cardiomyocytes I	SORBS1	SORBS1	ITGB5	ITGB5	0.761880688	0.197168857	0.060839441	0.368612556	0.174880682	0.461299631	Cardiomyocytes I
611	Cardiomyocytes I	Cardiomyocytes I	COL18A1	COL18A1	ITGB5	ITGB5	0.761880688	0.155712841	0.053173763	0.368612556	0.584911388	4.054738117	0.019600517	0.008264463	Cardiomyocytes I	Cardiomyocytes I	COL18A1	COL18A1	ITGB5	ITGB5	0.761880688	0.155712841	9.93E-16	-2.45E-15	-7.28E-16	Cardiomyocytes I	Cardiomyocytes I	COL18A1	COL18A1	ITGB5	ITGB5	0.761880688	0.155712841	0	7.22E-16	3.61E-16	Cardiomyocytes I	Cardiomyocytes I	COL18A1	COL18A1	ITGB5	ITGB5	0.761880688	0.155712841	0.053173763	0.368612556	0.174880682	0.444616112	Cardiomyocytes I
612	Cardiomyocytes I	Cardiomyocytes I	NUCB2	NUCB2	ERAP1	ERAP1	0.292719919	0.114762386	0.035116544	0.096171854	0.386281982	1.057890393	0.003377223	0.008264463	Cardiomyocytes I	Cardiomyocytes I	NUCB2	NUCB2	ERAP1	ERAP1	0.292719919	0.114762386	1.37E-15	4.09E-16	8.90E-16	Cardiomyocytes I	Cardiomyocytes I	NUCB2	NUCB2	ERAP1	ERAP1	0.292719919	0.114762386	0	0	0	Cardiomyocytes I	Cardiomyocytes I	NUCB2	NUCB2	ERAP1	ERAP1	0.292719919	0.114762386	0.035116544	0.096171854	0.174880682	0.249421618	Cardiomyocytes I
613	Cardiomyocytes I	Cardiomyocytes I	GNAI2	GNAI2	S1PR1	S1PR1	0.342770475	0.916582406	0.598750507	0.115054016	6.586255579	1.265594174	0.06888865	0.008264463	Cardiomyocytes I	Cardiomyocytes I	GNAI2	GNAI2	S1PR1	S1PR1	0.342770475	0.916582406	-4.06E-15	1.00E-15	-1.53E-15	Cardiomyocytes I	Cardiomyocytes I	GNAI2	GNAI2	S1PR1	S1PR1	0.342770475	0.916582406	1.11E-16	-5.83E-16	-2.36E-16	Cardiomyocytes I	Cardiomyocytes I	GNAI2	GNAI2	S1PR1	S1PR1	0.342770475	0.916582406	0.598750507	0.115054016	0.174880682	0.600133031	Cardiomyocytes I
614	Cardiomyocytes I	Cardiomyocytes I	GNAS	GNAS	ADORA1	ADORA1	0.109201213	1	1.794810068	0.032067658	19.74291075	0.352744243	0.057555356	0.008264463	Cardiomyocytes I	Cardiomyocytes I	GNAS	GNAS	ADORA1	ADORA1	0.109201213	1	6.35E-15	-3.81E-16	2.99E-15	Cardiomyocytes I	Cardiomyocytes I	GNAS	GNAS	ADORA1	ADORA1	0.109201213	1	-4.44E-16	3.12E-16	-6.59E-17	Cardiomyocytes I	Cardiomyocytes I	GNAS	GNAS	ADORA1	ADORA1	0.109201213	1	1.794810068	0.032067658	0.174880682	0.578385038	Cardiomyocytes I
615	Cardiomyocytes I	Cardiomyocytes I	CXCL12	CXCL12	SDC4	SDC4	0.296258847	0.774519717	0.37338025	0.105815353	4.107182747	1.163968886	0.039509363	0.008264463	Cardiomyocytes I	Cardiomyocytes I	CXCL12	CXCL12	SDC4	SDC4	0.296258847	0.774519717	-4.04E-15	2.31E-15	-8.69E-16	Cardiomyocytes I	Cardiomyocytes I	CXCL12	CXCL12	SDC4	SDC4	0.296258847	0.774519717	-2.66E-15	-5.97E-16	-1.63E-15	Cardiomyocytes I	Cardiomyocytes I	CXCL12	CXCL12	SDC4	SDC4	0.296258847	0.774519717	0.37338025	0.105815353	0.174880682	0.531966977	Cardiomyocytes I
616	Cardiomyocytes I	Cardiomyocytes I	B2M	B2M	HFE	HFE	0.25429727	0.997472194	1.179582701	0.080602606	12.97540971	0.886628671	0.09507744	0.008264463	Cardiomyocytes I	Cardiomyocytes I	B2M	B2M	HFE	HFE	0.25429727	0.997472194	-2.05E-14	1.13E-15	-9.68E-15	Cardiomyocytes I	Cardiomyocytes I	B2M	B2M	HFE	HFE	0.25429727	0.997472194	-1.78E-15	-2.91E-16	-1.03E-15	Cardiomyocytes I	Cardiomyocytes I	B2M	B2M	HFE	HFE	0.25429727	0.997472194	1.179582701	0.080602606	0.174880682	0.638098267	Cardiomyocytes I
617	Cardiomyocytes I	Cardiomyocytes I	RGMA	RGMA	HFE	HFE	0.25429727	0.264408493	0.083755456	0.080602606	0.921310021	0.886628671	0.006750908	0.008264463	Cardiomyocytes I	Cardiomyocytes I	RGMA	RGMA	HFE	HFE	0.25429727	0.264408493	2.87E-15	1.13E-15	2.00E-15	Cardiomyocytes I	Cardiomyocytes I	RGMA	RGMA	HFE	HFE	0.25429727	0.264408493	0	-2.91E-16	-1.46E-16	Cardiomyocytes I	Cardiomyocytes I	RGMA	RGMA	HFE	HFE	0.25429727	0.264408493	0.083755456	0.080602606	0.174880682	0.319648468	Cardiomyocytes I
618	Cardiomyocytes I	Cardiomyocytes I	ENTPD1	ENTPD1	ADORA1	ADORA1	0.109201213	0.157735086	0.047958615	0.032067658	0.527544768	0.352744243	0.00153792	0.008264463	Cardiomyocytes I	Cardiomyocytes I	ENTPD1	ENTPD1	ADORA1	ADORA1	0.109201213	0.157735086	3.74E-16	-3.81E-16	-3.42E-18	Cardiomyocytes I	Cardiomyocytes I	ENTPD1	ENTPD1	ADORA1	ADORA1	0.109201213	0.157735086	3.05E-16	3.12E-16	3.09E-16	Cardiomyocytes I	Cardiomyocytes I	ENTPD1	ENTPD1	ADORA1	ADORA1	0.109201213	0.157735086	0.047958615	0.032067658	0.174880682	0.18317084	Cardiomyocytes I
619	Cardiomyocytes I	Cardiomyocytes I	PDAP1	PDAP1	PDGFRB	PDGFRB	0.628412538	0.699191102	0.2859459	0.261400121	3.145404901	2.875401333	0.074746293	0.008264463	Cardiomyocytes I	Cardiomyocytes I	PDAP1	PDAP1	PDGFRB	PDGFRB	0.628412538	0.699191102	1.52E-15	-3.24E-15	-8.59E-16	Cardiomyocytes I	Cardiomyocytes I	PDAP1	PDAP1	PDGFRB	PDGFRB	0.628412538	0.699191102	2.22E-16	1.83E-15	1.03E-15	Cardiomyocytes I	Cardiomyocytes I	PDAP1	PDAP1	PDGFRB	PDGFRB	0.628412538	0.699191102	0.2859459	0.261400121	0.174880682	0.609883734	Cardiomyocytes I
620	Cardiomyocytes I	Cardiomyocytes I	IL16	IL16	KCND2	KCND2	0.23710819	0.13346815	0.040811904	0.074858104	0.448930941	0.823439147	0.003055102	0.008264463	Cardiomyocytes I	Cardiomyocytes I	IL16	IL16	KCND2	KCND2	0.23710819	0.13346815	9.49E-17	4.79E-16	2.87E-16	Cardiomyocytes I	Cardiomyocytes I	IL16	IL16	KCND2	KCND2	0.23710819	0.13346815	0	0	0	Cardiomyocytes I	Cardiomyocytes I	IL16	IL16	KCND2	KCND2	0.23710819	0.13346815	0.040811904	0.074858104	0.174880682	0.24015684	Cardiomyocytes I
621	Cardiomyocytes I	Cardiomyocytes I	NAMPT	NAMPT	ITGA5_ITGB1	ITGA5	0.389787664	0.858948433	0.476415389	0.386175265	5.240569283	4.247927918	0.183979839	0.008264463	Cardiomyocytes I	Cardiomyocytes I	NAMPT	NAMPT	ITGA5_ITGB1	ITGA5	0.389787664	0.858948433	-2.05E-15	1.10E-14	4.45E-15	Cardiomyocytes I	Cardiomyocytes I	NAMPT	NAMPT	ITGA5_ITGB1	ITGA5	0.389787664	0.858948433	-2.00E-15	-5.13E-16	-1.26E-15	Cardiomyocytes I	Cardiomyocytes I	NAMPT	NAMPT	ITGA5_ITGB1	ITGA5	0.389787664	0.858948433	0.476415389	0.386175265	0.174880682	0.710371048	Cardiomyocytes I
622	Cardiomyocytes I	Cardiomyocytes I	MDK	MDK	NCL	NCL	0.832153691	0.158746208	0.049849911	0.445118998	0.548349018	4.89630898	0.022189142	0.008264463	Cardiomyocytes I	Cardiomyocytes I	MDK	MDK	NCL	NCL	0.832153691	0.158746208	-1.03E-15	1.08E-14	4.87E-15	Cardiomyocytes I	Cardiomyocytes I	MDK	MDK	NCL	NCL	0.832153691	0.158746208	-3.12E-16	-6.66E-16	-4.89E-16	Cardiomyocytes I	Cardiomyocytes I	MDK	MDK	NCL	NCL	0.832153691	0.158746208	0.049849911	0.445118998	0.174880682	0.459979609	Cardiomyocytes I
623	Cardiomyocytes I	Cardiomyocytes I	PSAP	PSAP	CELSR1	CELSR1	0.119817998	1	1.864928607	0.035466326	20.51421468	0.390129584	0.066142166	0.008264463	Cardiomyocytes I	Cardiomyocytes I	PSAP	PSAP	CELSR1	CELSR1	0.119817998	1	-6.42E-14	1.84E-16	-3.20E-14	Cardiomyocytes I	Cardiomyocytes I	PSAP	PSAP	CELSR1	CELSR1	0.119817998	1	-6.00E-15	0	-3.00E-15	Cardiomyocytes I	Cardiomyocytes I	PSAP	PSAP	CELSR1	CELSR1	0.119817998	1	1.864928607	0.035466326	0.174880682	0.595241579	Cardiomyocytes I
624	Cardiomyocytes I	Cardiomyocytes I	SPP1	SPP1	S1PR1	S1PR1	0.342770475	0.139029323	0.106033677	0.115054016	1.16637045	1.265594174	0.0121996	0.008264463	Cardiomyocytes I	Cardiomyocytes I	SPP1	SPP1	S1PR1	S1PR1	0.342770475	0.139029323	5.33E-16	1.00E-15	7.68E-16	Cardiomyocytes I	Cardiomyocytes I	SPP1	SPP1	S1PR1	S1PR1	0.342770475	0.139029323	2.78E-16	-5.83E-16	-1.53E-16	Cardiomyocytes I	Cardiomyocytes I	SPP1	SPP1	S1PR1	S1PR1	0.342770475	0.139029323	0.106033677	0.115054016	0.174880682	0.387098588	Cardiomyocytes I
625	Cardiomyocytes I	Cardiomyocytes I	BDNF	BDNF	ERBB2	ERBB2	0.105156724	0.116784631	0.034406409	0.031445909	0.378470504	0.345905001	0.001081941	0.008264463	Cardiomyocytes I	Cardiomyocytes I	BDNF	BDNF	ERBB2	ERBB2	0.105156724	0.116784631	5.81E-16	-5.48E-16	1.69E-17	Cardiomyocytes I	Cardiomyocytes I	BDNF	BDNF	ERBB2	ERBB2	0.105156724	0.116784631	-3.12E-16	0	-1.56E-16	Cardiomyocytes I	Cardiomyocytes I	BDNF	BDNF	ERBB2	ERBB2	0.105156724	0.116784631	0.034406409	0.031445909	0.174880682	0.158311146	Cardiomyocytes I
626	Cardiomyocytes I	Cardiomyocytes I	NR0B2	NR0B2	FGFRL1	FGFRL1	0.228008089	0.299292214	0.096055999	0.068972904	1.056615987	0.758701942	0.006625261	0.008264463	Cardiomyocytes I	Cardiomyocytes I	NR0B2	NR0B2	FGFRL1	FGFRL1	0.228008089	0.299292214	-6.60E-17	-5.28E-16	-2.97E-16	Cardiomyocytes I	Cardiomyocytes I	NR0B2	NR0B2	FGFRL1	FGFRL1	0.228008089	0.299292214	-2.91E-16	0	-1.46E-16	Cardiomyocytes I	Cardiomyocytes I	NR0B2	NR0B2	FGFRL1	FGFRL1	0.228008089	0.299292214	0.096055999	0.068972904	0.174880682	0.317609077	Cardiomyocytes I
627	Cardiomyocytes I	Cardiomyocytes I	VEGFA	VEGFA	CD44	CD44	0.117290192	0.864509606	0.486513594	0.04424427	5.351649533	0.486686967	0.021525439	0.008264463	Cardiomyocytes I	Cardiomyocytes I	VEGFA	VEGFA	CD44	CD44	0.117290192	0.864509606	-2.86E-15	9.36E-16	-9.61E-16	Cardiomyocytes I	Cardiomyocytes I	VEGFA	VEGFA	CD44	CD44	0.117290192	0.864509606	2.22E-16	0	1.11E-16	Cardiomyocytes I	Cardiomyocytes I	VEGFA	VEGFA	CD44	CD44	0.117290192	0.864509606	0.486513594	0.04424427	0.174880682	0.456210334	Cardiomyocytes I
628	Cardiomyocytes I	Cardiomyocytes I	TIMP3	TIMP3	DDR1	DDR1	0.355409505	0.749241658	0.357805411	0.120192204	3.935859525	1.322114245	0.043005421	0.008264463	Cardiomyocytes I	Cardiomyocytes I	TIMP3	TIMP3	DDR1	DDR1	0.355409505	0.749241658	2.38E-15	-4.09E-15	-8.58E-16	Cardiomyocytes I	Cardiomyocytes I	TIMP3	TIMP3	DDR1	DDR1	0.355409505	0.749241658	-4.16E-15	-3.05E-16	-2.23E-15	Cardiomyocytes I	Cardiomyocytes I	TIMP3	TIMP3	DDR1	DDR1	0.355409505	0.749241658	0.357805411	0.120192204	0.174880682	0.542506355	Cardiomyocytes I
629	Cardiomyocytes I	Cardiomyocytes I	SPARC	SPARC	FGFR1	FGFR1	0.286147624	0.988372093	0.96258828	0.095207094	10.58847108	1.047278036	0.091645233	0.008264463	Cardiomyocytes I	Cardiomyocytes I	SPARC	SPARC	FGFR1	FGFR1	0.286147624	0.988372093	-3.16E-15	3.40E-16	-1.41E-15	Cardiomyocytes I	Cardiomyocytes I	SPARC	SPARC	FGFR1	FGFR1	0.286147624	0.988372093	-1.11E-15	0	-5.55E-16	Cardiomyocytes I	Cardiomyocytes I	SPARC	SPARC	FGFR1	FGFR1	0.286147624	0.988372093	0.96258828	0.095207094	0.174880682	0.633842329	Cardiomyocytes I
630	Cardiomyocytes I	Cardiomyocytes I	NGF	NGF	ERBB2	ERBB2	0.105156724	0.244186047	0.080342329	0.031445909	0.883765618	0.345905001	0.002526438	0.008264463	Cardiomyocytes I	Cardiomyocytes I	NGF	NGF	ERBB2	ERBB2	0.105156724	0.244186047	1.06E-15	-5.48E-16	2.55E-16	Cardiomyocytes I	Cardiomyocytes I	NGF	NGF	ERBB2	ERBB2	0.105156724	0.244186047	3.05E-16	0	1.53E-16	Cardiomyocytes I	Cardiomyocytes I	NGF	NGF	ERBB2	ERBB2	0.105156724	0.244186047	0.080342329	0.031445909	0.174880682	0.223250896	Cardiomyocytes I
631	Cardiomyocytes I	Cardiomyocytes I	SLC6A8	SLC6A8	LIFR	LIFR	0.369059656	0.857431749	0.446146552	0.124255003	4.907612071	1.36680503	0.055435941	0.008264463	Cardiomyocytes I	Cardiomyocytes I	SLC6A8	SLC6A8	LIFR	LIFR	0.369059656	0.857431749	8.55E-15	1.40E-15	4.97E-15	Cardiomyocytes I	Cardiomyocytes I	SLC6A8	SLC6A8	LIFR	LIFR	0.369059656	0.857431749	6.66E-16	-3.05E-16	1.80E-16	Cardiomyocytes I	Cardiomyocytes I	SLC6A8	SLC6A8	LIFR	LIFR	0.369059656	0.857431749	0.446146552	0.124255003	0.174880682	0.573803816	Cardiomyocytes I
632	Cardiomyocytes I	Cardiomyocytes I	SPARC	SPARC	ENG	ENG	0.807886754	0.988372093	0.96258828	0.439752454	10.58847108	4.837276991	0.423300558	0.008264463	Cardiomyocytes I	Cardiomyocytes I	SPARC	SPARC	ENG	ENG	0.807886754	0.988372093	-3.16E-15	9.09E-15	2.96E-15	Cardiomyocytes I	Cardiomyocytes I	SPARC	SPARC	ENG	ENG	0.807886754	0.988372093	-1.11E-15	1.39E-15	1.39E-16	Cardiomyocytes I	Cardiomyocytes I	SPARC	SPARC	ENG	ENG	0.807886754	0.988372093	0.96258828	0.439752454	0.174880682	0.788150835	Cardiomyocytes I
633	Cardiomyocytes I	Cardiomyocytes I	LGALS3	LGALS3	ENG	ENG	0.807886754	0.149646107	0.092710597	0.439752454	1.019816567	4.837276991	0.040769713	0.008264463	Cardiomyocytes I	Cardiomyocytes I	LGALS3	LGALS3	ENG	ENG	0.807886754	0.149646107	4.35E-16	9.09E-15	4.76E-15	Cardiomyocytes I	Cardiomyocytes I	LGALS3	LGALS3	ENG	ENG	0.807886754	0.149646107	-2.91E-16	1.39E-15	5.48E-16	Cardiomyocytes I	Cardiomyocytes I	LGALS3	LGALS3	ENG	ENG	0.807886754	0.149646107	0.092710597	0.439752454	0.174880682	0.535874114	Cardiomyocytes I
634	Cardiomyocytes I	Cardiomyocytes I	VWF	VWF	ITGB1	ITGB1	0.931749242	0.273003033	0.124246646	0.626338512	1.36671311	6.889723637	0.07782046	0.008264463	Cardiomyocytes I	Cardiomyocytes I	VWF	VWF	ITGB1	ITGB1	0.931749242	0.273003033	1.33E-15	2.37E-14	1.25E-14	Cardiomyocytes I	Cardiomyocytes I	VWF	VWF	ITGB1	ITGB1	0.931749242	0.273003033	-2.78E-16	-4.44E-16	-3.61E-16	Cardiomyocytes I	Cardiomyocytes I	VWF	VWF	ITGB1	ITGB1	0.931749242	0.273003033	0.124246646	0.626338512	0.174880682	0.614667744	Cardiomyocytes I
635	Cardiomyocytes I	Cardiomyocytes I	CD59	CD59	STAB1	STAB1	0.451971689	0.209807887	0.065805523	0.179429595	0.723860754	1.973725549	0.011807458	0.008264463	Cardiomyocytes I	Cardiomyocytes I	CD59	CD59	STAB1	STAB1	0.451971689	0.209807887	-7.94E-16	4.19E-16	-1.88E-16	Cardiomyocytes I	Cardiomyocytes I	CD59	CD59	STAB1	STAB1	0.451971689	0.209807887	0	-5.55E-16	-2.78E-16	Cardiomyocytes I	Cardiomyocytes I	CD59	CD59	STAB1	STAB1	0.451971689	0.209807887	0.065805523	0.179429595	0.174880682	0.383230063	Cardiomyocytes I
636	Cardiomyocytes I	Cardiomyocytes I	IGSF1	IGSF1	ACVR1B	ACVR1B	0.150151668	0.214863498	0.066371905	0.044117589	0.730090951	0.485293476	0.002928168	0.008264463	Cardiomyocytes I	Cardiomyocytes I	IGSF1	IGSF1	ACVR1B	ACVR1B	0.150151668	0.214863498	1.37E-15	-7.24E-16	3.23E-16	Cardiomyocytes I	Cardiomyocytes I	IGSF1	IGSF1	ACVR1B	ACVR1B	0.150151668	0.214863498	0	0	0	Cardiomyocytes I	Cardiomyocytes I	IGSF1	IGSF1	ACVR1B	ACVR1B	0.150151668	0.214863498	0.066371905	0.044117589	0.174880682	0.236306339	Cardiomyocytes I
637	Cardiomyocytes I	Cardiomyocytes I	PI16	PI16	MFAP3L	MFAP3L	0.105662285	0.554600607	0.230414939	0.030333621	2.534564334	0.333669826	0.006989319	0.008264463	Cardiomyocytes I	Cardiomyocytes I	PI16	PI16	MFAP3L	MFAP3L	0.105662285	0.554600607	-5.80E-15	-1.53E-16	-2.98E-15	Cardiomyocytes I	Cardiomyocytes I	PI16	PI16	MFAP3L	MFAP3L	0.105662285	0.554600607	5.27E-16	0	2.64E-16	Cardiomyocytes I	Cardiomyocytes I	PI16	PI16	MFAP3L	MFAP3L	0.105662285	0.554600607	0.230414939	0.030333621	0.174880682	0.323434051	Cardiomyocytes I
638	Cardiomyocytes I	Cardiomyocytes I	VWF	VWF	ITGA9	ITGA9	0.471688574	0.273003033	0.124246646	0.176300217	1.36671311	1.939302383	0.021904711	0.008264463	Cardiomyocytes I	Cardiomyocytes I	VWF	VWF	ITGA9	ITGA9	0.471688574	0.273003033	1.33E-15	1.32E-15	1.33E-15	Cardiomyocytes I	Cardiomyocytes I	VWF	VWF	ITGA9	ITGA9	0.471688574	0.273003033	-2.78E-16	0	-1.39E-16	Cardiomyocytes I	Cardiomyocytes I	VWF	VWF	ITGA9	ITGA9	0.471688574	0.273003033	0.124246646	0.176300217	0.174880682	0.458377688	Cardiomyocytes I
639	Cardiomyocytes I	Cardiomyocytes I	TGFB1	TGFB1	LPP	LPP	0.225985844	0.484327604	0.173524011	0.072156128	1.908764116	0.793717403	0.012520821	0.008264463	Cardiomyocytes I	Cardiomyocytes I	TGFB1	TGFB1	LPP	LPP	0.225985844	0.484327604	1.75E-16	3.74E-16	2.75E-16	Cardiomyocytes I	Cardiomyocytes I	TGFB1	TGFB1	LPP	LPP	0.225985844	0.484327604	-5.55E-16	6.11E-16	2.78E-17	Cardiomyocytes I	Cardiomyocytes I	TGFB1	TGFB1	LPP	LPP	0.225985844	0.484327604	0.173524011	0.072156128	0.174880682	0.390186147	Cardiomyocytes I
640	Cardiomyocytes I	Cardiomyocytes I	ADM	ADM	ACKR3	ACKR3	0.690091001	0.106673407	0.031651524	0.297400371	0.348166763	3.271404076	0.009413175	0.008264463	Cardiomyocytes I	Cardiomyocytes I	ADM	ADM	ACKR3	ACKR3	0.690091001	0.106673407	-5.23E-16	-1.30E-16	-3.26E-16	Cardiomyocytes I	Cardiomyocytes I	ADM	ADM	ACKR3	ACKR3	0.690091001	0.106673407	0	-3.33E-15	-1.67E-15	Cardiomyocytes I	Cardiomyocytes I	ADM	ADM	ACKR3	ACKR3	0.690091001	0.106673407	0.031651524	0.297400371	0.174880682	0.356825057	Cardiomyocytes I
641	Cardiomyocytes I	Cardiomyocytes I	ETV5	ETV5	ERBB2	ERBB2	0.105156724	0.196157735	0.06202408	0.031445909	0.682264883	0.345905001	0.001950404	0.008264463	Cardiomyocytes I	Cardiomyocytes I	ETV5	ETV5	ERBB2	ERBB2	0.105156724	0.196157735	4.24E-16	-5.48E-16	-6.18E-17	Cardiomyocytes I	Cardiomyocytes I	ETV5	ETV5	ERBB2	ERBB2	0.105156724	0.196157735	0	0	0	Cardiomyocytes I	Cardiomyocytes I	ETV5	ETV5	ERBB2	ERBB2	0.105156724	0.196157735	0.06202408	0.031445909	0.174880682	0.201618683	Cardiomyocytes I
642	Cardiomyocytes I	Cardiomyocytes I	ADO	ADO	ADORA1	ADORA1	0.109201213	0.306875632	0.100436008	0.032067658	1.104796089	0.352744243	0.003220748	0.008264463	Cardiomyocytes I	Cardiomyocytes I	ADO	ADO	ADORA1	ADORA1	0.109201213	0.306875632	4.38E-15	-3.81E-16	2.00E-15	Cardiomyocytes I	Cardiomyocytes I	ADO	ADO	ADORA1	ADORA1	0.109201213	0.306875632	0	3.12E-16	1.56E-16	Cardiomyocytes I	Cardiomyocytes I	ADO	ADO	ADORA1	ADORA1	0.109201213	0.306875632	0.100436008	0.032067658	0.174880682	0.245007401	Cardiomyocytes I
643	Cardiomyocytes I	Cardiomyocytes I	PI16	PI16	TNFRSF21	TNFRSF21	0.196663296	0.554600607	0.230414939	0.059862963	2.534564334	0.658492588	0.013793321	0.008264463	Cardiomyocytes I	Cardiomyocytes I	PI16	PI16	TNFRSF21	TNFRSF21	0.196663296	0.554600607	-5.80E-15	1.97E-15	-1.92E-15	Cardiomyocytes I	Cardiomyocytes I	PI16	PI16	TNFRSF21	TNFRSF21	0.196663296	0.554600607	5.27E-16	0	2.64E-16	Cardiomyocytes I	Cardiomyocytes I	PI16	PI16	TNFRSF21	TNFRSF21	0.196663296	0.554600607	0.230414939	0.059862963	0.174880682	0.401760739	Cardiomyocytes I
644	Cardiomyocytes I	Cardiomyocytes I	LGALS3	LGALS3	MCAM	MCAM	0.351870576	0.149646107	0.092710597	0.123996375	1.019816567	1.363960124	0.011495778	0.008264463	Cardiomyocytes I	Cardiomyocytes I	LGALS3	LGALS3	MCAM	MCAM	0.351870576	0.149646107	4.35E-16	-5.51E-15	-2.54E-15	Cardiomyocytes I	Cardiomyocytes I	LGALS3	LGALS3	MCAM	MCAM	0.351870576	0.149646107	-2.91E-16	0	-1.46E-16	Cardiomyocytes I	Cardiomyocytes I	LGALS3	LGALS3	MCAM	MCAM	0.351870576	0.149646107	0.092710597	0.123996375	0.174880682	0.380073477	Cardiomyocytes I
645	Cardiomyocytes I	Cardiomyocytes I	SCUBE2	SCUBE2	KDR	KDR	0.79726997	0.130940344	0.038497428	0.379953091	0.423471705	4.179483997	0.014627217	0.008264463	Cardiomyocytes I	Cardiomyocytes I	SCUBE2	SCUBE2	KDR	KDR	0.79726997	0.130940344	4.23E-16	-8.49E-15	-4.03E-15	Cardiomyocytes I	Cardiomyocytes I	SCUBE2	SCUBE2	KDR	KDR	0.79726997	0.130940344	3.12E-16	-4.05E-15	-1.87E-15	Cardiomyocytes I	Cardiomyocytes I	SCUBE2	SCUBE2	KDR	KDR	0.79726997	0.130940344	0.038497428	0.379953091	0.174880682	0.408834808	Cardiomyocytes I
646	Cardiomyocytes I	Cardiomyocytes I	MFGE8	MFGE8	ITGB5	ITGB5	0.761880688	0.859453994	0.477397237	0.368612556	5.251369607	4.054738117	0.175974616	0.008264463	Cardiomyocytes I	Cardiomyocytes I	MFGE8	MFGE8	ITGB5	ITGB5	0.761880688	0.859453994	3.66E-15	-2.45E-15	6.08E-16	Cardiomyocytes I	Cardiomyocytes I	MFGE8	MFGE8	ITGB5	ITGB5	0.761880688	0.859453994	-1.78E-15	7.22E-16	-5.27E-16	Cardiomyocytes I	Cardiomyocytes I	MFGE8	MFGE8	ITGB5	ITGB5	0.761880688	0.859453994	0.477397237	0.368612556	0.174880682	0.705773315	Cardiomyocytes I
647	Cardiomyocytes I	Cardiomyocytes I	CSF1	CSF1	CSF2RA	CSF2RA	0.125884732	0.442871587	0.163965264	0.040412693	1.8036179	0.444539623	0.006626278	0.008264463	Cardiomyocytes I	Cardiomyocytes I	CSF1	CSF1	CSF2RA	CSF2RA	0.125884732	0.442871587	-1.23E-15	7.03E-16	-2.62E-16	Cardiomyocytes I	Cardiomyocytes I	CSF1	CSF1	CSF2RA	CSF2RA	0.125884732	0.442871587	-8.60E-16	0	-4.30E-16	Cardiomyocytes I	Cardiomyocytes I	CSF1	CSF1	CSF2RA	CSF2RA	0.125884732	0.442871587	0.163965264	0.040412693	0.174880682	0.317625706	Cardiomyocytes I
648	Cardiomyocytes I	Endothelial cells	ADAM10	ADAM10	TSPAN15	TSPAN15	0.186046512	0.307381193	0.104227033	0.057917679	1.146497362	0.637094465	0.006036588	0.008264463	Cardiomyocytes I	Endothelial cells	ADAM10	ADAM10	TSPAN15	TSPAN15	0.186046512	0.307381193	-2.12E-15	1.74E-16	-9.71E-16	Cardiomyocytes I	Endothelial cells	ADAM10	ADAM10	TSPAN15	TSPAN15	0.186046512	0.307381193	-2.91E-16	0	-1.46E-16	Cardiomyocytes I	Endothelial cells	ADAM10	ADAM10	TSPAN15	TSPAN15	0.186046512	0.307381193	0.104227033	0.057917679	0.174880682	0.307612089	Cardiomyocytes I
649	Cardiomyocytes I	Endothelial cells	ADAM10	ADAM10	TSPAN12	TSPAN12	0.354903943	0.307381193	0.104227033	0.121248807	1.146497362	1.333736881	0.012637403	0.008264463	Cardiomyocytes I	Endothelial cells	ADAM10	ADAM10	TSPAN12	TSPAN12	0.354903943	0.307381193	-2.12E-15	4.14E-15	1.01E-15	Cardiomyocytes I	Endothelial cells	ADAM10	ADAM10	TSPAN12	TSPAN12	0.354903943	0.307381193	-2.91E-16	-5.83E-16	-4.37E-16	Cardiomyocytes I	Endothelial cells	ADAM10	ADAM10	TSPAN12	TSPAN12	0.354903943	0.307381193	0.104227033	0.121248807	0.174880682	0.391289328	Cardiomyocytes I
650	Cardiomyocytes I	Endothelial cells	ADAM10	ADAM10	CD44	CD44	0.117290192	0.307381193	0.104227033	0.04424427	1.146497362	0.486686967	0.004611449	0.008264463	Cardiomyocytes I	Endothelial cells	ADAM10	ADAM10	CD44	CD44	0.117290192	0.307381193	-2.12E-15	-2.76E-16	-1.20E-15	Cardiomyocytes I	Endothelial cells	ADAM10	ADAM10	CD44	CD44	0.117290192	0.307381193	-2.91E-16	0	-1.46E-16	Cardiomyocytes I	Endothelial cells	ADAM10	ADAM10	CD44	CD44	0.117290192	0.307381193	0.104227033	0.04424427	0.174880682	0.279698986	Cardiomyocytes I
651	Cardiomyocytes I	Endothelial cells	ADAM10	ADAM10	AXL	AXL	0.633973711	0.307381193	0.104227033	0.266828916	1.146497362	2.935118073	0.027810786	0.008264463	Cardiomyocytes I	Endothelial cells	ADAM10	ADAM10	AXL	AXL	0.633973711	0.307381193	-2.12E-15	1.48E-15	-3.18E-16	Cardiomyocytes I	Endothelial cells	ADAM10	ADAM10	AXL	AXL	0.633973711	0.307381193	-2.91E-16	-1.33E-15	-8.12E-16	Cardiomyocytes I	Endothelial cells	ADAM10	ADAM10	AXL	AXL	0.633973711	0.307381193	0.104227033	0.266828916	0.174880682	0.488123656	Cardiomyocytes I
652	Cardiomyocytes I	Endothelial cells	ADAM10	ADAM10	NOTCH1	NOTCH1	0.273003033	0.307381193	0.104227033	0.090039004	1.146497362	0.990429048	0.009384498	0.008264463	Cardiomyocytes I	Endothelial cells	ADAM10	ADAM10	NOTCH1	NOTCH1	0.273003033	0.307381193	-2.12E-15	3.16E-15	5.24E-16	Cardiomyocytes I	Endothelial cells	ADAM10	ADAM10	NOTCH1	NOTCH1	0.273003033	0.307381193	-2.91E-16	0	-1.46E-16	Cardiomyocytes I	Endothelial cells	ADAM10	ADAM10	NOTCH1	NOTCH1	0.273003033	0.307381193	0.104227033	0.090039004	0.174880682	0.35647502	Cardiomyocytes I
653	Cardiomyocytes I	Endothelial cells	ADAM10	ADAM10	NOTCH2	NOTCH2	0.13346815	0.307381193	0.104227033	0.041719793	1.146497362	0.45891772	0.00434833	0.008264463	Cardiomyocytes I	Endothelial cells	ADAM10	ADAM10	NOTCH2	NOTCH2	0.13346815	0.307381193	-2.12E-15	-3.16E-16	-1.22E-15	Cardiomyocytes I	Endothelial cells	ADAM10	ADAM10	NOTCH2	NOTCH2	0.13346815	0.307381193	-2.91E-16	-3.12E-16	-3.02E-16	Cardiomyocytes I	Endothelial cells	ADAM10	ADAM10	NOTCH2	NOTCH2	0.13346815	0.307381193	0.104227033	0.041719793	0.174880682	0.273819331	Cardiomyocytes I
654	Cardiomyocytes I	Endothelial cells	ADAM10	ADAM10	TSPAN17	TSPAN17	0.287664307	0.307381193	0.104227033	0.093304803	1.146497362	1.026352838	0.009724883	0.008264463	Cardiomyocytes I	Endothelial cells	ADAM10	ADAM10	TSPAN17	TSPAN17	0.287664307	0.307381193	-2.12E-15	1.36E-15	-3.80E-16	Cardiomyocytes I	Endothelial cells	ADAM10	ADAM10	TSPAN17	TSPAN17	0.287664307	0.307381193	-2.91E-16	0	-1.46E-16	Cardiomyocytes I	Endothelial cells	ADAM10	ADAM10	TSPAN17	TSPAN17	0.287664307	0.307381193	0.104227033	0.093304803	0.174880682	0.360572001	Cardiomyocytes I
655	Cardiomyocytes I	Endothelial cells	ADAM10	ADAM10	TREM2	TREM2	0.101617796	0.307381193	0.104227033	0.038985717	1.146497362	0.428842888	0.004063366	0.008264463	Cardiomyocytes I	Endothelial cells	ADAM10	ADAM10	TREM2	TREM2	0.101617796	0.307381193	-2.12E-15	-8.98E-16	-1.51E-15	Cardiomyocytes I	Endothelial cells	ADAM10	ADAM10	TREM2	TREM2	0.101617796	0.307381193	-2.91E-16	0	-1.46E-16	Cardiomyocytes I	Endothelial cells	ADAM10	ADAM10	TREM2	TREM2	0.101617796	0.307381193	0.104227033	0.038985717	0.174880682	0.267132431	Cardiomyocytes I
656	Cardiomyocytes I	Endothelial cells	TNFSF12	TNFSF12	TNFRSF12A	TNFRSF12A	0.710313448	0.368048534	0.12790423	0.347314562	1.406946532	3.820460183	0.044423002	0.008264463	Cardiomyocytes I	Endothelial cells	TNFSF12	TNFSF12	TNFRSF12A	TNFRSF12A	0.710313448	0.368048534	3.07E-15	-5.02E-16	1.29E-15	Cardiomyocytes I	Endothelial cells	TNFSF12	TNFSF12	TNFRSF12A	TNFRSF12A	0.710313448	0.368048534	-8.60E-16	-9.99E-16	-9.30E-16	Cardiomyocytes I	Endothelial cells	TNFSF12	TNFSF12	TNFRSF12A	TNFRSF12A	0.710313448	0.368048534	0.12790423	0.347314562	0.174880682	0.546528098	Cardiomyocytes I
657	Cardiomyocytes I	Endothelial cells	SEMA7A	SEMA7A	ITGA1_ITGB1	ITGA1	0.482305359	0.243174924	0.075850725	0.399181669	0.834357976	4.39099836	0.030278219	0.008264463	Cardiomyocytes I	Endothelial cells	SEMA7A	SEMA7A	ITGA1_ITGB1	ITGA1	0.482305359	0.243174924	3.28E-15	8.07E-15	5.68E-15	Cardiomyocytes I	Endothelial cells	SEMA7A	SEMA7A	ITGA1_ITGB1	ITGB1	0.482305359	0.243174924	-3.05E-16	-1.67E-16	-2.36E-16	Cardiomyocytes I	Endothelial cells	SEMA7A	SEMA7A	ITGA1_ITGB1	ITGA1	0.482305359	0.243174924	0.075850725	0.399181669	0.174880682	0.498747008	Cardiomyocytes I
658	Cardiomyocytes I	Endothelial cells	TNFSF13	TNFSF13	TNFRSF1A	TNFRSF1A	0.541961577	0.182507583	0.058115636	0.215404932	0.639271998	2.369454256	0.012518395	0.008264463	Cardiomyocytes I	Endothelial cells	TNFSF13	TNFSF13	TNFRSF1A	TNFRSF1A	0.541961577	0.182507583	-2.37E-17	1.99E-15	9.85E-16	Cardiomyocytes I	Endothelial cells	TNFSF13	TNFSF13	TNFRSF1A	TNFRSF1A	0.541961577	0.182507583	0	-2.78E-16	-1.39E-16	Cardiomyocytes I	Endothelial cells	TNFSF13	TNFSF13	TNFRSF1A	TNFRSF1A	0.541961577	0.182507583	0.058115636	0.215404932	0.174880682	0.390163094	Cardiomyocytes I
659	Cardiomyocytes I	Endothelial cells	TNFSF13	TNFSF13	FAS	FAS	0.165824065	0.182507583	0.058115636	0.051032116	0.639271998	0.561353279	0.002965764	0.008264463	Cardiomyocytes I	Endothelial cells	TNFSF13	TNFSF13	FAS	FAS	0.165824065	0.182507583	-2.37E-17	-7.35E-16	-3.79E-16	Cardiomyocytes I	Endothelial cells	TNFSF13	TNFSF13	FAS	FAS	0.165824065	0.182507583	0	3.12E-16	1.56E-16	Cardiomyocytes I	Endothelial cells	TNFSF13	TNFSF13	FAS	FAS	0.165824065	0.182507583	0.058115636	0.051032116	0.174880682	0.237459423	Cardiomyocytes I
660	Cardiomyocytes I	Endothelial cells	TNFSF13	TNFSF13	SDC2	SDC2	0.521233569	0.182507583	0.058115636	0.195584629	0.639271998	2.151430924	0.011366525	0.008264463	Cardiomyocytes I	Endothelial cells	TNFSF13	TNFSF13	SDC2	SDC2	0.521233569	0.182507583	-2.37E-17	1.18E-17	-5.96E-18	Cardiomyocytes I	Endothelial cells	TNFSF13	TNFSF13	SDC2	SDC2	0.521233569	0.182507583	0	-2.78E-16	-1.39E-16	Cardiomyocytes I	Endothelial cells	TNFSF13	TNFSF13	SDC2	SDC2	0.521233569	0.182507583	0.058115636	0.195584629	0.174880682	0.378742297	Cardiomyocytes I
661	Cardiomyocytes I	Endothelial cells	HLA-A	HLA-A	ERBB2	ERBB2	0.105156724	0.944388271	0.703790747	0.031445909	7.741698213	0.345905001	0.02213134	0.008264463	Cardiomyocytes I	Endothelial cells	HLA-A	HLA-A	ERBB2	ERBB2	0.105156724	0.944388271	-6.52E-15	-8.75E-16	-3.70E-15	Cardiomyocytes I	Endothelial cells	HLA-A	HLA-A	ERBB2	ERBB2	0.105156724	0.944388271	-6.55E-15	0	-3.28E-15	Cardiomyocytes I	Endothelial cells	HLA-A	HLA-A	ERBB2	ERBB2	0.105156724	0.944388271	0.703790747	0.031445909	0.174880682	0.459655666	Cardiomyocytes I
662	Cardiomyocytes I	Endothelial cells	HLA-A	HLA-A	APLP2	APLP2	0.972699697	0.944388271	0.703790747	0.771320825	7.741698213	8.484529072	0.542848459	0.008264463	Cardiomyocytes I	Endothelial cells	HLA-A	HLA-A	APLP2	APLP2	0.972699697	0.944388271	-6.52E-15	4.22E-15	-1.15E-15	Cardiomyocytes I	Endothelial cells	HLA-A	HLA-A	APLP2	APLP2	0.972699697	0.944388271	-6.55E-15	-6.33E-15	-6.44E-15	Cardiomyocytes I	Endothelial cells	HLA-A	HLA-A	APLP2	APLP2	0.972699697	0.944388271	0.703790747	0.771320825	0.174880682	0.808174023	Cardiomyocytes I
663	Cardiomyocytes I	Endothelial cells	APP	APP	TNFRSF21	TNFRSF21	0.196663296	0.791708797	0.396451862	0.059862963	4.360970477	0.658492588	0.023732783	0.008264463	Cardiomyocytes I	Endothelial cells	APP	APP	TNFRSF21	TNFRSF21	0.196663296	0.791708797	3.75E-15	1.02E-15	2.38E-15	Cardiomyocytes I	Endothelial cells	APP	APP	TNFRSF21	TNFRSF21	0.196663296	0.791708797	-1.22E-15	0	-6.11E-16	Cardiomyocytes I	Endothelial cells	APP	APP	TNFRSF21	TNFRSF21	0.196663296	0.791708797	0.396451862	0.059862963	0.174880682	0.468342999	Cardiomyocytes I
664	Cardiomyocytes I	Endothelial cells	APP	APP	LRP6	LRP6	0.298281092	0.791708797	0.396451862	0.098657168	4.360970477	1.08522885	0.039112818	0.008264463	Cardiomyocytes I	Endothelial cells	APP	APP	LRP6	LRP6	0.298281092	0.791708797	3.75E-15	-2.81E-16	1.74E-15	Cardiomyocytes I	Endothelial cells	APP	APP	LRP6	LRP6	0.298281092	0.791708797	-1.22E-15	-2.91E-16	-7.56E-16	Cardiomyocytes I	Endothelial cells	APP	APP	LRP6	LRP6	0.298281092	0.791708797	0.396451862	0.098657168	0.174880682	0.530711001	Cardiomyocytes I
665	Cardiomyocytes I	Endothelial cells	APP	APP	TSPAN15	TSPAN15	0.186046512	0.791708797	0.396451862	0.057917679	4.360970477	0.637094465	0.022961572	0.008264463	Cardiomyocytes I	Endothelial cells	APP	APP	TSPAN15	TSPAN15	0.186046512	0.791708797	3.75E-15	1.74E-16	1.96E-15	Cardiomyocytes I	Endothelial cells	APP	APP	TSPAN15	TSPAN15	0.186046512	0.791708797	-1.22E-15	0	-6.11E-16	Cardiomyocytes I	Endothelial cells	APP	APP	TSPAN15	TSPAN15	0.186046512	0.791708797	0.396451862	0.057917679	0.174880682	0.46423238	Cardiomyocytes I
666	Cardiomyocytes I	Endothelial cells	APP	APP	TSPAN12	TSPAN12	0.354903943	0.791708797	0.396451862	0.121248807	4.360970477	1.333736881	0.048069315	0.008264463	Cardiomyocytes I	Endothelial cells	APP	APP	TSPAN12	TSPAN12	0.354903943	0.791708797	3.75E-15	4.14E-15	3.95E-15	Cardiomyocytes I	Endothelial cells	APP	APP	TSPAN12	TSPAN12	0.354903943	0.791708797	-1.22E-15	-5.83E-16	-9.02E-16	Cardiomyocytes I	Endothelial cells	APP	APP	TSPAN12	TSPAN12	0.354903943	0.791708797	0.396451862	0.121248807	0.174880682	0.55628437	Cardiomyocytes I
667	Cardiomyocytes I	Endothelial cells	APP	APP	CD74	CD74	0.786147624	0.791708797	0.396451862	0.539345421	4.360970477	5.93279963	0.213824496	0.008264463	Cardiomyocytes I	Endothelial cells	APP	APP	CD74	CD74	0.786147624	0.791708797	3.75E-15	1.81E-15	2.78E-15	Cardiomyocytes I	Endothelial cells	APP	APP	CD74	CD74	0.786147624	0.791708797	-1.22E-15	-1.44E-15	-1.33E-15	Cardiomyocytes I	Endothelial cells	APP	APP	CD74	CD74	0.786147624	0.791708797	0.396451862	0.539345421	0.174880682	0.725587954	Cardiomyocytes I
668	Cardiomyocytes I	Endothelial cells	APP	APP	RPSA	RPSA	1	0.791708797	0.396451862	2.253980847	4.360970477	24.79378932	0.893594903	0.008264463	Cardiomyocytes I	Endothelial cells	APP	APP	RPSA	RPSA	1	0.791708797	3.75E-15	-4.17E-15	-2.08E-16	Cardiomyocytes I	Endothelial cells	APP	APP	RPSA	RPSA	1	0.791708797	-1.22E-15	4.00E-15	1.39E-15	Cardiomyocytes I	Endothelial cells	APP	APP	RPSA	RPSA	1	0.791708797	0.396451862	2.253980847	0.174880682	0.843881927	Cardiomyocytes I
669	Cardiomyocytes I	Endothelial cells	APP	APP	GPC1	GPC1	0.927704752	0.791708797	0.396451862	0.611577012	4.360970477	6.727347131	0.242460845	0.008264463	Cardiomyocytes I	Endothelial cells	APP	APP	GPC1	GPC1	0.927704752	0.791708797	3.75E-15	4.93E-15	4.34E-15	Cardiomyocytes I	Endothelial cells	APP	APP	GPC1	GPC1	0.927704752	0.791708797	-1.22E-15	-2.89E-15	-2.05E-15	Cardiomyocytes I	Endothelial cells	APP	APP	GPC1	GPC1	0.927704752	0.791708797	0.396451862	0.611577012	0.174880682	0.737921589	Cardiomyocytes I
670	Cardiomyocytes I	Endothelial cells	APP	APP	VLDLR	VLDLR	0.901415571	0.791708797	0.396451862	0.558951438	4.360970477	6.148465817	0.221597338	0.008264463	Cardiomyocytes I	Endothelial cells	APP	APP	VLDLR	VLDLR	0.901415571	0.791708797	3.75E-15	-4.10E-15	-1.73E-16	Cardiomyocytes I	Endothelial cells	APP	APP	VLDLR	VLDLR	0.901415571	0.791708797	-1.22E-15	-2.89E-15	-2.05E-15	Cardiomyocytes I	Endothelial cells	APP	APP	VLDLR	VLDLR	0.901415571	0.791708797	0.396451862	0.558951438	0.174880682	0.72912835	Cardiomyocytes I
671	Cardiomyocytes I	Endothelial cells	APP	APP	NOTCH2	NOTCH2	0.13346815	0.791708797	0.396451862	0.041719793	4.360970477	0.45891772	0.016539889	0.008264463	Cardiomyocytes I	Endothelial cells	APP	APP	NOTCH2	NOTCH2	0.13346815	0.791708797	3.75E-15	-3.16E-16	1.72E-15	Cardiomyocytes I	Endothelial cells	APP	APP	NOTCH2	NOTCH2	0.13346815	0.791708797	-1.22E-15	-3.12E-16	-7.67E-16	Cardiomyocytes I	Endothelial cells	APP	APP	NOTCH2	NOTCH2	0.13346815	0.791708797	0.396451862	0.041719793	0.174880682	0.423764445	Cardiomyocytes I
672	Cardiomyocytes I	Endothelial cells	APP	APP	APLP2	APLP2	0.972699697	0.791708797	0.396451862	0.771320825	4.360970477	8.484529072	0.305791577	0.008264463	Cardiomyocytes I	Endothelial cells	APP	APP	APLP2	APLP2	0.972699697	0.791708797	3.75E-15	4.22E-15	3.99E-15	Cardiomyocytes I	Endothelial cells	APP	APP	APLP2	APLP2	0.972699697	0.791708797	-1.22E-15	-6.33E-15	-3.77E-15	Cardiomyocytes I	Endothelial cells	APP	APP	APLP2	APLP2	0.972699697	0.791708797	0.396451862	0.771320825	0.174880682	0.759734705	Cardiomyocytes I
673	Cardiomyocytes I	Endothelial cells	APP	APP	LRP1	LRP1	0.810920121	0.791708797	0.396451862	0.467038779	4.360970477	5.137426574	0.185158394	0.008264463	Cardiomyocytes I	Endothelial cells	APP	APP	LRP1	LRP1	0.810920121	0.791708797	3.75E-15	5.28E-15	4.52E-15	Cardiomyocytes I	Endothelial cells	APP	APP	LRP1	LRP1	0.810920121	0.791708797	-1.22E-15	-1.83E-15	-1.53E-15	Cardiomyocytes I	Endothelial cells	APP	APP	LRP1	LRP1	0.810920121	0.791708797	0.396451862	0.467038779	0.174880682	0.711027491	Cardiomyocytes I
674	Cardiomyocytes I	Endothelial cells	APP	APP	LRP10	LRP10	0.668351871	0.791708797	0.396451862	0.276165311	4.360970477	3.037818418	0.109486252	0.008264463	Cardiomyocytes I	Endothelial cells	APP	APP	LRP10	LRP10	0.668351871	0.791708797	3.75E-15	4.48E-15	4.12E-15	Cardiomyocytes I	Endothelial cells	APP	APP	LRP10	LRP10	0.668351871	0.791708797	-1.22E-15	-1.55E-15	-1.39E-15	Cardiomyocytes I	Endothelial cells	APP	APP	LRP10	LRP10	0.668351871	0.791708797	0.396451862	0.276165311	0.174880682	0.654227297	Cardiomyocytes I
675	Cardiomyocytes I	Endothelial cells	APP	APP	NCSTN	NCSTN	0.388776542	0.791708797	0.396451862	0.134259189	4.360970477	1.476851077	0.053227305	0.008264463	Cardiomyocytes I	Endothelial cells	APP	APP	NCSTN	NCSTN	0.388776542	0.791708797	3.75E-15	-1.49E-15	1.13E-15	Cardiomyocytes I	Endothelial cells	APP	APP	NCSTN	NCSTN	0.388776542	0.791708797	-1.22E-15	-3.05E-16	-7.63E-16	Cardiomyocytes I	Endothelial cells	APP	APP	NCSTN	NCSTN	0.388776542	0.791708797	0.396451862	0.134259189	0.174880682	0.568825169	Cardiomyocytes I
676	Cardiomyocytes I	Endothelial cells	ICAM1	ICAM1	IL2RG	IL2RG	0.117795753	0.217896866	0.071054645	0.036015276	0.781601098	0.396168039	0.002559053	0.008264463	Cardiomyocytes I	Endothelial cells	ICAM1	ICAM1	IL2RG	IL2RG	0.117795753	0.217896866	1.30E-15	-1.00E-16	6.00E-16	Cardiomyocytes I	Endothelial cells	ICAM1	ICAM1	IL2RG	IL2RG	0.117795753	0.217896866	0	0	0	Cardiomyocytes I	Endothelial cells	ICAM1	ICAM1	IL2RG	IL2RG	0.117795753	0.217896866	0.071054645	0.036015276	0.174880682	0.224365026	Cardiomyocytes I
677	Cardiomyocytes I	Endothelial cells	ITGAV	ITGAV	THY1	THY1	0.111223458	0.263902932	0.089857171	0.035212206	0.988428878	0.387334261	0.003164069	0.008264463	Cardiomyocytes I	Endothelial cells	ITGAV	ITGAV	THY1	THY1	0.111223458	0.263902932	3.87E-15	-8.13E-16	1.53E-15	Cardiomyocytes I	Endothelial cells	ITGAV	ITGAV	THY1	THY1	0.111223458	0.263902932	0	0	0	Cardiomyocytes I	Endothelial cells	ITGAV	ITGAV	THY1	THY1	0.111223458	0.263902932	0.089857171	0.035212206	0.174880682	0.243369008	Cardiomyocytes I
678	Cardiomyocytes I	Endothelial cells	ANXA2	ANXA2	ROBO4	ROBO4	0.373104146	0.711830131	0.362475059	0.127382603	3.987225651	1.401208635	0.046173017	0.008264463	Cardiomyocytes I	Endothelial cells	ANXA2	ANXA2	ROBO4	ROBO4	0.373104146	0.711830131	-7.63E-15	4.28E-15	-1.68E-15	Cardiomyocytes I	Endothelial cells	ANXA2	ANXA2	ROBO4	ROBO4	0.373104146	0.711830131	-5.00E-16	0	-2.50E-16	Cardiomyocytes I	Endothelial cells	ANXA2	ANXA2	ROBO4	ROBO4	0.373104146	0.711830131	0.362475059	0.127382603	0.174880682	0.551311599	Cardiomyocytes I
679	Cardiomyocytes I	Endothelial cells	CD14	CD14	TLR4	TLR4	0.11223458	0.169362993	0.055364188	0.033770822	0.609006063	0.371479037	0.001869694	0.008264463	Cardiomyocytes I	Endothelial cells	CD14	CD14	TLR4	TLR4	0.11223458	0.169362993	-7.07E-16	-3.08E-17	-3.69E-16	Cardiomyocytes I	Endothelial cells	CD14	CD14	TLR4	TLR4	0.11223458	0.169362993	0	0	0	Cardiomyocytes I	Endothelial cells	CD14	CD14	TLR4	TLR4	0.11223458	0.169362993	0.055364188	0.033770822	0.174880682	0.198238733	Cardiomyocytes I
680	Cardiomyocytes I	Endothelial cells	CD14	CD14	ITGB1	ITGB1	0.931749242	0.169362993	0.055364188	0.626338512	0.609006063	6.889723637	0.034676723	0.008264463	Cardiomyocytes I	Endothelial cells	CD14	CD14	ITGB1	ITGB1	0.931749242	0.169362993	-7.07E-16	2.26E-14	1.09E-14	Cardiomyocytes I	Endothelial cells	CD14	CD14	ITGB1	ITGB1	0.931749242	0.169362993	0	-8.88E-16	-4.44E-16	Cardiomyocytes I	Endothelial cells	CD14	CD14	ITGB1	ITGB1	0.931749242	0.169362993	0.055364188	0.626338512	0.174880682	0.515696851	Cardiomyocytes I
681	Cardiomyocytes I	Endothelial cells	CSF1	CSF1	SIRPA	SIRPA	0.402426694	0.442871587	0.163965264	0.152348912	1.8036179	1.675838034	0.02497993	0.008264463	Cardiomyocytes I	Endothelial cells	CSF1	CSF1	SIRPA	SIRPA	0.402426694	0.442871587	-1.23E-15	-7.52E-16	-9.90E-16	Cardiomyocytes I	Endothelial cells	CSF1	CSF1	SIRPA	SIRPA	0.402426694	0.442871587	-8.60E-16	-8.60E-16	-8.60E-16	Cardiomyocytes I	Endothelial cells	CSF1	CSF1	SIRPA	SIRPA	0.402426694	0.442871587	0.163965264	0.152348912	0.174880682	0.474724079	Cardiomyocytes I
682	Cardiomyocytes I	Endothelial cells	TGFB3	TGFB3	ACVR1B_TGFBR2	ACVR1B	0.150151668	0.144084934	0.044029773	0.100043333	0.484327505	1.10047666	0.004404885	0.008264463	Cardiomyocytes I	Endothelial cells	TGFB3	TGFB3	ACVR1B_TGFBR2	TGFBR2	0.150151668	0.144084934	9.43E-16	-1.86E-15	-4.60E-16	Cardiomyocytes I	Endothelial cells	TGFB3	TGFB3	ACVR1B_TGFBR2	ACVR1B	0.150151668	0.144084934	0	0	0	Cardiomyocytes I	Endothelial cells	TGFB3	TGFB3	ACVR1B_TGFBR2	ACVR1B	0.150151668	0.144084934	0.044029773	0.100043333	0.174880682	0.275105956	Cardiomyocytes I
683	Cardiomyocytes I	Endothelial cells	TGFB3	TGFB3	TGFBR1_TGFBR2	TGFBR1	0.164812942	0.144084934	0.044029773	0.103469336	0.484327505	1.138162693	0.004555731	0.008264463	Cardiomyocytes I	Endothelial cells	TGFB3	TGFB3	TGFBR1_TGFBR2	TGFBR2	0.164812942	0.144084934	9.43E-16	-1.24E-15	-1.48E-16	Cardiomyocytes I	Endothelial cells	TGFB3	TGFB3	TGFBR1_TGFBR2	TGFBR1	0.164812942	0.144084934	0	0	0	Cardiomyocytes I	Endothelial cells	TGFB3	TGFB3	TGFBR1_TGFBR2	TGFBR1	0.164812942	0.144084934	0.044029773	0.103469336	0.174880682	0.278476105	Cardiomyocytes I
684	Cardiomyocytes I	Endothelial cells	TGFB3	TGFB3	ACVR1_TGFBR1_TGFBR2	ACVR1	0.159757331	0.144084934	0.044029773	0.085188008	0.484327505	0.937068092	0.003750809	0.008264463	Cardiomyocytes I	Endothelial cells	TGFB3	TGFB3	ACVR1_TGFBR1_TGFBR2	TGFBR2	0.159757331	0.144084934	9.43E-16	-1.40E-15	-2.29E-16	Cardiomyocytes I	Endothelial cells	TGFB3	TGFB3	ACVR1_TGFBR1_TGFBR2	ACVR1	0.159757331	0.144084934	0	0	0	Cardiomyocytes I	Endothelial cells	TGFB3	TGFB3	ACVR1_TGFBR1_TGFBR2	ACVR1	0.159757331	0.144084934	0.044029773	0.085188008	0.174880682	0.259370963	Cardiomyocytes I
685	Cardiomyocytes I	Endothelial cells	TGFB3	TGFB3	ACVR1_TGFBR2	ACVR1	0.159757331	0.144084934	0.044029773	0.102297215	0.484327505	1.125269368	0.004504123	0.008264463	Cardiomyocytes I	Endothelial cells	TGFB3	TGFB3	ACVR1_TGFBR2	TGFBR2	0.159757331	0.144084934	9.43E-16	-2.18E-15	-6.17E-16	Cardiomyocytes I	Endothelial cells	TGFB3	TGFB3	ACVR1_TGFBR2	ACVR1	0.159757331	0.144084934	0	-1.39E-17	-6.94E-18	Cardiomyocytes I	Endothelial cells	TGFB3	TGFB3	ACVR1_TGFBR2	ACVR1	0.159757331	0.144084934	0.044029773	0.102297215	0.174880682	0.277332985	Cardiomyocytes I
686	Cardiomyocytes I	Endothelial cells	TGFB3	TGFB3	ITGB1	ITGB1	0.931749242	0.144084934	0.044029773	0.626338512	0.484327505	6.889723637	0.027577543	0.008264463	Cardiomyocytes I	Endothelial cells	TGFB3	TGFB3	ITGB1	ITGB1	0.931749242	0.144084934	9.43E-16	2.26E-14	1.18E-14	Cardiomyocytes I	Endothelial cells	TGFB3	TGFB3	ITGB1	ITGB1	0.931749242	0.144084934	0	-8.88E-16	-4.44E-16	Cardiomyocytes I	Endothelial cells	TGFB3	TGFB3	ITGB1	ITGB1	0.931749242	0.144084934	0.044029773	0.626338512	0.174880682	0.487071533	Cardiomyocytes I
687	Cardiomyocytes I	Endothelial cells	TGFB3	TGFB3	ITGB5	ITGB5	0.761880688	0.144084934	0.044029773	0.368612556	0.484327505	4.054738117	0.016229927	0.008264463	Cardiomyocytes I	Endothelial cells	TGFB3	TGFB3	ITGB5	ITGB5	0.761880688	0.144084934	9.43E-16	-4.34E-15	-1.70E-15	Cardiomyocytes I	Endothelial cells	TGFB3	TGFB3	ITGB5	ITGB5	0.761880688	0.144084934	0	0	0	Cardiomyocytes I	Endothelial cells	TGFB3	TGFB3	ITGB5	ITGB5	0.761880688	0.144084934	0.044029773	0.368612556	0.174880682	0.421456338	Cardiomyocytes I
688	Cardiomyocytes I	Endothelial cells	TGFB3	TGFB3	ITGB6	ITGB6	0.206268959	0.144084934	0.044029773	0.064457118	0.484327505	0.709028293	0.002838032	0.008264463	Cardiomyocytes I	Endothelial cells	TGFB3	TGFB3	ITGB6	ITGB6	0.206268959	0.144084934	9.43E-16	4.64E-16	7.04E-16	Cardiomyocytes I	Endothelial cells	TGFB3	TGFB3	ITGB6	ITGB6	0.206268959	0.144084934	0	0	0	Cardiomyocytes I	Endothelial cells	TGFB3	TGFB3	ITGB6	ITGB6	0.206268959	0.144084934	0.044029773	0.064457118	0.174880682	0.233496745	Cardiomyocytes I
689	Cardiomyocytes I	Endothelial cells	TGFB3	TGFB3	ACVRL1	ACVRL1	0.329625885	0.144084934	0.044029773	0.110753956	0.484327505	1.218293511	0.004876472	0.008264463	Cardiomyocytes I	Endothelial cells	TGFB3	TGFB3	ACVRL1	ACVRL1	0.329625885	0.144084934	9.43E-16	2.80E-15	1.87E-15	Cardiomyocytes I	Endothelial cells	TGFB3	TGFB3	ACVRL1	ACVRL1	0.329625885	0.144084934	0	0	0	Cardiomyocytes I	Endothelial cells	TGFB3	TGFB3	ACVRL1	ACVRL1	0.329625885	0.144084934	0.044029773	0.110753956	0.174880682	0.285362458	Cardiomyocytes I
690	Cardiomyocytes I	Endothelial cells	TGFB3	TGFB3	TGFBR3	TGFBR3	0.394843276	0.144084934	0.044029773	0.13593227	0.484327505	1.495254975	0.005985067	0.008264463	Cardiomyocytes I	Endothelial cells	TGFB3	TGFB3	TGFBR3	TGFBR3	0.394843276	0.144084934	9.43E-16	5.53E-16	7.48E-16	Cardiomyocytes I	Endothelial cells	TGFB3	TGFB3	TGFBR3	TGFBR3	0.394843276	0.144084934	0	0	0	Cardiomyocytes I	Endothelial cells	TGFB3	TGFB3	TGFBR3	TGFBR3	0.394843276	0.144084934	0.044029773	0.13593227	0.174880682	0.306700047	Cardiomyocytes I
691	Cardiomyocytes I	Endothelial cells	VCAM1	VCAM1	ITGA9_ITGB1	ITGA9	0.471688574	0.264408493	0.090478321	0.401319365	0.995261533	4.41451301	0.036310702	0.008264463	Cardiomyocytes I	Endothelial cells	VCAM1	VCAM1	ITGA9_ITGB1	ITGA9	0.471688574	0.264408493	4.19E-15	1.20E-14	8.11E-15	Cardiomyocytes I	Endothelial cells	VCAM1	VCAM1	ITGA9_ITGB1	ITGB1	0.471688574	0.264408493	0	-5.83E-16	-2.91E-16	Cardiomyocytes I	Endothelial cells	VCAM1	VCAM1	ITGA9_ITGB1	ITGA9	0.471688574	0.264408493	0.090478321	0.401319365	0.174880682	0.521444332	Cardiomyocytes I
692	Cardiomyocytes I	Endothelial cells	EFNA1	EFNA1	EPHA2	EPHA2	0.110212336	0.594034378	0.232262205	0.031832557	2.554884255	0.350158122	0.0073935	0.008264463	Cardiomyocytes I	Endothelial cells	EFNA1	EFNA1	EPHA2	EPHA2	0.110212336	0.594034378	6.22E-15	-1.01E-15	2.61E-15	Cardiomyocytes I	Endothelial cells	EFNA1	EFNA1	EPHA2	EPHA2	0.110212336	0.594034378	-2.78E-16	0	-1.39E-16	Cardiomyocytes I	Endothelial cells	EFNA1	EFNA1	EPHA2	EPHA2	0.110212336	0.594034378	0.232262205	0.031832557	0.174880682	0.329615262	Cardiomyocytes I
693	Cardiomyocytes I	Endothelial cells	EFNA1	EFNA1	EPHB1	EPHB1	0.120323559	0.594034378	0.232262205	0.035473883	2.554884255	0.390212711	0.008239242	0.008264463	Cardiomyocytes I	Endothelial cells	EFNA1	EFNA1	EPHB1	EPHB1	0.120323559	0.594034378	6.22E-15	3.97E-16	3.31E-15	Cardiomyocytes I	Endothelial cells	EFNA1	EFNA1	EPHB1	EPHB1	0.120323559	0.594034378	-2.78E-16	-3.12E-16	-2.95E-16	Cardiomyocytes I	Endothelial cells	EFNA1	EFNA1	EPHB1	EPHB1	0.120323559	0.594034378	0.232262205	0.035473883	0.174880682	0.341689991	Cardiomyocytes I
694	Cardiomyocytes I	Endothelial cells	EFNA1	EFNA1	EPHA4	EPHA4	0.246713852	0.594034378	0.232262205	0.078436905	2.554884255	0.862805959	0.018217929	0.008264463	Cardiomyocytes I	Endothelial cells	EFNA1	EFNA1	EPHA4	EPHA4	0.246713852	0.594034378	6.22E-15	-3.15E-16	2.95E-15	Cardiomyocytes I	Endothelial cells	EFNA1	EFNA1	EPHA4	EPHA4	0.246713852	0.594034378	-2.78E-16	0	-1.39E-16	Cardiomyocytes I	Endothelial cells	EFNA1	EFNA1	EPHA4	EPHA4	0.246713852	0.594034378	0.232262205	0.078436905	0.174880682	0.435603846	Cardiomyocytes I
695	Cardiomyocytes I	Endothelial cells	EFNB2	EFNB2	PECAM1	PECAM1	0.779069767	0.156723964	0.047564361	0.347773777	0.523207967	3.825511548	0.016541637	0.008264463	Cardiomyocytes I	Endothelial cells	EFNB2	EFNB2	PECAM1	PECAM1	0.779069767	0.156723964	3.15E-16	-1.64E-14	-8.06E-15	Cardiomyocytes I	Endothelial cells	EFNB2	EFNB2	PECAM1	PECAM1	0.779069767	0.156723964	0	-9.99E-16	-5.00E-16	Cardiomyocytes I	Endothelial cells	EFNB2	EFNB2	PECAM1	PECAM1	0.779069767	0.156723964	0.047564361	0.347773777	0.174880682	0.423777347	Cardiomyocytes I
696	Cardiomyocytes I	Endothelial cells	EFNB2	EFNB2	EPHB3	EPHB3	0.139534884	0.156723964	0.047564361	0.042208251	0.523207967	0.46429076	0.002007608	0.008264463	Cardiomyocytes I	Endothelial cells	EFNB2	EFNB2	EPHB3	EPHB3	0.139534884	0.156723964	3.15E-16	-9.50E-16	-3.18E-16	Cardiomyocytes I	Endothelial cells	EFNB2	EFNB2	EPHB3	EPHB3	0.139534884	0.156723964	0	0	0	Cardiomyocytes I	Endothelial cells	EFNB2	EFNB2	EPHB3	EPHB3	0.139534884	0.156723964	0.047564361	0.042208251	0.174880682	0.203955349	Cardiomyocytes I
697	Cardiomyocytes I	Endothelial cells	EFNB2	EFNB2	EPHB4	EPHB4	0.452982811	0.156723964	0.047564361	0.160032971	0.523207967	1.760362683	0.007611866	0.008264463	Cardiomyocytes I	Endothelial cells	EFNB2	EFNB2	EPHB4	EPHB4	0.452982811	0.156723964	3.15E-16	-2.43E-15	-1.06E-15	Cardiomyocytes I	Endothelial cells	EFNB2	EFNB2	EPHB4	EPHB4	0.452982811	0.156723964	0	2.78E-16	1.39E-16	Cardiomyocytes I	Endothelial cells	EFNB2	EFNB2	EPHB4	EPHB4	0.452982811	0.156723964	0.047564361	0.160032971	0.174880682	0.332839087	Cardiomyocytes I
698	Cardiomyocytes I	Endothelial cells	EFNB2	EFNB2	EPHB1	EPHB1	0.120323559	0.156723964	0.047564361	0.035473883	0.523207967	0.390212711	0.001687293	0.008264463	Cardiomyocytes I	Endothelial cells	EFNB2	EFNB2	EPHB1	EPHB1	0.120323559	0.156723964	3.15E-16	3.97E-16	3.56E-16	Cardiomyocytes I	Endothelial cells	EFNB2	EFNB2	EPHB1	EPHB1	0.120323559	0.156723964	0	-3.12E-16	-1.56E-16	Cardiomyocytes I	Endothelial cells	EFNB2	EFNB2	EPHB1	EPHB1	0.120323559	0.156723964	0.047564361	0.035473883	0.174880682	0.190207312	Cardiomyocytes I
699	Cardiomyocytes I	Endothelial cells	EFNB2	EFNB2	EPHA4	EPHA4	0.246713852	0.156723964	0.047564361	0.078436905	0.523207967	0.862805959	0.003730801	0.008264463	Cardiomyocytes I	Endothelial cells	EFNB2	EFNB2	EPHA4	EPHA4	0.246713852	0.156723964	3.15E-16	-3.15E-16	5.61E-20	Cardiomyocytes I	Endothelial cells	EFNB2	EFNB2	EPHA4	EPHA4	0.246713852	0.156723964	0	0	0	Cardiomyocytes I	Endothelial cells	EFNB2	EFNB2	EPHA4	EPHA4	0.246713852	0.156723964	0.047564361	0.078436905	0.174880682	0.258857582	Cardiomyocytes I
700	Cardiomyocytes I	Endothelial cells	JAM2	JAM2	ITGAV_ITGB1	ITGAV	0.263902932	0.905965622	0.552792635	0.358097842	6.080718982	3.939076258	0.197953849	0.008264463	Cardiomyocytes I	Endothelial cells	JAM2	JAM2	ITGAV_ITGB1	ITGAV	0.263902932	0.905965622	1.26E-14	1.25E-14	1.25E-14	Cardiomyocytes I	Endothelial cells	JAM2	JAM2	ITGAV_ITGB1	ITGB1	0.263902932	0.905965622	-3.44E-15	0	-1.72E-15	Cardiomyocytes I	Endothelial cells	JAM2	JAM2	ITGAV_ITGB1	ITGAV	0.263902932	0.905965622	0.552792635	0.358097842	0.174880682	0.717843698	Cardiomyocytes I
701	Cardiomyocytes I	Endothelial cells	JAM2	JAM2	ITGA3_ITGB1	ITGA3	0.102123357	0.905965622	0.552792635	0.328353888	6.080718982	3.611892763	0.181511611	0.008264463	Cardiomyocytes I	Endothelial cells	JAM2	JAM2	ITGA3_ITGB1	ITGA3	0.102123357	0.905965622	1.26E-14	1.11E-14	1.19E-14	Cardiomyocytes I	Endothelial cells	JAM2	JAM2	ITGA3_ITGB1	ITGB1	0.102123357	0.905965622	-3.44E-15	0	-1.72E-15	Cardiomyocytes I	Endothelial cells	JAM2	JAM2	ITGA3_ITGB1	ITGA3	0.102123357	0.905965622	0.552792635	0.328353888	0.174880682	0.70897963	Cardiomyocytes I
702	Cardiomyocytes I	Endothelial cells	B2M	B2M	TFRC	TFRC	0.567745197	0.997472194	1.179582701	0.219780649	12.97540971	2.417587138	0.259249451	0.008264463	Cardiomyocytes I	Endothelial cells	B2M	B2M	TFRC	TFRC	0.567745197	0.997472194	-2.05E-14	-5.87E-15	-1.32E-14	Cardiomyocytes I	Endothelial cells	B2M	B2M	TFRC	TFRC	0.567745197	0.997472194	-1.78E-15	-8.05E-16	-1.29E-15	Cardiomyocytes I	Endothelial cells	B2M	B2M	TFRC	TFRC	0.567745197	0.997472194	1.179582701	0.219780649	0.174880682	0.74434373	Cardiomyocytes I
703	Cardiomyocytes I	Endothelial cells	SIRPA	SIRPA	CD47	CD47	0.776541962	0.402426694	0.152348912	0.366803459	1.675838034	4.034838045	0.055882108	0.008264463	Cardiomyocytes I	Endothelial cells	SIRPA	SIRPA	CD47	CD47	0.776541962	0.402426694	-5.16E-17	-1.96E-15	-1.00E-15	Cardiomyocytes I	Endothelial cells	SIRPA	SIRPA	CD47	CD47	0.776541962	0.402426694	-5.83E-16	-2.44E-15	-1.51E-15	Cardiomyocytes I	Endothelial cells	SIRPA	SIRPA	CD47	CD47	0.776541962	0.402426694	0.152348912	0.366803459	0.174880682	0.574783707	Cardiomyocytes I
704	Cardiomyocytes I	Endothelial cells	JAG1	JAG1	NOTCH1	NOTCH1	0.273003033	0.114256825	0.034670249	0.090039004	0.381372738	0.990429048	0.003121675	0.008264463	Cardiomyocytes I	Endothelial cells	JAG1	JAG1	NOTCH1	NOTCH1	0.273003033	0.114256825	2.61E-15	3.16E-15	2.89E-15	Cardiomyocytes I	Endothelial cells	JAG1	JAG1	NOTCH1	NOTCH1	0.273003033	0.114256825	0	0	0	Cardiomyocytes I	Endothelial cells	JAG1	JAG1	NOTCH1	NOTCH1	0.273003033	0.114256825	0.034670249	0.090039004	0.174880682	0.242129197	Cardiomyocytes I
705	Cardiomyocytes I	Endothelial cells	JAG1	JAG1	NOTCH2	NOTCH2	0.13346815	0.114256825	0.034670249	0.041719793	0.381372738	0.45891772	0.001446436	0.008264463	Cardiomyocytes I	Endothelial cells	JAG1	JAG1	NOTCH2	NOTCH2	0.13346815	0.114256825	2.61E-15	-3.16E-16	1.15E-15	Cardiomyocytes I	Endothelial cells	JAG1	JAG1	NOTCH2	NOTCH2	0.13346815	0.114256825	0	-3.12E-16	-1.56E-16	Cardiomyocytes I	Endothelial cells	JAG1	JAG1	NOTCH2	NOTCH2	0.13346815	0.114256825	0.034670249	0.041719793	0.174880682	0.178627349	Cardiomyocytes I
706	Cardiomyocytes I	Endothelial cells	JAG1	JAG1	NOTCH4	NOTCH4	0.31445905	0.114256825	0.034670249	0.103975904	0.381372738	1.143734949	0.00360487	0.008264463	Cardiomyocytes I	Endothelial cells	JAG1	JAG1	NOTCH4	NOTCH4	0.31445905	0.114256825	2.61E-15	-2.09E-16	1.20E-15	Cardiomyocytes I	Endothelial cells	JAG1	JAG1	NOTCH4	NOTCH4	0.31445905	0.114256825	0	3.05E-16	1.53E-16	Cardiomyocytes I	Endothelial cells	JAG1	JAG1	NOTCH4	NOTCH4	0.31445905	0.114256825	0.034670249	0.103975904	0.174880682	0.255577443	Cardiomyocytes I
707	Cardiomyocytes I	Endothelial cells	JAG1	JAG1	NOTCH3	NOTCH3	0.464105157	0.114256825	0.034670249	0.17142694	0.381372738	1.885696339	0.005943415	0.008264463	Cardiomyocytes I	Endothelial cells	JAG1	JAG1	NOTCH3	NOTCH3	0.464105157	0.114256825	2.61E-15	1.22E-14	7.39E-15	Cardiomyocytes I	Endothelial cells	JAG1	JAG1	NOTCH3	NOTCH3	0.464105157	0.114256825	0	-1.69E-15	-8.47E-16	Cardiomyocytes I	Endothelial cells	JAG1	JAG1	NOTCH3	NOTCH3	0.464105157	0.114256825	0.034670249	0.17142694	0.174880682	0.305958058	Cardiomyocytes I
708	Cardiomyocytes I	Endothelial cells	ADAM17	ADAM17	ITGB1	ITGB1	0.931749242	0.309908999	0.100867044	0.626338512	1.10953748	6.889723637	0.063176914	0.008264463	Cardiomyocytes I	Endothelial cells	ADAM17	ADAM17	ITGB1	ITGB1	0.931749242	0.309908999	3.38E-15	2.26E-14	1.30E-14	Cardiomyocytes I	Endothelial cells	ADAM17	ADAM17	ITGB1	ITGB1	0.931749242	0.309908999	3.05E-16	-8.88E-16	-2.91E-16	Cardiomyocytes I	Endothelial cells	ADAM17	ADAM17	ITGB1	ITGB1	0.931749242	0.309908999	0.100867044	0.626338512	0.174880682	0.589704321	Cardiomyocytes I
709	Cardiomyocytes I	Endothelial cells	ADAM17	ADAM17	ITGA5	ITGA5	0.389787664	0.309908999	0.100867044	0.146012018	1.10953748	1.606132199	0.014727801	0.008264463	Cardiomyocytes I	Endothelial cells	ADAM17	ADAM17	ITGA5	ITGA5	0.389787664	0.309908999	3.38E-15	-2.19E-15	5.97E-16	Cardiomyocytes I	Endothelial cells	ADAM17	ADAM17	ITGA5	ITGA5	0.389787664	0.309908999	3.05E-16	-8.60E-16	-2.78E-16	Cardiomyocytes I	Endothelial cells	ADAM17	ADAM17	ITGA5	ITGA5	0.389787664	0.309908999	0.100867044	0.146012018	0.174880682	0.409663208	Cardiomyocytes I
710	Cardiomyocytes I	Endothelial cells	ADAM17	ADAM17	NOTCH1	NOTCH1	0.273003033	0.309908999	0.100867044	0.090039004	1.10953748	0.990429048	0.009081968	0.008264463	Cardiomyocytes I	Endothelial cells	ADAM17	ADAM17	NOTCH1	NOTCH1	0.273003033	0.309908999	3.38E-15	3.16E-15	3.27E-15	Cardiomyocytes I	Endothelial cells	ADAM17	ADAM17	NOTCH1	NOTCH1	0.273003033	0.309908999	3.05E-16	0	1.53E-16	Cardiomyocytes I	Endothelial cells	ADAM17	ADAM17	NOTCH1	NOTCH1	0.273003033	0.309908999	0.100867044	0.090039004	0.174880682	0.35272539	Cardiomyocytes I
711	Cardiomyocytes I	Endothelial cells	ADAM17	ADAM17	RHBDF2	RHBDF2	0.162790698	0.309908999	0.100867044	0.050821368	1.10953748	0.559035045	0.005126201	0.008264463	Cardiomyocytes I	Endothelial cells	ADAM17	ADAM17	RHBDF2	RHBDF2	0.162790698	0.309908999	3.38E-15	-1.01E-15	1.19E-15	Cardiomyocytes I	Endothelial cells	ADAM17	ADAM17	RHBDF2	RHBDF2	0.162790698	0.309908999	3.05E-16	0	1.53E-16	Cardiomyocytes I	Endothelial cells	ADAM17	ADAM17	RHBDF2	RHBDF2	0.162790698	0.309908999	0.100867044	0.050821368	0.174880682	0.290482083	Cardiomyocytes I
712	Cardiomyocytes I	Endothelial cells	EFNB1	EFNB1	ERBB2	ERBB2	0.105156724	0.231547017	0.073586829	0.031445909	0.809455116	0.345905001	0.002314005	0.008264463	Cardiomyocytes I	Endothelial cells	EFNB1	EFNB1	ERBB2	ERBB2	0.105156724	0.231547017	3.84E-16	-8.75E-16	-2.46E-16	Cardiomyocytes I	Endothelial cells	EFNB1	EFNB1	ERBB2	ERBB2	0.105156724	0.231547017	-2.91E-16	0	-1.46E-16	Cardiomyocytes I	Endothelial cells	EFNB1	EFNB1	ERBB2	ERBB2	0.105156724	0.231547017	0.073586829	0.031445909	0.174880682	0.215728186	Cardiomyocytes I
713	Cardiomyocytes I	Endothelial cells	EFNB1	EFNB1	EPHB3	EPHB3	0.139534884	0.231547017	0.073586829	0.042208251	0.809455116	0.46429076	0.003105971	0.008264463	Cardiomyocytes I	Endothelial cells	EFNB1	EFNB1	EPHB3	EPHB3	0.139534884	0.231547017	3.84E-16	-9.50E-16	-2.83E-16	Cardiomyocytes I	Endothelial cells	EFNB1	EFNB1	EPHB3	EPHB3	0.139534884	0.231547017	-2.91E-16	0	-1.46E-16	Cardiomyocytes I	Endothelial cells	EFNB1	EFNB1	EPHB3	EPHB3	0.139534884	0.231547017	0.073586829	0.042208251	0.174880682	0.241666784	Cardiomyocytes I
714	Cardiomyocytes I	Endothelial cells	EFNB1	EFNB1	EPHB4	EPHB4	0.452982811	0.231547017	0.073586829	0.160032971	0.809455116	1.760362683	0.011776319	0.008264463	Cardiomyocytes I	Endothelial cells	EFNB1	EFNB1	EPHB4	EPHB4	0.452982811	0.231547017	3.84E-16	-2.43E-15	-1.02E-15	Cardiomyocytes I	Endothelial cells	EFNB1	EFNB1	EPHB4	EPHB4	0.452982811	0.231547017	-2.91E-16	2.78E-16	-6.94E-18	Cardiomyocytes I	Endothelial cells	EFNB1	EFNB1	EPHB4	EPHB4	0.452982811	0.231547017	0.073586829	0.160032971	0.174880682	0.38291802	Cardiomyocytes I
715	Cardiomyocytes I	Endothelial cells	EFNB1	EFNB1	EPHB1	EPHB1	0.120323559	0.231547017	0.073586829	0.035473883	0.809455116	0.390212711	0.002610411	0.008264463	Cardiomyocytes I	Endothelial cells	EFNB1	EFNB1	EPHB1	EPHB1	0.120323559	0.231547017	3.84E-16	3.97E-16	3.90E-16	Cardiomyocytes I	Endothelial cells	EFNB1	EFNB1	EPHB1	EPHB1	0.120323559	0.231547017	-2.91E-16	-3.12E-16	-3.02E-16	Cardiomyocytes I	Endothelial cells	EFNB1	EFNB1	EPHB1	EPHB1	0.120323559	0.231547017	0.073586829	0.035473883	0.174880682	0.226098732	Cardiomyocytes I
716	Cardiomyocytes I	Endothelial cells	EFNB1	EFNB1	EPHA4	EPHA4	0.246713852	0.231547017	0.073586829	0.078436905	0.809455116	0.862805959	0.005771923	0.008264463	Cardiomyocytes I	Endothelial cells	EFNB1	EFNB1	EPHA4	EPHA4	0.246713852	0.231547017	3.84E-16	-3.15E-16	3.45E-17	Cardiomyocytes I	Endothelial cells	EFNB1	EFNB1	EPHA4	EPHA4	0.246713852	0.231547017	-2.91E-16	0	-1.46E-16	Cardiomyocytes I	Endothelial cells	EFNB1	EFNB1	EPHA4	EPHA4	0.246713852	0.231547017	0.073586829	0.078436905	0.174880682	0.302858306	Cardiomyocytes I
717	Cardiomyocytes I	Endothelial cells	CD47	CD47	SIRPA	SIRPA	0.402426694	0.776541962	0.366803459	0.152348912	4.034838045	1.675838034	0.055882108	0.008264463	Cardiomyocytes I	Endothelial cells	CD47	CD47	SIRPA	SIRPA	0.402426694	0.776541962	-1.38E-15	-7.52E-16	-1.07E-15	Cardiomyocytes I	Endothelial cells	CD47	CD47	SIRPA	SIRPA	0.402426694	0.776541962	-1.94E-15	-8.60E-16	-1.40E-15	Cardiomyocytes I	Endothelial cells	CD47	CD47	SIRPA	SIRPA	0.402426694	0.776541962	0.366803459	0.152348912	0.174880682	0.574783707	Cardiomyocytes I
718	Cardiomyocytes I	Endothelial cells	ADAM9	ADAM9	ITGB1	ITGB1	0.931749242	0.314964611	0.107906607	0.626338512	1.186972682	6.889723637	0.067586064	0.008264463	Cardiomyocytes I	Endothelial cells	ADAM9	ADAM9	ITGB1	ITGB1	0.931749242	0.314964611	2.32E-15	2.26E-14	1.25E-14	Cardiomyocytes I	Endothelial cells	ADAM9	ADAM9	ITGB1	ITGB1	0.931749242	0.314964611	0	-8.88E-16	-4.44E-16	Cardiomyocytes I	Endothelial cells	ADAM9	ADAM9	ITGB1	ITGB1	0.931749242	0.314964611	0.107906607	0.626338512	0.174880682	0.597840356	Cardiomyocytes I
719	Cardiomyocytes I	Endothelial cells	ADAM9	ADAM9	ITGAV	ITGAV	0.263902932	0.314964611	0.107906607	0.089857171	1.186972682	0.988428878	0.009696182	0.008264463	Cardiomyocytes I	Endothelial cells	ADAM9	ADAM9	ITGAV	ITGAV	0.263902932	0.314964611	2.32E-15	2.33E-15	2.33E-15	Cardiomyocytes I	Endothelial cells	ADAM9	ADAM9	ITGAV	ITGAV	0.263902932	0.314964611	0	0	0	Cardiomyocytes I	Endothelial cells	ADAM9	ADAM9	ITGAV	ITGAV	0.263902932	0.314964611	0.107906607	0.089857171	0.174880682	0.360231351	Cardiomyocytes I
720	Cardiomyocytes I	Endothelial cells	ADAM9	ADAM9	ITGB5	ITGB5	0.761880688	0.314964611	0.107906607	0.368612556	1.186972682	4.054738117	0.03977573	0.008264463	Cardiomyocytes I	Endothelial cells	ADAM9	ADAM9	ITGB5	ITGB5	0.761880688	0.314964611	2.32E-15	-4.34E-15	-1.01E-15	Cardiomyocytes I	Endothelial cells	ADAM9	ADAM9	ITGB5	ITGB5	0.761880688	0.314964611	0	0	0	Cardiomyocytes I	Endothelial cells	ADAM9	ADAM9	ITGB5	ITGB5	0.761880688	0.314964611	0.107906607	0.368612556	0.174880682	0.53280336	Cardiomyocytes I
721	Cardiomyocytes I	Endothelial cells	ADAM9	ADAM9	ITGA6	ITGA6	0.447421638	0.314964611	0.107906607	0.156584556	1.186972682	1.722430119	0.016896508	0.008264463	Cardiomyocytes I	Endothelial cells	ADAM9	ADAM9	ITGA6	ITGA6	0.447421638	0.314964611	2.32E-15	-3.02E-15	-3.49E-16	Cardiomyocytes I	Endothelial cells	ADAM9	ADAM9	ITGA6	ITGA6	0.447421638	0.314964611	0	-2.78E-16	-1.39E-16	Cardiomyocytes I	Endothelial cells	ADAM9	ADAM9	ITGA6	ITGA6	0.447421638	0.314964611	0.107906607	0.156584556	0.174880682	0.426371048	Cardiomyocytes I
722	Cardiomyocytes I	Endothelial cells	ADAM9	ADAM9	ITGA3	ITGA3	0.102123357	0.314964611	0.107906607	0.030369263	1.186972682	0.334061888	0.003277044	0.008264463	Cardiomyocytes I	Endothelial cells	ADAM9	ADAM9	ITGA3	ITGA3	0.102123357	0.314964611	2.32E-15	-3.65E-16	9.78E-16	Cardiomyocytes I	Endothelial cells	ADAM9	ADAM9	ITGA3	ITGA3	0.102123357	0.314964611	0	0	0	Cardiomyocytes I	Endothelial cells	ADAM9	ADAM9	ITGA3	ITGA3	0.102123357	0.314964611	0.107906607	0.030369263	0.174880682	0.246613625	Cardiomyocytes I
723	Cardiomyocytes I	Endothelial cells	ADAM15	ADAM15	ITGB1	ITGB1	0.931749242	0.500505561	0.191034979	0.626338512	2.101384772	6.889723637	0.119652565	0.008264463	Cardiomyocytes I	Endothelial cells	ADAM15	ADAM15	ITGB1	ITGB1	0.931749242	0.500505561	4.33E-15	2.26E-14	1.35E-14	Cardiomyocytes I	Endothelial cells	ADAM15	ADAM15	ITGB1	ITGB1	0.931749242	0.500505561	5.55E-16	-8.88E-16	-1.67E-16	Cardiomyocytes I	Endothelial cells	ADAM15	ADAM15	ITGB1	ITGB1	0.931749242	0.500505561	0.191034979	0.626338512	0.174880682	0.664200508	Cardiomyocytes I
724	Cardiomyocytes I	Endothelial cells	ADAM15	ADAM15	ITGAV	ITGAV	0.263902932	0.500505561	0.191034979	0.089857171	2.101384772	0.988428878	0.017165863	0.008264463	Cardiomyocytes I	Endothelial cells	ADAM15	ADAM15	ITGAV	ITGAV	0.263902932	0.500505561	4.33E-15	2.33E-15	3.33E-15	Cardiomyocytes I	Endothelial cells	ADAM15	ADAM15	ITGAV	ITGAV	0.263902932	0.500505561	5.55E-16	0	2.78E-16	Cardiomyocytes I	Endothelial cells	ADAM15	ADAM15	ITGAV	ITGAV	0.263902932	0.500505561	0.191034979	0.089857171	0.174880682	0.428306257	Cardiomyocytes I
725	Cardiomyocytes I	Endothelial cells	ADAM15	ADAM15	ITGA5	ITGA5	0.389787664	0.500505561	0.191034979	0.146012018	2.101384772	1.606132199	0.027893403	0.008264463	Cardiomyocytes I	Endothelial cells	ADAM15	ADAM15	ITGA5	ITGA5	0.389787664	0.500505561	4.33E-15	-2.19E-15	1.07E-15	Cardiomyocytes I	Endothelial cells	ADAM15	ADAM15	ITGA5	ITGA5	0.389787664	0.500505561	5.55E-16	-8.60E-16	-1.53E-16	Cardiomyocytes I	Endothelial cells	ADAM15	ADAM15	ITGA5	ITGA5	0.389787664	0.500505561	0.191034979	0.146012018	0.174880682	0.488494236	Cardiomyocytes I
726	Cardiomyocytes I	Endothelial cells	ADAM15	ADAM15	ITGA9	ITGA9	0.471688574	0.500505561	0.191034979	0.176300217	2.101384772	1.939302383	0.033679508	0.008264463	Cardiomyocytes I	Endothelial cells	ADAM15	ADAM15	ITGA9	ITGA9	0.471688574	0.500505561	4.33E-15	1.45E-15	2.89E-15	Cardiomyocytes I	Endothelial cells	ADAM15	ADAM15	ITGA9	ITGA9	0.471688574	0.500505561	5.55E-16	-2.78E-16	1.39E-16	Cardiomyocytes I	Endothelial cells	ADAM15	ADAM15	ITGA9	ITGA9	0.471688574	0.500505561	0.191034979	0.176300217	0.174880682	0.512052293	Cardiomyocytes I
727	Cardiomyocytes I	Endothelial cells	EFNB3	EFNB3	EPHB3	EPHB3	0.139534884	0.620323559	0.249824517	0.042208251	2.748069687	0.46429076	0.010544656	0.008264463	Cardiomyocytes I	Endothelial cells	EFNB3	EFNB3	EPHB3	EPHB3	0.139534884	0.620323559	-9.83E-15	-9.50E-16	-5.39E-15	Cardiomyocytes I	Endothelial cells	EFNB3	EFNB3	EPHB3	EPHB3	0.139534884	0.620323559	-1.83E-15	0	-9.16E-16	Cardiomyocytes I	Endothelial cells	EFNB3	EFNB3	EPHB3	EPHB3	0.139534884	0.620323559	0.249824517	0.042208251	0.174880682	0.36995341	Cardiomyocytes I
728	Cardiomyocytes I	Endothelial cells	EFNB3	EFNB3	EPHB4	EPHB4	0.452982811	0.620323559	0.249824517	0.160032971	2.748069687	1.760362683	0.03998016	0.008264463	Cardiomyocytes I	Endothelial cells	EFNB3	EFNB3	EPHB4	EPHB4	0.452982811	0.620323559	-9.83E-15	-2.43E-15	-6.13E-15	Cardiomyocytes I	Endothelial cells	EFNB3	EFNB3	EPHB4	EPHB4	0.452982811	0.620323559	-1.83E-15	2.78E-16	-7.77E-16	Cardiomyocytes I	Endothelial cells	EFNB3	EFNB3	EPHB4	EPHB4	0.452982811	0.620323559	0.249824517	0.160032971	0.174880682	0.533441346	Cardiomyocytes I
729	Cardiomyocytes I	Endothelial cells	EFNB3	EFNB3	EPHB1	EPHB1	0.120323559	0.620323559	0.249824517	0.035473883	2.748069687	0.390212711	0.008862246	0.008264463	Cardiomyocytes I	Endothelial cells	EFNB3	EFNB3	EPHB1	EPHB1	0.120323559	0.620323559	-9.83E-15	3.97E-16	-4.72E-15	Cardiomyocytes I	Endothelial cells	EFNB3	EFNB3	EPHB1	EPHB1	0.120323559	0.620323559	-1.83E-15	-3.12E-16	-1.07E-15	Cardiomyocytes I	Endothelial cells	EFNB3	EFNB3	EPHB1	EPHB1	0.120323559	0.620323559	0.249824517	0.035473883	0.174880682	0.349934715	Cardiomyocytes I
730	Cardiomyocytes I	Endothelial cells	EFNB3	EFNB3	EPHA4	EPHA4	0.246713852	0.620323559	0.249824517	0.078436905	2.748069687	0.862805959	0.019595462	0.008264463	Cardiomyocytes I	Endothelial cells	EFNB3	EFNB3	EPHA4	EPHA4	0.246713852	0.620323559	-9.83E-15	-3.15E-16	-5.07E-15	Cardiomyocytes I	Endothelial cells	EFNB3	EFNB3	EPHA4	EPHA4	0.246713852	0.620323559	-1.83E-15	0	-9.16E-16	Cardiomyocytes I	Endothelial cells	EFNB3	EFNB3	EPHA4	EPHA4	0.246713852	0.620323559	0.249824517	0.078436905	0.174880682	0.444584269	Cardiomyocytes I
731	Cardiomyocytes I	Endothelial cells	CSPG4	CSPG4	ITGA3_ITGB1	ITGA3	0.102123357	0.314964611	0.108914032	0.328353888	1.198054356	3.611892763	0.035762346	0.008264463	Cardiomyocytes I	Endothelial cells	CSPG4	CSPG4	ITGA3_ITGB1	ITGA3	0.102123357	0.314964611	-1.36E-16	1.11E-14	5.49E-15	Cardiomyocytes I	Endothelial cells	CSPG4	CSPG4	ITGA3_ITGB1	ITGB1	0.102123357	0.314964611	3.05E-16	0	1.53E-16	Cardiomyocytes I	Endothelial cells	CSPG4	CSPG4	ITGA3_ITGB1	ITGA3	0.102123357	0.314964611	0.108914032	0.328353888	0.174880682	0.519545408	Cardiomyocytes I
732	Cardiomyocytes I	Endothelial cells	SEMA6D	SEMA6D	KDR_PLXNA1	PLXNA1	0.207785642	0.260364004	0.082695887	0.222600323	0.90965476	2.448603553	0.018408131	0.008264463	Cardiomyocytes I	Endothelial cells	SEMA6D	SEMA6D	PLXNA1_TREM2_TYROBP	TYROBP	0.101617796	0.260364004	6.63E-15	-1.02E-15	2.81E-15	Cardiomyocytes I	Endothelial cells	SEMA6D	SEMA6D	PLXNA1_TREM2_TYROBP	TYROBP	0.101617796	0.260364004	-2.91E-16	0	-1.46E-16	Cardiomyocytes I	Endothelial cells	SEMA6D	SEMA6D	KDR_PLXNA1	PLXNA1	0.207785642	0.260364004	0.082695887	0.222600323	0.174880682	0.436881021	Cardiomyocytes I
733	Cardiomyocytes I	Endothelial cells	SEMA6D	SEMA6D	PLXNA1_TREM2_TYROBP	TREM2	0.101617796	0.260364004	0.082695887	0.143769706	0.90965476	1.581466766	0.011889163	0.008264463	Cardiomyocytes I	Endothelial cells	SEMA6D	SEMA6D	KDR_PLXNA1	KDR	0.207785642	0.260364004	6.63E-15	-4.04E-15	1.29E-15	Cardiomyocytes I	Endothelial cells	SEMA6D	SEMA6D	KDR_PLXNA1	KDR	0.207785642	0.260364004	-2.91E-16	0	-1.46E-16	Cardiomyocytes I	Endothelial cells	SEMA6D	SEMA6D	PLXNA1_TREM2_TYROBP	TREM2	0.101617796	0.260364004	0.082695887	0.143769706	0.174880682	0.384045371	Cardiomyocytes I
734	Cardiomyocytes I	Endothelial cells	SEMA4D	SEMA4D	PLXNB2	PLXNB2	0.780586451	0.421132457	0.143093294	0.377592613	1.574026234	4.153518745	0.054030971	0.008264463	Cardiomyocytes I	Endothelial cells	SEMA4D	SEMA4D	PLXNB2	PLXNB2	0.780586451	0.421132457	-3.21E-15	-1.68E-14	-9.98E-15	Cardiomyocytes I	Endothelial cells	SEMA4D	SEMA4D	PLXNB2	PLXNB2	0.780586451	0.421132457	0	-2.16E-15	-1.08E-15	Cardiomyocytes I	Endothelial cells	SEMA4D	SEMA4D	PLXNB2	PLXNB2	0.780586451	0.421132457	0.143093294	0.377592613	0.174880682	0.570661956	Cardiomyocytes I
735	Cardiomyocytes I	Endothelial cells	SEMA4D	SEMA4D	PLXNB1	PLXNB1	0.378665319	0.421132457	0.143093294	0.12589173	1.574026234	1.384809035	0.018014262	0.008264463	Cardiomyocytes I	Endothelial cells	SEMA4D	SEMA4D	PLXNB1	PLXNB1	0.378665319	0.421132457	-3.21E-15	6.33E-15	1.56E-15	Cardiomyocytes I	Endothelial cells	SEMA4D	SEMA4D	PLXNB1	PLXNB1	0.378665319	0.421132457	0	2.78E-16	1.39E-16	Cardiomyocytes I	Endothelial cells	SEMA4D	SEMA4D	PLXNB1	PLXNB1	0.378665319	0.421132457	0.143093294	0.12589173	0.174880682	0.434222361	Cardiomyocytes I
736	Cardiomyocytes I	Endothelial cells	SEMA4D	SEMA4D	ERBB2	ERBB2	0.105156724	0.421132457	0.143093294	0.031445909	1.574026234	0.345905001	0.004499699	0.008264463	Cardiomyocytes I	Endothelial cells	SEMA4D	SEMA4D	ERBB2	ERBB2	0.105156724	0.421132457	-3.21E-15	-8.75E-16	-2.04E-15	Cardiomyocytes I	Endothelial cells	SEMA4D	SEMA4D	ERBB2	ERBB2	0.105156724	0.421132457	0	0	0	Cardiomyocytes I	Endothelial cells	SEMA4D	SEMA4D	ERBB2	ERBB2	0.105156724	0.421132457	0.143093294	0.031445909	0.174880682	0.27723451	Cardiomyocytes I
737	Cardiomyocytes I	Endothelial cells	JAM3	JAM3	ITGB1	ITGB1	0.931749242	0.34934277	0.117927921	0.626338512	1.29720713	6.889723637	0.073862799	0.008264463	Cardiomyocytes I	Endothelial cells	JAM3	JAM3	ITGB1	ITGB1	0.931749242	0.34934277	-7.94E-16	2.26E-14	1.09E-14	Cardiomyocytes I	Endothelial cells	JAM3	JAM3	ITGB1	ITGB1	0.931749242	0.34934277	-5.83E-16	-8.88E-16	-7.36E-16	Cardiomyocytes I	Endothelial cells	JAM3	JAM3	ITGB1	ITGB1	0.931749242	0.34934277	0.117927921	0.626338512	0.174880682	0.608468308	Cardiomyocytes I
738	Cardiomyocytes I	Endothelial cells	SEMA6A	SEMA6A	PLXNA2	PLXNA2	0.218402427	0.201718908	0.062354737	0.066989717	0.685902107	0.736886888	0.004177126	0.008264463	Cardiomyocytes I	Endothelial cells	SEMA6A	SEMA6A	PLXNA2	PLXNA2	0.218402427	0.201718908	1.45E-15	-1.36E-16	6.56E-16	Cardiomyocytes I	Endothelial cells	SEMA6A	SEMA6A	PLXNA2	PLXNA2	0.218402427	0.201718908	0	3.05E-16	1.53E-16	Cardiomyocytes I	Endothelial cells	SEMA6A	SEMA6A	PLXNA2	PLXNA2	0.218402427	0.201718908	0.062354737	0.066989717	0.174880682	0.269843933	Cardiomyocytes I
739	Cardiomyocytes I	Endothelial cells	SEMA6B	SEMA6B	PLXNA2	PLXNA2	0.218402427	0.107178969	0.032275625	0.066989717	0.35503187	0.736886888	0.002162135	0.008264463	Cardiomyocytes I	Endothelial cells	SEMA6B	SEMA6B	PLXNA2	PLXNA2	0.218402427	0.107178969	9.49E-16	-1.36E-16	4.07E-16	Cardiomyocytes I	Endothelial cells	SEMA6B	SEMA6B	PLXNA2	PLXNA2	0.218402427	0.107178969	0	3.05E-16	1.53E-16	Cardiomyocytes I	Endothelial cells	SEMA6B	SEMA6B	PLXNA2	PLXNA2	0.218402427	0.107178969	0.032275625	0.066989717	0.174880682	0.210041014	Cardiomyocytes I
740	Cardiomyocytes I	Endothelial cells	DLL4	DLL4	NOTCH1	NOTCH1	0.273003033	0.31445905	0.105813635	0.090039004	1.163949987	0.990429048	0.009527354	0.008264463	Cardiomyocytes I	Endothelial cells	DLL4	DLL4	NOTCH1	NOTCH1	0.273003033	0.31445905	8.31E-17	3.16E-15	1.62E-15	Cardiomyocytes I	Endothelial cells	DLL4	DLL4	NOTCH1	NOTCH1	0.273003033	0.31445905	0	0	0	Cardiomyocytes I	Endothelial cells	DLL4	DLL4	NOTCH1	NOTCH1	0.273003033	0.31445905	0.105813635	0.090039004	0.174880682	0.358209768	Cardiomyocytes I
741	Cardiomyocytes I	Endothelial cells	DLL4	DLL4	NOTCH2	NOTCH2	0.13346815	0.31445905	0.105813635	0.041719793	1.163949987	0.45891772	0.004414523	0.008264463	Cardiomyocytes I	Endothelial cells	DLL4	DLL4	NOTCH2	NOTCH2	0.13346815	0.31445905	8.31E-17	-3.16E-16	-1.16E-16	Cardiomyocytes I	Endothelial cells	DLL4	DLL4	NOTCH2	NOTCH2	0.13346815	0.31445905	0	-3.12E-16	-1.56E-16	Cardiomyocytes I	Endothelial cells	DLL4	DLL4	NOTCH2	NOTCH2	0.13346815	0.31445905	0.105813635	0.041719793	0.174880682	0.275323935	Cardiomyocytes I
742	Cardiomyocytes I	Endothelial cells	DLL4	DLL4	NOTCH4	NOTCH4	0.31445905	0.31445905	0.105813635	0.103975904	1.163949987	1.143734949	0.011002068	0.008264463	Cardiomyocytes I	Endothelial cells	DLL4	DLL4	NOTCH4	NOTCH4	0.31445905	0.31445905	8.31E-17	-2.09E-16	-6.29E-17	Cardiomyocytes I	Endothelial cells	DLL4	DLL4	NOTCH4	NOTCH4	0.31445905	0.31445905	0	3.05E-16	1.53E-16	Cardiomyocytes I	Endothelial cells	DLL4	DLL4	NOTCH4	NOTCH4	0.31445905	0.31445905	0.105813635	0.103975904	0.174880682	0.37491586	Cardiomyocytes I
743	Cardiomyocytes I	Endothelial cells	DLL4	DLL4	NOTCH3	NOTCH3	0.464105157	0.31445905	0.105813635	0.17142694	1.163949987	1.885696339	0.018139308	0.008264463	Cardiomyocytes I	Endothelial cells	DLL4	DLL4	NOTCH3	NOTCH3	0.464105157	0.31445905	8.31E-17	1.22E-14	6.13E-15	Cardiomyocytes I	Endothelial cells	DLL4	DLL4	NOTCH3	NOTCH3	0.464105157	0.31445905	0	-1.69E-15	-8.47E-16	Cardiomyocytes I	Endothelial cells	DLL4	DLL4	NOTCH3	NOTCH3	0.464105157	0.31445905	0.105813635	0.17142694	0.174880682	0.435072273	Cardiomyocytes I
744	Cardiomyocytes I	Endothelial cells	LRRC4B	LRRC4B	PTPRF	PTPRF	0.143579373	0.200707786	0.061500981	0.043380246	0.67651079	0.477182705	0.002667928	0.008264463	Cardiomyocytes I	Endothelial cells	LRRC4B	LRRC4B	PTPRF	PTPRF	0.143579373	0.200707786	-5.78E-17	-5.68E-16	-3.13E-16	Cardiomyocytes I	Endothelial cells	LRRC4B	LRRC4B	PTPRF	PTPRF	0.143579373	0.200707786	0	-3.12E-16	-1.56E-16	Cardiomyocytes I	Endothelial cells	LRRC4B	LRRC4B	PTPRF	PTPRF	0.143579373	0.200707786	0.061500981	0.043380246	0.174880682	0.228011203	Cardiomyocytes I
745	Cardiomyocytes I	Endothelial cells	LRRC4B	LRRC4B	PTPRS	PTPRS	0.420121335	0.200707786	0.061500981	0.146591576	0.67651079	1.612507336	0.009015526	0.008264463	Cardiomyocytes I	Endothelial cells	LRRC4B	LRRC4B	PTPRS	PTPRS	0.420121335	0.200707786	-5.78E-17	9.17E-16	4.30E-16	Cardiomyocytes I	Endothelial cells	LRRC4B	LRRC4B	PTPRS	PTPRS	0.420121335	0.200707786	0	0	0	Cardiomyocytes I	Endothelial cells	LRRC4B	LRRC4B	PTPRS	PTPRS	0.420121335	0.200707786	0.061500981	0.146591576	0.174880682	0.351887631	Cardiomyocytes I
746	Cardiomyocytes I	Endothelial cells	JAG2	JAG2	NOTCH1	NOTCH1	0.273003033	0.3190091	0.103953861	0.090039004	1.143492468	0.990429048	0.009359902	0.008264463	Cardiomyocytes I	Endothelial cells	JAG2	JAG2	NOTCH1	NOTCH1	0.273003033	0.3190091	3.06E-15	3.16E-15	3.11E-15	Cardiomyocytes I	Endothelial cells	JAG2	JAG2	NOTCH1	NOTCH1	0.273003033	0.3190091	0	0	0	Cardiomyocytes I	Endothelial cells	JAG2	JAG2	NOTCH1	NOTCH1	0.273003033	0.3190091	0.103953861	0.090039004	0.174880682	0.35617406	Cardiomyocytes I
747	Cardiomyocytes I	Endothelial cells	JAG2	JAG2	NOTCH2	NOTCH2	0.13346815	0.3190091	0.103953861	0.041719793	1.143492468	0.45891772	0.004336934	0.008264463	Cardiomyocytes I	Endothelial cells	JAG2	JAG2	NOTCH2	NOTCH2	0.13346815	0.3190091	3.06E-15	-3.16E-16	1.37E-15	Cardiomyocytes I	Endothelial cells	JAG2	JAG2	NOTCH2	NOTCH2	0.13346815	0.3190091	0	-3.12E-16	-1.56E-16	Cardiomyocytes I	Endothelial cells	JAG2	JAG2	NOTCH2	NOTCH2	0.13346815	0.3190091	0.103953861	0.041719793	0.174880682	0.27355849	Cardiomyocytes I
748	Cardiomyocytes I	Endothelial cells	JAG2	JAG2	NOTCH4	NOTCH4	0.31445905	0.3190091	0.103953861	0.103975904	1.143492468	1.143734949	0.010808697	0.008264463	Cardiomyocytes I	Endothelial cells	JAG2	JAG2	NOTCH4	NOTCH4	0.31445905	0.3190091	3.06E-15	-2.09E-16	1.43E-15	Cardiomyocytes I	Endothelial cells	JAG2	JAG2	NOTCH4	NOTCH4	0.31445905	0.3190091	0	3.05E-16	1.53E-16	Cardiomyocytes I	Endothelial cells	JAG2	JAG2	NOTCH4	NOTCH4	0.31445905	0.3190091	0.103953861	0.103975904	0.174880682	0.372840366	Cardiomyocytes I
749	Cardiomyocytes I	Endothelial cells	JAG2	JAG2	NOTCH3	NOTCH3	0.464105157	0.3190091	0.103953861	0.17142694	1.143492468	1.885696339	0.017820492	0.008264463	Cardiomyocytes I	Endothelial cells	JAG2	JAG2	NOTCH3	NOTCH3	0.464105157	0.3190091	3.06E-15	1.22E-14	7.62E-15	Cardiomyocytes I	Endothelial cells	JAG2	JAG2	NOTCH3	NOTCH3	0.464105157	0.3190091	0	-1.69E-15	-8.47E-16	Cardiomyocytes I	Endothelial cells	JAG2	JAG2	NOTCH3	NOTCH3	0.464105157	0.3190091	0.103953861	0.17142694	0.174880682	0.432894388	Cardiomyocytes I
750	Cardiomyocytes I	Endothelial cells	AGRN	AGRN	ITGB1	ITGB1	0.931749242	0.450455005	0.154138922	0.626338512	1.695528145	6.889723637	0.096543143	0.008264463	Cardiomyocytes I	Endothelial cells	AGRN	AGRN	ITGB1	ITGB1	0.931749242	0.450455005	3.92E-15	2.26E-14	1.33E-14	Cardiomyocytes I	Endothelial cells	AGRN	AGRN	ITGB1	ITGB1	0.931749242	0.450455005	-5.83E-16	-8.88E-16	-7.36E-16	Cardiomyocytes I	Endothelial cells	AGRN	AGRN	ITGB1	ITGB1	0.931749242	0.450455005	0.154138922	0.626338512	0.174880682	0.639862801	Cardiomyocytes I
751	Cardiomyocytes I	Endothelial cells	AGRN	AGRN	LRP1	LRP1	0.810920121	0.450455005	0.154138922	0.467038779	1.695528145	5.137426574	0.071988854	0.008264463	Cardiomyocytes I	Endothelial cells	AGRN	AGRN	LRP1	LRP1	0.810920121	0.450455005	3.92E-15	5.28E-15	4.60E-15	Cardiomyocytes I	Endothelial cells	AGRN	AGRN	LRP1	LRP1	0.810920121	0.450455005	-5.83E-16	-1.83E-15	-1.21E-15	Cardiomyocytes I	Endothelial cells	AGRN	AGRN	LRP1	LRP1	0.810920121	0.450455005	0.154138922	0.467038779	0.174880682	0.605403002	Cardiomyocytes I
752	Cardiomyocytes I	Endothelial cells	AGRN	AGRN	DAG1	DAG1	0.967644085	0.450455005	0.154138922	0.730144057	1.695528145	8.031584628	0.112543618	0.008264463	Cardiomyocytes I	Endothelial cells	AGRN	AGRN	DAG1	DAG1	0.967644085	0.450455005	3.92E-15	2.06E-14	1.23E-14	Cardiomyocytes I	Endothelial cells	AGRN	AGRN	DAG1	DAG1	0.967644085	0.450455005	-5.83E-16	-3.00E-15	-1.79E-15	Cardiomyocytes I	Endothelial cells	AGRN	AGRN	DAG1	DAG1	0.967644085	0.450455005	0.154138922	0.730144057	0.174880682	0.657335824	Cardiomyocytes I
753	Cardiomyocytes I	Endothelial cells	LAMA5	LAMA5	ITGA6_ITGB1	ITGA6	0.447421638	0.438321537	0.152292434	0.391461534	1.675216772	4.306076878	0.05961663	0.008264463	Cardiomyocytes I	Endothelial cells	LAMA5	LAMA5	ITGA6_ITGB1	ITGA6	0.447421638	0.438321537	7.48E-15	9.79E-15	8.64E-15	Cardiomyocytes I	Endothelial cells	LAMA5	LAMA5	ITGA6_ITGB1	ITGB1	0.447421638	0.438321537	-3.05E-16	-5.83E-16	-4.44E-16	Cardiomyocytes I	Endothelial cells	LAMA5	LAMA5	ITGA6_ITGB1	ITGA6	0.447421638	0.438321537	0.152292434	0.391461534	0.174880682	0.58266934	Cardiomyocytes I
754	Cardiomyocytes I	Endothelial cells	LAMA5	LAMA5	ITGA3_ITGB1	ITGA3	0.102123357	0.438321537	0.152292434	0.328353888	1.675216772	3.611892763	0.050005813	0.008264463	Cardiomyocytes I	Endothelial cells	LAMA5	LAMA5	ITGA3_ITGB1	ITGA3	0.102123357	0.438321537	7.48E-15	1.11E-14	9.30E-15	Cardiomyocytes I	Endothelial cells	LAMA5	LAMA5	ITGA3_ITGB1	ITGB1	0.102123357	0.438321537	-3.05E-16	0	-1.53E-16	Cardiomyocytes I	Endothelial cells	LAMA5	LAMA5	ITGA3_ITGB1	ITGA3	0.102123357	0.438321537	0.152292434	0.328353888	0.174880682	0.561153143	Cardiomyocytes I
755	Cardiomyocytes I	Endothelial cells	LAMA5	LAMA5	ITGA7_ITGB1	ITGA7	0.840242669	0.438321537	0.152292434	0.548793916	1.675216772	6.036733081	0.083577161	0.008264463	Cardiomyocytes I	Endothelial cells	LAMA5	LAMA5	ITGA7_ITGB1	ITGA7	0.840242669	0.438321537	7.48E-15	1.71E-14	1.23E-14	Cardiomyocytes I	Endothelial cells	LAMA5	LAMA5	ITGA7_ITGB1	ITGB1	0.840242669	0.438321537	-3.05E-16	-6.66E-16	-4.86E-16	Cardiomyocytes I	Endothelial cells	LAMA5	LAMA5	ITGA7_ITGB1	ITGA7	0.840242669	0.438321537	0.152292434	0.548793916	0.174880682	0.62308397	Cardiomyocytes I
756	Cardiomyocytes I	Endothelial cells	LAMA5	LAMA5	ITGA9_ITGB1	ITGA9	0.471688574	0.438321537	0.152292434	0.401319365	1.675216772	4.41451301	0.061117903	0.008264463	Cardiomyocytes I	Endothelial cells	LAMA5	LAMA5	ITGA9_ITGB1	ITGA9	0.471688574	0.438321537	7.48E-15	1.20E-14	9.75E-15	Cardiomyocytes I	Endothelial cells	LAMA5	LAMA5	ITGA9_ITGB1	ITGB1	0.471688574	0.438321537	-3.05E-16	-5.83E-16	-4.44E-16	Cardiomyocytes I	Endothelial cells	LAMA5	LAMA5	ITGA9_ITGB1	ITGA9	0.471688574	0.438321537	0.152292434	0.401319365	0.174880682	0.585689995	Cardiomyocytes I
757	Cardiomyocytes I	Endothelial cells	LAMA5	LAMA5	CD44	CD44	0.117290192	0.438321537	0.152292434	0.04424427	1.675216772	0.486686967	0.006738068	0.008264463	Cardiomyocytes I	Endothelial cells	LAMA5	LAMA5	CD44	CD44	0.117290192	0.438321537	7.48E-15	-2.76E-16	3.60E-15	Cardiomyocytes I	Endothelial cells	LAMA5	LAMA5	CD44	CD44	0.117290192	0.438321537	-3.05E-16	0	-1.53E-16	Cardiomyocytes I	Endothelial cells	LAMA5	LAMA5	CD44	CD44	0.117290192	0.438321537	0.152292434	0.04424427	0.174880682	0.319441484	Cardiomyocytes I
758	Cardiomyocytes I	Endothelial cells	LAMA5	LAMA5	SDC1	SDC1	0.125884732	0.438321537	0.152292434	0.040268148	1.675216772	0.442949624	0.006132534	0.008264463	Cardiomyocytes I	Endothelial cells	LAMA5	LAMA5	SDC1	SDC1	0.125884732	0.438321537	7.48E-15	-5.25E-17	3.71E-15	Cardiomyocytes I	Endothelial cells	LAMA5	LAMA5	SDC1	SDC1	0.125884732	0.438321537	-3.05E-16	0	-1.53E-16	Cardiomyocytes I	Endothelial cells	LAMA5	LAMA5	SDC1	SDC1	0.125884732	0.438321537	0.152292434	0.040268148	0.174880682	0.309293944	Cardiomyocytes I
759	Cardiomyocytes I	Endothelial cells	LAMA5	LAMA5	BCAM	BCAM	0.958543984	0.438321537	0.152292434	0.703126331	1.675216772	7.734389639	0.10708082	0.008264463	Cardiomyocytes I	Endothelial cells	LAMA5	LAMA5	BCAM	BCAM	0.958543984	0.438321537	7.48E-15	3.78E-14	2.26E-14	Cardiomyocytes I	Endothelial cells	LAMA5	LAMA5	BCAM	BCAM	0.958543984	0.438321537	-3.05E-16	-4.11E-15	-2.21E-15	Cardiomyocytes I	Endothelial cells	LAMA5	LAMA5	BCAM	BCAM	0.958543984	0.438321537	0.152292434	0.703126331	0.174880682	0.651710328	Cardiomyocytes I
760	Cardiomyocytes I	Endothelial cells	LAMA5	LAMA5	DAG1	DAG1	0.967644085	0.438321537	0.152292434	0.730144057	1.675216772	8.031584628	0.111195415	0.008264463	Cardiomyocytes I	Endothelial cells	LAMA5	LAMA5	DAG1	DAG1	0.967644085	0.438321537	7.48E-15	2.06E-14	1.41E-14	Cardiomyocytes I	Endothelial cells	LAMA5	LAMA5	DAG1	DAG1	0.967644085	0.438321537	-3.05E-16	-3.00E-15	-1.65E-15	Cardiomyocytes I	Endothelial cells	LAMA5	LAMA5	DAG1	DAG1	0.967644085	0.438321537	0.152292434	0.730144057	0.174880682	0.655977244	Cardiomyocytes I
[truncated: 77,527 more rows]
[truncated: 11 more columns]
