# Supplementary material for: Elucidating cardiac fibroblasts heterogeneity and activation during experimental autoimmune myocarditis using spatial transcriptomics
Source: Biochem Biophys Rep. 2025 Nov 20;44:102344. doi: 10.1016/j.bbrep.2025.102344 (PMC12670445; doi:10.1016/j.bbrep.2025.102344)
Supplement: Multimedia component 8 [file mmc8.csv]

	natmi.source	natmi.target	natmi.ligand.complex	natmi.ligand	natmi.receptor.complex	natmi.receptor	natmi.receptor.prop	natmi.ligand.prop	natmi.ligand.expr	natmi.receptor.expr	natmi.ligand.sum	natmi.receptor.sum	natmi.prod_weight	natmi.edge_specificity	connectome.source	connectome.target	connectome.ligand.complex	connectome.ligand	connectome.receptor.complex	connectome.receptor	connectome.receptor.prop	connectome.ligand.prop	connectome.ligand.scaled	connectome.receptor.scaled	connectome.weight_sc	logfc.source	logfc.target	logfc.ligand.complex	logfc.ligand	logfc.receptor.complex	logfc.receptor	logfc.receptor.prop	logfc.ligand.prop	logfc.ligand.log2FC	logfc.receptor.log2FC	logfc.logfc_comb	sca.source	sca.target	sca.ligand.complex	sca.ligand	sca.receptor.complex	sca.receptor	sca.receptor.prop	sca.ligand.prop	sca.ligand.expr	sca.receptor.expr	sca.global_mean	sca.LRscore	cellphonedb.source
1	Cardiomyocytes I	Cardiomyocytes I	ADAM10	ADAM10	TSPAN15	TSPAN15	0.270568747	0.457205964	0.134904374	0.067593658	1.483948119	0.743530236	0.00911868	0.008264463	Cardiomyocytes I	Cardiomyocytes I	ADAM10	ADAM10	TSPAN15	TSPAN15	0.270568747	0.457205964	3.09E-15	6.33E-16	1.86E-15	Cardiomyocytes I	Cardiomyocytes I	ADAM10	ADAM10	TSPAN15	TSPAN15	0.270568747	0.457205964	3.05E-16	0	1.53E-16	Cardiomyocytes I	Cardiomyocytes I	ADAM10	ADAM10	TSPAN15	TSPAN15	0.270568747	0.457205964	0.134904374	0.067593658	0.190818046	0.333526033	Cardiomyocytes I
2	Cardiomyocytes I	Cardiomyocytes I	ADAM10	ADAM10	TSPAN12	TSPAN12	0.549972391	0.457205964	0.134904374	0.163842096	1.483948119	1.802263056	0.022103015	0.008264463	Cardiomyocytes I	Cardiomyocytes I	ADAM10	ADAM10	TSPAN12	TSPAN12	0.549972391	0.457205964	3.09E-15	-1.10E-15	9.95E-16	Cardiomyocytes I	Cardiomyocytes I	ADAM10	ADAM10	TSPAN12	TSPAN12	0.549972391	0.457205964	3.05E-16	1.14E-15	7.22E-16	Cardiomyocytes I	Cardiomyocytes I	ADAM10	ADAM10	TSPAN12	TSPAN12	0.549972391	0.457205964	0.134904374	0.163842096	0.190818046	0.437925482	Cardiomyocytes I
3	Cardiomyocytes I	Cardiomyocytes I	ADAM10	ADAM10	CD44	CD44	0.167310878	0.457205964	0.134904374	0.041036544	1.483948119	0.451401979	0.005536009	0.008264463	Cardiomyocytes I	Cardiomyocytes I	ADAM10	ADAM10	CD44	CD44	0.167310878	0.457205964	3.09E-15	-1.53E-15	7.79E-16	Cardiomyocytes I	Cardiomyocytes I	ADAM10	ADAM10	CD44	CD44	0.167310878	0.457205964	3.05E-16	0	1.53E-16	Cardiomyocytes I	Cardiomyocytes I	ADAM10	ADAM10	CD44	CD44	0.167310878	0.457205964	0.134904374	0.041036544	0.190818046	0.280535734	Cardiomyocytes I
4	Cardiomyocytes I	Cardiomyocytes I	ADAM10	ADAM10	AXL	AXL	0.82661513	0.457205964	0.134904374	0.344375257	1.483948119	3.78812783	0.046457729	0.008264463	Cardiomyocytes I	Cardiomyocytes I	ADAM10	ADAM10	AXL	AXL	0.82661513	0.457205964	3.09E-15	3.91E-15	3.50E-15	Cardiomyocytes I	Cardiomyocytes I	ADAM10	ADAM10	AXL	AXL	0.82661513	0.457205964	3.05E-16	1.28E-15	7.91E-16	Cardiomyocytes I	Cardiomyocytes I	ADAM10	ADAM10	AXL	AXL	0.82661513	0.457205964	0.134904374	0.344375257	0.190818046	0.530419566	Cardiomyocytes I
5	Cardiomyocytes I	Cardiomyocytes I	ADAM10	ADAM10	NOTCH1	NOTCH1	0.454997239	0.457205964	0.134904374	0.130697137	1.483948119	1.437668512	0.017631616	0.008264463	Cardiomyocytes I	Cardiomyocytes I	ADAM10	ADAM10	NOTCH1	NOTCH1	0.454997239	0.457205964	3.09E-15	5.61E-16	1.82E-15	Cardiomyocytes I	Cardiomyocytes I	ADAM10	ADAM10	NOTCH1	NOTCH1	0.454997239	0.457205964	3.05E-16	8.60E-16	5.83E-16	Cardiomyocytes I	Cardiomyocytes I	ADAM10	ADAM10	NOTCH1	NOTCH1	0.454997239	0.457205964	0.134904374	0.130697137	0.190818046	0.410331322	Cardiomyocytes I
6	Cardiomyocytes I	Cardiomyocytes I	ADAM10	ADAM10	NOTCH2	NOTCH2	0.261181668	0.457205964	0.134904374	0.070255513	1.483948119	0.772810644	0.009477776	0.008264463	Cardiomyocytes I	Cardiomyocytes I	ADAM10	ADAM10	NOTCH2	NOTCH2	0.261181668	0.457205964	3.09E-15	9.42E-16	2.01E-15	Cardiomyocytes I	Cardiomyocytes I	ADAM10	ADAM10	NOTCH2	NOTCH2	0.261181668	0.457205964	3.05E-16	-6.11E-16	-1.53E-16	Cardiomyocytes I	Cardiomyocytes I	ADAM10	ADAM10	NOTCH2	NOTCH2	0.261181668	0.457205964	0.134904374	0.070255513	0.190818046	0.337832609	Cardiomyocytes I
7	Cardiomyocytes I	Cardiomyocytes I	ADAM10	ADAM10	TSPAN17	TSPAN17	0.477084484	0.457205964	0.134904374	0.134991724	1.483948119	1.484908968	0.018210974	0.008264463	Cardiomyocytes I	Cardiomyocytes I	ADAM10	ADAM10	TSPAN17	TSPAN17	0.477084484	0.457205964	3.09E-15	3.94E-15	3.51E-15	Cardiomyocytes I	Cardiomyocytes I	ADAM10	ADAM10	TSPAN17	TSPAN17	0.477084484	0.457205964	3.05E-16	5.83E-16	4.44E-16	Cardiomyocytes I	Cardiomyocytes I	ADAM10	ADAM10	TSPAN17	TSPAN17	0.477084484	0.457205964	0.134904374	0.134991724	0.190818046	0.414248282	Cardiomyocytes I
8	Cardiomyocytes I	Cardiomyocytes I	ADAM10	ADAM10	TREM2	TREM2	0.167310878	0.457205964	0.134904374	0.040619182	1.483948119	0.446811006	0.005479705	0.008264463	Cardiomyocytes I	Cardiomyocytes I	ADAM10	ADAM10	TREM2	TREM2	0.167310878	0.457205964	3.09E-15	1.75E-17	1.55E-15	Cardiomyocytes I	Cardiomyocytes I	ADAM10	ADAM10	TREM2	TREM2	0.167310878	0.457205964	3.05E-16	0	1.53E-16	Cardiomyocytes I	Cardiomyocytes I	ADAM10	ADAM10	TREM2	TREM2	0.167310878	0.457205964	0.134904374	0.040619182	0.190818046	0.279505256	Cardiomyocytes I
9	Cardiomyocytes I	Cardiomyocytes I	TNFSF12	TNFSF12	CD163	CD163	0.129762562	0.542241855	0.16120386	0.031719441	1.773242464	0.348913851	0.005113296	0.008264463	Cardiomyocytes I	Cardiomyocytes I	TNFSF12	TNFSF12	CD163	CD163	0.129762562	0.542241855	-2.70E-15	3.73E-16	-1.16E-15	Cardiomyocytes I	Cardiomyocytes I	TNFSF12	TNFSF12	CD163	CD163	0.129762562	0.542241855	0	0	0	Cardiomyocytes I	Cardiomyocytes I	TNFSF12	TNFSF12	CD163	CD163	0.129762562	0.542241855	0.16120386	0.031719441	0.190818046	0.272590176	Cardiomyocytes I
10	Cardiomyocytes I	Cardiomyocytes I	TNFSF12	TNFSF12	TNFRSF12A	TNFRSF12A	0.803975704	0.542241855	0.16120386	0.351840396	1.773242464	3.870244359	0.05671803	0.008264463	Cardiomyocytes I	Cardiomyocytes I	TNFSF12	TNFSF12	TNFRSF12A	TNFRSF12A	0.803975704	0.542241855	-2.70E-15	7.32E-15	2.31E-15	Cardiomyocytes I	Cardiomyocytes I	TNFSF12	TNFSF12	TNFRSF12A	TNFRSF12A	0.803975704	0.542241855	0	1.94E-15	9.71E-16	Cardiomyocytes I	Cardiomyocytes I	TNFSF12	TNFSF12	TNFRSF12A	TNFRSF12A	0.803975704	0.542241855	0.16120386	0.351840396	0.190818046	0.555175234	Cardiomyocytes I
11	Cardiomyocytes I	Cardiomyocytes I	SEMA7A	SEMA7A	ITGA1_ITGB1	ITGA1	0.662617338	0.347874103	0.094632109	0.464532979	1.040953202	5.109862772	0.043959736	0.008264463	Cardiomyocytes I	Cardiomyocytes I	SEMA7A	SEMA7A	ITGA1_ITGB1	ITGA1	0.662617338	0.347874103	4.10E-15	1.12E-14	7.67E-15	Cardiomyocytes I	Cardiomyocytes I	SEMA7A	SEMA7A	ITGA1_ITGB1	ITGB1	0.662617338	0.347874103	-2.91E-16	9.44E-16	3.26E-16	Cardiomyocytes I	Cardiomyocytes I	SEMA7A	SEMA7A	ITGA1_ITGB1	ITGA1	0.662617338	0.347874103	0.094632109	0.464532979	0.190818046	0.523531195	Cardiomyocytes I
12	Cardiomyocytes I	Cardiomyocytes I	TNFSF13	TNFSF13	TNFRSF1A	TNFRSF1A	0.732192159	0.239646604	0.059878498	0.264569152	0.658663475	2.910260668	0.015842003	0.008264463	Cardiomyocytes I	Cardiomyocytes I	TNFSF13	TNFSF13	TNFRSF1A	TNFRSF1A	0.732192159	0.239646604	-3.39E-16	-4.65E-15	-2.50E-15	Cardiomyocytes I	Cardiomyocytes I	TNFSF13	TNFSF13	TNFRSF1A	TNFRSF1A	0.732192159	0.239646604	-3.05E-16	5.33E-15	2.51E-15	Cardiomyocytes I	Cardiomyocytes I	TNFSF13	TNFSF13	TNFRSF1A	TNFRSF1A	0.732192159	0.239646604	0.059878498	0.264569152	0.190818046	0.397447903	Cardiomyocytes I
13	Cardiomyocytes I	Cardiomyocytes I	TNFSF13	TNFSF13	FAS	FAS	0.249033683	0.239646604	0.059878498	0.062264829	0.658663475	0.684913117	0.003728324	0.008264463	Cardiomyocytes I	Cardiomyocytes I	TNFSF13	TNFSF13	FAS	FAS	0.249033683	0.239646604	-3.39E-16	-1.77E-15	-1.06E-15	Cardiomyocytes I	Cardiomyocytes I	TNFSF13	TNFSF13	FAS	FAS	0.249033683	0.239646604	-3.05E-16	3.05E-16	0	Cardiomyocytes I	Cardiomyocytes I	TNFSF13	TNFSF13	FAS	FAS	0.249033683	0.239646604	0.059878498	0.062264829	0.190818046	0.242418925	Cardiomyocytes I
14	Cardiomyocytes I	Cardiomyocytes I	TNFSF13	TNFSF13	SDC2	SDC2	0.728879072	0.239646604	0.059878498	0.260847159	0.658663475	2.869318752	0.015619136	0.008264463	Cardiomyocytes I	Cardiomyocytes I	TNFSF13	TNFSF13	SDC2	SDC2	0.728879072	0.239646604	-3.39E-16	3.48E-15	1.57E-15	Cardiomyocytes I	Cardiomyocytes I	TNFSF13	TNFSF13	SDC2	SDC2	0.728879072	0.239646604	-3.05E-16	2.39E-15	1.04E-15	Cardiomyocytes I	Cardiomyocytes I	TNFSF13	TNFSF13	SDC2	SDC2	0.728879072	0.239646604	0.059878498	0.260847159	0.190818046	0.395752641	Cardiomyocytes I
15	Cardiomyocytes I	Cardiomyocytes I	ANXA1	ANXA1	EGFR	EGFR	0.145223633	0.649364992	0.219566325	0.033588432	2.41522958	0.369472752	0.007374889	0.008264463	Cardiomyocytes I	Cardiomyocytes I	ANXA1	ANXA1	EGFR	EGFR	0.145223633	0.649364992	-3.17E-15	1.40E-15	-8.87E-16	Cardiomyocytes I	Cardiomyocytes I	ANXA1	ANXA1	EGFR	EGFR	0.145223633	0.649364992	8.33E-16	0	4.16E-16	Cardiomyocytes I	Cardiomyocytes I	ANXA1	ANXA1	EGFR	EGFR	0.145223633	0.649364992	0.219566325	0.033588432	0.190818046	0.310367387	Cardiomyocytes I
16	Cardiomyocytes I	Cardiomyocytes I	HLA-A	HLA-A	ERBB2	ERBB2	0.181115406	0.999447819	1.116141747	0.043154793	12.27755921	0.474702718	0.048166866	0.008264463	Cardiomyocytes I	Cardiomyocytes I	HLA-A	HLA-A	ERBB2	ERBB2	0.181115406	0.999447819	9.63E-15	3.58E-16	4.99E-15	Cardiomyocytes I	Cardiomyocytes I	HLA-A	HLA-A	ERBB2	ERBB2	0.181115406	0.999447819	4.00E-15	-3.12E-16	1.84E-15	Cardiomyocytes I	Cardiomyocytes I	HLA-A	HLA-A	ERBB2	ERBB2	0.181115406	0.999447819	1.116141747	0.043154793	0.190818046	0.534916321	Cardiomyocytes I
17	Cardiomyocytes I	Cardiomyocytes I	HLA-A	HLA-A	APLP2	APLP2	0.997791276	0.999447819	1.116141747	0.920650608	12.27755921	10.12715668	1.027576577	0.008264463	Cardiomyocytes I	Cardiomyocytes I	HLA-A	HLA-A	APLP2	APLP2	0.997791276	0.999447819	9.63E-15	5.72E-15	7.68E-15	Cardiomyocytes I	Cardiomyocytes I	HLA-A	HLA-A	APLP2	APLP2	0.997791276	0.999447819	4.00E-15	6.88E-15	5.44E-15	Cardiomyocytes I	Cardiomyocytes I	HLA-A	HLA-A	APLP2	APLP2	0.997791276	0.999447819	1.116141747	0.920650608	0.190818046	0.841580693	Cardiomyocytes I
18	Cardiomyocytes I	Cardiomyocytes I	APP	APP	TNFRSF21	TNFRSF21	0.23743788	0.94036444	0.512559205	0.057203895	5.638151252	0.62924285	0.029320383	0.008264463	Cardiomyocytes I	Cardiomyocytes I	APP	APP	TNFRSF21	TNFRSF21	0.23743788	0.94036444	-1.15E-14	6.90E-16	-5.39E-15	Cardiomyocytes I	Cardiomyocytes I	APP	APP	TNFRSF21	TNFRSF21	0.23743788	0.94036444	2.22E-15	0	1.11E-15	Cardiomyocytes I	Cardiomyocytes I	APP	APP	TNFRSF21	TNFRSF21	0.23743788	0.94036444	0.512559205	0.057203895	0.190818046	0.472951128	Cardiomyocytes I
19	Cardiomyocytes I	Cardiomyocytes I	APP	APP	LRP6	LRP6	0.447266703	0.94036444	0.512559205	0.124589902	5.638151252	1.370488921	0.063859701	0.008264463	Cardiomyocytes I	Cardiomyocytes I	APP	APP	LRP6	LRP6	0.447266703	0.94036444	-1.15E-14	-3.37E-16	-5.91E-15	Cardiomyocytes I	Cardiomyocytes I	APP	APP	LRP6	LRP6	0.447266703	0.94036444	2.22E-15	0	1.11E-15	Cardiomyocytes I	Cardiomyocytes I	APP	APP	LRP6	LRP6	0.447266703	0.94036444	0.512559205	0.124589902	0.190818046	0.569767239	Cardiomyocytes I
20	Cardiomyocytes I	Cardiomyocytes I	APP	APP	TSPAN15	TSPAN15	0.270568747	0.94036444	0.512559205	0.067593658	5.638151252	0.743530236	0.034645751	0.008264463	Cardiomyocytes I	Cardiomyocytes I	APP	APP	TSPAN15	TSPAN15	0.270568747	0.94036444	-1.15E-14	6.33E-16	-5.42E-15	Cardiomyocytes I	Cardiomyocytes I	APP	APP	TSPAN15	TSPAN15	0.270568747	0.94036444	2.22E-15	0	1.11E-15	Cardiomyocytes I	Cardiomyocytes I	APP	APP	TSPAN15	TSPAN15	0.270568747	0.94036444	0.512559205	0.067593658	0.190818046	0.493786535	Cardiomyocytes I
21	Cardiomyocytes I	Cardiomyocytes I	APP	APP	TSPAN12	TSPAN12	0.549972391	0.94036444	0.512559205	0.163842096	5.638151252	1.802263056	0.083978774	0.008264463	Cardiomyocytes I	Cardiomyocytes I	APP	APP	TSPAN12	TSPAN12	0.549972391	0.94036444	-1.15E-14	-1.10E-15	-6.29E-15	Cardiomyocytes I	Cardiomyocytes I	APP	APP	TSPAN12	TSPAN12	0.549972391	0.94036444	2.22E-15	1.14E-15	1.68E-15	Cardiomyocytes I	Cardiomyocytes I	APP	APP	TSPAN12	TSPAN12	0.549972391	0.94036444	0.512559205	0.163842096	0.190818046	0.602966109	Cardiomyocytes I
22	Cardiomyocytes I	Cardiomyocytes I	APP	APP	CD74	CD74	0.978464936	0.94036444	0.512559205	0.996735257	5.638151252	10.96408782	0.510885831	0.008264463	Cardiomyocytes I	Cardiomyocytes I	APP	APP	CD74	CD74	0.978464936	0.94036444	-1.15E-14	-1.81E-14	-1.48E-14	Cardiomyocytes I	Cardiomyocytes I	APP	APP	CD74	CD74	0.978464936	0.94036444	2.22E-15	5.77E-15	4.00E-15	Cardiomyocytes I	Cardiomyocytes I	APP	APP	CD74	CD74	0.978464936	0.94036444	0.512559205	0.996735257	0.190818046	0.789286566	Cardiomyocytes I
23	Cardiomyocytes I	Cardiomyocytes I	APP	APP	RPSA	RPSA	1	0.94036444	0.512559205	2.144829521	5.638151252	23.59312473	1.099352114	0.008264463	Cardiomyocytes I	Cardiomyocytes I	APP	APP	RPSA	RPSA	1	0.94036444	-1.15E-14	1.02E-14	-6.38E-16	Cardiomyocytes I	Cardiomyocytes I	APP	APP	RPSA	RPSA	1	0.94036444	2.22E-15	1.02E-14	6.22E-15	Cardiomyocytes I	Cardiomyocytes I	APP	APP	RPSA	RPSA	1	0.94036444	0.512559205	2.144829521	0.190818046	0.846029793	Cardiomyocytes I
24	Cardiomyocytes I	Cardiomyocytes I	APP	APP	GPC1	GPC1	0.990612921	0.94036444	0.512559205	0.758766316	5.638151252	8.346429472	0.388912659	0.008264463	Cardiomyocytes I	Cardiomyocytes I	APP	APP	GPC1	GPC1	0.990612921	0.94036444	-1.15E-14	3.36E-15	-4.06E-15	Cardiomyocytes I	Cardiomyocytes I	APP	APP	GPC1	GPC1	0.990612921	0.94036444	2.22E-15	-2.66E-15	-2.22E-16	Cardiomyocytes I	Cardiomyocytes I	APP	APP	GPC1	GPC1	0.990612921	0.94036444	0.512559205	0.758766316	0.190818046	0.76570836	Cardiomyocytes I
25	Cardiomyocytes I	Cardiomyocytes I	APP	APP	VLDLR	VLDLR	0.980673661	0.94036444	0.512559205	0.665281487	5.638151252	7.318096354	0.34099615	0.008264463	Cardiomyocytes I	Cardiomyocytes I	APP	APP	VLDLR	VLDLR	0.980673661	0.94036444	-1.15E-14	3.41E-14	1.13E-14	Cardiomyocytes I	Cardiomyocytes I	APP	APP	VLDLR	VLDLR	0.980673661	0.94036444	2.22E-15	4.66E-15	3.44E-15	Cardiomyocytes I	Cardiomyocytes I	APP	APP	VLDLR	VLDLR	0.980673661	0.94036444	0.512559205	0.665281487	0.190818046	0.753709058	Cardiomyocytes I
26	Cardiomyocytes I	Cardiomyocytes I	APP	APP	NOTCH2	NOTCH2	0.261181668	0.94036444	0.512559205	0.070255513	5.638151252	0.772810644	0.03601011	0.008264463	Cardiomyocytes I	Cardiomyocytes I	APP	APP	NOTCH2	NOTCH2	0.261181668	0.94036444	-1.15E-14	9.42E-16	-5.27E-15	Cardiomyocytes I	Cardiomyocytes I	APP	APP	NOTCH2	NOTCH2	0.261181668	0.94036444	2.22E-15	-6.11E-16	8.05E-16	Cardiomyocytes I	Cardiomyocytes I	APP	APP	NOTCH2	NOTCH2	0.261181668	0.94036444	0.512559205	0.070255513	0.190818046	0.498614296	Cardiomyocytes I
27	Cardiomyocytes I	Cardiomyocytes I	APP	APP	APLP2	APLP2	0.997791276	0.94036444	0.512559205	0.920650608	5.638151252	10.12715668	0.471887943	0.008264463	Cardiomyocytes I	Cardiomyocytes I	APP	APP	APLP2	APLP2	0.997791276	0.94036444	-1.15E-14	5.72E-15	-2.88E-15	Cardiomyocytes I	Cardiomyocytes I	APP	APP	APLP2	APLP2	0.997791276	0.94036444	2.22E-15	6.88E-15	4.55E-15	Cardiomyocytes I	Cardiomyocytes I	APP	APP	APLP2	APLP2	0.997791276	0.94036444	0.512559205	0.920650608	0.190818046	0.782607715	Cardiomyocytes I
28	Cardiomyocytes I	Cardiomyocytes I	APP	APP	LRP1	LRP1	0.953616786	0.94036444	0.512559205	0.640991577	5.638151252	7.050907342	0.328546133	0.008264463	Cardiomyocytes I	Cardiomyocytes I	APP	APP	LRP1	LRP1	0.953616786	0.94036444	-1.15E-14	-8.57E-15	-1.00E-14	Cardiomyocytes I	Cardiomyocytes I	APP	APP	LRP1	LRP1	0.953616786	0.94036444	2.22E-15	6.55E-15	4.39E-15	Cardiomyocytes I	Cardiomyocytes I	APP	APP	LRP1	LRP1	0.953616786	0.94036444	0.512559205	0.640991577	0.190818046	0.750240607	Cardiomyocytes I
29	Cardiomyocytes I	Cardiomyocytes I	APP	APP	LRP10	LRP10	0.858089453	0.94036444	0.512559205	0.352577014	5.638151252	3.87834715	0.180716594	0.008264463	Cardiomyocytes I	Cardiomyocytes I	APP	APP	LRP10	LRP10	0.858089453	0.94036444	-1.15E-14	-9.31E-15	-1.04E-14	Cardiomyocytes I	Cardiomyocytes I	APP	APP	LRP10	LRP10	0.858089453	0.94036444	2.22E-15	5.00E-16	1.36E-15	Cardiomyocytes I	Cardiomyocytes I	APP	APP	LRP10	LRP10	0.858089453	0.94036444	0.512559205	0.352577014	0.190818046	0.690193122	Cardiomyocytes I
30	Cardiomyocytes I	Cardiomyocytes I	APP	APP	NCSTN	NCSTN	0.535063501	0.94036444	0.512559205	0.15670834	5.638151252	1.72379174	0.080322302	0.008264463	Cardiomyocytes I	Cardiomyocytes I	APP	APP	NCSTN	NCSTN	0.535063501	0.94036444	-1.15E-14	5.03E-15	-3.22E-15	Cardiomyocytes I	Cardiomyocytes I	APP	APP	NCSTN	NCSTN	0.535063501	0.94036444	2.22E-15	2.78E-16	1.25E-15	Cardiomyocytes I	Cardiomyocytes I	APP	APP	NCSTN	NCSTN	0.535063501	0.94036444	0.512559205	0.15670834	0.190818046	0.597625478	Cardiomyocytes I
31	Cardiomyocytes I	Cardiomyocytes I	ITGB2	ITGB2	THY1	THY1	0.230811706	0.165102154	0.040257567	0.064556183	0.442833242	0.710118014	0.002598875	0.008264463	Cardiomyocytes I	Cardiomyocytes I	ITGB2	ITGB2	THY1	THY1	0.230811706	0.165102154	-3.82E-16	-6.66E-17	-2.24E-16	Cardiomyocytes I	Cardiomyocytes I	ITGB2	ITGB2	THY1	THY1	0.230811706	0.165102154	0	-3.05E-16	-1.53E-16	Cardiomyocytes I	Cardiomyocytes I	ITGB2	ITGB2	THY1	THY1	0.230811706	0.165102154	0.040257567	0.064556183	0.190818046	0.210834368	Cardiomyocytes I
32	Cardiomyocytes I	Cardiomyocytes I	ICAM1	ICAM1	EGFR	EGFR	0.145223633	0.358917725	0.102667852	0.033588432	1.129346374	0.369472752	0.003448452	0.008264463	Cardiomyocytes I	Cardiomyocytes I	ICAM1	ICAM1	EGFR	EGFR	0.145223633	0.358917725	-1.40E-15	1.40E-15	-3.43E-18	Cardiomyocytes I	Cardiomyocytes I	ICAM1	ICAM1	EGFR	EGFR	0.145223633	0.358917725	2.91E-16	0	1.46E-16	Cardiomyocytes I	Cardiomyocytes I	ICAM1	ICAM1	EGFR	EGFR	0.145223633	0.358917725	0.102667852	0.033588432	0.190818046	0.235325615	Cardiomyocytes I
33	Cardiomyocytes I	Cardiomyocytes I	ICAM1	ICAM1	IL2RG	IL2RG	0.200993926	0.358917725	0.102667852	0.048898431	1.129346374	0.53788274	0.005020297	0.008264463	Cardiomyocytes I	Cardiomyocytes I	ICAM1	ICAM1	IL2RG	IL2RG	0.200993926	0.358917725	-1.40E-15	-4.15E-16	-9.09E-16	Cardiomyocytes I	Cardiomyocytes I	ICAM1	ICAM1	IL2RG	IL2RG	0.200993926	0.358917725	2.91E-16	0	1.46E-16	Cardiomyocytes I	Cardiomyocytes I	ICAM1	ICAM1	IL2RG	IL2RG	0.200993926	0.358917725	0.102667852	0.048898431	0.190818046	0.2707742	Cardiomyocytes I
34	Cardiomyocytes I	Cardiomyocytes I	ITGAV	ITGAV	THY1	THY1	0.230811706	0.411374931	0.117976379	0.064556183	1.29774017	0.710118014	0.007616105	0.008264463	Cardiomyocytes I	Cardiomyocytes I	ITGAV	ITGAV	THY1	THY1	0.230811706	0.411374931	-7.16E-16	-6.66E-17	-3.91E-16	Cardiomyocytes I	Cardiomyocytes I	ITGAV	ITGAV	THY1	THY1	0.230811706	0.411374931	0	-3.05E-16	-1.53E-16	Cardiomyocytes I	Cardiomyocytes I	ITGAV	ITGAV	THY1	THY1	0.230811706	0.411374931	0.117976379	0.064556183	0.190818046	0.313822205	Cardiomyocytes I
35	Cardiomyocytes I	Cardiomyocytes I	ANXA2	ANXA2	TLR2	TLR2	0.137493098	0.88625069	0.436710935	0.030776646	4.80382028	0.338543108	0.013440498	0.008264463	Cardiomyocytes I	Cardiomyocytes I	ANXA2	ANXA2	TLR2	TLR2	0.137493098	0.88625069	5.28E-15	-1.17E-15	2.06E-15	Cardiomyocytes I	Cardiomyocytes I	ANXA2	ANXA2	TLR2	TLR2	0.137493098	0.88625069	0	0	0	Cardiomyocytes I	Cardiomyocytes I	ANXA2	ANXA2	TLR2	TLR2	0.137493098	0.88625069	0.436710935	0.030776646	0.190818046	0.37793873	Cardiomyocytes I
36	Cardiomyocytes I	Cardiomyocytes I	ANXA2	ANXA2	ROBO4	ROBO4	0.477084484	0.88625069	0.436710935	0.133470102	4.80382028	1.468171123	0.058287853	0.008264463	Cardiomyocytes I	Cardiomyocytes I	ANXA2	ANXA2	ROBO4	ROBO4	0.477084484	0.88625069	5.28E-15	3.85E-15	4.56E-15	Cardiomyocytes I	Cardiomyocytes I	ANXA2	ANXA2	ROBO4	ROBO4	0.477084484	0.88625069	0	2.78E-16	1.39E-16	Cardiomyocytes I	Cardiomyocytes I	ANXA2	ANXA2	ROBO4	ROBO4	0.477084484	0.88625069	0.436710935	0.133470102	0.190818046	0.558543784	Cardiomyocytes I
37	Cardiomyocytes I	Cardiomyocytes I	THBS1	THBS1	ITGA3_ITGB1	ITGA3	0.152401988	0.107123136	0.035866646	0.373059893	0.39453311	4.103658818	0.013380407	0.008264463	Cardiomyocytes I	Cardiomyocytes I	THBS1	THBS1	ITGA3_ITGB1	ITGA3	0.152401988	0.107123136	4.84E-17	7.29E-15	3.67E-15	Cardiomyocytes I	Cardiomyocytes I	THBS1	THBS1	ITGA3_ITGB1	ITGB1	0.152401988	0.107123136	0	0	0	Cardiomyocytes I	Cardiomyocytes I	THBS1	THBS1	ITGA3_ITGB1	ITGA3	0.152401988	0.107123136	0.035866646	0.373059893	0.190818046	0.377412143	Cardiomyocytes I
38	Cardiomyocytes I	Cardiomyocytes I	THBS1	THBS1	LRP5	LRP5	0.270016565	0.107123136	0.035866646	0.067728202	0.39453311	0.74501022	0.002429183	0.008264463	Cardiomyocytes I	Cardiomyocytes I	THBS1	THBS1	LRP5	LRP5	0.270016565	0.107123136	4.84E-17	1.91E-15	9.79E-16	Cardiomyocytes I	Cardiomyocytes I	THBS1	THBS1	LRP5	LRP5	0.270016565	0.107123136	0	-3.05E-16	-1.53E-16	Cardiomyocytes I	Cardiomyocytes I	THBS1	THBS1	LRP5	LRP5	0.270016565	0.107123136	0.035866646	0.067728202	0.190818046	0.205271818	Cardiomyocytes I
39	Cardiomyocytes I	Cardiomyocytes I	THBS1	THBS1	CD36	CD36	1	0.107123136	0.035866646	1.775395257	0.39453311	19.52934782	0.063677474	0.008264463	Cardiomyocytes I	Cardiomyocytes I	THBS1	THBS1	CD36	CD36	1	0.107123136	4.84E-17	-5.98E-15	-2.97E-15	Cardiomyocytes I	Cardiomyocytes I	THBS1	THBS1	CD36	CD36	1	0.107123136	0	-4.22E-15	-2.11E-15	Cardiomyocytes I	Cardiomyocytes I	THBS1	THBS1	CD36	CD36	1	0.107123136	0.035866646	1.775395257	0.190818046	0.569416955	Cardiomyocytes I
40	Cardiomyocytes I	Cardiomyocytes I	THBS1	THBS1	SDC1	SDC1	0.154058531	0.107123136	0.035866646	0.038183858	0.39453311	0.420022439	0.001369527	0.008264463	Cardiomyocytes I	Cardiomyocytes I	THBS1	THBS1	SDC1	SDC1	0.154058531	0.107123136	4.84E-17	-1.13E-16	-3.22E-17	Cardiomyocytes I	Cardiomyocytes I	THBS1	THBS1	SDC1	SDC1	0.154058531	0.107123136	0	0	0	Cardiomyocytes I	Cardiomyocytes I	THBS1	THBS1	SDC1	SDC1	0.154058531	0.107123136	0.035866646	0.038183858	0.190818046	0.162436489	Cardiomyocytes I
41	Cardiomyocytes I	Cardiomyocytes I	THBS1	THBS1	ITGA6	ITGA6	0.684704583	0.107123136	0.035866646	0.221736643	0.39453311	2.439103076	0.00795295	0.008264463	Cardiomyocytes I	Cardiomyocytes I	THBS1	THBS1	ITGA6	ITGA6	0.684704583	0.107123136	4.84E-17	-4.03E-15	-1.99E-15	Cardiomyocytes I	Cardiomyocytes I	THBS1	THBS1	ITGA6	ITGA6	0.684704583	0.107123136	0	1.08E-15	5.41E-16	Cardiomyocytes I	Cardiomyocytes I	THBS1	THBS1	ITGA6	ITGA6	0.684704583	0.107123136	0.035866646	0.221736643	0.190818046	0.31850055	Cardiomyocytes I
42	Cardiomyocytes I	Cardiomyocytes I	THBS1	THBS1	LRP1	LRP1	0.953616786	0.107123136	0.035866646	0.640991577	0.39453311	7.050907342	0.022990218	0.008264463	Cardiomyocytes I	Cardiomyocytes I	THBS1	THBS1	LRP1	LRP1	0.953616786	0.107123136	4.84E-17	-8.57E-15	-4.26E-15	Cardiomyocytes I	Cardiomyocytes I	THBS1	THBS1	LRP1	LRP1	0.953616786	0.107123136	0	6.55E-15	3.28E-15	Cardiomyocytes I	Cardiomyocytes I	THBS1	THBS1	LRP1	LRP1	0.953616786	0.107123136	0.035866646	0.640991577	0.190818046	0.442774775	Cardiomyocytes I
43	Cardiomyocytes I	Cardiomyocytes I	THBS1	THBS1	CD47	CD47	0.914964108	0.107123136	0.035866646	0.452381313	0.39453311	4.976194442	0.016225401	0.008264463	Cardiomyocytes I	Cardiomyocytes I	THBS1	THBS1	CD47	CD47	0.914964108	0.107123136	4.84E-17	3.64E-15	1.84E-15	Cardiomyocytes I	Cardiomyocytes I	THBS1	THBS1	CD47	CD47	0.914964108	0.107123136	0	-3.22E-15	-1.61E-15	Cardiomyocytes I	Cardiomyocytes I	THBS1	THBS1	CD47	CD47	0.914964108	0.107123136	0.035866646	0.452381313	0.190818046	0.400314775	Cardiomyocytes I
44	Cardiomyocytes I	Cardiomyocytes I	THBS1	THBS1	PTPRJ	PTPRJ	0.143014909	0.107123136	0.035866646	0.032622911	0.39453311	0.358852021	0.001170074	0.008264463	Cardiomyocytes I	Cardiomyocytes I	THBS1	THBS1	PTPRJ	PTPRJ	0.143014909	0.107123136	4.84E-17	2.64E-16	1.56E-16	Cardiomyocytes I	Cardiomyocytes I	THBS1	THBS1	PTPRJ	PTPRJ	0.143014909	0.107123136	0	-3.12E-16	-1.56E-16	Cardiomyocytes I	Cardiomyocytes I	THBS1	THBS1	PTPRJ	PTPRJ	0.143014909	0.107123136	0.035866646	0.032622911	0.190818046	0.152011742	Cardiomyocytes I
45	Cardiomyocytes I	Cardiomyocytes I	THBS1	THBS1	SCARB1	SCARB1	0.452236334	0.107123136	0.035866646	0.12640505	0.39453311	1.390455549	0.004533725	0.008264463	Cardiomyocytes I	Cardiomyocytes I	THBS1	THBS1	SCARB1	SCARB1	0.452236334	0.107123136	4.84E-17	-3.50E-16	-1.51E-16	Cardiomyocytes I	Cardiomyocytes I	THBS1	THBS1	SCARB1	SCARB1	0.452236334	0.107123136	0	0	0	Cardiomyocytes I	Cardiomyocytes I	THBS1	THBS1	SCARB1	SCARB1	0.452236334	0.107123136	0.035866646	0.12640505	0.190818046	0.260827756	Cardiomyocytes I
46	Cardiomyocytes I	Cardiomyocytes I	CD14	CD14	TLR4	TLR4	0.165102154	0.309221425	0.085329788	0.037740145	0.938627665	0.415141595	0.003220359	0.008264463	Cardiomyocytes I	Cardiomyocytes I	CD14	CD14	TLR4	TLR4	0.165102154	0.309221425	3.67E-15	1.67E-15	2.67E-15	Cardiomyocytes I	Cardiomyocytes I	CD14	CD14	TLR4	TLR4	0.165102154	0.309221425	-2.91E-16	0	-1.46E-16	Cardiomyocytes I	Cardiomyocytes I	CD14	CD14	TLR4	TLR4	0.165102154	0.309221425	0.085329788	0.037740145	0.190818046	0.229224312	Cardiomyocytes I
47	Cardiomyocytes I	Cardiomyocytes I	CD14	CD14	ITGB2	ITGB2	0.165102154	0.309221425	0.085329788	0.040257567	0.938627665	0.442833242	0.00343517	0.008264463	Cardiomyocytes I	Cardiomyocytes I	CD14	CD14	ITGB2	ITGB2	0.165102154	0.309221425	3.67E-15	-3.82E-16	1.65E-15	Cardiomyocytes I	Cardiomyocytes I	CD14	CD14	ITGB2	ITGB2	0.165102154	0.309221425	-2.91E-16	0	-1.46E-16	Cardiomyocytes I	Cardiomyocytes I	CD14	CD14	ITGB2	ITGB2	0.165102154	0.309221425	0.085329788	0.040257567	0.190818046	0.234978569	Cardiomyocytes I
48	Cardiomyocytes I	Cardiomyocytes I	CD14	CD14	ITGB1	ITGB1	0.984538929	0.309221425	0.085329788	0.710417027	0.938627665	7.814587295	0.060619734	0.008264463	Cardiomyocytes I	Cardiomyocytes I	CD14	CD14	ITGB1	ITGB1	0.984538929	0.309221425	3.67E-15	1.54E-14	9.53E-15	Cardiomyocytes I	Cardiomyocytes I	CD14	CD14	ITGB1	ITGB1	0.984538929	0.309221425	-2.91E-16	-5.55E-16	-4.23E-16	Cardiomyocytes I	Cardiomyocytes I	CD14	CD14	ITGB1	ITGB1	0.984538929	0.309221425	0.085329788	0.710417027	0.190818046	0.563374206	Cardiomyocytes I
49	Cardiomyocytes I	Cardiomyocytes I	CSF1	CSF1	SIRPA	SIRPA	0.54942021	0.626725566	0.20497676	0.16660946	2.254744357	1.832704064	0.034151067	0.008264463	Cardiomyocytes I	Cardiomyocytes I	CSF1	CSF1	SIRPA	SIRPA	0.54942021	0.626725566	-1.38E-15	6.79E-15	2.71E-15	Cardiomyocytes I	Cardiomyocytes I	CSF1	CSF1	SIRPA	SIRPA	0.54942021	0.626725566	5.55E-16	8.33E-16	6.94E-16	Cardiomyocytes I	Cardiomyocytes I	CSF1	CSF1	SIRPA	SIRPA	0.54942021	0.626725566	0.20497676	0.16660946	0.190818046	0.491989242	Cardiomyocytes I
50	Cardiomyocytes I	Cardiomyocytes I	TGFB3	TGFB3	ACVR1B_TGFBR2	ACVR1B	0.196576477	0.260629486	0.074314393	0.132917832	0.817458325	1.462096149	0.009877708	0.008264463	Cardiomyocytes I	Cardiomyocytes I	TGFB3	TGFB3	ACVR1B_TGFBR2	ACVR1B	0.196576477	0.260629486	7.00E-16	3.03E-16	5.01E-16	Cardiomyocytes I	Cardiomyocytes I	TGFB3	TGFB3	ACVR1B_TGFBR2	ACVR1B	0.196576477	0.260629486	0	0	0	Cardiomyocytes I	Cardiomyocytes I	TGFB3	TGFB3	ACVR1B_TGFBR2	ACVR1B	0.196576477	0.260629486	0.074314393	0.132917832	0.190818046	0.342470875	Cardiomyocytes I
51	Cardiomyocytes I	Cardiomyocytes I	TGFB3	TGFB3	TGFBR1_TGFBR2	TGFBR1	0.275538377	0.260629486	0.074314393	0.146248081	0.817458325	1.608728892	0.010868337	0.008264463	Cardiomyocytes I	Cardiomyocytes I	TGFB3	TGFB3	TGFBR1_TGFBR2	TGFBR2	0.275538377	0.260629486	7.00E-16	1.12E-15	9.07E-16	Cardiomyocytes I	Cardiomyocytes I	TGFB3	TGFB3	TGFBR1_TGFBR2	TGFBR1	0.275538377	0.260629486	0	0	0	Cardiomyocytes I	Cardiomyocytes I	TGFB3	TGFB3	TGFBR1_TGFBR2	TGFBR1	0.275538377	0.260629486	0.074314393	0.146248081	0.190818046	0.353311225	Cardiomyocytes I
52	Cardiomyocytes I	Cardiomyocytes I	TGFB3	TGFB3	ACVR1_TGFBR1_TGFBR2	ACVR1	0.234676974	0.260629486	0.074314393	0.117161695	0.817458325	1.288778643	0.0087068	0.008264463	Cardiomyocytes I	Cardiomyocytes I	TGFB3	TGFB3	ACVR1_TGFBR1_TGFBR2	TGFBR2	0.234676974	0.260629486	7.00E-16	1.13E-15	9.14E-16	Cardiomyocytes I	Cardiomyocytes I	TGFB3	TGFB3	ACVR1_TGFBR1_TGFBR2	TGFBR1	0.234676974	0.260629486	0	0	0	Cardiomyocytes I	Cardiomyocytes I	TGFB3	TGFB3	ACVR1_TGFBR1_TGFBR2	ACVR1	0.234676974	0.260629486	0.074314393	0.117161695	0.190818046	0.32840883	Cardiomyocytes I
53	Cardiomyocytes I	Cardiomyocytes I	TGFB3	TGFB3	ACVR1_TGFBR2	ACVR1	0.234676974	0.260629486	0.074314393	0.139241661	0.817458325	1.53165827	0.01034766	0.008264463	Cardiomyocytes I	Cardiomyocytes I	TGFB3	TGFB3	ACVR1_TGFBR2	TGFBR2	0.234676974	0.260629486	7.00E-16	9.76E-16	8.38E-16	Cardiomyocytes I	Cardiomyocytes I	TGFB3	TGFB3	ACVR1_TGFBR2	ACVR1	0.234676974	0.260629486	0	0	0	Cardiomyocytes I	Cardiomyocytes I	TGFB3	TGFB3	ACVR1_TGFBR2	ACVR1	0.234676974	0.260629486	0.074314393	0.139241661	0.190818046	0.347723141	Cardiomyocytes I
54	Cardiomyocytes I	Cardiomyocytes I	TGFB3	TGFB3	ITGB1	ITGB1	0.984538929	0.260629486	0.074314393	0.710417027	0.817458325	7.814587295	0.05279421	0.008264463	Cardiomyocytes I	Cardiomyocytes I	TGFB3	TGFB3	ITGB1	ITGB1	0.984538929	0.260629486	7.00E-16	1.54E-14	8.04E-15	Cardiomyocytes I	Cardiomyocytes I	TGFB3	TGFB3	ITGB1	ITGB1	0.984538929	0.260629486	0	-5.55E-16	-2.78E-16	Cardiomyocytes I	Cardiomyocytes I	TGFB3	TGFB3	ITGB1	ITGB1	0.984538929	0.260629486	0.074314393	0.710417027	0.190818046	0.54630644	Cardiomyocytes I
55	Cardiomyocytes I	Cardiomyocytes I	TGFB3	TGFB3	ITGB5	ITGB5	0.9210381	0.260629486	0.074314393	0.448679022	0.817458325	4.935469247	0.033343309	0.008264463	Cardiomyocytes I	Cardiomyocytes I	TGFB3	TGFB3	ITGB5	ITGB5	0.9210381	0.260629486	7.00E-16	-5.72E-15	-2.51E-15	Cardiomyocytes I	Cardiomyocytes I	TGFB3	TGFB3	ITGB5	ITGB5	0.9210381	0.260629486	0	3.94E-15	1.97E-15	Cardiomyocytes I	Cardiomyocytes I	TGFB3	TGFB3	ITGB5	ITGB5	0.9210381	0.260629486	0.074314393	0.448679022	0.190818046	0.488998244	Cardiomyocytes I
56	Cardiomyocytes I	Cardiomyocytes I	TGFB3	TGFB3	ITGB6	ITGB6	0.323578134	0.260629486	0.074314393	0.087806588	0.817458325	0.965872466	0.006525293	0.008264463	Cardiomyocytes I	Cardiomyocytes I	TGFB3	TGFB3	ITGB6	ITGB6	0.323578134	0.260629486	7.00E-16	3.06E-15	1.88E-15	Cardiomyocytes I	Cardiomyocytes I	TGFB3	TGFB3	ITGB6	ITGB6	0.323578134	0.260629486	0	-2.91E-16	-1.46E-16	Cardiomyocytes I	Cardiomyocytes I	TGFB3	TGFB3	ITGB6	ITGB6	0.323578134	0.260629486	0.074314393	0.087806588	0.190818046	0.297422978	Cardiomyocytes I
57	Cardiomyocytes I	Cardiomyocytes I	TGFB3	TGFB3	ACVRL1	ACVRL1	0.549972391	0.260629486	0.074314393	0.165092796	0.817458325	1.816020751	0.012268771	0.008264463	Cardiomyocytes I	Cardiomyocytes I	TGFB3	TGFB3	ACVRL1	ACVRL1	0.549972391	0.260629486	7.00E-16	-9.73E-16	-1.37E-16	Cardiomyocytes I	Cardiomyocytes I	TGFB3	TGFB3	ACVRL1	ACVRL1	0.549972391	0.260629486	0	0	0	Cardiomyocytes I	Cardiomyocytes I	TGFB3	TGFB3	ACVRL1	ACVRL1	0.549972391	0.260629486	0.074314393	0.165092796	0.190818046	0.367277522	Cardiomyocytes I
58	Cardiomyocytes I	Cardiomyocytes I	TGFB3	TGFB3	TGFBR3	TGFBR3	0.561568194	0.260629486	0.074314393	0.172944877	0.817458325	1.902393642	0.012852294	0.008264463	Cardiomyocytes I	Cardiomyocytes I	TGFB3	TGFB3	TGFBR3	TGFBR3	0.561568194	0.260629486	7.00E-16	-6.87E-16	6.28E-18	Cardiomyocytes I	Cardiomyocytes I	TGFB3	TGFB3	TGFBR3	TGFBR3	0.561568194	0.260629486	0	1.14E-15	5.69E-16	Cardiomyocytes I	Cardiomyocytes I	TGFB3	TGFB3	TGFBR3	TGFBR3	0.561568194	0.260629486	0.074314393	0.172944877	0.190818046	0.372692878	Cardiomyocytes I
59	Cardiomyocytes I	Cardiomyocytes I	NCAM1	NCAM1	FGFR1	FGFR1	0.483158476	0.139701822	0.033952906	0.142667079	0.373481971	1.569337872	0.004843962	0.008264463	Cardiomyocytes I	Cardiomyocytes I	NCAM1	NCAM1	FGFR1	FGFR1	0.483158476	0.139701822	1.03E-15	1.52E-15	1.27E-15	Cardiomyocytes I	Cardiomyocytes I	NCAM1	NCAM1	FGFR1	FGFR1	0.483158476	0.139701822	0	1.44E-15	7.22E-16	Cardiomyocytes I	Cardiomyocytes I	NCAM1	NCAM1	FGFR1	FGFR1	0.483158476	0.139701822	0.033952906	0.142667079	0.190818046	0.267258583	Cardiomyocytes I
60	Cardiomyocytes I	Cardiomyocytes I	NCAM1	NCAM1	GFRA1	GFRA1	0.146327996	0.139701822	0.033952906	0.03354476	0.373481971	0.368992357	0.001138942	0.008264463	Cardiomyocytes I	Cardiomyocytes I	NCAM1	NCAM1	GFRA1	GFRA1	0.146327996	0.139701822	1.03E-15	-1.71E-16	4.27E-16	Cardiomyocytes I	Cardiomyocytes I	NCAM1	NCAM1	GFRA1	GFRA1	0.146327996	0.139701822	0	0	0	Cardiomyocytes I	Cardiomyocytes I	NCAM1	NCAM1	GFRA1	GFRA1	0.146327996	0.139701822	0.033952906	0.03354476	0.190818046	0.150281774	Cardiomyocytes I
61	Cardiomyocytes I	Cardiomyocytes I	ST6GAL1	ST6GAL1	EGFR	EGFR	0.145223633	0.181115406	0.042754647	0.033588432	0.470301119	0.369472752	0.001436062	0.008264463	Cardiomyocytes I	Cardiomyocytes I	ST6GAL1	ST6GAL1	EGFR	EGFR	0.145223633	0.181115406	-2.10E-15	1.40E-15	-3.53E-16	Cardiomyocytes I	Cardiomyocytes I	ST6GAL1	ST6GAL1	EGFR	EGFR	0.145223633	0.181115406	0	0	0	Cardiomyocytes I	Cardiomyocytes I	ST6GAL1	ST6GAL1	EGFR	EGFR	0.145223633	0.181115406	0.042754647	0.033588432	0.190818046	0.165689439	Cardiomyocytes I
62	Cardiomyocytes I	Cardiomyocytes I	VCAM1	VCAM1	ITGA9_ITGB1	ITGA9	0.683600221	0.430149089	0.136220337	0.471953511	1.498423705	5.19148862	0.064289666	0.008264463	Cardiomyocytes I	Cardiomyocytes I	VCAM1	VCAM1	ITGA9_ITGB1	ITGA9	0.683600221	0.430149089	1.02E-15	3.32E-15	2.17E-15	Cardiomyocytes I	Cardiomyocytes I	VCAM1	VCAM1	ITGA9_ITGB1	ITGB1	0.683600221	0.430149089	8.60E-16	2.78E-16	5.69E-16	Cardiomyocytes I	Cardiomyocytes I	VCAM1	VCAM1	ITGA9_ITGB1	ITGA9	0.683600221	0.430149089	0.136220337	0.471953511	0.190818046	0.570589515	Cardiomyocytes I
63	Cardiomyocytes I	Cardiomyocytes I	EFNA1	EFNA1	EPHA2	EPHA2	0.13859746	0.667034787	0.221429379	0.031148343	2.435723164	0.342631775	0.006897158	0.008264463	Cardiomyocytes I	Cardiomyocytes I	EFNA1	EFNA1	EPHA2	EPHA2	0.13859746	0.667034787	6.39E-16	4.43E-16	5.41E-16	Cardiomyocytes I	Cardiomyocytes I	EFNA1	EFNA1	EPHA2	EPHA2	0.13859746	0.667034787	0	0	0	Cardiomyocytes I	Cardiomyocytes I	EFNA1	EFNA1	EPHA2	EPHA2	0.13859746	0.667034787	0.221429379	0.031148343	0.190818046	0.303246021	Cardiomyocytes I
64	Cardiomyocytes I	Cardiomyocytes I	EFNA1	EFNA1	EPHB1	EPHB1	0.154610712	0.667034787	0.221429379	0.035404858	2.435723164	0.389453441	0.007839676	0.008264463	Cardiomyocytes I	Cardiomyocytes I	EFNA1	EFNA1	EPHB1	EPHB1	0.154610712	0.667034787	6.39E-16	-6.74E-16	-1.75E-17	Cardiomyocytes I	Cardiomyocytes I	EFNA1	EFNA1	EPHB1	EPHB1	0.154610712	0.667034787	0	0	0	Cardiomyocytes I	Cardiomyocytes I	EFNA1	EFNA1	EPHB1	EPHB1	0.154610712	0.667034787	0.221429379	0.035404858	0.190818046	0.316945687	Cardiomyocytes I
65	Cardiomyocytes I	Cardiomyocytes I	EFNA1	EFNA1	EPHA4	EPHA4	0.432357813	0.667034787	0.221429379	0.12250944	2.435723164	1.347603845	0.027127189	0.008264463	Cardiomyocytes I	Cardiomyocytes I	EFNA1	EFNA1	EPHA4	EPHA4	0.432357813	0.667034787	6.39E-16	1.59E-15	1.12E-15	Cardiomyocytes I	Cardiomyocytes I	EFNA1	EFNA1	EPHA4	EPHA4	0.432357813	0.667034787	0	8.88E-16	4.44E-16	Cardiomyocytes I	Cardiomyocytes I	EFNA1	EFNA1	EPHA4	EPHA4	0.432357813	0.667034787	0.221429379	0.12250944	0.190818046	0.463272661	Cardiomyocytes I
66	Cardiomyocytes I	Cardiomyocytes I	EFNA1	EFNA1	EPHA7	EPHA7	0.116510215	0.667034787	0.221429379	0.028419804	2.435723164	0.312617849	0.00629298	0.008264463	Cardiomyocytes I	Cardiomyocytes I	EFNA1	EFNA1	EPHA7	EPHA7	0.116510215	0.667034787	6.39E-16	-3.33E-16	1.53E-16	Cardiomyocytes I	Cardiomyocytes I	EFNA1	EFNA1	EPHA7	EPHA7	0.116510215	0.667034787	0	0	0	Cardiomyocytes I	Cardiomyocytes I	EFNA1	EFNA1	EPHA7	EPHA7	0.116510215	0.667034787	0.221429379	0.028419804	0.190818046	0.293649362	Cardiomyocytes I
67	Cardiomyocytes I	Cardiomyocytes I	MRC1	MRC1	PTPRC	PTPRC	0.144671452	0.443401436	0.14114858	0.03404756	1.552634376	0.374523162	0.004805765	0.008264463	Cardiomyocytes I	Cardiomyocytes I	MRC1	MRC1	PTPRC	PTPRC	0.144671452	0.443401436	3.78E-15	-9.33E-16	1.42E-15	Cardiomyocytes I	Cardiomyocytes I	MRC1	MRC1	PTPRC	PTPRC	0.144671452	0.443401436	8.88E-16	0	4.44E-16	Cardiomyocytes I	Cardiomyocytes I	MRC1	MRC1	PTPRC	PTPRC	0.144671452	0.443401436	0.14114858	0.03404756	0.190818046	0.266484119	Cardiomyocytes I
68	Cardiomyocytes I	Cardiomyocytes I	SDC2	SDC2	PTPRJ	PTPRJ	0.143014909	0.728879072	0.260847159	0.032622911	2.869318752	0.358852021	0.008509594	0.008264463	Cardiomyocytes I	Cardiomyocytes I	SDC2	SDC2	PTPRJ	PTPRJ	0.143014909	0.728879072	3.48E-15	2.64E-16	1.87E-15	Cardiomyocytes I	Cardiomyocytes I	SDC2	SDC2	PTPRJ	PTPRJ	0.143014909	0.728879072	2.39E-15	-3.12E-16	1.04E-15	Cardiomyocytes I	Cardiomyocytes I	SDC2	SDC2	PTPRJ	PTPRJ	0.143014909	0.728879072	0.260847159	0.032622911	0.190818046	0.325887321	Cardiomyocytes I
69	Cardiomyocytes I	Cardiomyocytes I	EFNB2	EFNB2	PECAM1	PECAM1	0.890115958	0.241303147	0.061309714	0.409687988	0.674406854	4.506567873	0.025117853	0.008264463	Cardiomyocytes I	Cardiomyocytes I	EFNB2	EFNB2	PECAM1	PECAM1	0.890115958	0.241303147	4.48E-17	-4.17E-15	-2.06E-15	Cardiomyocytes I	Cardiomyocytes I	EFNB2	EFNB2	PECAM1	PECAM1	0.890115958	0.241303147	0	3.33E-15	1.67E-15	Cardiomyocytes I	Cardiomyocytes I	EFNB2	EFNB2	PECAM1	PECAM1	0.890115958	0.241303147	0.061309714	0.409687988	0.190818046	0.45371954	Cardiomyocytes I
70	Cardiomyocytes I	Cardiomyocytes I	EFNB2	EFNB2	EPHB3	EPHB3	0.183876311	0.241303147	0.061309714	0.043553817	0.674406854	0.479091986	0.002670272	0.008264463	Cardiomyocytes I	Cardiomyocytes I	EFNB2	EFNB2	EPHB3	EPHB3	0.183876311	0.241303147	4.48E-17	4.92E-16	2.68E-16	Cardiomyocytes I	Cardiomyocytes I	EFNB2	EFNB2	EPHB3	EPHB3	0.183876311	0.241303147	0	0	0	Cardiomyocytes I	Cardiomyocytes I	EFNB2	EFNB2	EPHB3	EPHB3	0.183876311	0.241303147	0.061309714	0.043553817	0.190818046	0.213097841	Cardiomyocytes I
71	Cardiomyocytes I	Cardiomyocytes I	EFNB2	EFNB2	EPHB4	EPHB4	0.582551077	0.241303147	0.061309714	0.178464765	0.674406854	1.963112416	0.010941624	0.008264463	Cardiomyocytes I	Cardiomyocytes I	EFNB2	EFNB2	EPHB4	EPHB4	0.582551077	0.241303147	4.48E-17	5.52E-15	2.78E-15	Cardiomyocytes I	Cardiomyocytes I	EFNB2	EFNB2	EPHB4	EPHB4	0.582551077	0.241303147	0	1.39E-15	6.94E-16	Cardiomyocytes I	Cardiomyocytes I	EFNB2	EFNB2	EPHB4	EPHB4	0.582551077	0.241303147	0.061309714	0.178464765	0.190818046	0.354079357	Cardiomyocytes I
72	Cardiomyocytes I	Cardiomyocytes I	EFNB2	EFNB2	EPHB1	EPHB1	0.154610712	0.241303147	0.061309714	0.035404858	0.674406854	0.389453441	0.002170662	0.008264463	Cardiomyocytes I	Cardiomyocytes I	EFNB2	EFNB2	EPHB1	EPHB1	0.154610712	0.241303147	4.48E-17	-6.74E-16	-3.15E-16	Cardiomyocytes I	Cardiomyocytes I	EFNB2	EFNB2	EPHB1	EPHB1	0.154610712	0.241303147	0	0	0	Cardiomyocytes I	Cardiomyocytes I	EFNB2	EFNB2	EPHB1	EPHB1	0.154610712	0.241303147	0.061309714	0.035404858	0.190818046	0.196245624	Cardiomyocytes I
73	Cardiomyocytes I	Cardiomyocytes I	EFNB2	EFNB2	EPHA4	EPHA4	0.432357813	0.241303147	0.061309714	0.12250944	0.674406854	1.347603845	0.007511019	0.008264463	Cardiomyocytes I	Cardiomyocytes I	EFNB2	EFNB2	EPHA4	EPHA4	0.432357813	0.241303147	4.48E-17	1.59E-15	8.19E-16	Cardiomyocytes I	Cardiomyocytes I	EFNB2	EFNB2	EPHA4	EPHA4	0.432357813	0.241303147	0	8.88E-16	4.44E-16	Cardiomyocytes I	Cardiomyocytes I	EFNB2	EFNB2	EPHA4	EPHA4	0.432357813	0.241303147	0.061309714	0.12250944	0.190818046	0.312328198	Cardiomyocytes I
74	Cardiomyocytes I	Cardiomyocytes I	JAM2	JAM2	ITGAV_ITGB1	ITGAV	0.411374931	0.975704031	0.632518406	0.414196703	6.957702467	4.556163733	0.261987038	0.008264463	Cardiomyocytes I	Cardiomyocytes I	JAM2	JAM2	ITGAV_ITGB1	ITGAV	0.411374931	0.975704031	-1.14E-14	7.33E-15	-2.03E-15	Cardiomyocytes I	Cardiomyocytes I	JAM2	JAM2	ITGAV_ITGB1	ITGB1	0.411374931	0.975704031	2.00E-15	0	9.99E-16	Cardiomyocytes I	Cardiomyocytes I	JAM2	JAM2	ITGAV_ITGB1	ITGAV	0.411374931	0.975704031	0.632518406	0.414196703	0.190818046	0.728436572	Cardiomyocytes I
75	Cardiomyocytes I	Cardiomyocytes I	JAM2	JAM2	ITGA3_ITGB1	ITGA3	0.152401988	0.975704031	0.632518406	0.373059893	6.957702467	4.103658818	0.235967249	0.008264463	Cardiomyocytes I	Cardiomyocytes I	JAM2	JAM2	ITGA3_ITGB1	ITGA3	0.152401988	0.975704031	-1.14E-14	7.29E-15	-2.06E-15	Cardiomyocytes I	Cardiomyocytes I	JAM2	JAM2	ITGA3_ITGB1	ITGB1	0.152401988	0.975704031	2.00E-15	0	9.99E-16	Cardiomyocytes I	Cardiomyocytes I	JAM2	JAM2	ITGA3_ITGB1	ITGA3	0.152401988	0.975704031	0.632518406	0.373059893	0.190818046	0.71796787	Cardiomyocytes I
76	Cardiomyocytes I	Cardiomyocytes I	NRXN2	NRXN2	NLGN2	NLGN2	0.156267256	0.108227499	0.024722127	0.036441409	0.271943399	0.400855501	0.000900909	0.008264463	Cardiomyocytes I	Cardiomyocytes I	NRXN2	NRXN2	NLGN2	NLGN2	0.156267256	0.108227499	-4.35E-16	4.74E-16	1.93E-17	Cardiomyocytes I	Cardiomyocytes I	NRXN2	NRXN2	NLGN2	NLGN2	0.156267256	0.108227499	3.12E-16	0	1.56E-16	Cardiomyocytes I	Cardiomyocytes I	NRXN2	NRXN2	NLGN2	NLGN2	0.156267256	0.108227499	0.024722127	0.036441409	0.190818046	0.13591774	Cardiomyocytes I
77	Cardiomyocytes I	Cardiomyocytes I	B2M	B2M	TFRC	TFRC	0.760905577	1	1.784632679	0.296604466	19.63095947	3.262649123	0.529330022	0.008264463	Cardiomyocytes I	Cardiomyocytes I	B2M	B2M	TFRC	TFRC	0.760905577	1	-6.59E-14	-2.85E-15	-3.44E-14	Cardiomyocytes I	Cardiomyocytes I	B2M	B2M	TFRC	TFRC	0.760905577	1	6.22E-15	1.05E-15	3.64E-15	Cardiomyocytes I	Cardiomyocytes I	B2M	B2M	TFRC	TFRC	0.760905577	1	1.784632679	0.296604466	0.190818046	0.792220667	Cardiomyocytes I
78	Cardiomyocytes I	Cardiomyocytes I	SIRPA	SIRPA	CD47	CD47	0.914964108	0.54942021	0.16660946	0.452381313	1.832704064	4.976194442	0.075371006	0.008264463	Cardiomyocytes I	Cardiomyocytes I	SIRPA	SIRPA	CD47	CD47	0.914964108	0.54942021	6.79E-15	3.64E-15	5.22E-15	Cardiomyocytes I	Cardiomyocytes I	SIRPA	SIRPA	CD47	CD47	0.914964108	0.54942021	8.33E-16	-3.22E-15	-1.19E-15	Cardiomyocytes I	Cardiomyocytes I	SIRPA	SIRPA	CD47	CD47	0.914964108	0.54942021	0.16660946	0.452381313	0.190818046	0.589952409	Cardiomyocytes I
79	Cardiomyocytes I	Cardiomyocytes I	JAG1	JAG1	NOTCH1	NOTCH1	0.454997239	0.169519602	0.041332111	0.130697137	0.454653218	1.437668512	0.005401989	0.008264463	Cardiomyocytes I	Cardiomyocytes I	JAG1	JAG1	NOTCH1	NOTCH1	0.454997239	0.169519602	-1.64E-15	5.61E-16	-5.42E-16	Cardiomyocytes I	Cardiomyocytes I	JAG1	JAG1	NOTCH1	NOTCH1	0.454997239	0.169519602	-3.12E-16	8.60E-16	2.74E-16	Cardiomyocytes I	Cardiomyocytes I	JAG1	JAG1	NOTCH1	NOTCH1	0.454997239	0.169519602	0.041332111	0.130697137	0.190818046	0.278069232	Cardiomyocytes I
80	Cardiomyocytes I	Cardiomyocytes I	JAG1	JAG1	NOTCH2	NOTCH2	0.261181668	0.169519602	0.041332111	0.070255513	0.454653218	0.772810644	0.002903809	0.008264463	Cardiomyocytes I	Cardiomyocytes I	JAG1	JAG1	NOTCH2	NOTCH2	0.261181668	0.169519602	-1.64E-15	9.42E-16	-3.51E-16	Cardiomyocytes I	Cardiomyocytes I	JAG1	JAG1	NOTCH2	NOTCH2	0.261181668	0.169519602	-3.12E-16	-6.11E-16	-4.61E-16	Cardiomyocytes I	Cardiomyocytes I	JAG1	JAG1	NOTCH2	NOTCH2	0.261181668	0.169519602	0.041332111	0.070255513	0.190818046	0.220212047	Cardiomyocytes I
81	Cardiomyocytes I	Cardiomyocytes I	JAG1	JAG1	NOTCH4	NOTCH4	0.398674765	0.169519602	0.041332111	0.107166541	0.454653218	1.178831953	0.004429419	0.008264463	Cardiomyocytes I	Cardiomyocytes I	JAG1	JAG1	NOTCH4	NOTCH4	0.398674765	0.169519602	-1.64E-15	-6.38E-16	-1.14E-15	Cardiomyocytes I	Cardiomyocytes I	JAG1	JAG1	NOTCH4	NOTCH4	0.398674765	0.169519602	-3.12E-16	5.83E-16	1.35E-16	Cardiomyocytes I	Cardiomyocytes I	JAG1	JAG1	NOTCH4	NOTCH4	0.398674765	0.169519602	0.041332111	0.107166541	0.190818046	0.258590295	Cardiomyocytes I
82	Cardiomyocytes I	Cardiomyocytes I	JAG1	JAG1	NOTCH3	NOTCH3	0.601877416	0.169519602	0.041332111	0.198011208	0.454653218	2.178123288	0.008184221	0.008264463	Cardiomyocytes I	Cardiomyocytes I	JAG1	JAG1	NOTCH3	NOTCH3	0.601877416	0.169519602	-1.64E-15	-1.51E-15	-1.58E-15	Cardiomyocytes I	Cardiomyocytes I	JAG1	JAG1	NOTCH3	NOTCH3	0.601877416	0.169519602	-3.12E-16	0	-1.56E-16	Cardiomyocytes I	Cardiomyocytes I	JAG1	JAG1	NOTCH3	NOTCH3	0.601877416	0.169519602	0.041332111	0.198011208	0.190818046	0.32161961	Cardiomyocytes I
83	Cardiomyocytes I	Cardiomyocytes I	ADAM17	ADAM17	ITGB1	ITGB1	0.984538929	0.432909994	0.118781974	0.710417027	1.306601715	7.814587295	0.084384737	0.008264463	Cardiomyocytes I	Cardiomyocytes I	ADAM17	ADAM17	ITGB1	ITGB1	0.984538929	0.432909994	2.61E-15	1.54E-14	9.00E-15	Cardiomyocytes I	Cardiomyocytes I	ADAM17	ADAM17	ITGB1	ITGB1	0.984538929	0.432909994	2.78E-16	-5.55E-16	-1.39E-16	Cardiomyocytes I	Cardiomyocytes I	ADAM17	ADAM17	ITGB1	ITGB1	0.984538929	0.432909994	0.118781974	0.710417027	0.190818046	0.603543209	Cardiomyocytes I
84	Cardiomyocytes I	Cardiomyocytes I	ADAM17	ADAM17	ITGA5	ITGA5	0.499723909	0.432909994	0.118781974	0.147516628	1.306601715	1.622682913	0.017522316	0.008264463	Cardiomyocytes I	Cardiomyocytes I	ADAM17	ADAM17	ITGA5	ITGA5	0.499723909	0.432909994	2.61E-15	-3.66E-15	-5.24E-16	Cardiomyocytes I	Cardiomyocytes I	ADAM17	ADAM17	ITGA5	ITGA5	0.499723909	0.432909994	2.78E-16	-2.78E-16	0	Cardiomyocytes I	Cardiomyocytes I	ADAM17	ADAM17	ITGA5	ITGA5	0.499723909	0.432909994	0.118781974	0.147516628	0.190818046	0.409579239	Cardiomyocytes I
85	Cardiomyocytes I	Cardiomyocytes I	ADAM17	ADAM17	NOTCH1	NOTCH1	0.454997239	0.432909994	0.118781974	0.130697137	1.306601715	1.437668512	0.015524464	0.008264463	Cardiomyocytes I	Cardiomyocytes I	ADAM17	ADAM17	NOTCH1	NOTCH1	0.454997239	0.432909994	2.61E-15	5.61E-16	1.59E-15	Cardiomyocytes I	Cardiomyocytes I	ADAM17	ADAM17	NOTCH1	NOTCH1	0.454997239	0.432909994	2.78E-16	8.60E-16	5.69E-16	Cardiomyocytes I	Cardiomyocytes I	ADAM17	ADAM17	NOTCH1	NOTCH1	0.454997239	0.432909994	0.118781974	0.130697137	0.190818046	0.395025941	Cardiomyocytes I
86	Cardiomyocytes I	Cardiomyocytes I	ADAM17	ADAM17	ERBB4	ERBB4	0.141358366	0.432909994	0.118781974	0.033010633	1.306601715	0.363116961	0.003921068	0.008264463	Cardiomyocytes I	Cardiomyocytes I	ADAM17	ADAM17	ERBB4	ERBB4	0.141358366	0.432909994	2.61E-15	-4.27E-16	1.09E-15	Cardiomyocytes I	Cardiomyocytes I	ADAM17	ADAM17	ERBB4	ERBB4	0.141358366	0.432909994	2.78E-16	-3.19E-16	-2.08E-17	Cardiomyocytes I	Cardiomyocytes I	ADAM17	ADAM17	ERBB4	ERBB4	0.141358366	0.432909994	0.118781974	0.033010633	0.190818046	0.247077426	Cardiomyocytes I
87	Cardiomyocytes I	Cardiomyocytes I	ADAM17	ADAM17	RHBDF2	RHBDF2	0.224737714	0.432909994	0.118781974	0.055364706	1.306601715	0.609011764	0.006576329	0.008264463	Cardiomyocytes I	Cardiomyocytes I	ADAM17	ADAM17	RHBDF2	RHBDF2	0.224737714	0.432909994	2.61E-15	-1.38E-15	6.18E-16	Cardiomyocytes I	Cardiomyocytes I	ADAM17	ADAM17	RHBDF2	RHBDF2	0.224737714	0.432909994	2.78E-16	3.12E-16	2.95E-16	Cardiomyocytes I	Cardiomyocytes I	ADAM17	ADAM17	RHBDF2	RHBDF2	0.224737714	0.432909994	0.118781974	0.055364706	0.190818046	0.298237611	Cardiomyocytes I
88	Cardiomyocytes I	Cardiomyocytes I	EFNB1	EFNB1	ERBB2	ERBB2	0.181115406	0.326339039	0.085560357	0.043154793	0.941163922	0.474702718	0.003692339	0.008264463	Cardiomyocytes I	Cardiomyocytes I	EFNB1	EFNB1	ERBB2	ERBB2	0.181115406	0.326339039	-9.38E-16	3.58E-16	-2.90E-16	Cardiomyocytes I	Cardiomyocytes I	EFNB1	EFNB1	ERBB2	ERBB2	0.181115406	0.326339039	0	-3.12E-16	-1.56E-16	Cardiomyocytes I	Cardiomyocytes I	EFNB1	EFNB1	ERBB2	ERBB2	0.181115406	0.326339039	0.085560357	0.043154793	0.190818046	0.241529448	Cardiomyocytes I
89	Cardiomyocytes I	Cardiomyocytes I	EFNB1	EFNB1	EPHB3	EPHB3	0.183876311	0.326339039	0.085560357	0.043553817	0.941163922	0.479091986	0.00372648	0.008264463	Cardiomyocytes I	Cardiomyocytes I	EFNB1	EFNB1	EPHB3	EPHB3	0.183876311	0.326339039	-9.38E-16	4.92E-16	-2.23E-16	Cardiomyocytes I	Cardiomyocytes I	EFNB1	EFNB1	EPHB3	EPHB3	0.183876311	0.326339039	0	0	0	Cardiomyocytes I	Cardiomyocytes I	EFNB1	EFNB1	EPHB3	EPHB3	0.183876311	0.326339039	0.085560357	0.043553817	0.190818046	0.242373493	Cardiomyocytes I
90	Cardiomyocytes I	Cardiomyocytes I	EFNB1	EFNB1	EPHB4	EPHB4	0.582551077	0.326339039	0.085560357	0.178464765	0.941163922	1.963112416	0.015269509	0.008264463	Cardiomyocytes I	Cardiomyocytes I	EFNB1	EFNB1	EPHB4	EPHB4	0.582551077	0.326339039	-9.38E-16	5.52E-15	2.29E-15	Cardiomyocytes I	Cardiomyocytes I	EFNB1	EFNB1	EPHB4	EPHB4	0.582551077	0.326339039	0	1.39E-15	6.94E-16	Cardiomyocytes I	Cardiomyocytes I	EFNB1	EFNB1	EPHB4	EPHB4	0.582551077	0.326339039	0.085560357	0.178464765	0.190818046	0.393049015	Cardiomyocytes I
91	Cardiomyocytes I	Cardiomyocytes I	EFNB1	EFNB1	EPHB1	EPHB1	0.154610712	0.326339039	0.085560357	0.035404858	0.941163922	0.389453441	0.003029252	0.008264463	Cardiomyocytes I	Cardiomyocytes I	EFNB1	EFNB1	EPHB1	EPHB1	0.154610712	0.326339039	-9.38E-16	-6.74E-16	-8.06E-16	Cardiomyocytes I	Cardiomyocytes I	EFNB1	EFNB1	EPHB1	EPHB1	0.154610712	0.326339039	0	0	0	Cardiomyocytes I	Cardiomyocytes I	EFNB1	EFNB1	EPHB1	EPHB1	0.154610712	0.326339039	0.085560357	0.035404858	0.190818046	0.22386474	Cardiomyocytes I
92	Cardiomyocytes I	Cardiomyocytes I	EFNB1	EFNB1	EPHA4	EPHA4	0.432357813	0.326339039	0.085560357	0.12250944	0.941163922	1.347603845	0.010481951	0.008264463	Cardiomyocytes I	Cardiomyocytes I	EFNB1	EFNB1	EPHA4	EPHA4	0.432357813	0.326339039	-9.38E-16	1.59E-15	3.27E-16	Cardiomyocytes I	Cardiomyocytes I	EFNB1	EFNB1	EPHA4	EPHA4	0.432357813	0.326339039	0	8.88E-16	4.44E-16	Cardiomyocytes I	Cardiomyocytes I	EFNB1	EFNB1	EPHA4	EPHA4	0.432357813	0.326339039	0.085560357	0.12250944	0.190818046	0.349186885	Cardiomyocytes I
93	Cardiomyocytes I	Cardiomyocytes I	CD47	CD47	SIRPA	SIRPA	0.54942021	0.914964108	0.452381313	0.16660946	4.976194442	1.832704064	0.075371006	0.008264463	Cardiomyocytes I	Cardiomyocytes I	CD47	CD47	SIRPA	SIRPA	0.54942021	0.914964108	3.64E-15	6.79E-15	5.22E-15	Cardiomyocytes I	Cardiomyocytes I	CD47	CD47	SIRPA	SIRPA	0.54942021	0.914964108	-3.22E-15	8.33E-16	-1.19E-15	Cardiomyocytes I	Cardiomyocytes I	CD47	CD47	SIRPA	SIRPA	0.54942021	0.914964108	0.452381313	0.16660946	0.190818046	0.589952409	Cardiomyocytes I
94	Cardiomyocytes I	Cardiomyocytes I	ADAM9	ADAM9	ITGB1	ITGB1	0.984538929	0.44064053	0.121073505	0.710417027	1.331808555	7.814587295	0.086012679	0.008264463	Cardiomyocytes I	Cardiomyocytes I	ADAM9	ADAM9	ITGB1	ITGB1	0.984538929	0.44064053	6.43E-15	1.54E-14	1.09E-14	Cardiomyocytes I	Cardiomyocytes I	ADAM9	ADAM9	ITGB1	ITGB1	0.984538929	0.44064053	0	-5.55E-16	-2.78E-16	Cardiomyocytes I	Cardiomyocytes I	ADAM9	ADAM9	ITGB1	ITGB1	0.984538929	0.44064053	0.121073505	0.710417027	0.190818046	0.605827024	Cardiomyocytes I
95	Cardiomyocytes I	Cardiomyocytes I	ADAM9	ADAM9	ITGAV	ITGAV	0.411374931	0.44064053	0.121073505	0.117976379	1.331808555	1.29774017	0.014283814	0.008264463	Cardiomyocytes I	Cardiomyocytes I	ADAM9	ADAM9	ITGAV	ITGAV	0.411374931	0.44064053	6.43E-15	-7.16E-16	2.86E-15	Cardiomyocytes I	Cardiomyocytes I	ADAM9	ADAM9	ITGAV	ITGAV	0.411374931	0.44064053	0	0	0	Cardiomyocytes I	Cardiomyocytes I	ADAM9	ADAM9	ITGAV	ITGAV	0.411374931	0.44064053	0.121073505	0.117976379	0.190818046	0.385118331	Cardiomyocytes I
96	Cardiomyocytes I	Cardiomyocytes I	ADAM9	ADAM9	ITGB5	ITGB5	0.9210381	0.44064053	0.121073505	0.448679022	1.331808555	4.935469247	0.054323142	0.008264463	Cardiomyocytes I	Cardiomyocytes I	ADAM9	ADAM9	ITGB5	ITGB5	0.9210381	0.44064053	6.43E-15	-5.72E-15	3.56E-16	Cardiomyocytes I	Cardiomyocytes I	ADAM9	ADAM9	ITGB5	ITGB5	0.9210381	0.44064053	0	3.94E-15	1.97E-15	Cardiomyocytes I	Cardiomyocytes I	ADAM9	ADAM9	ITGB5	ITGB5	0.9210381	0.44064053	0.121073505	0.448679022	0.190818046	0.549842034	Cardiomyocytes I
97	Cardiomyocytes I	Cardiomyocytes I	ADAM9	ADAM9	ITGA6	ITGA6	0.684704583	0.44064053	0.121073505	0.221736643	1.331808555	2.439103076	0.026846433	0.008264463	Cardiomyocytes I	Cardiomyocytes I	ADAM9	ADAM9	ITGA6	ITGA6	0.684704583	0.44064053	6.43E-15	-4.03E-15	1.20E-15	Cardiomyocytes I	Cardiomyocytes I	ADAM9	ADAM9	ITGA6	ITGA6	0.684704583	0.44064053	0	1.08E-15	5.41E-16	Cardiomyocytes I	Cardiomyocytes I	ADAM9	ADAM9	ITGA6	ITGA6	0.684704583	0.44064053	0.121073505	0.221736643	0.190818046	0.461979482	Cardiomyocytes I
98	Cardiomyocytes I	Cardiomyocytes I	ADAM9	ADAM9	ITGA3	ITGA3	0.152401988	0.44064053	0.121073505	0.035702758	1.331808555	0.39273034	0.004322658	0.008264463	Cardiomyocytes I	Cardiomyocytes I	ADAM9	ADAM9	ITGA3	ITGA3	0.152401988	0.44064053	6.43E-15	-8.06E-16	2.81E-15	Cardiomyocytes I	Cardiomyocytes I	ADAM9	ADAM9	ITGA3	ITGA3	0.152401988	0.44064053	0	0	0	Cardiomyocytes I	Cardiomyocytes I	ADAM9	ADAM9	ITGA3	ITGA3	0.152401988	0.44064053	0.121073505	0.035702758	0.190818046	0.256258383	Cardiomyocytes I
99	Cardiomyocytes I	Cardiomyocytes I	ADAM15	ADAM15	ITGB1	ITGB1	0.984538929	0.730535616	0.255058115	0.710417027	2.805639267	7.814587295	0.181197628	0.008264463	Cardiomyocytes I	Cardiomyocytes I	ADAM15	ADAM15	ITGB1	ITGB1	0.984538929	0.730535616	-1.83E-15	1.54E-14	6.78E-15	Cardiomyocytes I	Cardiomyocytes I	ADAM15	ADAM15	ITGB1	ITGB1	0.984538929	0.730535616	1.89E-15	-5.55E-16	6.66E-16	Cardiomyocytes I	Cardiomyocytes I	ADAM15	ADAM15	ITGB1	ITGB1	0.984538929	0.730535616	0.255058115	0.710417027	0.190818046	0.690477256	Cardiomyocytes I
100	Cardiomyocytes I	Cardiomyocytes I	ADAM15	ADAM15	ITGAV	ITGAV	0.411374931	0.730535616	0.255058115	0.117976379	2.805639267	1.29774017	0.030090833	0.008264463	Cardiomyocytes I	Cardiomyocytes I	ADAM15	ADAM15	ITGAV	ITGAV	0.411374931	0.730535616	-1.83E-15	-7.16E-16	-1.27E-15	Cardiomyocytes I	Cardiomyocytes I	ADAM15	ADAM15	ITGAV	ITGAV	0.411374931	0.730535616	1.89E-15	0	9.44E-16	Cardiomyocytes I	Cardiomyocytes I	ADAM15	ADAM15	ITGAV	ITGAV	0.411374931	0.730535616	0.255058115	0.117976379	0.190818046	0.476184932	Cardiomyocytes I
101	Cardiomyocytes I	Cardiomyocytes I	ADAM15	ADAM15	ITGA5	ITGA5	0.499723909	0.730535616	0.255058115	0.147516628	2.805639267	1.622682913	0.037625313	0.008264463	Cardiomyocytes I	Cardiomyocytes I	ADAM15	ADAM15	ITGA5	ITGA5	0.499723909	0.730535616	-1.83E-15	-3.66E-15	-2.75E-15	Cardiomyocytes I	Cardiomyocytes I	ADAM15	ADAM15	ITGA5	ITGA5	0.499723909	0.730535616	1.89E-15	-2.78E-16	8.05E-16	Cardiomyocytes I	Cardiomyocytes I	ADAM15	ADAM15	ITGA5	ITGA5	0.499723909	0.730535616	0.255058115	0.147516628	0.190818046	0.504098866	Cardiomyocytes I
102	Cardiomyocytes I	Cardiomyocytes I	ADAM15	ADAM15	ITGA9	ITGA9	0.683600221	0.730535616	0.255058115	0.233489995	2.805639267	2.568389944	0.059553518	0.008264463	Cardiomyocytes I	Cardiomyocytes I	ADAM15	ADAM15	ITGA9	ITGA9	0.683600221	0.730535616	-1.83E-15	-8.74E-15	-5.29E-15	Cardiomyocytes I	Cardiomyocytes I	ADAM15	ADAM15	ITGA9	ITGA9	0.683600221	0.730535616	1.89E-15	1.11E-15	1.50E-15	Cardiomyocytes I	Cardiomyocytes I	ADAM15	ADAM15	ITGA9	ITGA9	0.683600221	0.730535616	0.255058115	0.233489995	0.190818046	0.561190488	Cardiomyocytes I
103	Cardiomyocytes I	Cardiomyocytes I	SELPLG	SELPLG	ITGB2	ITGB2	0.165102154	0.15350635	0.035525237	0.040257567	0.390777609	0.442833242	0.00143016	0.008264463	Cardiomyocytes I	Cardiomyocytes I	SELPLG	SELPLG	ITGB2	ITGB2	0.165102154	0.15350635	4.55E-16	-3.82E-16	3.67E-17	Cardiomyocytes I	Cardiomyocytes I	SELPLG	SELPLG	ITGB2	ITGB2	0.165102154	0.15350635	-3.12E-16	0	-1.56E-16	Cardiomyocytes I	Cardiomyocytes I	SELPLG	SELPLG	ITGB2	ITGB2	0.165102154	0.15350635	0.035525237	0.040257567	0.190818046	0.165404987	Cardiomyocytes I
104	Cardiomyocytes I	Cardiomyocytes I	EFNB3	EFNB3	EPHB3	EPHB3	0.183876311	0.837106571	0.345373562	0.043553817	3.79910918	0.479091986	0.015042337	0.008264463	Cardiomyocytes I	Cardiomyocytes I	EFNB3	EFNB3	EPHB3	EPHB3	0.183876311	0.837106571	-3.43E-15	4.92E-16	-1.47E-15	Cardiomyocytes I	Cardiomyocytes I	EFNB3	EFNB3	EPHB3	EPHB3	0.183876311	0.837106571	3.89E-15	0	1.94E-15	Cardiomyocytes I	Cardiomyocytes I	EFNB3	EFNB3	EPHB3	EPHB3	0.183876311	0.837106571	0.345373562	0.043553817	0.190818046	0.391262524	Cardiomyocytes I
105	Cardiomyocytes I	Cardiomyocytes I	EFNB3	EFNB3	EPHB4	EPHB4	0.582551077	0.837106571	0.345373562	0.178464765	3.79910918	1.963112416	0.061637012	0.008264463	Cardiomyocytes I	Cardiomyocytes I	EFNB3	EFNB3	EPHB4	EPHB4	0.582551077	0.837106571	-3.43E-15	5.52E-15	1.04E-15	Cardiomyocytes I	Cardiomyocytes I	EFNB3	EFNB3	EPHB4	EPHB4	0.582551077	0.837106571	3.89E-15	1.39E-15	2.64E-15	Cardiomyocytes I	Cardiomyocytes I	EFNB3	EFNB3	EPHB4	EPHB4	0.582551077	0.837106571	0.345373562	0.178464765	0.190818046	0.565419951	Cardiomyocytes I
106	Cardiomyocytes I	Cardiomyocytes I	EFNB3	EFNB3	EPHB1	EPHB1	0.154610712	0.837106571	0.345373562	0.035404858	3.79910918	0.389453441	0.012227902	0.008264463	Cardiomyocytes I	Cardiomyocytes I	EFNB3	EFNB3	EPHB1	EPHB1	0.154610712	0.837106571	-3.43E-15	-6.74E-16	-2.05E-15	Cardiomyocytes I	Cardiomyocytes I	EFNB3	EFNB3	EPHB1	EPHB1	0.154610712	0.837106571	3.89E-15	0	1.94E-15	Cardiomyocytes I	Cardiomyocytes I	EFNB3	EFNB3	EPHB1	EPHB1	0.154610712	0.837106571	0.345373562	0.035404858	0.190818046	0.366889909	Cardiomyocytes I
107	Cardiomyocytes I	Cardiomyocytes I	EFNB3	EFNB3	EPHA4	EPHA4	0.432357813	0.837106571	0.345373562	0.12250944	3.79910918	1.347603845	0.042311522	0.008264463	Cardiomyocytes I	Cardiomyocytes I	EFNB3	EFNB3	EPHA4	EPHA4	0.432357813	0.837106571	-3.43E-15	1.59E-15	-9.20E-16	Cardiomyocytes I	Cardiomyocytes I	EFNB3	EFNB3	EPHA4	EPHA4	0.432357813	0.837106571	3.89E-15	8.88E-16	2.39E-15	Cardiomyocytes I	Cardiomyocytes I	EFNB3	EFNB3	EPHA4	EPHA4	0.432357813	0.837106571	0.345373562	0.12250944	0.190818046	0.518762941	Cardiomyocytes I
108	Cardiomyocytes I	Cardiomyocytes I	CSPG4	CSPG4	ITGA3_ITGB1	ITGA3	0.152401988	0.377691883	0.107548573	0.373059893	1.183034305	4.103658818	0.040122059	0.008264463	Cardiomyocytes I	Cardiomyocytes I	CSPG4	CSPG4	ITGA3_ITGB1	ITGA3	0.152401988	0.377691883	-1.15E-15	7.29E-15	3.07E-15	Cardiomyocytes I	Cardiomyocytes I	CSPG4	CSPG4	ITGA3_ITGB1	ITGB1	0.152401988	0.377691883	2.91E-16	0	1.46E-16	Cardiomyocytes I	Cardiomyocytes I	CSPG4	CSPG4	ITGA3_ITGB1	ITGA3	0.152401988	0.377691883	0.107548573	0.373059893	0.190818046	0.512127733	Cardiomyocytes I
109	Cardiomyocytes I	Cardiomyocytes I	SEMA6D	SEMA6D	KDR_PLXNA1	PLXNA1	0.304803976	0.412479293	0.11464873	0.293625412	1.261136033	3.229879533	0.033663781	0.008264463	Cardiomyocytes I	Cardiomyocytes I	SEMA6D	SEMA6D	KDR_PLXNA1	PLXNA1	0.304803976	0.412479293	-1.76E-15	2.15E-15	1.93E-16	Cardiomyocytes I	Cardiomyocytes I	SEMA6D	SEMA6D	PLXNA1_TREM2_TYROBP	TREM2	0.167310878	0.412479293	-3.05E-16	0	-1.53E-16	Cardiomyocytes I	Cardiomyocytes I	SEMA6D	SEMA6D	KDR_PLXNA1	PLXNA1	0.304803976	0.412479293	0.11464873	0.293625412	0.190818046	0.490193397	Cardiomyocytes I
110	Cardiomyocytes I	Cardiomyocytes I	SEMA6D	SEMA6D	PLXNA1_TREM2_TYROBP	TREM2	0.167310878	0.412479293	0.11464873	0.152687445	1.261136033	1.679561891	0.017505422	0.008264463	Cardiomyocytes I	Cardiomyocytes I	SEMA6D	SEMA6D	PLXNA1_TREM2_TYROBP	TYROBP	0.167310878	0.412479293	-1.76E-15	-3.22E-15	-2.49E-15	Cardiomyocytes I	Cardiomyocytes I	SEMA6D	SEMA6D	KDR_PLXNA1	KDR	0.304803976	0.412479293	-3.05E-16	-1.80E-16	-2.43E-16	Cardiomyocytes I	Cardiomyocytes I	SEMA6D	SEMA6D	PLXNA1_TREM2_TYROBP	TREM2	0.167310878	0.412479293	0.11464873	0.152687445	0.190818046	0.409462607	Cardiomyocytes I
111	Cardiomyocytes I	Cardiomyocytes I	NLGN2	NLGN2	NRXN2	NRXN2	0.108227499	0.156267256	0.036441409	0.024722127	0.400855501	0.271943399	0.000900909	0.008264463	Cardiomyocytes I	Cardiomyocytes I	NLGN2	NLGN2	NRXN2	NRXN2	0.108227499	0.156267256	4.74E-16	-4.35E-16	1.93E-17	Cardiomyocytes I	Cardiomyocytes I	NLGN2	NLGN2	NRXN2	NRXN2	0.108227499	0.156267256	0	3.12E-16	1.56E-16	Cardiomyocytes I	Cardiomyocytes I	NLGN2	NLGN2	NRXN2	NRXN2	0.108227499	0.156267256	0.036441409	0.024722127	0.190818046	0.13591774	Cardiomyocytes I
112	Cardiomyocytes I	Cardiomyocytes I	SEMA4D	SEMA4D	PLXNB2	PLXNB2	0.901711761	0.488128106	0.14089653	0.420383549	1.549861832	4.624219041	0.059230583	0.008264463	Cardiomyocytes I	Cardiomyocytes I	SEMA4D	SEMA4D	PLXNB2	PLXNB2	0.901711761	0.488128106	-7.39E-18	7.27E-15	3.63E-15	Cardiomyocytes I	Cardiomyocytes I	SEMA4D	SEMA4D	PLXNB2	PLXNB2	0.901711761	0.488128106	1.72E-15	4.44E-16	1.08E-15	Cardiomyocytes I	Cardiomyocytes I	SEMA4D	SEMA4D	PLXNB2	PLXNB2	0.901711761	0.488128106	0.14089653	0.420383549	0.190818046	0.560520887	Cardiomyocytes I
113	Cardiomyocytes I	Cardiomyocytes I	SEMA4D	SEMA4D	PLXNB1	PLXNB1	0.527332965	0.488128106	0.14089653	0.159305879	1.549861832	1.752364665	0.022445646	0.008264463	Cardiomyocytes I	Cardiomyocytes I	SEMA4D	SEMA4D	PLXNB1	PLXNB1	0.527332965	0.488128106	-7.39E-18	-5.08E-16	-2.58E-16	Cardiomyocytes I	Cardiomyocytes I	SEMA4D	SEMA4D	PLXNB1	PLXNB1	0.527332965	0.488128106	1.72E-15	8.60E-16	1.29E-15	Cardiomyocytes I	Cardiomyocytes I	SEMA4D	SEMA4D	PLXNB1	PLXNB1	0.527332965	0.488128106	0.14089653	0.159305879	0.190818046	0.439819564	Cardiomyocytes I
114	Cardiomyocytes I	Cardiomyocytes I	SEMA4D	SEMA4D	ERBB2	ERBB2	0.181115406	0.488128106	0.14089653	0.043154793	1.549861832	0.474702718	0.006080361	0.008264463	Cardiomyocytes I	Cardiomyocytes I	SEMA4D	SEMA4D	ERBB2	ERBB2	0.181115406	0.488128106	-7.39E-18	3.58E-16	1.75E-16	Cardiomyocytes I	Cardiomyocytes I	SEMA4D	SEMA4D	ERBB2	ERBB2	0.181115406	0.488128106	1.72E-15	-3.12E-16	7.04E-16	Cardiomyocytes I	Cardiomyocytes I	SEMA4D	SEMA4D	ERBB2	ERBB2	0.181115406	0.488128106	0.14089653	0.043154793	0.190818046	0.290097472	Cardiomyocytes I
115	Cardiomyocytes I	Cardiomyocytes I	JAM3	JAM3	ITGB1	ITGB1	0.984538929	0.413031474	0.115550737	0.710417027	1.271058108	7.814587295	0.082089211	0.008264463	Cardiomyocytes I	Cardiomyocytes I	JAM3	JAM3	ITGB1	ITGB1	0.984538929	0.413031474	-6.02E-16	1.54E-14	7.39E-15	Cardiomyocytes I	Cardiomyocytes I	JAM3	JAM3	ITGB1	ITGB1	0.984538929	0.413031474	5.97E-16	-5.55E-16	2.08E-17	Cardiomyocytes I	Cardiomyocytes I	JAM3	JAM3	ITGB1	ITGB1	0.984538929	0.413031474	0.115550737	0.710417027	0.190818046	0.600238895	Cardiomyocytes I
116	Cardiomyocytes I	Cardiomyocytes I	SEMA4C	SEMA4C	PLXNB2	PLXNB2	0.901711761	0.220872446	0.053748352	0.420383549	0.591231877	4.624219041	0.022594923	0.008264463	Cardiomyocytes I	Cardiomyocytes I	SEMA4C	SEMA4C	PLXNB2	PLXNB2	0.901711761	0.220872446	1.96E-15	7.27E-15	4.62E-15	Cardiomyocytes I	Cardiomyocytes I	SEMA4C	SEMA4C	PLXNB2	PLXNB2	0.901711761	0.220872446	-3.05E-16	4.44E-16	6.94E-17	Cardiomyocytes I	Cardiomyocytes I	SEMA4C	SEMA4C	PLXNB2	PLXNB2	0.901711761	0.220872446	0.053748352	0.420383549	0.190818046	0.440636299	Cardiomyocytes I
117	Cardiomyocytes I	Cardiomyocytes I	SEMA6A	SEMA6A	PLXNA2	PLXNA2	0.322473771	0.299282165	0.076885132	0.085534066	0.845736449	0.940874724	0.006576298	0.008264463	Cardiomyocytes I	Cardiomyocytes I	SEMA6A	SEMA6A	PLXNA2	PLXNA2	0.322473771	0.299282165	2.13E-15	8.03E-16	1.47E-15	Cardiomyocytes I	Cardiomyocytes I	SEMA6A	SEMA6A	PLXNA2	PLXNA2	0.322473771	0.299282165	2.91E-16	3.05E-16	2.98E-16	Cardiomyocytes I	Cardiomyocytes I	SEMA6A	SEMA6A	PLXNA2	PLXNA2	0.322473771	0.299282165	0.076885132	0.085534066	0.190818046	0.298237116	Cardiomyocytes I
118	Cardiomyocytes I	Cardiomyocytes I	SEMA6A	SEMA6A	PLXNA4	PLXNA4	0.131419105	0.299282165	0.076885132	0.03017558	0.845736449	0.33193138	0.002320053	0.008264463	Cardiomyocytes I	Cardiomyocytes I	SEMA6A	SEMA6A	PLXNA4	PLXNA4	0.131419105	0.299282165	2.13E-15	-4.80E-16	8.27E-16	Cardiomyocytes I	Cardiomyocytes I	SEMA6A	SEMA6A	PLXNA4	PLXNA4	0.131419105	0.299282165	2.91E-16	3.12E-16	3.02E-16	Cardiomyocytes I	Cardiomyocytes I	SEMA6A	SEMA6A	PLXNA4	PLXNA4	0.131419105	0.299282165	0.076885132	0.03017558	0.190818046	0.201547952	Cardiomyocytes I
119	Cardiomyocytes I	Cardiomyocytes I	SEMA4A	SEMA4A	NRP1_PLXNA2	PLXNA2	0.322473771	0.113197129	0.025735867	0.127078867	0.283094537	1.397867538	0.003270485	0.008264463	Cardiomyocytes I	Cardiomyocytes I	SEMA4A	SEMA4A	NRP1_PLXNA2	NRP1	0.322473771	0.113197129	1.30E-15	7.03E-16	1.00E-15	Cardiomyocytes I	Cardiomyocytes I	SEMA4A	SEMA4A	NRP1_PLXNA2	PLXNA2	0.322473771	0.113197129	0	9.99E-16	5.00E-16	Cardiomyocytes I	Cardiomyocytes I	SEMA4A	SEMA4A	NRP1_PLXNA2	PLXNA2	0.322473771	0.113197129	0.025735867	0.127078867	0.190818046	0.230591627	Cardiomyocytes I
120	Cardiomyocytes I	Cardiomyocytes I	SEMA4A	SEMA4A	NRP1_PLXNA4	PLXNA4	0.131419105	0.113197129	0.025735867	0.099399624	0.283094537	1.093395866	0.002558136	0.008264463	Cardiomyocytes I	Cardiomyocytes I	SEMA4A	SEMA4A	NRP1_PLXNA4	PLXNA4	0.131419105	0.113197129	1.30E-15	6.13E-17	6.82E-16	Cardiomyocytes I	Cardiomyocytes I	SEMA4A	SEMA4A	NRP1_PLXNA4	PLXNA4	0.131419105	0.113197129	0	1.00E-15	5.01E-16	Cardiomyocytes I	Cardiomyocytes I	SEMA4A	SEMA4A	NRP1_PLXNA4	PLXNA4	0.131419105	0.113197129	0.025735867	0.099399624	0.190818046	0.209522948	Cardiomyocytes I
121	Cardiomyocytes I	Cardiomyocytes I	SEMA4A	SEMA4A	NRP1_PLXNA1	PLXNA1	0.304803976	0.113197129	0.025735867	0.123443827	0.283094537	1.357882095	0.003176934	0.008264463	Cardiomyocytes I	Cardiomyocytes I	SEMA4A	SEMA4A	NRP1_PLXNA1	PLXNA1	0.304803976	0.113197129	1.30E-15	-1.22E-16	5.91E-16	Cardiomyocytes I	Cardiomyocytes I	SEMA4A	SEMA4A	NRP1_PLXNA1	PLXNA1	0.304803976	0.113197129	0	9.99E-16	5.00E-16	Cardiomyocytes I	Cardiomyocytes I	SEMA4A	SEMA4A	NRP1_PLXNA1	PLXNA1	0.304803976	0.113197129	0.025735867	0.123443827	0.190818046	0.228027196	Cardiomyocytes I
122	Cardiomyocytes I	Cardiomyocytes I	SEMA4A	SEMA4A	PLXNB2	PLXNB2	0.901711761	0.113197129	0.025735867	0.420383549	0.283094537	4.624219041	0.010818935	0.008264463	Cardiomyocytes I	Cardiomyocytes I	SEMA4A	SEMA4A	PLXNB2	PLXNB2	0.901711761	0.113197129	1.30E-15	7.27E-15	4.29E-15	Cardiomyocytes I	Cardiomyocytes I	SEMA4A	SEMA4A	PLXNB2	PLXNB2	0.901711761	0.113197129	0	4.44E-16	2.22E-16	Cardiomyocytes I	Cardiomyocytes I	SEMA4A	SEMA4A	PLXNB2	PLXNB2	0.901711761	0.113197129	0.025735867	0.420383549	0.190818046	0.352790929	Cardiomyocytes I
123	Cardiomyocytes I	Cardiomyocytes I	SEMA4A	SEMA4A	PLXNB1	PLXNB1	0.527332965	0.113197129	0.025735867	0.159305879	0.283094537	1.752364665	0.004099875	0.008264463	Cardiomyocytes I	Cardiomyocytes I	SEMA4A	SEMA4A	PLXNB1	PLXNB1	0.527332965	0.113197129	1.30E-15	-5.08E-16	3.98E-16	Cardiomyocytes I	Cardiomyocytes I	SEMA4A	SEMA4A	PLXNB1	PLXNB1	0.527332965	0.113197129	0	8.60E-16	4.30E-16	Cardiomyocytes I	Cardiomyocytes I	SEMA4A	SEMA4A	PLXNB1	PLXNB1	0.527332965	0.113197129	0.025735867	0.159305879	0.190818046	0.251248538	Cardiomyocytes I
124	Cardiomyocytes I	Cardiomyocytes I	SEMA4A	SEMA4A	PLXND1	PLXND1	0.857537272	0.113197129	0.025735867	0.350762773	0.283094537	3.858390498	0.009027184	0.008264463	Cardiomyocytes I	Cardiomyocytes I	SEMA4A	SEMA4A	PLXND1	PLXND1	0.857537272	0.113197129	1.30E-15	-6.57E-15	-2.63E-15	Cardiomyocytes I	Cardiomyocytes I	SEMA4A	SEMA4A	PLXND1	PLXND1	0.857537272	0.113197129	0	7.77E-16	3.89E-16	Cardiomyocytes I	Cardiomyocytes I	SEMA4A	SEMA4A	PLXND1	PLXND1	0.857537272	0.113197129	0.025735867	0.350762773	0.190818046	0.332406141	Cardiomyocytes I
125	Cardiomyocytes I	Cardiomyocytes I	SEMA6B	SEMA6B	PLXNA2	PLXNA2	0.322473771	0.14853672	0.033214321	0.085534066	0.365357535	0.940874724	0.002840956	0.008264463	Cardiomyocytes I	Cardiomyocytes I	SEMA6B	SEMA6B	PLXNA2	PLXNA2	0.322473771	0.14853672	-1.76E-15	8.03E-16	-4.77E-16	Cardiomyocytes I	Cardiomyocytes I	SEMA6B	SEMA6B	PLXNA2	PLXNA2	0.322473771	0.14853672	3.12E-16	3.05E-16	3.09E-16	Cardiomyocytes I	Cardiomyocytes I	SEMA6B	SEMA6B	PLXNA2	PLXNA2	0.322473771	0.14853672	0.033214321	0.085534066	0.190818046	0.218338974	Cardiomyocytes I
126	Cardiomyocytes I	Cardiomyocytes I	SEMA6B	SEMA6B	PLXNA4	PLXNA4	0.131419105	0.14853672	0.033214321	0.03017558	0.365357535	0.33193138	0.001002261	0.008264463	Cardiomyocytes I	Cardiomyocytes I	SEMA6B	SEMA6B	PLXNA4	PLXNA4	0.131419105	0.14853672	-1.76E-15	-4.80E-16	-1.12E-15	Cardiomyocytes I	Cardiomyocytes I	SEMA6B	SEMA6B	PLXNA4	PLXNA4	0.131419105	0.14853672	3.12E-16	3.12E-16	3.12E-16	Cardiomyocytes I	Cardiomyocytes I	SEMA6B	SEMA6B	PLXNA4	PLXNA4	0.131419105	0.14853672	0.033214321	0.03017558	0.190818046	0.142300442	Cardiomyocytes I
127	Cardiomyocytes I	Cardiomyocytes I	SEMA4B	SEMA4B	DCBLD2	DCBLD2	0.266151298	0.125897294	0.028919442	0.066489012	0.318113857	0.731379128	0.001922825	0.008264463	Cardiomyocytes I	Cardiomyocytes I	SEMA4B	SEMA4B	DCBLD2	DCBLD2	0.266151298	0.125897294	-8.70E-17	-3.13E-15	-1.61E-15	Cardiomyocytes I	Cardiomyocytes I	SEMA4B	SEMA4B	DCBLD2	DCBLD2	0.266151298	0.125897294	0	0	0	Cardiomyocytes I	Cardiomyocytes I	SEMA4B	SEMA4B	DCBLD2	DCBLD2	0.266151298	0.125897294	0.028919442	0.066489012	0.190818046	0.1868598	Cardiomyocytes I
128	Cardiomyocytes I	Cardiomyocytes I	DLL4	DLL4	NOTCH1	NOTCH1	0.454997239	0.436775262	0.120446791	0.130697137	1.324914705	1.437668512	0.015742051	0.008264463	Cardiomyocytes I	Cardiomyocytes I	DLL4	DLL4	NOTCH1	NOTCH1	0.454997239	0.436775262	2.70E-15	5.61E-16	1.63E-15	Cardiomyocytes I	Cardiomyocytes I	DLL4	DLL4	NOTCH1	NOTCH1	0.454997239	0.436775262	2.78E-16	8.60E-16	5.69E-16	Cardiomyocytes I	Cardiomyocytes I	DLL4	DLL4	NOTCH1	NOTCH1	0.454997239	0.436775262	0.120446791	0.130697137	0.190818046	0.396690266	Cardiomyocytes I
129	Cardiomyocytes I	Cardiomyocytes I	DLL4	DLL4	NOTCH2	NOTCH2	0.261181668	0.436775262	0.120446791	0.070255513	1.324914705	0.772810644	0.008462051	0.008264463	Cardiomyocytes I	Cardiomyocytes I	DLL4	DLL4	NOTCH2	NOTCH2	0.261181668	0.436775262	2.70E-15	9.42E-16	1.82E-15	Cardiomyocytes I	Cardiomyocytes I	DLL4	DLL4	NOTCH2	NOTCH2	0.261181668	0.436775262	2.78E-16	-6.11E-16	-1.67E-16	Cardiomyocytes I	Cardiomyocytes I	DLL4	DLL4	NOTCH2	NOTCH2	0.261181668	0.436775262	0.120446791	0.070255513	0.190818046	0.325272218	Cardiomyocytes I
130	Cardiomyocytes I	Cardiomyocytes I	DLL4	DLL4	NOTCH4	NOTCH4	0.398674765	0.436775262	0.120446791	0.107166541	1.324914705	1.178831953	0.012907866	0.008264463	Cardiomyocytes I	Cardiomyocytes I	DLL4	DLL4	NOTCH4	NOTCH4	0.398674765	0.436775262	2.70E-15	-6.38E-16	1.03E-15	Cardiomyocytes I	Cardiomyocytes I	DLL4	DLL4	NOTCH4	NOTCH4	0.398674765	0.436775262	2.78E-16	5.83E-16	4.30E-16	Cardiomyocytes I	Cardiomyocytes I	DLL4	DLL4	NOTCH4	NOTCH4	0.398674765	0.436775262	0.120446791	0.107166541	0.190818046	0.373197379	Cardiomyocytes I
131	Cardiomyocytes I	Cardiomyocytes I	DLL4	DLL4	NOTCH3	NOTCH3	0.601877416	0.436775262	0.120446791	0.198011208	1.324914705	2.178123288	0.023849815	0.008264463	Cardiomyocytes I	Cardiomyocytes I	DLL4	DLL4	NOTCH3	NOTCH3	0.601877416	0.436775262	2.70E-15	-1.51E-15	5.93E-16	Cardiomyocytes I	Cardiomyocytes I	DLL4	DLL4	NOTCH3	NOTCH3	0.601877416	0.436775262	2.78E-16	0	1.39E-16	Cardiomyocytes I	Cardiomyocytes I	DLL4	DLL4	NOTCH3	NOTCH3	0.601877416	0.436775262	0.120446791	0.198011208	0.190818046	0.447307757	Cardiomyocytes I
132	Cardiomyocytes I	Cardiomyocytes I	LRRC4B	LRRC4B	PTPRF	PTPRF	0.177250138	0.211485367	0.051697268	0.043876658	0.568669947	0.482643239	0.002268303	0.008264463	Cardiomyocytes I	Cardiomyocytes I	LRRC4B	LRRC4B	PTPRF	PTPRF	0.177250138	0.211485367	-1.09E-15	-6.93E-16	-8.92E-16	Cardiomyocytes I	Cardiomyocytes I	LRRC4B	LRRC4B	PTPRF	PTPRF	0.177250138	0.211485367	0	0	0	Cardiomyocytes I	Cardiomyocytes I	LRRC4B	LRRC4B	PTPRF	PTPRF	0.177250138	0.211485367	0.051697268	0.043876658	0.190818046	0.199738965	Cardiomyocytes I
133	Cardiomyocytes I	Cardiomyocytes I	LRRC4B	LRRC4B	PTPRS	PTPRS	0.636112645	0.211485367	0.051697268	0.201692226	0.568669947	2.218614486	0.010426937	0.008264463	Cardiomyocytes I	Cardiomyocytes I	LRRC4B	LRRC4B	PTPRS	PTPRS	0.636112645	0.211485367	-1.09E-15	5.14E-15	2.02E-15	Cardiomyocytes I	Cardiomyocytes I	LRRC4B	LRRC4B	PTPRS	PTPRS	0.636112645	0.211485367	0	0	0	Cardiomyocytes I	Cardiomyocytes I	LRRC4B	LRRC4B	PTPRS	PTPRS	0.636112645	0.211485367	0.051697268	0.201692226	0.190818046	0.348589179	Cardiomyocytes I
134	Cardiomyocytes I	Cardiomyocytes I	JAG2	JAG2	NOTCH1	NOTCH1	0.454997239	0.438431806	0.122245833	0.130697137	1.344704165	1.437668512	0.01597718	0.008264463	Cardiomyocytes I	Cardiomyocytes I	JAG2	JAG2	NOTCH1	NOTCH1	0.454997239	0.438431806	3.03E-15	5.61E-16	1.79E-15	Cardiomyocytes I	Cardiomyocytes I	JAG2	JAG2	NOTCH1	NOTCH1	0.454997239	0.438431806	0	8.60E-16	4.30E-16	Cardiomyocytes I	Cardiomyocytes I	JAG2	JAG2	NOTCH1	NOTCH1	0.454997239	0.438431806	0.122245833	0.130697137	0.190818046	0.398465744	Cardiomyocytes I
135	Cardiomyocytes I	Cardiomyocytes I	JAG2	JAG2	NOTCH2	NOTCH2	0.261181668	0.438431806	0.122245833	0.070255513	1.344704165	0.772810644	0.008588444	0.008264463	Cardiomyocytes I	Cardiomyocytes I	JAG2	JAG2	NOTCH2	NOTCH2	0.261181668	0.438431806	3.03E-15	9.42E-16	1.98E-15	Cardiomyocytes I	Cardiomyocytes I	JAG2	JAG2	NOTCH2	NOTCH2	0.261181668	0.438431806	0	-6.11E-16	-3.05E-16	Cardiomyocytes I	Cardiomyocytes I	JAG2	JAG2	NOTCH2	NOTCH2	0.261181668	0.438431806	0.122245833	0.070255513	0.190818046	0.326901248	Cardiomyocytes I
136	Cardiomyocytes I	Cardiomyocytes I	JAG2	JAG2	NOTCH4	NOTCH4	0.398674765	0.438431806	0.122245833	0.107166541	1.344704165	1.178831953	0.013100663	0.008264463	Cardiomyocytes I	Cardiomyocytes I	JAG2	JAG2	NOTCH4	NOTCH4	0.398674765	0.438431806	3.03E-15	-6.38E-16	1.19E-15	Cardiomyocytes I	Cardiomyocytes I	JAG2	JAG2	NOTCH4	NOTCH4	0.398674765	0.438431806	0	5.83E-16	2.91E-16	Cardiomyocytes I	Cardiomyocytes I	JAG2	JAG2	NOTCH4	NOTCH4	0.398674765	0.438431806	0.122245833	0.107166541	0.190818046	0.374933054	Cardiomyocytes I
137	Cardiomyocytes I	Cardiomyocytes I	JAG2	JAG2	NOTCH3	NOTCH3	0.601877416	0.438431806	0.122245833	0.198011208	1.344704165	2.178123288	0.024206045	0.008264463	Cardiomyocytes I	Cardiomyocytes I	JAG2	JAG2	NOTCH3	NOTCH3	0.601877416	0.438431806	3.03E-15	-1.51E-15	7.58E-16	Cardiomyocytes I	Cardiomyocytes I	JAG2	JAG2	NOTCH3	NOTCH3	0.601877416	0.438431806	0	0	0	Cardiomyocytes I	Cardiomyocytes I	JAG2	JAG2	NOTCH3	NOTCH3	0.601877416	0.438431806	0.122245833	0.198011208	0.190818046	0.449141127	Cardiomyocytes I
138	Cardiomyocytes I	Cardiomyocytes I	COL6A6	COL6A6	ITGA3_ITGB1	ITGA3	0.152401988	0.1783545	0.042026929	0.373059893	0.462296217	4.103658818	0.015678562	0.008264463	Cardiomyocytes I	Cardiomyocytes I	COL6A6	COL6A6	ITGA3_ITGB1	ITGA3	0.152401988	0.1783545	2.19E-15	7.29E-15	4.74E-15	Cardiomyocytes I	Cardiomyocytes I	COL6A6	COL6A6	ITGA3_ITGB1	ITGB1	0.152401988	0.1783545	0	0	0	Cardiomyocytes I	Cardiomyocytes I	COL6A6	COL6A6	ITGA3_ITGB1	ITGA3	0.152401988	0.1783545	0.042026929	0.373059893	0.190818046	0.396206776	Cardiomyocytes I
139	Cardiomyocytes I	Cardiomyocytes I	COL6A6	COL6A6	ITGA1_ITGB1	ITGA1	0.662617338	0.1783545	0.042026929	0.464532979	0.462296217	5.109862772	0.019522894	0.008264463	Cardiomyocytes I	Cardiomyocytes I	COL6A6	COL6A6	ITGA1_ITGB1	ITGA1	0.662617338	0.1783545	2.19E-15	1.12E-14	6.71E-15	Cardiomyocytes I	Cardiomyocytes I	COL6A6	COL6A6	ITGA1_ITGB1	ITGB1	0.662617338	0.1783545	0	9.44E-16	4.72E-16	Cardiomyocytes I	Cardiomyocytes I	COL6A6	COL6A6	ITGA1_ITGB1	ITGA1	0.662617338	0.1783545	0.042026929	0.464532979	0.190818046	0.422712344	Cardiomyocytes I
140	Cardiomyocytes I	Cardiomyocytes I	COL6A6	COL6A6	ITGA9_ITGB1	ITGA9	0.683600221	0.1783545	0.042026929	0.471953511	0.462296217	5.19148862	0.019834757	0.008264463	Cardiomyocytes I	Cardiomyocytes I	COL6A6	COL6A6	ITGA9_ITGB1	ITGA9	0.683600221	0.1783545	2.19E-15	3.32E-15	2.75E-15	Cardiomyocytes I	Cardiomyocytes I	COL6A6	COL6A6	ITGA9_ITGB1	ITGB1	0.683600221	0.1783545	0	2.78E-16	1.39E-16	Cardiomyocytes I	Cardiomyocytes I	COL6A6	COL6A6	ITGA9_ITGB1	ITGA9	0.683600221	0.1783545	0.042026929	0.471953511	0.190818046	0.424647178	Cardiomyocytes I
141	Cardiomyocytes I	Cardiomyocytes I	COL6A6	COL6A6	CD44	CD44	0.167310878	0.1783545	0.042026929	0.041036544	0.462296217	0.451401979	0.00172464	0.008264463	Cardiomyocytes I	Cardiomyocytes I	COL6A6	COL6A6	CD44	CD44	0.167310878	0.1783545	2.19E-15	-1.53E-15	3.31E-16	Cardiomyocytes I	Cardiomyocytes I	COL6A6	COL6A6	CD44	CD44	0.167310878	0.1783545	0	0	0	Cardiomyocytes I	Cardiomyocytes I	COL6A6	COL6A6	CD44	CD44	0.167310878	0.1783545	0.042026929	0.041036544	0.190818046	0.178736177	Cardiomyocytes I
142	Cardiomyocytes I	Cardiomyocytes I	COL6A6	COL6A6	SDC1	SDC1	0.154058531	0.1783545	0.042026929	0.038183858	0.462296217	0.420022439	0.00160475	0.008264463	Cardiomyocytes I	Cardiomyocytes I	COL6A6	COL6A6	SDC1	SDC1	0.154058531	0.1783545	2.19E-15	-1.13E-16	1.04E-15	Cardiomyocytes I	Cardiomyocytes I	COL6A6	COL6A6	SDC1	SDC1	0.154058531	0.1783545	0	0	0	Cardiomyocytes I	Cardiomyocytes I	COL6A6	COL6A6	SDC1	SDC1	0.154058531	0.1783545	0.042026929	0.038183858	0.190818046	0.173509135	Cardiomyocytes I
143	Cardiomyocytes I	Cardiomyocytes I	AGRN	AGRN	ITGB1	ITGB1	0.984538929	0.619547211	0.197708308	0.710417027	2.174791393	7.814587295	0.140455349	0.008264463	Cardiomyocytes I	Cardiomyocytes I	AGRN	AGRN	ITGB1	ITGB1	0.984538929	0.619547211	-2.29E-15	1.54E-14	6.55E-15	Cardiomyocytes I	Cardiomyocytes I	AGRN	AGRN	ITGB1	ITGB1	0.984538929	0.619547211	1.39E-15	-5.55E-16	4.16E-16	Cardiomyocytes I	Cardiomyocytes I	AGRN	AGRN	ITGB1	ITGB1	0.984538929	0.619547211	0.197708308	0.710417027	0.190818046	0.662622312	Cardiomyocytes I
144	Cardiomyocytes I	Cardiomyocytes I	AGRN	AGRN	LRP1	LRP1	0.953616786	0.619547211	0.197708308	0.640991577	2.174791393	7.050907342	0.12672936	0.008264463	Cardiomyocytes I	Cardiomyocytes I	AGRN	AGRN	LRP1	LRP1	0.953616786	0.619547211	-2.29E-15	-8.57E-15	-5.43E-15	Cardiomyocytes I	Cardiomyocytes I	AGRN	AGRN	LRP1	LRP1	0.953616786	0.619547211	1.39E-15	6.55E-15	3.97E-15	Cardiomyocytes I	Cardiomyocytes I	AGRN	AGRN	LRP1	LRP1	0.953616786	0.619547211	0.197708308	0.640991577	0.190818046	0.65103328	Cardiomyocytes I
145	Cardiomyocytes I	Cardiomyocytes I	AGRN	AGRN	DAG1	DAG1	0.997791276	0.619547211	0.197708308	0.880762809	2.174791393	9.688390894	0.174134125	0.008264463	Cardiomyocytes I	Cardiomyocytes I	AGRN	AGRN	DAG1	DAG1	0.997791276	0.619547211	-2.29E-15	-4.75E-14	-2.49E-14	Cardiomyocytes I	Cardiomyocytes I	AGRN	AGRN	DAG1	DAG1	0.997791276	0.619547211	1.39E-15	7.44E-15	4.41E-15	Cardiomyocytes I	Cardiomyocytes I	AGRN	AGRN	DAG1	DAG1	0.997791276	0.619547211	0.197708308	0.880762809	0.190818046	0.68621226	Cardiomyocytes I
146	Cardiomyocytes I	Cardiomyocytes I	LAMA5	LAMA5	ITGA6_ITGB1	ITGA6	0.684704583	0.627829928	0.198392839	0.466076835	2.182321231	5.126845186	0.092466307	0.008264463	Cardiomyocytes I	Cardiomyocytes I	LAMA5	LAMA5	ITGA7_ITGB1	ITGB1	0.959690779	0.627829928	-8.14E-15	2.21E-14	6.98E-15	Cardiomyocytes I	Cardiomyocytes I	LAMA5	LAMA5	ITGA6_ITGB1	ITGB1	0.684704583	0.627829928	2.47E-15	2.64E-16	1.37E-15	Cardiomyocytes I	Cardiomyocytes I	LAMA5	LAMA5	ITGA6_ITGB1	ITGA6	0.684704583	0.627829928	0.198392839	0.466076835	0.190818046	0.61443171	Cardiomyocytes I
147	Cardiomyocytes I	Cardiomyocytes I	LAMA5	LAMA5	ITGA3_ITGB1	ITGA3	0.152401988	0.627829928	0.198392839	0.373059893	2.182321231	4.103658818	0.074012411	0.008264463	Cardiomyocytes I	Cardiomyocytes I	LAMA5	LAMA5	ITGA6_ITGB1	ITGA6	0.684704583	0.627829928	-8.14E-15	5.68E-15	-1.23E-15	Cardiomyocytes I	Cardiomyocytes I	LAMA5	LAMA5	ITGA3_ITGB1	ITGB1	0.152401988	0.627829928	2.47E-15	0	1.24E-15	Cardiomyocytes I	Cardiomyocytes I	LAMA5	LAMA5	ITGA3_ITGB1	ITGA3	0.152401988	0.627829928	0.198392839	0.373059893	0.190818046	0.58775048	Cardiomyocytes I
148	Cardiomyocytes I	Cardiomyocytes I	LAMA5	LAMA5	ITGA7_ITGB1	ITGA7	0.959690779	0.627829928	0.198392839	0.630112356	2.182321231	6.931235916	0.125009779	0.008264463	Cardiomyocytes I	Cardiomyocytes I	LAMA5	LAMA5	ITGA3_ITGB1	ITGA3	0.152401988	0.627829928	-8.14E-15	7.29E-15	-4.27E-16	Cardiomyocytes I	Cardiomyocytes I	LAMA5	LAMA5	ITGA7_ITGB1	ITGB1	0.959690779	0.627829928	2.47E-15	6.11E-16	1.54E-15	Cardiomyocytes I	Cardiomyocytes I	LAMA5	LAMA5	ITGA7_ITGB1	ITGA7	0.959690779	0.627829928	0.198392839	0.630112356	0.190818046	0.649479776	Cardiomyocytes I
149	Cardiomyocytes I	Cardiomyocytes I	LAMA5	LAMA5	ITGA9_ITGB1	ITGA9	0.683600221	0.627829928	0.198392839	0.471953511	2.182321231	5.19148862	0.093632197	0.008264463	Cardiomyocytes I	Cardiomyocytes I	LAMA5	LAMA5	ITGA9_ITGB1	ITGA9	0.683600221	0.627829928	-8.14E-15	3.32E-15	-2.41E-15	Cardiomyocytes I	Cardiomyocytes I	LAMA5	LAMA5	ITGA9_ITGB1	ITGB1	0.683600221	0.627829928	2.47E-15	2.78E-16	1.37E-15	Cardiomyocytes I	Cardiomyocytes I	LAMA5	LAMA5	ITGA9_ITGB1	ITGA9	0.683600221	0.627829928	0.198392839	0.471953511	0.190818046	0.615914852	Cardiomyocytes I
150	Cardiomyocytes I	Cardiomyocytes I	LAMA5	LAMA5	CD44	CD44	0.167310878	0.627829928	0.198392839	0.041036544	2.182321231	0.451401979	0.008141356	0.008264463	Cardiomyocytes I	Cardiomyocytes I	LAMA5	LAMA5	CD44	CD44	0.167310878	0.627829928	-8.14E-15	-1.53E-15	-4.84E-15	Cardiomyocytes I	Cardiomyocytes I	LAMA5	LAMA5	CD44	CD44	0.167310878	0.627829928	2.47E-15	0	1.24E-15	Cardiomyocytes I	Cardiomyocytes I	LAMA5	LAMA5	CD44	CD44	0.167310878	0.627829928	0.198392839	0.041036544	0.190818046	0.321047018	Cardiomyocytes I
151	Cardiomyocytes I	Cardiomyocytes I	LAMA5	LAMA5	SDC1	SDC1	0.154058531	0.627829928	0.198392839	0.038183858	2.182321231	0.420022439	0.007575404	0.008264463	Cardiomyocytes I	Cardiomyocytes I	LAMA5	LAMA5	SDC1	SDC1	0.154058531	0.627829928	-8.14E-15	-1.13E-16	-4.13E-15	Cardiomyocytes I	Cardiomyocytes I	LAMA5	LAMA5	SDC1	SDC1	0.154058531	0.627829928	2.47E-15	0	1.24E-15	Cardiomyocytes I	Cardiomyocytes I	LAMA5	LAMA5	SDC1	SDC1	0.154058531	0.627829928	0.198392839	0.038183858	0.190818046	0.313245564	Cardiomyocytes I
152	Cardiomyocytes I	Cardiomyocytes I	LAMA5	LAMA5	BCAM	BCAM	0.993373827	0.627829928	0.198392839	0.794516335	2.182321231	8.73967968	0.157626351	0.008264463	Cardiomyocytes I	Cardiomyocytes I	LAMA5	LAMA5	BCAM	BCAM	0.993373827	0.627829928	-8.14E-15	-6.69E-15	-7.42E-15	Cardiomyocytes I	Cardiomyocytes I	LAMA5	LAMA5	BCAM	BCAM	0.993373827	0.627829928	2.47E-15	3.22E-15	2.84E-15	Cardiomyocytes I	Cardiomyocytes I	LAMA5	LAMA5	BCAM	BCAM	0.993373827	0.627829928	0.198392839	0.794516335	0.190818046	0.675391129	Cardiomyocytes I
153	Cardiomyocytes I	Cardiomyocytes I	LAMA5	LAMA5	DAG1	DAG1	0.997791276	0.627829928	0.198392839	0.880762809	2.182321231	9.688390894	0.174737034	0.008264463	Cardiomyocytes I	Cardiomyocytes I	LAMA5	LAMA5	DAG1	DAG1	0.997791276	0.627829928	-8.14E-15	-4.75E-14	-2.78E-14	Cardiomyocytes I	Cardiomyocytes I	LAMA5	LAMA5	DAG1	DAG1	0.997791276	0.627829928	2.47E-15	7.44E-15	4.95E-15	Cardiomyocytes I	Cardiomyocytes I	LAMA5	LAMA5	DAG1	DAG1	0.997791276	0.627829928	0.198392839	0.880762809	0.190818046	0.686584259	Cardiomyocytes I
154	Cardiomyocytes I	Cardiomyocytes I	COL1A1	COL1A1	ITGA3_ITGB1	ITGA3	0.152401988	0.870789619	0.454876279	0.373059893	5.003639069	4.103658818	0.169696096	0.008264463	Cardiomyocytes I	Cardiomyocytes I	COL1A1	COL1A1	ITGA3_ITGB1	ITGA3	0.152401988	0.870789619	-4.25E-15	7.29E-15	1.52E-15	Cardiomyocytes I	Cardiomyocytes I	COL1A1	COL1A1	ITGA3_ITGB1	ITGB1	0.152401988	0.870789619	8.88E-16	0	4.44E-16	Cardiomyocytes I	Cardiomyocytes I	COL1A1	COL1A1	ITGA3_ITGB1	ITGA3	0.152401988	0.870789619	0.454876279	0.373059893	0.190818046	0.683426114	Cardiomyocytes I
155	Cardiomyocytes I	Cardiomyocytes I	COL1A1	COL1A1	ITGA1_ITGB1	ITGA1	0.662617338	0.870789619	0.454876279	0.464532979	5.003639069	5.109862772	0.211305033	0.008264463	Cardiomyocytes I	Cardiomyocytes I	COL1A1	COL1A1	ITGA1_ITGB1	ITGA1	0.662617338	0.870789619	-4.25E-15	1.12E-14	3.49E-15	Cardiomyocytes I	Cardiomyocytes I	COL1A1	COL1A1	ITGA1_ITGB1	ITGB1	0.662617338	0.870789619	8.88E-16	9.44E-16	9.16E-16	Cardiomyocytes I	Cardiomyocytes I	COL1A1	COL1A1	ITGA1_ITGB1	ITGA1	0.662617338	0.870789619	0.454876279	0.464532979	0.190818046	0.706658213	Cardiomyocytes I
156	Cardiomyocytes I	Cardiomyocytes I	COL1A1	COL1A1	ITGA9_ITGB1	ITGA9	0.683600221	0.870789619	0.454876279	0.471953511	5.003639069	5.19148862	0.214680457	0.008264463	Cardiomyocytes I	Cardiomyocytes I	COL1A1	COL1A1	ITGA9_ITGB1	ITGA9	0.683600221	0.870789619	-4.25E-15	3.32E-15	-4.67E-16	Cardiomyocytes I	Cardiomyocytes I	COL1A1	COL1A1	ITGA9_ITGB1	ITGB1	0.683600221	0.870789619	8.88E-16	2.78E-16	5.83E-16	Cardiomyocytes I	Cardiomyocytes I	COL1A1	COL1A1	ITGA9_ITGB1	ITGA9	0.683600221	0.870789619	0.454876279	0.471953511	0.190818046	0.708298097	Cardiomyocytes I
157	Cardiomyocytes I	Cardiomyocytes I	COL1A1	COL1A1	ITGA5	ITGA5	0.499723909	0.870789619	0.454876279	0.147516628	5.003639069	1.622682913	0.067101815	0.008264463	Cardiomyocytes I	Cardiomyocytes I	COL1A1	COL1A1	ITGA5	ITGA5	0.499723909	0.870789619	-4.25E-15	-3.66E-15	-3.96E-15	Cardiomyocytes I	Cardiomyocytes I	COL1A1	COL1A1	ITGA5	ITGA5	0.499723909	0.870789619	8.88E-16	-2.78E-16	3.05E-16	Cardiomyocytes I	Cardiomyocytes I	COL1A1	COL1A1	ITGA5	ITGA5	0.499723909	0.870789619	0.454876279	0.147516628	0.190818046	0.575826261	Cardiomyocytes I
158	Cardiomyocytes I	Cardiomyocytes I	COL1A1	COL1A1	CD44	CD44	0.167310878	0.870789619	0.454876279	0.041036544	5.003639069	0.451401979	0.01866655	0.008264463	Cardiomyocytes I	Cardiomyocytes I	COL1A1	COL1A1	CD44	CD44	0.167310878	0.870789619	-4.25E-15	-1.53E-15	-2.89E-15	Cardiomyocytes I	Cardiomyocytes I	COL1A1	COL1A1	CD44	CD44	0.167310878	0.870789619	8.88E-16	0	4.44E-16	Cardiomyocytes I	Cardiomyocytes I	COL1A1	COL1A1	CD44	CD44	0.167310878	0.870789619	0.454876279	0.041036544	0.190818046	0.417249174	Cardiomyocytes I
159	Cardiomyocytes I	Cardiomyocytes I	COL1A1	COL1A1	CD36	CD36	1	0.870789619	0.454876279	1.775395257	5.003639069	19.52934782	0.807585188	0.008264463	Cardiomyocytes I	Cardiomyocytes I	COL1A1	COL1A1	CD36	CD36	1	0.870789619	-4.25E-15	-5.98E-15	-5.12E-15	Cardiomyocytes I	Cardiomyocytes I	COL1A1	COL1A1	CD36	CD36	1	0.870789619	8.88E-16	-4.22E-15	-1.67E-15	Cardiomyocytes I	Cardiomyocytes I	COL1A1	COL1A1	CD36	CD36	1	0.870789619	0.454876279	1.775395257	0.190818046	0.824853291	Cardiomyocytes I
160	Cardiomyocytes I	Cardiomyocytes I	COL1A1	COL1A1	SDC1	SDC1	0.154058531	0.870789619	0.454876279	0.038183858	5.003639069	0.420022439	0.017368931	0.008264463	Cardiomyocytes I	Cardiomyocytes I	COL1A1	COL1A1	SDC1	SDC1	0.154058531	0.870789619	-4.25E-15	-1.13E-16	-2.18E-15	Cardiomyocytes I	Cardiomyocytes I	COL1A1	COL1A1	SDC1	SDC1	0.154058531	0.870789619	8.88E-16	0	4.44E-16	Cardiomyocytes I	Cardiomyocytes I	COL1A1	COL1A1	SDC1	SDC1	0.154058531	0.870789619	0.454876279	0.038183858	0.190818046	0.408516576	Cardiomyocytes I
161	Cardiomyocytes I	Cardiomyocytes I	COL1A1	COL1A1	FLT4	FLT4	0.200993926	0.870789619	0.454876279	0.050339174	5.003639069	0.553730913	0.022898096	0.008264463	Cardiomyocytes I	Cardiomyocytes I	COL1A1	COL1A1	FLT4	FLT4	0.200993926	0.870789619	-4.25E-15	1.17E-15	-1.54E-15	Cardiomyocytes I	Cardiomyocytes I	COL1A1	COL1A1	FLT4	FLT4	0.200993926	0.870789619	8.88E-16	0	4.44E-16	Cardiomyocytes I	Cardiomyocytes I	COL1A1	COL1A1	FLT4	FLT4	0.200993926	0.870789619	0.454876279	0.050339174	0.190818046	0.442279524	Cardiomyocytes I
162	Cardiomyocytes I	Cardiomyocytes I	COL1A1	COL1A1	DDR1	DDR1	0.506902264	0.870789619	0.454876279	0.145126993	5.003639069	1.596396919	0.066014826	0.008264463	Cardiomyocytes I	Cardiomyocytes I	COL1A1	COL1A1	DDR1	DDR1	0.506902264	0.870789619	-4.25E-15	-1.37E-16	-2.20E-15	Cardiomyocytes I	Cardiomyocytes I	COL1A1	COL1A1	DDR1	DDR1	0.506902264	0.870789619	8.88E-16	-5.55E-16	1.67E-16	Cardiomyocytes I	Cardiomyocytes I	COL1A1	COL1A1	DDR1	DDR1	0.506902264	0.870789619	0.454876279	0.145126993	0.190818046	0.573830521	Cardiomyocytes I
163	Cardiomyocytes I	Cardiomyocytes I	COL1A1	COL1A1	DDR2	DDR2	0.274434014	0.870789619	0.454876279	0.072358998	5.003639069	0.795948973	0.032914392	0.008264463	Cardiomyocytes I	Cardiomyocytes I	COL1A1	COL1A1	DDR2	DDR2	0.274434014	0.870789619	-4.25E-15	8.06E-17	-2.09E-15	Cardiomyocytes I	Cardiomyocytes I	COL1A1	COL1A1	DDR2	DDR2	0.274434014	0.870789619	8.88E-16	0	4.44E-16	Cardiomyocytes I	Cardiomyocytes I	COL1A1	COL1A1	DDR2	DDR2	0.274434014	0.870789619	0.454876279	0.072358998	0.190818046	0.487380757	Cardiomyocytes I
164	Cardiomyocytes I	Cardiomyocytes I	COL1A1	COL1A1	CD93	CD93	0.806184428	0.870789619	0.454876279	0.320604536	5.003639069	3.526649892	0.145835398	0.008264463	Cardiomyocytes I	Cardiomyocytes I	COL1A1	COL1A1	CD93	CD93	0.806184428	0.870789619	-4.25E-15	3.19E-15	-5.34E-16	Cardiomyocytes I	Cardiomyocytes I	COL1A1	COL1A1	CD93	CD93	0.806184428	0.870789619	8.88E-16	0	4.44E-16	Cardiomyocytes I	Cardiomyocytes I	COL1A1	COL1A1	CD93	CD93	0.806184428	0.870789619	0.454876279	0.320604536	0.190818046	0.666810965	Cardiomyocytes I
165	Cardiomyocytes I	Cardiomyocytes I	COL4A1	COL4A1	ITGA3_ITGB1	ITGA3	0.152401988	1	1.085314762	0.373059893	11.93846238	4.103658818	0.404887408	0.008264463	Cardiomyocytes I	Cardiomyocytes I	COL4A1	COL4A1	ITGA3_ITGB1	ITGA3	0.152401988	1	-1.20E-15	7.29E-15	3.05E-15	Cardiomyocytes I	Cardiomyocytes I	COL4A1	COL4A1	ITGA3_ITGB1	ITGB1	0.152401988	1	-6.00E-15	0	-3.00E-15	Cardiomyocytes I	Cardiomyocytes I	COL4A1	COL4A1	ITGA3_ITGB1	ITGA3	0.152401988	1	1.085314762	0.373059893	0.190818046	0.769299818	Cardiomyocytes I
166	Cardiomyocytes I	Cardiomyocytes I	COL4A1	COL4A1	ITGA1_ITGB1	ITGA1	0.662617338	1	1.085314762	0.464532979	11.93846238	5.109862772	0.5041645	0.008264463	Cardiomyocytes I	Cardiomyocytes I	COL4A1	COL4A1	ITGA1_ITGB1	ITGA1	0.662617338	1	-1.20E-15	1.12E-14	5.02E-15	Cardiomyocytes I	Cardiomyocytes I	COL4A1	COL4A1	ITGA1_ITGB1	ITGB1	0.662617338	1	-6.00E-15	9.44E-16	-2.53E-15	Cardiomyocytes I	Cardiomyocytes I	COL4A1	COL4A1	ITGA1_ITGB1	ITGA1	0.662617338	1	1.085314762	0.464532979	0.190818046	0.788183168	Cardiomyocytes I
167	Cardiomyocytes I	Cardiomyocytes I	COL4A1	COL4A1	ITGA9_ITGB1	ITGA9	0.683600221	1	1.085314762	0.471953511	11.93846238	5.19148862	0.512218112	0.008264463	Cardiomyocytes I	Cardiomyocytes I	COL4A1	COL4A1	ITGA9_ITGB1	ITGA9	0.683600221	1	-1.20E-15	3.32E-15	1.06E-15	Cardiomyocytes I	Cardiomyocytes I	COL4A1	COL4A1	ITGA9_ITGB1	ITGB1	0.683600221	1	-6.00E-15	2.78E-16	-2.86E-15	Cardiomyocytes I	Cardiomyocytes I	COL4A1	COL4A1	ITGA9_ITGB1	ITGA9	0.683600221	1	1.085314762	0.471953511	0.190818046	0.789503057	Cardiomyocytes I
168	Cardiomyocytes I	Cardiomyocytes I	COL4A1	COL4A1	CD44	CD44	0.167310878	1	1.085314762	0.041036544	11.93846238	0.451401979	0.044537567	0.008264463	Cardiomyocytes I	Cardiomyocytes I	COL4A1	COL4A1	CD44	CD44	0.167310878	1	-1.20E-15	-1.53E-15	-1.36E-15	Cardiomyocytes I	Cardiomyocytes I	COL4A1	COL4A1	CD44	CD44	0.167310878	1	-6.00E-15	0	-3.00E-15	Cardiomyocytes I	Cardiomyocytes I	COL4A1	COL4A1	CD44	CD44	0.167310878	1	1.085314762	0.041036544	0.190818046	0.525159687	Cardiomyocytes I
169	Cardiomyocytes I	Cardiomyocytes I	COL4A1	COL4A1	SDC1	SDC1	0.154058531	1	1.085314762	0.038183858	11.93846238	0.420022439	0.041441505	0.008264463	Cardiomyocytes I	Cardiomyocytes I	COL4A1	COL4A1	SDC1	SDC1	0.154058531	1	-1.20E-15	-1.13E-16	-6.55E-16	Cardiomyocytes I	Cardiomyocytes I	COL4A1	COL4A1	SDC1	SDC1	0.154058531	1	-6.00E-15	0	-3.00E-15	Cardiomyocytes I	Cardiomyocytes I	COL4A1	COL4A1	SDC1	SDC1	0.154058531	1	1.085314762	0.038183858	0.190818046	0.516169051	Cardiomyocytes I
170	Cardiomyocytes I	Cardiomyocytes I	COL4A1	COL4A1	CD47	CD47	0.914964108	1	1.085314762	0.452381313	11.93846238	4.976194442	0.490976117	0.008264463	Cardiomyocytes I	Cardiomyocytes I	COL4A1	COL4A1	CD47	CD47	0.914964108	1	-1.20E-15	3.64E-15	1.22E-15	Cardiomyocytes I	Cardiomyocytes I	COL4A1	COL4A1	CD47	CD47	0.914964108	1	-6.00E-15	-3.22E-15	-4.61E-15	Cardiomyocytes I	Cardiomyocytes I	COL4A1	COL4A1	CD47	CD47	0.914964108	1	1.085314762	0.452381313	0.190818046	0.785962029	Cardiomyocytes I
171	Cardiomyocytes I	Cardiomyocytes I	COL4A1	COL4A1	CD93	CD93	0.806184428	1	1.085314762	0.320604536	11.93846238	3.526649892	0.347956835	0.008264463	Cardiomyocytes I	Cardiomyocytes I	COL4A1	COL4A1	CD93	CD93	0.806184428	1	-1.20E-15	3.19E-15	9.94E-16	Cardiomyocytes I	Cardiomyocytes I	COL4A1	COL4A1	CD93	CD93	0.806184428	1	-6.00E-15	0	-3.00E-15	Cardiomyocytes I	Cardiomyocytes I	COL4A1	COL4A1	CD93	CD93	0.806184428	1	1.085314762	0.320604536	0.190818046	0.7555798	Cardiomyocytes I
172	Cardiomyocytes I	Cardiomyocytes I	FN1	FN1	ITGAV_ITGB1	ITGAV	0.411374931	0.695748205	0.276039885	0.414196703	3.036438736	4.556163733	0.11433481	0.008264463	Cardiomyocytes I	Cardiomyocytes I	FN1	FN1	ITGAV_ITGB1	ITGAV	0.411374931	0.695748205	8.65E-15	7.33E-15	7.99E-15	Cardiomyocytes I	Cardiomyocytes I	FN1	FN1	ITGAV_ITGB1	ITGB1	0.411374931	0.695748205	1.33E-15	0	6.66E-16	Cardiomyocytes I	Cardiomyocytes I	FN1	FN1	ITGAV_ITGB1	ITGAV	0.411374931	0.695748205	0.276039885	0.414196703	0.190818046	0.639252866	Cardiomyocytes I
173	Cardiomyocytes I	Cardiomyocytes I	FN1	FN1	ITGA5_ITGB1	ITGA5	0.499723909	0.695748205	0.276039885	0.428966828	3.036438736	4.718635104	0.118411954	0.008264463	Cardiomyocytes I	Cardiomyocytes I	FN1	FN1	ITGAV_ITGB6	ITGAV	0.323578134	0.695748205	8.65E-15	1.17E-15	4.91E-15	Cardiomyocytes I	Cardiomyocytes I	FN1	FN1	ITGA5_ITGB1	ITGB1	0.499723909	0.695748205	1.33E-15	-4.16E-16	4.58E-16	Cardiomyocytes I	Cardiomyocytes I	FN1	FN1	ITGA5_ITGB1	ITGA5	0.499723909	0.695748205	0.276039885	0.428966828	0.190818046	0.643283033	Cardiomyocytes I
174	Cardiomyocytes I	Cardiomyocytes I	FN1	FN1	ITGA3_ITGB1	ITGA3	0.152401988	0.695748205	0.276039885	0.373059893	3.036438736	4.103658818	0.10297941	0.008264463	Cardiomyocytes I	Cardiomyocytes I	FN1	FN1	ITGA5_ITGB1	ITGA5	0.499723909	0.695748205	8.65E-15	5.86E-15	7.25E-15	Cardiomyocytes I	Cardiomyocytes I	FN1	FN1	ITGA3_ITGB1	ITGB1	0.152401988	0.695748205	1.33E-15	0	6.66E-16	Cardiomyocytes I	Cardiomyocytes I	FN1	FN1	ITGA3_ITGB1	ITGA3	0.152401988	0.695748205	0.276039885	0.373059893	0.190818046	0.627106105	Cardiomyocytes I
175	Cardiomyocytes I	Cardiomyocytes I	FN1	FN1	ITGA8_ITGB1	ITGA8	0.124240751	0.695748205	0.276039885	0.369959582	3.036438736	4.069555405	0.102123601	0.008264463	Cardiomyocytes I	Cardiomyocytes I	FN1	FN1	ITGA3_ITGB1	ITGA3	0.152401988	0.695748205	8.65E-15	7.29E-15	7.97E-15	Cardiomyocytes I	Cardiomyocytes I	FN1	FN1	ITGA8_ITGB1	ITGB1	0.124240751	0.695748205	1.33E-15	0	6.66E-16	Cardiomyocytes I	Cardiomyocytes I	FN1	FN1	ITGA8_ITGB1	ITGA8	0.124240751	0.695748205	0.276039885	0.369959582	0.190818046	0.62612985	Cardiomyocytes I
176	Cardiomyocytes I	Cardiomyocytes I	FN1	FN1	ITGAV_ITGB6	ITGB6	0.323578134	0.695748205	0.276039885	0.102891483	3.036438736	1.131806318	0.028402153	0.008264463	Cardiomyocytes I	Cardiomyocytes I	FN1	FN1	ITGA8_ITGB1	ITGA8	0.124240751	0.695748205	8.65E-15	7.62E-15	8.13E-15	Cardiomyocytes I	Cardiomyocytes I	FN1	FN1	ITGAV_ITGB6	ITGB6	0.323578134	0.695748205	1.33E-15	0	6.66E-16	Cardiomyocytes I	Cardiomyocytes I	FN1	FN1	ITGAV_ITGB6	ITGB6	0.323578134	0.695748205	0.276039885	0.102891483	0.190818046	0.468987309	Cardiomyocytes I
177	Cardiomyocytes I	Cardiomyocytes I	FN1	FN1	CD44	CD44	0.167310878	0.695748205	0.276039885	0.041036544	3.036438736	0.451401979	0.011327723	0.008264463	Cardiomyocytes I	Cardiomyocytes I	FN1	FN1	CD44	CD44	0.167310878	0.695748205	8.65E-15	-1.53E-15	3.56E-15	Cardiomyocytes I	Cardiomyocytes I	FN1	FN1	CD44	CD44	0.167310878	0.695748205	1.33E-15	0	6.66E-16	Cardiomyocytes I	Cardiomyocytes I	FN1	FN1	CD44	CD44	0.167310878	0.695748205	0.276039885	0.041036544	0.190818046	0.358054968	Cardiomyocytes I
178	Cardiomyocytes I	Cardiomyocytes I	FN1	FN1	SDC1	SDC1	0.154058531	0.695748205	0.276039885	0.038183858	3.036438736	0.420022439	0.010540268	0.008264463	Cardiomyocytes I	Cardiomyocytes I	FN1	FN1	SDC1	SDC1	0.154058531	0.695748205	8.65E-15	-1.13E-16	4.27E-15	Cardiomyocytes I	Cardiomyocytes I	FN1	FN1	SDC1	SDC1	0.154058531	0.695748205	1.33E-15	0	6.66E-16	Cardiomyocytes I	Cardiomyocytes I	FN1	FN1	SDC1	SDC1	0.154058531	0.695748205	0.276039885	0.038183858	0.190818046	0.349817565	Cardiomyocytes I
179	Cardiomyocytes I	Cardiomyocytes I	FN1	FN1	ITGA6	ITGA6	0.684704583	0.695748205	0.276039885	0.221736643	3.036438736	2.439103076	0.061208158	0.008264463	Cardiomyocytes I	Cardiomyocytes I	FN1	FN1	ITGA6	ITGA6	0.684704583	0.695748205	8.65E-15	-4.03E-15	2.31E-15	Cardiomyocytes I	Cardiomyocytes I	FN1	FN1	ITGA6	ITGA6	0.684704583	0.695748205	1.33E-15	1.08E-15	1.21E-15	Cardiomyocytes I	Cardiomyocytes I	FN1	FN1	ITGA6	ITGA6	0.684704583	0.695748205	0.276039885	0.221736643	0.190818046	0.56456194	Cardiomyocytes I
180	Cardiomyocytes I	Cardiomyocytes I	FN1	FN1	SDC2	SDC2	0.728879072	0.695748205	0.276039885	0.260847159	3.036438736	2.869318752	0.07200422	0.008264463	Cardiomyocytes I	Cardiomyocytes I	FN1	FN1	SDC2	SDC2	0.728879072	0.695748205	8.65E-15	3.48E-15	6.07E-15	Cardiomyocytes I	Cardiomyocytes I	FN1	FN1	SDC2	SDC2	0.728879072	0.695748205	1.33E-15	2.39E-15	1.86E-15	Cardiomyocytes I	Cardiomyocytes I	FN1	FN1	SDC2	SDC2	0.728879072	0.695748205	0.276039885	0.260847159	0.190818046	0.584413904	Cardiomyocytes I
181	Cardiomyocytes I	Cardiomyocytes I	FN1	FN1	FLT4	FLT4	0.200993926	0.695748205	0.276039885	0.050339174	3.036438736	0.553730913	0.01389562	0.008264463	Cardiomyocytes I	Cardiomyocytes I	FN1	FN1	FLT4	FLT4	0.200993926	0.695748205	8.65E-15	1.17E-15	4.91E-15	Cardiomyocytes I	Cardiomyocytes I	FN1	FN1	FLT4	FLT4	0.200993926	0.695748205	1.33E-15	0	6.66E-16	Cardiomyocytes I	Cardiomyocytes I	FN1	FN1	FLT4	FLT4	0.200993926	0.695748205	0.276039885	0.050339174	0.190818046	0.381861194	Cardiomyocytes I
182	Cardiomyocytes I	Cardiomyocytes I	FN1	FN1	ITGA9	ITGA9	0.683600221	0.695748205	0.276039885	0.233489995	3.036438736	2.568389944	0.064452551	0.008264463	Cardiomyocytes I	Cardiomyocytes I	FN1	FN1	ITGA9	ITGA9	0.683600221	0.695748205	8.65E-15	-8.74E-15	-4.75E-17	Cardiomyocytes I	Cardiomyocytes I	FN1	FN1	ITGA9	ITGA9	0.683600221	0.695748205	1.33E-15	1.11E-15	1.22E-15	Cardiomyocytes I	Cardiomyocytes I	FN1	FN1	ITGA9	ITGA9	0.683600221	0.695748205	0.276039885	0.233489995	0.190818046	0.570899484	Cardiomyocytes I
183	Cardiomyocytes I	Cardiomyocytes I	FN1	FN1	IL17RC	IL17RC	0.241303147	0.695748205	0.276039885	0.059312858	3.036438736	0.65244144	0.016372715	0.008264463	Cardiomyocytes I	Cardiomyocytes I	FN1	FN1	IL17RC	IL17RC	0.241303147	0.695748205	8.65E-15	3.07E-16	4.48E-15	Cardiomyocytes I	Cardiomyocytes I	FN1	FN1	IL17RC	IL17RC	0.241303147	0.695748205	1.33E-15	3.05E-16	8.19E-16	Cardiomyocytes I	Cardiomyocytes I	FN1	FN1	IL17RC	IL17RC	0.241303147	0.695748205	0.276039885	0.059312858	0.190818046	0.401400136	Cardiomyocytes I
184	Cardiomyocytes I	Cardiomyocytes I	FN1	FN1	ROBO4	ROBO4	0.477084484	0.695748205	0.276039885	0.133470102	3.036438736	1.468171123	0.036843072	0.008264463	Cardiomyocytes I	Cardiomyocytes I	FN1	FN1	ROBO4	ROBO4	0.477084484	0.695748205	8.65E-15	3.85E-15	6.25E-15	Cardiomyocytes I	Cardiomyocytes I	FN1	FN1	ROBO4	ROBO4	0.477084484	0.695748205	1.33E-15	2.78E-16	8.05E-16	Cardiomyocytes I	Cardiomyocytes I	FN1	FN1	ROBO4	ROBO4	0.477084484	0.695748205	0.276039885	0.133470102	0.190818046	0.501472771	Cardiomyocytes I
185	Cardiomyocytes I	Cardiomyocytes I	VTN	VTN	ITGAV_ITGB1	ITGAV	0.411374931	0.545554942	0.170616031	0.414196703	1.876776337	4.556163733	0.070668597	0.008264463	Cardiomyocytes I	Cardiomyocytes I	VTN	VTN	ITGAV_ITGB1	ITGAV	0.411374931	0.545554942	-6.20E-16	7.33E-15	3.36E-15	Cardiomyocytes I	Cardiomyocytes I	VTN	VTN	ITGAV_ITGB5	ITGAV	0.411374931	0.545554942	1.14E-15	0	5.69E-16	Cardiomyocytes I	Cardiomyocytes I	VTN	VTN	ITGAV_ITGB1	ITGAV	0.411374931	0.545554942	0.170616031	0.414196703	0.190818046	0.582138404	Cardiomyocytes I
186	Cardiomyocytes I	Cardiomyocytes I	VTN	VTN	ITGAV_ITGB5	ITGAV	0.411374931	0.545554942	0.170616031	0.283327701	1.876776337	3.116604708	0.048340248	0.008264463	Cardiomyocytes I	Cardiomyocytes I	VTN	VTN	ITGA8_ITGB1	ITGA8	0.124240751	0.545554942	-6.20E-16	7.62E-15	3.50E-15	Cardiomyocytes I	Cardiomyocytes I	VTN	VTN	ITGAV_ITGB1	ITGB1	0.411374931	0.545554942	1.14E-15	0	5.69E-16	Cardiomyocytes I	Cardiomyocytes I	VTN	VTN	ITGAV_ITGB5	ITGAV	0.411374931	0.545554942	0.170616031	0.283327701	0.190818046	0.535363246	Cardiomyocytes I
187	Cardiomyocytes I	Cardiomyocytes I	VTN	VTN	ITGA8_ITGB1	ITGA8	0.124240751	0.545554942	0.170616031	0.369959582	1.876776337	4.069555405	0.063121035	0.008264463	Cardiomyocytes I	Cardiomyocytes I	VTN	VTN	ITGAV_ITGB5	ITGB5	0.411374931	0.545554942	-6.20E-16	-3.22E-15	-1.92E-15	Cardiomyocytes I	Cardiomyocytes I	VTN	VTN	ITGA8_ITGB1	ITGB1	0.124240751	0.545554942	1.14E-15	0	5.69E-16	Cardiomyocytes I	Cardiomyocytes I	VTN	VTN	ITGA8_ITGB1	ITGA8	0.124240751	0.545554942	0.170616031	0.369959582	0.190818046	0.568340676	Cardiomyocytes I
188	Cardiomyocytes I	Cardiomyocytes I	VTN	VTN	ITGA5	ITGA5	0.499723909	0.545554942	0.170616031	0.147516628	1.876776337	1.622682913	0.025168702	0.008264463	Cardiomyocytes I	Cardiomyocytes I	VTN	VTN	ITGA5	ITGA5	0.499723909	0.545554942	-6.20E-16	-3.66E-15	-2.14E-15	Cardiomyocytes I	Cardiomyocytes I	VTN	VTN	ITGA5	ITGA5	0.499723909	0.545554942	1.14E-15	-2.78E-16	4.30E-16	Cardiomyocytes I	Cardiomyocytes I	VTN	VTN	ITGA5	ITGA5	0.499723909	0.545554942	0.170616031	0.147516628	0.190818046	0.453970179	Cardiomyocytes I
189	Cardiomyocytes I	Cardiomyocytes I	VTN	VTN	ITGB6	ITGB6	0.323578134	0.545554942	0.170616031	0.087806588	1.876776337	0.965872466	0.014981211	0.008264463	Cardiomyocytes I	Cardiomyocytes I	VTN	VTN	ITGB6	ITGB6	0.323578134	0.545554942	-6.20E-16	3.06E-15	1.22E-15	Cardiomyocytes I	Cardiomyocytes I	VTN	VTN	ITGB6	ITGB6	0.323578134	0.545554942	1.14E-15	-2.91E-16	4.23E-16	Cardiomyocytes I	Cardiomyocytes I	VTN	VTN	ITGB6	ITGB6	0.323578134	0.545554942	0.170616031	0.087806588	0.190818046	0.390777724	Cardiomyocytes I
190	Cardiomyocytes I	Cardiomyocytes I	VTN	VTN	ITGA3	ITGA3	0.152401988	0.545554942	0.170616031	0.035702758	1.876776337	0.39273034	0.006091463	0.008264463	Cardiomyocytes I	Cardiomyocytes I	VTN	VTN	ITGA3	ITGA3	0.152401988	0.545554942	-6.20E-16	-8.06E-16	-7.13E-16	Cardiomyocytes I	Cardiomyocytes I	VTN	VTN	ITGA3	ITGA3	0.152401988	0.545554942	1.14E-15	0	5.69E-16	Cardiomyocytes I	Cardiomyocytes I	VTN	VTN	ITGA3	ITGA3	0.152401988	0.545554942	0.170616031	0.035702758	0.190818046	0.290285354	Cardiomyocytes I
191	Cardiomyocytes I	Cardiomyocytes I	VTN	VTN	KDR	KDR	0.94036444	0.545554942	0.170616031	0.508986839	1.876776337	5.598855226	0.086841314	0.008264463	Cardiomyocytes I	Cardiomyocytes I	VTN	VTN	KDR	KDR	0.94036444	0.545554942	-6.20E-16	5.14E-15	2.26E-15	Cardiomyocytes I	Cardiomyocytes I	VTN	VTN	KDR	KDR	0.94036444	0.545554942	1.14E-15	-6.66E-16	2.36E-16	Cardiomyocytes I	Cardiomyocytes I	VTN	VTN	KDR	KDR	0.94036444	0.545554942	0.170616031	0.508986839	0.190818046	0.606971222	Cardiomyocytes I
192	Cardiomyocytes I	Cardiomyocytes I	VTN	VTN	CD47	CD47	0.914964108	0.545554942	0.170616031	0.452381313	1.876776337	4.976194442	0.077183504	0.008264463	Cardiomyocytes I	Cardiomyocytes I	VTN	VTN	CD47	CD47	0.914964108	0.545554942	-6.20E-16	3.64E-15	1.51E-15	Cardiomyocytes I	Cardiomyocytes I	VTN	VTN	CD47	CD47	0.914964108	0.545554942	1.14E-15	-3.22E-15	-1.04E-15	Cardiomyocytes I	Cardiomyocytes I	VTN	VTN	CD47	CD47	0.914964108	0.545554942	0.170616031	0.452381313	0.190818046	0.592823553	Cardiomyocytes I
193	Cardiomyocytes I	Cardiomyocytes I	VWF	VWF	SIRPA	SIRPA	0.54942021	0.58420762	0.283498414	0.16660946	3.118482555	1.832704064	0.047233518	0.008264463	Cardiomyocytes I	Cardiomyocytes I	VWF	VWF	SIRPA	SIRPA	0.54942021	0.58420762	3.44E-15	6.79E-15	5.12E-15	Cardiomyocytes I	Cardiomyocytes I	VWF	VWF	SIRPA	SIRPA	0.54942021	0.58420762	1.78E-15	8.33E-16	1.30E-15	Cardiomyocytes I	Cardiomyocytes I	VWF	VWF	SIRPA	SIRPA	0.54942021	0.58420762	0.283498414	0.16660946	0.190818046	0.532481488	Cardiomyocytes I
194	Cardiomyocytes I	Cardiomyocytes I	VWF	VWF	LRP1	LRP1	0.953616786	0.58420762	0.283498414	0.640991577	3.118482555	7.050907342	0.181720095	0.008264463	Cardiomyocytes I	Cardiomyocytes I	VWF	VWF	LRP1	LRP1	0.953616786	0.58420762	3.44E-15	-8.57E-15	-2.57E-15	Cardiomyocytes I	Cardiomyocytes I	VWF	VWF	LRP1	LRP1	0.953616786	0.58420762	1.78E-15	6.55E-15	4.16E-15	Cardiomyocytes I	Cardiomyocytes I	VWF	VWF	LRP1	LRP1	0.953616786	0.58420762	0.283498414	0.640991577	0.190818046	0.690784847	Cardiomyocytes I
195	Cardiomyocytes I	Cardiomyocytes I	VWF	VWF	SCARA5	SCARA5	0.30204307	0.58420762	0.283498414	0.081290065	3.118482555	0.894190712	0.023045604	0.008264463	Cardiomyocytes I	Cardiomyocytes I	VWF	VWF	SCARA5	SCARA5	0.30204307	0.58420762	3.44E-15	3.00E-16	1.87E-15	Cardiomyocytes I	Cardiomyocytes I	VWF	VWF	SCARA5	SCARA5	0.30204307	0.58420762	1.78E-15	0	8.88E-16	Cardiomyocytes I	Cardiomyocytes I	VWF	VWF	SCARA5	SCARA5	0.30204307	0.58420762	0.283498414	0.081290065	0.190818046	0.443071634	Cardiomyocytes I
196	Cardiomyocytes I	Cardiomyocytes I	LAMB1	LAMB1	ITGA6_ITGB1	ITGA6	0.684704583	0.886802871	0.397927719	0.466076835	4.377204905	5.126845186	0.185464892	0.008264463	Cardiomyocytes I	Cardiomyocytes I	LAMB1	LAMB1	ITGA7_ITGB1	ITGB1	0.959690779	0.886802871	1.65E-16	2.21E-14	1.11E-14	Cardiomyocytes I	Cardiomyocytes I	LAMB1	LAMB1	ITGA6_ITGB1	ITGB1	0.684704583	0.886802871	1.39E-15	2.64E-16	8.26E-16	Cardiomyocytes I	Cardiomyocytes I	LAMB1	LAMB1	ITGA6_ITGB1	ITGA6	0.684704583	0.886802871	0.397927719	0.466076835	0.190818046	0.69295912	Cardiomyocytes I
197	Cardiomyocytes I	Cardiomyocytes I	LAMB1	LAMB1	ITGA3_ITGB1	ITGA3	0.152401988	0.886802871	0.397927719	0.373059893	4.377204905	4.103658818	0.148450872	0.008264463	Cardiomyocytes I	Cardiomyocytes I	LAMB1	LAMB1	ITGA6_ITGB1	ITGA6	0.684704583	0.886802871	1.65E-16	5.68E-15	2.92E-15	Cardiomyocytes I	Cardiomyocytes I	LAMB1	LAMB1	ITGA3_ITGB1	ITGB1	0.152401988	0.886802871	1.39E-15	0	6.94E-16	Cardiomyocytes I	Cardiomyocytes I	LAMB1	LAMB1	ITGA3_ITGB1	ITGA3	0.152401988	0.886802871	0.397927719	0.373059893	0.190818046	0.668782657	Cardiomyocytes I
198	Cardiomyocytes I	Cardiomyocytes I	LAMB1	LAMB1	ITGA7_ITGB1	ITGA7	0.959690779	0.886802871	0.397927719	0.630112356	4.377204905	6.931235916	0.250739172	0.008264463	Cardiomyocytes I	Cardiomyocytes I	LAMB1	LAMB1	ITGA3_ITGB1	ITGA3	0.152401988	0.886802871	1.65E-16	7.29E-15	3.73E-15	Cardiomyocytes I	Cardiomyocytes I	LAMB1	LAMB1	ITGA7_ITGB1	ITGB1	0.959690779	0.886802871	1.39E-15	6.11E-16	9.99E-16	Cardiomyocytes I	Cardiomyocytes I	LAMB1	LAMB1	ITGA7_ITGB1	ITGA7	0.959690779	0.886802871	0.397927719	0.630112356	0.190818046	0.724074608	Cardiomyocytes I
199	Cardiomyocytes I	Cardiomyocytes I	LAMB1	LAMB1	ITGA9_ITGB1	ITGA9	0.683600221	0.886802871	0.397927719	0.471953511	4.377204905	5.19148862	0.187803384	0.008264463	Cardiomyocytes I	Cardiomyocytes I	LAMB1	LAMB1	ITGA9_ITGB1	ITGA9	0.683600221	0.886802871	1.65E-16	3.32E-15	1.74E-15	Cardiomyocytes I	Cardiomyocytes I	LAMB1	LAMB1	ITGA9_ITGB1	ITGB1	0.683600221	0.886802871	1.39E-15	2.78E-16	8.33E-16	Cardiomyocytes I	Cardiomyocytes I	LAMB1	LAMB1	ITGA9_ITGB1	ITGA9	0.683600221	0.886802871	0.397927719	0.471953511	0.190818046	0.694290488	Cardiomyocytes I
200	Cardiomyocytes I	Cardiomyocytes I	LAMB1	LAMB1	CD44	CD44	0.167310878	0.886802871	0.397927719	0.041036544	4.377204905	0.451401979	0.016329578	0.008264463	Cardiomyocytes I	Cardiomyocytes I	LAMB1	LAMB1	CD44	CD44	0.167310878	0.886802871	1.65E-16	-1.53E-15	-6.82E-16	Cardiomyocytes I	Cardiomyocytes I	LAMB1	LAMB1	CD44	CD44	0.167310878	0.886802871	1.39E-15	0	6.94E-16	Cardiomyocytes I	Cardiomyocytes I	LAMB1	LAMB1	CD44	CD44	0.167310878	0.886802871	0.397927719	0.041036544	0.190818046	0.401083235	Cardiomyocytes I
201	Cardiomyocytes I	Cardiomyocytes I	LAMB1	LAMB1	ITGA1	ITGA1	0.662617338	0.886802871	0.397927719	0.218648932	4.377204905	2.405138249	0.087006471	0.008264463	Cardiomyocytes I	Cardiomyocytes I	LAMB1	LAMB1	ITGA1	ITGA1	0.662617338	0.886802871	1.65E-16	7.09E-15	3.63E-15	Cardiomyocytes I	Cardiomyocytes I	LAMB1	LAMB1	ITGA1	ITGA1	0.662617338	0.886802871	1.39E-15	2.44E-15	1.92E-15	Cardiomyocytes I	Cardiomyocytes I	LAMB1	LAMB1	ITGA1	ITGA1	0.662617338	0.886802871	0.397927719	0.218648932	0.190818046	0.60719783	Cardiomyocytes I
202	Cardiomyocytes I	Cardiomyocytes I	LAMB1	LAMB1	DAG1	DAG1	0.997791276	0.886802871	0.397927719	0.880762809	4.377204905	9.688390894	0.350479935	0.008264463	Cardiomyocytes I	Cardiomyocytes I	LAMB1	LAMB1	DAG1	DAG1	0.997791276	0.886802871	1.65E-16	-4.75E-14	-2.37E-14	Cardiomyocytes I	Cardiomyocytes I	LAMB1	LAMB1	DAG1	DAG1	0.997791276	0.886802871	1.39E-15	7.44E-15	4.41E-15	Cardiomyocytes I	Cardiomyocytes I	LAMB1	LAMB1	DAG1	DAG1	0.997791276	0.886802871	0.397927719	0.880762809	0.190818046	0.756246338	Cardiomyocytes I
203	Cardiomyocytes I	Cardiomyocytes I	COL1A2	COL1A2	ITGA3_ITGB1	ITGA3	0.152401988	0.944229707	0.601723091	0.373059893	6.618954006	4.103658818	0.224478752	0.008264463	Cardiomyocytes I	Cardiomyocytes I	COL1A2	COL1A2	ITGA3_ITGB1	ITGA3	0.152401988	0.944229707	3.68E-15	7.29E-15	5.48E-15	Cardiomyocytes I	Cardiomyocytes I	COL1A2	COL1A2	ITGA3_ITGB1	ITGB1	0.152401988	0.944229707	2.66E-15	0	1.33E-15	Cardiomyocytes I	Cardiomyocytes I	COL1A2	COL1A2	ITGA3_ITGB1	ITGA3	0.152401988	0.944229707	0.601723091	0.373059893	0.190818046	0.712887159	Cardiomyocytes I
204	Cardiomyocytes I	Cardiomyocytes I	COL1A2	COL1A2	ITGA1_ITGB1	ITGA1	0.662617338	0.944229707	0.601723091	0.464532979	6.618954006	5.109862772	0.27952022	0.008264463	Cardiomyocytes I	Cardiomyocytes I	COL1A2	COL1A2	ITGA1_ITGB1	ITGA1	0.662617338	0.944229707	3.68E-15	1.12E-14	7.46E-15	Cardiomyocytes I	Cardiomyocytes I	COL1A2	COL1A2	ITGA1_ITGB1	ITGB1	0.662617338	0.944229707	2.66E-15	9.44E-16	1.80E-15	Cardiomyocytes I	Cardiomyocytes I	COL1A2	COL1A2	ITGA1_ITGB1	ITGA1	0.662617338	0.944229707	0.601723091	0.464532979	0.190818046	0.734796206	Cardiomyocytes I
205	Cardiomyocytes I	Cardiomyocytes I	COL1A2	COL1A2	ITGA9_ITGB1	ITGA9	0.683600221	0.944229707	0.601723091	0.471953511	6.618954006	5.19148862	0.283985326	0.008264463	Cardiomyocytes I	Cardiomyocytes I	COL1A2	COL1A2	ITGA9_ITGB1	ITGA9	0.683600221	0.944229707	3.68E-15	3.32E-15	3.50E-15	Cardiomyocytes I	Cardiomyocytes I	COL1A2	COL1A2	ITGA9_ITGB1	ITGB1	0.683600221	0.944229707	2.66E-15	2.78E-16	1.47E-15	Cardiomyocytes I	Cardiomyocytes I	COL1A2	COL1A2	ITGA9_ITGB1	ITGA9	0.683600221	0.944229707	0.601723091	0.471953511	0.190818046	0.736337479	Cardiomyocytes I
206	Cardiomyocytes I	Cardiomyocytes I	COL1A2	COL1A2	CD44	CD44	0.167310878	0.944229707	0.601723091	0.041036544	6.618954006	0.451401979	0.024692636	0.008264463	Cardiomyocytes I	Cardiomyocytes I	COL1A2	COL1A2	CD44	CD44	0.167310878	0.944229707	3.68E-15	-1.53E-15	1.07E-15	Cardiomyocytes I	Cardiomyocytes I	COL1A2	COL1A2	CD44	CD44	0.167310878	0.944229707	2.66E-15	0	1.33E-15	Cardiomyocytes I	Cardiomyocytes I	COL1A2	COL1A2	CD44	CD44	0.167310878	0.944229707	0.601723091	0.041036544	0.190818046	0.451604445	Cardiomyocytes I
207	Cardiomyocytes I	Cardiomyocytes I	COL1A2	COL1A2	CD36	CD36	1	0.944229707	0.601723091	1.775395257	6.618954006	19.52934782	1.068296322	0.008264463	Cardiomyocytes I	Cardiomyocytes I	COL1A2	COL1A2	CD36	CD36	1	0.944229707	3.68E-15	-5.98E-15	-1.15E-15	Cardiomyocytes I	Cardiomyocytes I	COL1A2	COL1A2	CD36	CD36	1	0.944229707	2.66E-15	-4.22E-15	-7.77E-16	Cardiomyocytes I	Cardiomyocytes I	COL1A2	COL1A2	CD36	CD36	1	0.944229707	0.601723091	1.775395257	0.190818046	0.844154121	Cardiomyocytes I
208	Cardiomyocytes I	Cardiomyocytes I	COL1A2	COL1A2	SDC1	SDC1	0.154058531	0.944229707	0.601723091	0.038183858	6.618954006	0.420022439	0.022976109	0.008264463	Cardiomyocytes I	Cardiomyocytes I	COL1A2	COL1A2	SDC1	SDC1	0.154058531	0.944229707	3.68E-15	-1.13E-16	1.78E-15	Cardiomyocytes I	Cardiomyocytes I	COL1A2	COL1A2	SDC1	SDC1	0.154058531	0.944229707	2.66E-15	0	1.33E-15	Cardiomyocytes I	Cardiomyocytes I	COL1A2	COL1A2	SDC1	SDC1	0.154058531	0.944229707	0.601723091	0.038183858	0.190818046	0.442699046	Cardiomyocytes I
209	Cardiomyocytes I	Cardiomyocytes I	COL1A2	COL1A2	FLT4	FLT4	0.200993926	0.944229707	0.601723091	0.050339174	6.618954006	0.553730913	0.030290243	0.008264463	Cardiomyocytes I	Cardiomyocytes I	COL1A2	COL1A2	FLT4	FLT4	0.200993926	0.944229707	3.68E-15	1.17E-15	2.42E-15	Cardiomyocytes I	Cardiomyocytes I	COL1A2	COL1A2	FLT4	FLT4	0.200993926	0.944229707	2.66E-15	0	1.33E-15	Cardiomyocytes I	Cardiomyocytes I	COL1A2	COL1A2	FLT4	FLT4	0.200993926	0.944229707	0.601723091	0.050339174	0.190818046	0.477008759	Cardiomyocytes I
210	Cardiomyocytes I	Cardiomyocytes I	COL1A2	COL1A2	CD93	CD93	0.806184428	0.944229707	0.601723091	0.320604536	6.618954006	3.526649892	0.192915152	0.008264463	Cardiomyocytes I	Cardiomyocytes I	COL1A2	COL1A2	CD93	CD93	0.806184428	0.944229707	3.68E-15	3.19E-15	3.43E-15	Cardiomyocytes I	Cardiomyocytes I	COL1A2	COL1A2	CD93	CD93	0.806184428	0.944229707	2.66E-15	0	1.33E-15	Cardiomyocytes I	Cardiomyocytes I	COL1A2	COL1A2	CD93	CD93	0.806184428	0.944229707	0.601723091	0.320604536	0.190818046	0.69713302	Cardiomyocytes I
211	Cardiomyocytes I	Cardiomyocytes I	COL4A2	COL4A2	ITGA3_ITGB1	ITGA3	0.152401988	0.996686913	0.859995134	0.373059893	9.459946475	4.103658818	0.320829692	0.008264463	Cardiomyocytes I	Cardiomyocytes I	COL4A2	COL4A2	ITGA3_ITGB1	ITGA3	0.152401988	0.996686913	-3.43E-15	7.29E-15	1.93E-15	Cardiomyocytes I	Cardiomyocytes I	COL4A2	COL4A2	ITGA3_ITGB1	ITGB1	0.152401988	0.996686913	4.00E-15	0	2.00E-15	Cardiomyocytes I	Cardiomyocytes I	COL4A2	COL4A2	ITGA3_ITGB1	ITGA3	0.152401988	0.996686913	0.859995134	0.373059893	0.190818046	0.748007282	Cardiomyocytes I
212	Cardiomyocytes I	Cardiomyocytes I	COL4A2	COL4A2	ITGA1_ITGB1	ITGA1	0.662617338	0.996686913	0.859995134	0.464532979	9.459946475	5.109862772	0.399496102	0.008264463	Cardiomyocytes I	Cardiomyocytes I	COL4A2	COL4A2	ITGA1_ITGB1	ITGA1	0.662617338	0.996686913	-3.43E-15	1.12E-14	3.90E-15	Cardiomyocytes I	Cardiomyocytes I	COL4A2	COL4A2	ITGA1_ITGB1	ITGB1	0.662617338	0.996686913	4.00E-15	9.44E-16	2.47E-15	Cardiomyocytes I	Cardiomyocytes I	COL4A2	COL4A2	ITGA1_ITGB1	ITGA1	0.662617338	0.996686913	0.859995134	0.464532979	0.190818046	0.768108126	Cardiomyocytes I
213	Cardiomyocytes I	Cardiomyocytes I	COL4A2	COL4A2	ITGA9_ITGB1	ITGA9	0.683600221	0.996686913	0.859995134	0.471953511	9.459946475	5.19148862	0.405877723	0.008264463	Cardiomyocytes I	Cardiomyocytes I	COL4A2	COL4A2	ITGA9_ITGB1	ITGA9	0.683600221	0.996686913	-3.43E-15	3.32E-15	-5.61E-17	Cardiomyocytes I	Cardiomyocytes I	COL4A2	COL4A2	ITGA9_ITGB1	ITGB1	0.683600221	0.996686913	4.00E-15	2.78E-16	2.14E-15	Cardiomyocytes I	Cardiomyocytes I	COL4A2	COL4A2	ITGA9_ITGB1	ITGA9	0.683600221	0.996686913	0.859995134	0.471953511	0.190818046	0.769516528	Cardiomyocytes I
214	Cardiomyocytes I	Cardiomyocytes I	COL4A2	COL4A2	CD44	CD44	0.167310878	0.996686913	0.859995134	0.041036544	9.459946475	0.451401979	0.035291228	0.008264463	Cardiomyocytes I	Cardiomyocytes I	COL4A2	COL4A2	CD44	CD44	0.167310878	0.996686913	-3.43E-15	-1.53E-15	-2.48E-15	Cardiomyocytes I	Cardiomyocytes I	COL4A2	COL4A2	CD44	CD44	0.167310878	0.996686913	4.00E-15	0	2.00E-15	Cardiomyocytes I	Cardiomyocytes I	COL4A2	COL4A2	CD44	CD44	0.167310878	0.996686913	0.859995134	0.041036544	0.190818046	0.49609371	Cardiomyocytes I
215	Cardiomyocytes I	Cardiomyocytes I	COL4A2	COL4A2	ITGB5	ITGB5	0.9210381	0.996686913	0.859995134	0.448679022	9.459946475	4.935469247	0.385861776	0.008264463	Cardiomyocytes I	Cardiomyocytes I	COL4A2	COL4A2	ITGB5	ITGB5	0.9210381	0.996686913	-3.43E-15	-5.72E-15	-4.58E-15	Cardiomyocytes I	Cardiomyocytes I	COL4A2	COL4A2	ITGB5	ITGB5	0.9210381	0.996686913	4.00E-15	3.94E-15	3.97E-15	Cardiomyocytes I	Cardiomyocytes I	COL4A2	COL4A2	ITGB5	ITGB5	0.9210381	0.996686913	0.859995134	0.448679022	0.190818046	0.765001185	Cardiomyocytes I
216	Cardiomyocytes I	Cardiomyocytes I	COL4A2	COL4A2	SDC1	SDC1	0.154058531	0.996686913	0.859995134	0.038183858	9.459946475	0.420022439	0.032837932	0.008264463	Cardiomyocytes I	Cardiomyocytes I	COL4A2	COL4A2	SDC1	SDC1	0.154058531	0.996686913	-3.43E-15	-1.13E-16	-1.77E-15	Cardiomyocytes I	Cardiomyocytes I	COL4A2	COL4A2	SDC1	SDC1	0.154058531	0.996686913	4.00E-15	0	2.00E-15	Cardiomyocytes I	Cardiomyocytes I	COL4A2	COL4A2	SDC1	SDC1	0.154058531	0.996686913	0.859995134	0.038183858	0.190818046	0.487090236	Cardiomyocytes I
217	Cardiomyocytes I	Cardiomyocytes I	COL4A2	COL4A2	CD93	CD93	0.806184428	0.996686913	0.859995134	0.320604536	9.459946475	3.526649892	0.275718341	0.008264463	Cardiomyocytes I	Cardiomyocytes I	COL4A2	COL4A2	CD93	CD93	0.806184428	0.996686913	-3.43E-15	3.19E-15	-1.23E-16	Cardiomyocytes I	Cardiomyocytes I	COL4A2	COL4A2	CD93	CD93	0.806184428	0.996686913	4.00E-15	0	2.00E-15	Cardiomyocytes I	Cardiomyocytes I	COL4A2	COL4A2	CD93	CD93	0.806184428	0.996686913	0.859995134	0.320604536	0.190818046	0.733459705	Cardiomyocytes I
218	Cardiomyocytes I	Cardiomyocytes I	LAMC1	LAMC1	ITGA6_ITGB1	ITGA6	0.684704583	0.9210381	0.46954956	0.466076835	5.165045157	5.126845186	0.218846173	0.008264463	Cardiomyocytes I	Cardiomyocytes I	LAMC1	LAMC1	ITGA7_ITGB1	ITGB1	0.959690779	0.9210381	2.29E-15	2.21E-14	1.22E-14	Cardiomyocytes I	Cardiomyocytes I	LAMC1	LAMC1	ITGA6_ITGB1	ITGB1	0.684704583	0.9210381	-3.22E-15	2.64E-16	-1.48E-15	Cardiomyocytes I	Cardiomyocytes I	LAMC1	LAMC1	ITGA6_ITGB1	ITGA6	0.684704583	0.9210381	0.46954956	0.466076835	0.190818046	0.710279491	Cardiomyocytes I
219	Cardiomyocytes I	Cardiomyocytes I	LAMC1	LAMC1	ITGA3_ITGB1	ITGA3	0.152401988	0.9210381	0.46954956	0.373059893	5.165045157	4.103658818	0.175170108	0.008264463	Cardiomyocytes I	Cardiomyocytes I	LAMC1	LAMC1	ITGA6_ITGB1	ITGA6	0.684704583	0.9210381	2.29E-15	5.68E-15	3.98E-15	Cardiomyocytes I	Cardiomyocytes I	LAMC1	LAMC1	ITGA3_ITGB1	ITGB1	0.152401988	0.9210381	-3.22E-15	0	-1.61E-15	Cardiomyocytes I	Cardiomyocytes I	LAMC1	LAMC1	ITGA3_ITGB1	ITGA3	0.152401988	0.9210381	0.46954956	0.373059893	0.190818046	0.68685053	Cardiomyocytes I
220	Cardiomyocytes I	Cardiomyocytes I	LAMC1	LAMC1	ITGA7_ITGB1	ITGA7	0.959690779	0.9210381	0.46954956	0.630112356	5.165045157	6.931235916	0.295868979	0.008264463	Cardiomyocytes I	Cardiomyocytes I	LAMC1	LAMC1	ITGA3_ITGB1	ITGA3	0.152401988	0.9210381	2.29E-15	7.29E-15	4.79E-15	Cardiomyocytes I	Cardiomyocytes I	LAMC1	LAMC1	ITGA7_ITGB1	ITGB1	0.959690779	0.9210381	-3.22E-15	6.11E-16	-1.30E-15	Cardiomyocytes I	Cardiomyocytes I	LAMC1	LAMC1	ITGA7_ITGB1	ITGA7	0.959690779	0.9210381	0.46954956	0.630112356	0.190818046	0.740297554	Cardiomyocytes I
221	Cardiomyocytes I	Cardiomyocytes I	LAMC1	LAMC1	ITGA9_ITGB1	ITGA9	0.683600221	0.9210381	0.46954956	0.471953511	5.165045157	5.19148862	0.221605563	0.008264463	Cardiomyocytes I	Cardiomyocytes I	LAMC1	LAMC1	ITGA9_ITGB1	ITGA9	0.683600221	0.9210381	2.29E-15	3.32E-15	2.81E-15	Cardiomyocytes I	Cardiomyocytes I	LAMC1	LAMC1	ITGA9_ITGB1	ITGB1	0.683600221	0.9210381	-3.22E-15	2.78E-16	-1.47E-15	Cardiomyocytes I	Cardiomyocytes I	LAMC1	LAMC1	ITGA9_ITGB1	ITGA9	0.683600221	0.9210381	0.46954956	0.471953511	0.190818046	0.711567016	Cardiomyocytes I
222	Cardiomyocytes I	Cardiomyocytes I	LAMC1	LAMC1	CD44	CD44	0.167310878	0.9210381	0.46954956	0.041036544	5.165045157	0.451401979	0.019268691	0.008264463	Cardiomyocytes I	Cardiomyocytes I	LAMC1	LAMC1	CD44	CD44	0.167310878	0.9210381	2.29E-15	-1.53E-15	3.82E-16	Cardiomyocytes I	Cardiomyocytes I	LAMC1	LAMC1	CD44	CD44	0.167310878	0.9210381	-3.22E-15	0	-1.61E-15	Cardiomyocytes I	Cardiomyocytes I	LAMC1	LAMC1	CD44	CD44	0.167310878	0.9210381	0.46954956	0.041036544	0.190818046	0.421114016	Cardiomyocytes I
223	Cardiomyocytes I	Cardiomyocytes I	LAMC1	LAMC1	ITGA1	ITGA1	0.662617338	0.9210381	0.46954956	0.218648932	5.165045157	2.405138249	0.10266651	0.008264463	Cardiomyocytes I	Cardiomyocytes I	LAMC1	LAMC1	ITGA1	ITGA1	0.662617338	0.9210381	2.29E-15	7.09E-15	4.69E-15	Cardiomyocytes I	Cardiomyocytes I	LAMC1	LAMC1	ITGA1	ITGA1	0.662617338	0.9210381	-3.22E-15	2.44E-15	-3.89E-16	Cardiomyocytes I	Cardiomyocytes I	LAMC1	LAMC1	ITGA1	ITGA1	0.662617338	0.9210381	0.46954956	0.218648932	0.190818046	0.626750231	Cardiomyocytes I
224	Cardiomyocytes I	Cardiomyocytes I	LAMC1	LAMC1	DAG1	DAG1	0.997791276	0.9210381	0.46954956	0.880762809	5.165045157	9.688390894	0.413561789	0.008264463	Cardiomyocytes I	Cardiomyocytes I	LAMC1	LAMC1	DAG1	DAG1	0.997791276	0.9210381	2.29E-15	-4.75E-14	-2.26E-14	Cardiomyocytes I	Cardiomyocytes I	LAMC1	LAMC1	DAG1	DAG1	0.997791276	0.9210381	-3.22E-15	7.44E-15	2.11E-15	Cardiomyocytes I	Cardiomyocytes I	LAMC1	LAMC1	DAG1	DAG1	0.997791276	0.9210381	0.46954956	0.880762809	0.190818046	0.771175523	Cardiomyocytes I
225	Cardiomyocytes I	Cardiomyocytes I	COL6A1	COL6A1	ITGA3_ITGB1	ITGA3	0.152401988	0.897846494	0.433478983	0.373059893	4.768268817	4.103658818	0.161713623	0.008264463	Cardiomyocytes I	Cardiomyocytes I	COL6A1	COL6A1	ITGA3_ITGB1	ITGA3	0.152401988	0.897846494	-7.12E-15	7.29E-15	8.47E-17	Cardiomyocytes I	Cardiomyocytes I	COL6A1	COL6A1	ITGA3_ITGB1	ITGB1	0.152401988	0.897846494	1.17E-15	0	5.83E-16	Cardiomyocytes I	Cardiomyocytes I	COL6A1	COL6A1	ITGA3_ITGB1	ITGA3	0.152401988	0.897846494	0.433478983	0.373059893	0.190818046	0.678191012	Cardiomyocytes I
226	Cardiomyocytes I	Cardiomyocytes I	COL6A1	COL6A1	ITGA1_ITGB1	ITGA1	0.662617338	0.897846494	0.433478983	0.464532979	4.768268817	5.109862772	0.201365284	0.008264463	Cardiomyocytes I	Cardiomyocytes I	COL6A1	COL6A1	ITGA1_ITGB1	ITGA1	0.662617338	0.897846494	-7.12E-15	1.12E-14	2.06E-15	Cardiomyocytes I	Cardiomyocytes I	COL6A1	COL6A1	ITGA1_ITGB1	ITGB1	0.662617338	0.897846494	1.17E-15	9.44E-16	1.05E-15	Cardiomyocytes I	Cardiomyocytes I	COL6A1	COL6A1	ITGA1_ITGB1	ITGA1	0.662617338	0.897846494	0.433478983	0.464532979	0.190818046	0.701639573	Cardiomyocytes I
227	Cardiomyocytes I	Cardiomyocytes I	COL6A1	COL6A1	ITGA9_ITGB1	ITGA9	0.683600221	0.897846494	0.433478983	0.471953511	4.768268817	5.19148862	0.204581928	0.008264463	Cardiomyocytes I	Cardiomyocytes I	COL6A1	COL6A1	ITGA9_ITGB1	ITGA9	0.683600221	0.897846494	-7.12E-15	3.32E-15	-1.90E-15	Cardiomyocytes I	Cardiomyocytes I	COL6A1	COL6A1	ITGA9_ITGB1	ITGB1	0.683600221	0.897846494	1.17E-15	2.78E-16	7.22E-16	Cardiomyocytes I	Cardiomyocytes I	COL6A1	COL6A1	ITGA9_ITGB1	ITGA9	0.683600221	0.897846494	0.433478983	0.471953511	0.190818046	0.703295733	Cardiomyocytes I
228	Cardiomyocytes I	Cardiomyocytes I	COL6A1	COL6A1	CD44	CD44	0.167310878	0.897846494	0.433478983	0.041036544	4.768268817	0.451401979	0.017788479	0.008264463	Cardiomyocytes I	Cardiomyocytes I	COL6A1	COL6A1	CD44	CD44	0.167310878	0.897846494	-7.12E-15	-1.53E-15	-4.32E-15	Cardiomyocytes I	Cardiomyocytes I	COL6A1	COL6A1	CD44	CD44	0.167310878	0.897846494	1.17E-15	0	5.83E-16	Cardiomyocytes I	Cardiomyocytes I	COL6A1	COL6A1	CD44	CD44	0.167310878	0.897846494	0.433478983	0.041036544	0.190818046	0.41140331	Cardiomyocytes I
229	Cardiomyocytes I	Cardiomyocytes I	COL6A1	COL6A1	SDC1	SDC1	0.154058531	0.897846494	0.433478983	0.038183858	4.768268817	0.420022439	0.0165519	0.008264463	Cardiomyocytes I	Cardiomyocytes I	COL6A1	COL6A1	SDC1	SDC1	0.154058531	0.897846494	-7.12E-15	-1.13E-16	-3.62E-15	Cardiomyocytes I	Cardiomyocytes I	COL6A1	COL6A1	SDC1	SDC1	0.154058531	0.897846494	1.17E-15	0	5.83E-16	Cardiomyocytes I	Cardiomyocytes I	COL6A1	COL6A1	SDC1	SDC1	0.154058531	0.897846494	0.433478983	0.038183858	0.190818046	0.402708512	Cardiomyocytes I
230	Cardiomyocytes I	Cardiomyocytes I	COL6A1	COL6A1	ITGA6	ITGA6	0.684704583	0.897846494	0.433478983	0.221736643	4.768268817	2.439103076	0.096118175	0.008264463	Cardiomyocytes I	Cardiomyocytes I	COL6A1	COL6A1	ITGA6	ITGA6	0.684704583	0.897846494	-7.12E-15	-4.03E-15	-5.58E-15	Cardiomyocytes I	Cardiomyocytes I	COL6A1	COL6A1	ITGA6	ITGA6	0.684704583	0.897846494	1.17E-15	1.08E-15	1.12E-15	Cardiomyocytes I	Cardiomyocytes I	COL6A1	COL6A1	ITGA6	ITGA6	0.684704583	0.897846494	0.433478983	0.221736643	0.190818046	0.61900958	Cardiomyocytes I
231	Cardiomyocytes I	Cardiomyocytes I	COL6A2	COL6A2	ITGA3_ITGB1	ITGA3	0.152401988	0.886802871	0.438360266	0.373059893	4.821962924	4.103658818	0.163534634	0.008264463	Cardiomyocytes I	Cardiomyocytes I	COL6A2	COL6A2	ITGA3_ITGB1	ITGA3	0.152401988	0.886802871	2.10E-14	7.29E-15	1.41E-14	Cardiomyocytes I	Cardiomyocytes I	COL6A2	COL6A2	ITGA3_ITGB1	ITGB1	0.152401988	0.886802871	-3.05E-15	0	-1.53E-15	Cardiomyocytes I	Cardiomyocytes I	COL6A2	COL6A2	ITGA3_ITGB1	ITGA3	0.152401988	0.886802871	0.438360266	0.373059893	0.190818046	0.679411738	Cardiomyocytes I
232	Cardiomyocytes I	Cardiomyocytes I	COL6A2	COL6A2	ITGA1_ITGB1	ITGA1	0.662617338	0.886802871	0.438360266	0.464532979	4.821962924	5.109862772	0.2036328	0.008264463	Cardiomyocytes I	Cardiomyocytes I	COL6A2	COL6A2	ITGA1_ITGB1	ITGA1	0.662617338	0.886802871	2.10E-14	1.12E-14	1.61E-14	Cardiomyocytes I	Cardiomyocytes I	COL6A2	COL6A2	ITGA1_ITGB1	ITGB1	0.662617338	0.886802871	-3.05E-15	9.44E-16	-1.05E-15	Cardiomyocytes I	Cardiomyocytes I	COL6A2	COL6A2	ITGA1_ITGB1	ITGA1	0.662617338	0.886802871	0.438360266	0.464532979	0.190818046	0.702810329	Cardiomyocytes I
233	Cardiomyocytes I	Cardiomyocytes I	COL6A2	COL6A2	ITGA9_ITGB1	ITGA9	0.683600221	0.886802871	0.438360266	0.471953511	4.821962924	5.19148862	0.206885666	0.008264463	Cardiomyocytes I	Cardiomyocytes I	COL6A2	COL6A2	ITGA9_ITGB1	ITGA9	0.683600221	0.886802871	2.10E-14	3.32E-15	1.21E-14	Cardiomyocytes I	Cardiomyocytes I	COL6A2	COL6A2	ITGA9_ITGB1	ITGB1	0.683600221	0.886802871	-3.05E-15	2.78E-16	-1.39E-15	Cardiomyocytes I	Cardiomyocytes I	COL6A2	COL6A2	ITGA9_ITGB1	ITGA9	0.683600221	0.886802871	0.438360266	0.471953511	0.190818046	0.704462727	Cardiomyocytes I
234	Cardiomyocytes I	Cardiomyocytes I	COL6A2	COL6A2	CD44	CD44	0.167310878	0.886802871	0.438360266	0.041036544	4.821962924	0.451401979	0.01798879	0.008264463	Cardiomyocytes I	Cardiomyocytes I	COL6A2	COL6A2	CD44	CD44	0.167310878	0.886802871	2.10E-14	-1.53E-15	9.72E-15	Cardiomyocytes I	Cardiomyocytes I	COL6A2	COL6A2	CD44	CD44	0.167310878	0.886802871	-3.05E-15	0	-1.53E-15	Cardiomyocytes I	Cardiomyocytes I	COL6A2	COL6A2	CD44	CD44	0.167310878	0.886802871	0.438360266	0.041036544	0.190818046	0.412759755	Cardiomyocytes I
235	Cardiomyocytes I	Cardiomyocytes I	COL6A2	COL6A2	SDC1	SDC1	0.154058531	0.886802871	0.438360266	0.038183858	4.821962924	0.420022439	0.016738286	0.008264463	Cardiomyocytes I	Cardiomyocytes I	COL6A2	COL6A2	SDC1	SDC1	0.154058531	0.886802871	2.10E-14	-1.13E-16	1.04E-14	Cardiomyocytes I	Cardiomyocytes I	COL6A2	COL6A2	SDC1	SDC1	0.154058531	0.886802871	-3.05E-15	0	-1.53E-15	Cardiomyocytes I	Cardiomyocytes I	COL6A2	COL6A2	SDC1	SDC1	0.154058531	0.886802871	0.438360266	0.038183858	0.190818046	0.404055968	Cardiomyocytes I
236	Cardiomyocytes I	Cardiomyocytes I	COL6A3	COL6A3	ITGA3_ITGB1	ITGA3	0.152401988	0.637769188	0.213581063	0.373059893	2.349391688	4.103658818	0.079678528	0.008264463	Cardiomyocytes I	Cardiomyocytes I	COL6A3	COL6A3	ITGA3_ITGB1	ITGA3	0.152401988	0.637769188	-1.94E-15	7.29E-15	2.67E-15	Cardiomyocytes I	Cardiomyocytes I	COL6A3	COL6A3	ITGA3_ITGB1	ITGB1	0.152401988	0.637769188	2.78E-16	0	1.39E-16	Cardiomyocytes I	Cardiomyocytes I	COL6A3	COL6A3	ITGA3_ITGB1	ITGA3	0.152401988	0.637769188	0.213581063	0.373059893	0.190818046	0.59665755	Cardiomyocytes I
237	Cardiomyocytes I	Cardiomyocytes I	COL6A3	COL6A3	ITGA1_ITGB1	ITGA1	0.662617338	0.637769188	0.213581063	0.464532979	2.349391688	5.109862772	0.099215447	0.008264463	Cardiomyocytes I	Cardiomyocytes I	COL6A3	COL6A3	ITGA1_ITGB1	ITGA1	0.662617338	0.637769188	-1.94E-15	1.12E-14	4.65E-15	Cardiomyocytes I	Cardiomyocytes I	COL6A3	COL6A3	ITGA1_ITGB1	ITGB1	0.662617338	0.637769188	2.78E-16	9.44E-16	6.11E-16	Cardiomyocytes I	Cardiomyocytes I	COL6A3	COL6A3	ITGA1_ITGB1	ITGA1	0.662617338	0.637769188	0.213581063	0.464532979	0.190818046	0.622742273	Cardiomyocytes I
238	Cardiomyocytes I	Cardiomyocytes I	COL6A3	COL6A3	ITGA9_ITGB1	ITGA9	0.683600221	0.637769188	0.213581063	0.471953511	2.349391688	5.19148862	0.100800332	0.008264463	Cardiomyocytes I	Cardiomyocytes I	COL6A3	COL6A3	ITGA9_ITGB1	ITGA9	0.683600221	0.637769188	-1.94E-15	3.32E-15	6.88E-16	Cardiomyocytes I	Cardiomyocytes I	COL6A3	COL6A3	ITGA9_ITGB1	ITGB1	0.683600221	0.637769188	2.78E-16	2.78E-16	2.78E-16	Cardiomyocytes I	Cardiomyocytes I	COL6A3	COL6A3	ITGA9_ITGB1	ITGA9	0.683600221	0.637769188	0.213581063	0.471953511	0.190818046	0.624602066	Cardiomyocytes I
239	Cardiomyocytes I	Cardiomyocytes I	COL6A3	COL6A3	CD44	CD44	0.167310878	0.637769188	0.213581063	0.041036544	2.349391688	0.451401979	0.008764629	0.008264463	Cardiomyocytes I	Cardiomyocytes I	COL6A3	COL6A3	CD44	CD44	0.167310878	0.637769188	-1.94E-15	-1.53E-15	-1.74E-15	Cardiomyocytes I	Cardiomyocytes I	COL6A3	COL6A3	CD44	CD44	0.167310878	0.637769188	2.78E-16	0	1.39E-16	Cardiomyocytes I	Cardiomyocytes I	COL6A3	COL6A3	CD44	CD44	0.167310878	0.637769188	0.213581063	0.041036544	0.190818046	0.329139262	Cardiomyocytes I
240	Cardiomyocytes I	Cardiomyocytes I	COL6A3	COL6A3	SDC1	SDC1	0.154058531	0.637769188	0.213581063	0.038183858	2.349391688	0.420022439	0.008155349	0.008264463	Cardiomyocytes I	Cardiomyocytes I	COL6A3	COL6A3	SDC1	SDC1	0.154058531	0.637769188	-1.94E-15	-1.13E-16	-1.03E-15	Cardiomyocytes I	Cardiomyocytes I	COL6A3	COL6A3	SDC1	SDC1	0.154058531	0.637769188	2.78E-16	0	1.39E-16	Cardiomyocytes I	Cardiomyocytes I	COL6A3	COL6A3	SDC1	SDC1	0.154058531	0.637769188	0.213581063	0.038183858	0.190818046	0.321234204	Cardiomyocytes I
241	Cardiomyocytes I	Cardiomyocytes I	TNXB	TNXB	ITGA8_ITGB1	ITGA8	0.124240751	0.755383766	0.293161572	0.369959582	3.224777287	4.069555405	0.108457933	0.008264463	Cardiomyocytes I	Cardiomyocytes I	TNXB	TNXB	ITGAV_ITGB6	ITGAV	0.323578134	0.755383766	6.98E-16	1.17E-15	9.35E-16	Cardiomyocytes I	Cardiomyocytes I	TNXB	TNXB	ITGA8_ITGB1	ITGB1	0.124240751	0.755383766	7.77E-16	0	3.89E-16	Cardiomyocytes I	Cardiomyocytes I	TNXB	TNXB	ITGA8_ITGB1	ITGA8	0.124240751	0.755383766	0.293161572	0.369959582	0.190818046	0.633146326	Cardiomyocytes I
242	Cardiomyocytes I	Cardiomyocytes I	TNXB	TNXB	ITGA9_ITGB1	ITGA9	0.683600221	0.755383766	0.293161572	0.471953511	3.224777287	5.19148862	0.138358633	0.008264463	Cardiomyocytes I	Cardiomyocytes I	TNXB	TNXB	ITGA8_ITGB1	ITGA8	0.124240751	0.755383766	6.98E-16	7.62E-15	4.16E-15	Cardiomyocytes I	Cardiomyocytes I	TNXB	TNXB	ITGA9_ITGB1	ITGB1	0.683600221	0.755383766	7.77E-16	2.78E-16	5.27E-16	Cardiomyocytes I	Cardiomyocytes I	TNXB	TNXB	ITGA9_ITGB1	ITGA9	0.683600221	0.755383766	0.293161572	0.471953511	0.190818046	0.660939076	Cardiomyocytes I
243	Cardiomyocytes I	Cardiomyocytes I	TNXB	TNXB	ITGAV_ITGB6	ITGB6	0.323578134	0.755383766	0.293161572	0.102891483	3.224777287	1.131806318	0.030163829	0.008264463	Cardiomyocytes I	Cardiomyocytes I	TNXB	TNXB	ITGA9_ITGB1	ITGA9	0.683600221	0.755383766	6.98E-16	3.32E-15	2.01E-15	Cardiomyocytes I	Cardiomyocytes I	TNXB	TNXB	ITGAV_ITGB6	ITGB6	0.323578134	0.755383766	7.77E-16	0	3.89E-16	Cardiomyocytes I	Cardiomyocytes I	TNXB	TNXB	ITGAV_ITGB6	ITGB6	0.323578134	0.755383766	0.293161572	0.102891483	0.190818046	0.476487118	Cardiomyocytes I
244	Cardiomyocytes I	Cardiomyocytes I	TNXB	TNXB	SDC1	SDC1	0.154058531	0.755383766	0.293161572	0.038183858	3.224777287	0.420022439	0.01119404	0.008264463	Cardiomyocytes I	Cardiomyocytes I	TNXB	TNXB	SDC1	SDC1	0.154058531	0.755383766	6.98E-16	-1.13E-16	2.93E-16	Cardiomyocytes I	Cardiomyocytes I	TNXB	TNXB	SDC1	SDC1	0.154058531	0.755383766	7.77E-16	0	3.89E-16	Cardiomyocytes I	Cardiomyocytes I	TNXB	TNXB	SDC1	SDC1	0.154058531	0.755383766	0.293161572	0.038183858	0.190818046	0.35669177	Cardiomyocytes I
245	Cardiomyocytes I	Cardiomyocytes I	LAMA2	LAMA2	ITGA6_ITGB1	ITGA6	0.684704583	0.887907234	0.406222618	0.466076835	4.468448801	5.126845186	0.189330952	0.008264463	Cardiomyocytes I	Cardiomyocytes I	LAMA2	LAMA2	ITGA7_ITGB1	ITGB1	0.959690779	0.887907234	1.37E-15	2.21E-14	1.17E-14	Cardiomyocytes I	Cardiomyocytes I	LAMA2	LAMA2	ITGA6_ITGB1	ITGB1	0.684704583	0.887907234	-7.22E-16	2.64E-16	-2.29E-16	Cardiomyocytes I	Cardiomyocytes I	LAMA2	LAMA2	ITGA6_ITGB1	ITGA6	0.684704583	0.887907234	0.406222618	0.466076835	0.190818046	0.695149531	Cardiomyocytes I
246	Cardiomyocytes I	Cardiomyocytes I	LAMA2	LAMA2	ITGA3_ITGB1	ITGA3	0.152401988	0.887907234	0.406222618	0.373059893	4.468448801	4.103658818	0.151545366	0.008264463	Cardiomyocytes I	Cardiomyocytes I	LAMA2	LAMA2	ITGA6_ITGB1	ITGA6	0.684704583	0.887907234	1.37E-15	5.68E-15	3.52E-15	Cardiomyocytes I	Cardiomyocytes I	LAMA2	LAMA2	ITGA3_ITGB1	ITGB1	0.152401988	0.887907234	-7.22E-16	0	-3.61E-16	Cardiomyocytes I	Cardiomyocytes I	LAMA2	LAMA2	ITGA3_ITGB1	ITGA3	0.152401988	0.887907234	0.406222618	0.373059893	0.190818046	0.671063671	Cardiomyocytes I
247	Cardiomyocytes I	Cardiomyocytes I	LAMA2	LAMA2	ITGA7_ITGB1	ITGA7	0.959690779	0.887907234	0.406222618	0.630112356	4.468448801	6.931235916	0.255965891	0.008264463	Cardiomyocytes I	Cardiomyocytes I	LAMA2	LAMA2	ITGA3_ITGB1	ITGA3	0.152401988	0.887907234	1.37E-15	7.29E-15	4.33E-15	Cardiomyocytes I	Cardiomyocytes I	LAMA2	LAMA2	ITGA7_ITGB1	ITGB1	0.959690779	0.887907234	-7.22E-16	6.11E-16	-5.55E-17	Cardiomyocytes I	Cardiomyocytes I	LAMA2	LAMA2	ITGA7_ITGB1	ITGA7	0.959690779	0.887907234	0.406222618	0.630112356	0.190818046	0.726130772	Cardiomyocytes I
248	Cardiomyocytes I	Cardiomyocytes I	LAMA2	LAMA2	ITGA9_ITGB1	ITGA9	0.683600221	0.887907234	0.406222618	0.471953511	4.468448801	5.19148862	0.191718191	0.008264463	Cardiomyocytes I	Cardiomyocytes I	LAMA2	LAMA2	ITGA9_ITGB1	ITGA9	0.683600221	0.887907234	1.37E-15	3.32E-15	2.35E-15	Cardiomyocytes I	Cardiomyocytes I	LAMA2	LAMA2	ITGA9_ITGB1	ITGB1	0.683600221	0.887907234	-7.22E-16	2.78E-16	-2.22E-16	Cardiomyocytes I	Cardiomyocytes I	LAMA2	LAMA2	ITGA9_ITGB1	ITGA9	0.683600221	0.887907234	0.406222618	0.471953511	0.190818046	0.696475562	Cardiomyocytes I
249	Cardiomyocytes I	Cardiomyocytes I	LAMA2	LAMA2	RPSA	RPSA	1	0.887907234	0.406222618	2.144829521	4.468448801	23.59312473	0.871278264	0.008264463	Cardiomyocytes I	Cardiomyocytes I	LAMA2	LAMA2	RPSA	RPSA	1	0.887907234	1.37E-15	1.02E-14	5.79E-15	Cardiomyocytes I	Cardiomyocytes I	LAMA2	LAMA2	RPSA	RPSA	1	0.887907234	-7.22E-16	1.02E-14	4.75E-15	Cardiomyocytes I	Cardiomyocytes I	LAMA2	LAMA2	RPSA	RPSA	1	0.887907234	0.406222618	2.144829521	0.190818046	0.830269436	Cardiomyocytes I
250	Cardiomyocytes I	Cardiomyocytes I	LAMA2	LAMA2	CD44	CD44	0.167310878	0.887907234	0.406222618	0.041036544	4.468448801	0.451401979	0.016669972	0.008264463	Cardiomyocytes I	Cardiomyocytes I	LAMA2	LAMA2	CD44	CD44	0.167310878	0.887907234	1.37E-15	-1.53E-15	-7.80E-17	Cardiomyocytes I	Cardiomyocytes I	LAMA2	LAMA2	CD44	CD44	0.167310878	0.887907234	-7.22E-16	0	-3.61E-16	Cardiomyocytes I	Cardiomyocytes I	LAMA2	LAMA2	CD44	CD44	0.167310878	0.887907234	0.406222618	0.041036544	0.190818046	0.403563681	Cardiomyocytes I
251	Cardiomyocytes I	Cardiomyocytes I	LAMA2	LAMA2	ITGA1	ITGA1	0.662617338	0.887907234	0.406222618	0.218648932	4.468448801	2.405138249	0.088820142	0.008264463	Cardiomyocytes I	Cardiomyocytes I	LAMA2	LAMA2	ITGA1	ITGA1	0.662617338	0.887907234	1.37E-15	7.09E-15	4.23E-15	Cardiomyocytes I	Cardiomyocytes I	LAMA2	LAMA2	ITGA1	ITGA1	0.662617338	0.887907234	-7.22E-16	2.44E-15	8.60E-16	Cardiomyocytes I	Cardiomyocytes I	LAMA2	LAMA2	ITGA1	ITGA1	0.662617338	0.887907234	0.406222618	0.218648932	0.190818046	0.609655421	Cardiomyocytes I
252	Cardiomyocytes I	Cardiomyocytes I	LAMA2	LAMA2	DAG1	DAG1	0.997791276	0.887907234	0.406222618	0.880762809	4.468448801	9.688390894	0.357785774	0.008264463	Cardiomyocytes I	Cardiomyocytes I	LAMA2	LAMA2	DAG1	DAG1	0.997791276	0.887907234	1.37E-15	-4.75E-14	-2.31E-14	Cardiomyocytes I	Cardiomyocytes I	LAMA2	LAMA2	DAG1	DAG1	0.997791276	0.887907234	-7.22E-16	7.44E-15	3.36E-15	Cardiomyocytes I	Cardiomyocytes I	LAMA2	LAMA2	DAG1	DAG1	0.997791276	0.887907234	0.406222618	0.880762809	0.190818046	0.758142841	Cardiomyocytes I
253	Cardiomyocytes I	Cardiomyocytes I	COL4A5	COL4A5	ITGA3_ITGB1	ITGA3	0.152401988	0.390392049	0.105455663	0.373059893	1.160012292	4.103658818	0.039341278	0.008264463	Cardiomyocytes I	Cardiomyocytes I	COL4A5	COL4A5	ITGA3_ITGB1	ITGA3	0.152401988	0.390392049	2.57E-15	7.29E-15	4.93E-15	Cardiomyocytes I	Cardiomyocytes I	COL4A5	COL4A5	ITGA3_ITGB1	ITGB1	0.152401988	0.390392049	0	0	0	Cardiomyocytes I	Cardiomyocytes I	COL4A5	COL4A5	ITGA3_ITGB1	ITGA3	0.152401988	0.390392049	0.105455663	0.373059893	0.190818046	0.509672408	Cardiomyocytes I
254	Cardiomyocytes I	Cardiomyocytes I	COL4A5	COL4A5	ITGA1_ITGB1	ITGA1	0.662617338	0.390392049	0.105455663	0.464532979	1.160012292	5.109862772	0.048987633	0.008264463	Cardiomyocytes I	Cardiomyocytes I	COL4A5	COL4A5	ITGA1_ITGB1	ITGA1	0.662617338	0.390392049	2.57E-15	1.12E-14	6.90E-15	Cardiomyocytes I	Cardiomyocytes I	COL4A5	COL4A5	ITGA1_ITGB1	ITGB1	0.662617338	0.390392049	0	9.44E-16	4.72E-16	Cardiomyocytes I	Cardiomyocytes I	COL4A5	COL4A5	ITGA1_ITGB1	ITGA1	0.662617338	0.390392049	0.105455663	0.464532979	0.190818046	0.537017456	Cardiomyocytes I
255	Cardiomyocytes I	Cardiomyocytes I	COL4A5	COL4A5	ITGA9_ITGB1	ITGA9	0.683600221	0.390392049	0.105455663	0.471953511	1.160012292	5.19148862	0.04977017	0.008264463	Cardiomyocytes I	Cardiomyocytes I	COL4A5	COL4A5	ITGA9_ITGB1	ITGA9	0.683600221	0.390392049	2.57E-15	3.32E-15	2.94E-15	Cardiomyocytes I	Cardiomyocytes I	COL4A5	COL4A5	ITGA9_ITGB1	ITGB1	0.683600221	0.390392049	0	2.78E-16	1.39E-16	Cardiomyocytes I	Cardiomyocytes I	COL4A5	COL4A5	ITGA9_ITGB1	ITGA9	0.683600221	0.390392049	0.105455663	0.471953511	0.190818046	0.538987001	Cardiomyocytes I
256	Cardiomyocytes I	Cardiomyocytes I	COL4A5	COL4A5	CD44	CD44	0.167310878	0.390392049	0.105455663	0.041036544	1.160012292	0.451401979	0.004327536	0.008264463	Cardiomyocytes I	Cardiomyocytes I	COL4A5	COL4A5	CD44	CD44	0.167310878	0.390392049	2.57E-15	-1.53E-15	5.20E-16	Cardiomyocytes I	Cardiomyocytes I	COL4A5	COL4A5	CD44	CD44	0.167310878	0.390392049	0	0	0	Cardiomyocytes I	Cardiomyocytes I	COL4A5	COL4A5	CD44	CD44	0.167310878	0.390392049	0.105455663	0.041036544	0.190818046	0.256365872	Cardiomyocytes I
257	Cardiomyocytes I	Cardiomyocytes I	COL4A5	COL4A5	SDC1	SDC1	0.154058531	0.390392049	0.105455663	0.038183858	1.160012292	0.420022439	0.004026704	0.008264463	Cardiomyocytes I	Cardiomyocytes I	COL4A5	COL4A5	SDC1	SDC1	0.154058531	0.390392049	2.57E-15	-1.13E-16	1.23E-15	Cardiomyocytes I	Cardiomyocytes I	COL4A5	COL4A5	SDC1	SDC1	0.154058531	0.390392049	0	0	0	Cardiomyocytes I	Cardiomyocytes I	COL4A5	COL4A5	SDC1	SDC1	0.154058531	0.390392049	0.105455663	0.038183858	0.190818046	0.249558452	Cardiomyocytes I
258	Cardiomyocytes I	Cardiomyocytes I	COL4A5	COL4A5	CD47	CD47	0.914964108	0.390392049	0.105455663	0.452381313	1.160012292	4.976194442	0.047706171	0.008264463	Cardiomyocytes I	Cardiomyocytes I	COL4A5	COL4A5	CD47	CD47	0.914964108	0.390392049	2.57E-15	3.64E-15	3.10E-15	Cardiomyocytes I	Cardiomyocytes I	COL4A5	COL4A5	CD47	CD47	0.914964108	0.390392049	0	-3.22E-15	-1.61E-15	Cardiomyocytes I	Cardiomyocytes I	COL4A5	COL4A5	CD47	CD47	0.914964108	0.390392049	0.105455663	0.452381313	0.190818046	0.533720658	Cardiomyocytes I
259	Cardiomyocytes I	Cardiomyocytes I	COL4A5	COL4A5	CD93	CD93	0.806184428	0.390392049	0.105455663	0.320604536	1.160012292	3.526649892	0.033809564	0.008264463	Cardiomyocytes I	Cardiomyocytes I	COL4A5	COL4A5	CD93	CD93	0.806184428	0.390392049	2.57E-15	3.19E-15	2.88E-15	Cardiomyocytes I	Cardiomyocytes I	COL4A5	COL4A5	CD93	CD93	0.806184428	0.390392049	0	0	0	Cardiomyocytes I	Cardiomyocytes I	COL4A5	COL4A5	CD93	CD93	0.806184428	0.390392049	0.105455663	0.320604536	0.190818046	0.490733352	Cardiomyocytes I
260	Cardiomyocytes I	Cardiomyocytes I	THBS2	THBS2	ITGA3_ITGB1	ITGA3	0.152401988	0.301490889	0.087947823	0.373059893	0.967426052	4.103658818	0.032809805	0.008264463	Cardiomyocytes I	Cardiomyocytes I	THBS2	THBS2	ITGA3_ITGB1	ITGA3	0.152401988	0.301490889	-8.10E-16	7.29E-15	3.24E-15	Cardiomyocytes I	Cardiomyocytes I	THBS2	THBS2	ITGA3_ITGB1	ITGB1	0.152401988	0.301490889	0	0	0	Cardiomyocytes I	Cardiomyocytes I	THBS2	THBS2	ITGA3_ITGB1	ITGA3	0.152401988	0.301490889	0.087947823	0.373059893	0.190818046	0.486983195	Cardiomyocytes I
261	Cardiomyocytes I	Cardiomyocytes I	THBS2	THBS2	CD36	CD36	1	0.301490889	0.087947823	1.775395257	0.967426052	19.52934782	0.156142148	0.008264463	Cardiomyocytes I	Cardiomyocytes I	THBS2	THBS2	CD36	CD36	1	0.301490889	-8.10E-16	-5.98E-15	-3.40E-15	Cardiomyocytes I	Cardiomyocytes I	THBS2	THBS2	CD36	CD36	1	0.301490889	0	-4.22E-15	-2.11E-15	Cardiomyocytes I	Cardiomyocytes I	THBS2	THBS2	CD36	CD36	1	0.301490889	0.087947823	1.775395257	0.190818046	0.674353212	Cardiomyocytes I
262	Cardiomyocytes I	Cardiomyocytes I	THBS2	THBS2	SDC1	SDC1	0.154058531	0.301490889	0.087947823	0.038183858	0.967426052	0.420022439	0.003358187	0.008264463	Cardiomyocytes I	Cardiomyocytes I	THBS2	THBS2	SDC1	SDC1	0.154058531	0.301490889	-8.10E-16	-1.13E-16	-4.61E-16	Cardiomyocytes I	Cardiomyocytes I	THBS2	THBS2	SDC1	SDC1	0.154058531	0.301490889	0	0	0	Cardiomyocytes I	Cardiomyocytes I	THBS2	THBS2	SDC1	SDC1	0.154058531	0.301490889	0.087947823	0.038183858	0.190818046	0.232947518	Cardiomyocytes I
263	Cardiomyocytes I	Cardiomyocytes I	THBS2	THBS2	ITGA6	ITGA6	0.684704583	0.301490889	0.087947823	0.221736643	0.967426052	2.439103076	0.019501255	0.008264463	Cardiomyocytes I	Cardiomyocytes I	THBS2	THBS2	ITGA6	ITGA6	0.684704583	0.301490889	-8.10E-16	-4.03E-15	-2.42E-15	Cardiomyocytes I	Cardiomyocytes I	THBS2	THBS2	ITGA6	ITGA6	0.684704583	0.301490889	0	1.08E-15	5.41E-16	Cardiomyocytes I	Cardiomyocytes I	THBS2	THBS2	ITGA6	ITGA6	0.684704583	0.301490889	0.087947823	0.221736643	0.190818046	0.422577034	Cardiomyocytes I
264	Cardiomyocytes I	Cardiomyocytes I	THBS2	THBS2	CD47	CD47	0.914964108	0.301490889	0.087947823	0.452381313	0.967426052	4.976194442	0.039785952	0.008264463	Cardiomyocytes I	Cardiomyocytes I	THBS2	THBS2	CD47	CD47	0.914964108	0.301490889	-8.10E-16	3.64E-15	1.41E-15	Cardiomyocytes I	Cardiomyocytes I	THBS2	THBS2	CD47	CD47	0.914964108	0.301490889	0	-3.22E-15	-1.61E-15	Cardiomyocytes I	Cardiomyocytes I	THBS2	THBS2	CD47	CD47	0.914964108	0.301490889	0.087947823	0.452381313	0.190818046	0.511076748	Cardiomyocytes I
265	Cardiomyocytes I	Cardiomyocytes I	THBS2	THBS2	NOTCH4	NOTCH4	0.398674765	0.301490889	0.087947823	0.107166541	0.967426052	1.178831953	0.009425064	0.008264463	Cardiomyocytes I	Cardiomyocytes I	THBS2	THBS2	NOTCH4	NOTCH4	0.398674765	0.301490889	-8.10E-16	-6.38E-16	-7.24E-16	Cardiomyocytes I	Cardiomyocytes I	THBS2	THBS2	NOTCH4	NOTCH4	0.398674765	0.301490889	0	5.83E-16	2.91E-16	Cardiomyocytes I	Cardiomyocytes I	THBS2	THBS2	NOTCH4	NOTCH4	0.398674765	0.301490889	0.087947823	0.107166541	0.190818046	0.33720908	Cardiomyocytes I
266	Cardiomyocytes I	Cardiomyocytes I	THBS2	THBS2	NOTCH3	NOTCH3	0.601877416	0.301490889	0.087947823	0.198011208	0.967426052	2.178123288	0.017414655	0.008264463	Cardiomyocytes I	Cardiomyocytes I	THBS2	THBS2	NOTCH3	NOTCH3	0.601877416	0.301490889	-8.10E-16	-1.51E-15	-1.16E-15	Cardiomyocytes I	Cardiomyocytes I	THBS2	THBS2	NOTCH3	NOTCH3	0.601877416	0.301490889	0	0	0	Cardiomyocytes I	Cardiomyocytes I	THBS2	THBS2	NOTCH3	NOTCH3	0.601877416	0.301490889	0.087947823	0.198011208	0.190818046	0.408834241	Cardiomyocytes I
267	Cardiomyocytes I	Cardiomyocytes I	THBS4	THBS4	ITGA3_ITGB1	ITGA3	0.152401988	0.453892877	0.138926734	0.373059893	1.528194079	4.103658818	0.051827993	0.008264463	Cardiomyocytes I	Cardiomyocytes I	THBS4	THBS4	ITGA3_ITGB1	ITGA3	0.152401988	0.453892877	-4.77E-15	7.29E-15	1.26E-15	Cardiomyocytes I	Cardiomyocytes I	THBS4	THBS4	ITGA3_ITGB1	ITGB1	0.152401988	0.453892877	5.83E-16	0	2.91E-16	Cardiomyocytes I	Cardiomyocytes I	THBS4	THBS4	ITGA3_ITGB1	ITGA3	0.152401988	0.453892877	0.138926734	0.373059893	0.190818046	0.54401639	Cardiomyocytes I
268	Cardiomyocytes I	Cardiomyocytes I	THBS4	THBS4	CD36	CD36	1	0.453892877	0.138926734	1.775395257	1.528194079	19.52934782	0.246649865	0.008264463	Cardiomyocytes I	Cardiomyocytes I	THBS4	THBS4	CD36	CD36	1	0.453892877	-4.77E-15	-5.98E-15	-5.38E-15	Cardiomyocytes I	Cardiomyocytes I	THBS4	THBS4	CD36	CD36	1	0.453892877	5.83E-16	-4.22E-15	-1.82E-15	Cardiomyocytes I	Cardiomyocytes I	THBS4	THBS4	CD36	CD36	1	0.453892877	0.138926734	1.775395257	0.190818046	0.722428962	Cardiomyocytes I
269	Cardiomyocytes I	Cardiomyocytes I	THBS4	THBS4	SDC1	SDC1	0.154058531	0.453892877	0.138926734	0.038183858	1.528194079	0.420022439	0.005304759	0.008264463	Cardiomyocytes I	Cardiomyocytes I	THBS4	THBS4	SDC1	SDC1	0.154058531	0.453892877	-4.77E-15	-1.13E-16	-2.44E-15	Cardiomyocytes I	Cardiomyocytes I	THBS4	THBS4	SDC1	SDC1	0.154058531	0.453892877	5.83E-16	0	2.91E-16	Cardiomyocytes I	Cardiomyocytes I	THBS4	THBS4	SDC1	SDC1	0.154058531	0.453892877	0.138926734	0.038183858	0.190818046	0.276249845	Cardiomyocytes I
270	Cardiomyocytes I	Cardiomyocytes I	THBS4	THBS4	CD47	CD47	0.914964108	0.453892877	0.138926734	0.452381313	1.528194079	4.976194442	0.062847859	0.008264463	Cardiomyocytes I	Cardiomyocytes I	THBS4	THBS4	CD47	CD47	0.914964108	0.453892877	-4.77E-15	3.64E-15	-5.68E-16	Cardiomyocytes I	Cardiomyocytes I	THBS4	THBS4	CD47	CD47	0.914964108	0.453892877	5.83E-16	-3.22E-15	-1.32E-15	Cardiomyocytes I	Cardiomyocytes I	THBS4	THBS4	CD47	CD47	0.914964108	0.453892877	0.138926734	0.452381313	0.190818046	0.567808574	Cardiomyocytes I
271	Cardiomyocytes I	Cardiomyocytes I	THBS3	THBS3	ITGA3_ITGB1	ITGA3	0.152401988	0.199889564	0.049868529	0.373059893	0.548553821	4.103658818	0.018603948	0.008264463	Cardiomyocytes I	Cardiomyocytes I	THBS3	THBS3	ITGA3_ITGB1	ITGA3	0.152401988	0.199889564	2.09E-16	7.29E-15	3.75E-15	Cardiomyocytes I	Cardiomyocytes I	THBS3	THBS3	ITGA3_ITGB1	ITGB1	0.152401988	0.199889564	-3.05E-16	0	-1.53E-16	Cardiomyocytes I	Cardiomyocytes I	THBS3	THBS3	ITGA3_ITGB1	ITGA3	0.152401988	0.199889564	0.049868529	0.373059893	0.190818046	0.416840815	Cardiomyocytes I
272	Cardiomyocytes I	Cardiomyocytes I	COMP	COMP	ITGA3_ITGB1	ITGA3	0.152401988	0.169519602	0.069520864	0.373059893	0.764729502	4.103658818	0.025935446	0.008264463	Cardiomyocytes I	Cardiomyocytes I	COMP	COMP	ITGA3_ITGB1	ITGA3	0.152401988	0.169519602	6.15E-16	7.29E-15	3.95E-15	Cardiomyocytes I	Cardiomyocytes I	COMP	COMP	ITGA3_ITGB1	ITGB1	0.152401988	0.169519602	0	0	0	Cardiomyocytes I	Cardiomyocytes I	COMP	COMP	ITGA3_ITGB1	ITGA3	0.152401988	0.169519602	0.069520864	0.373059893	0.190818046	0.457692061	Cardiomyocytes I
273	Cardiomyocytes I	Cardiomyocytes I	COMP	COMP	ITGA5	ITGA5	0.499723909	0.169519602	0.069520864	0.147516628	0.764729502	1.622682913	0.010255483	0.008264463	Cardiomyocytes I	Cardiomyocytes I	COMP	COMP	ITGA5	ITGA5	0.499723909	0.169519602	6.15E-16	-3.66E-15	-1.52E-15	Cardiomyocytes I	Cardiomyocytes I	COMP	COMP	ITGA5	ITGA5	0.499723909	0.169519602	0	-2.78E-16	-1.39E-16	Cardiomyocytes I	Cardiomyocytes I	COMP	COMP	ITGA5	ITGA5	0.499723909	0.169519602	0.069520864	0.147516628	0.190818046	0.346709097	Cardiomyocytes I
274	Cardiomyocytes I	Cardiomyocytes I	COMP	COMP	CD36	CD36	1	0.169519602	0.069520864	1.775395257	0.764729502	19.52934782	0.123427012	0.008264463	Cardiomyocytes I	Cardiomyocytes I	COMP	COMP	CD36	CD36	1	0.169519602	6.15E-16	-5.98E-15	-2.68E-15	Cardiomyocytes I	Cardiomyocytes I	COMP	COMP	CD36	CD36	1	0.169519602	0	-4.22E-15	-2.11E-15	Cardiomyocytes I	Cardiomyocytes I	COMP	COMP	CD36	CD36	1	0.169519602	0.069520864	1.775395257	0.190818046	0.648028005	Cardiomyocytes I
275	Cardiomyocytes I	Cardiomyocytes I	COMP	COMP	SDC1	SDC1	0.154058531	0.169519602	0.069520864	0.038183858	0.764729502	0.420022439	0.002654575	0.008264463	Cardiomyocytes I	Cardiomyocytes I	COMP	COMP	SDC1	SDC1	0.154058531	0.169519602	6.15E-16	-1.13E-16	2.51E-16	Cardiomyocytes I	Cardiomyocytes I	COMP	COMP	SDC1	SDC1	0.154058531	0.169519602	0	0	0	Cardiomyocytes I	Cardiomyocytes I	COMP	COMP	SDC1	SDC1	0.154058531	0.169519602	0.069520864	0.038183858	0.190818046	0.212603928	Cardiomyocytes I
276	Cardiomyocytes I	Cardiomyocytes I	COMP	COMP	CD47	CD47	0.914964108	0.169519602	0.069520864	0.452381313	0.764729502	4.976194442	0.03144994	0.008264463	Cardiomyocytes I	Cardiomyocytes I	COMP	COMP	CD47	CD47	0.914964108	0.169519602	6.15E-16	3.64E-15	2.13E-15	Cardiomyocytes I	Cardiomyocytes I	COMP	COMP	CD47	CD47	0.914964108	0.169519602	0	-3.22E-15	-1.61E-15	Cardiomyocytes I	Cardiomyocytes I	COMP	COMP	CD47	CD47	0.914964108	0.169519602	0.069520864	0.452381313	0.190818046	0.481697141	Cardiomyocytes I
277	Cardiomyocytes I	Cardiomyocytes I	COL4A4	COL4A4	ITGA3_ITGB1	ITGA3	0.152401988	0.165102154	0.039409957	0.373059893	0.433509527	4.103658818	0.014702274	0.008264463	Cardiomyocytes I	Cardiomyocytes I	COL4A4	COL4A4	ITGA3_ITGB1	ITGA3	0.152401988	0.165102154	-1.11E-15	7.29E-15	3.09E-15	Cardiomyocytes I	Cardiomyocytes I	COL4A4	COL4A4	ITGA3_ITGB1	ITGB1	0.152401988	0.165102154	0	0	0	Cardiomyocytes I	Cardiomyocytes I	COL4A4	COL4A4	ITGA3_ITGB1	ITGA3	0.152401988	0.165102154	0.039409957	0.373059893	0.190818046	0.388542808	Cardiomyocytes I
278	Cardiomyocytes I	Cardiomyocytes I	COL4A4	COL4A4	ITGA1_ITGB1	ITGA1	0.662617338	0.165102154	0.039409957	0.464532979	0.433509527	5.109862772	0.018307225	0.008264463	Cardiomyocytes I	Cardiomyocytes I	COL4A4	COL4A4	ITGA1_ITGB1	ITGA1	0.662617338	0.165102154	-1.11E-15	1.12E-14	5.06E-15	Cardiomyocytes I	Cardiomyocytes I	COL4A4	COL4A4	ITGA1_ITGB1	ITGB1	0.662617338	0.165102154	0	9.44E-16	4.72E-16	Cardiomyocytes I	Cardiomyocytes I	COL4A4	COL4A4	ITGA1_ITGB1	ITGA1	0.662617338	0.165102154	0.039409957	0.464532979	0.190818046	0.414887969	Cardiomyocytes I
279	Cardiomyocytes I	Cardiomyocytes I	COL4A4	COL4A4	ITGA9_ITGB1	ITGA9	0.683600221	0.165102154	0.039409957	0.471953511	0.433509527	5.19148862	0.018599668	0.008264463	Cardiomyocytes I	Cardiomyocytes I	COL4A4	COL4A4	ITGA9_ITGB1	ITGA9	0.683600221	0.165102154	-1.11E-15	3.32E-15	1.11E-15	Cardiomyocytes I	Cardiomyocytes I	COL4A4	COL4A4	ITGA9_ITGB1	ITGB1	0.683600221	0.165102154	0	2.78E-16	1.39E-16	Cardiomyocytes I	Cardiomyocytes I	COL4A4	COL4A4	ITGA9_ITGB1	ITGA9	0.683600221	0.165102154	0.039409957	0.471953511	0.190818046	0.416812847	Cardiomyocytes I
280	Cardiomyocytes I	Cardiomyocytes I	COL4A4	COL4A4	CD44	CD44	0.167310878	0.165102154	0.039409957	0.041036544	0.433509527	0.451401979	0.001617248	0.008264463	Cardiomyocytes I	Cardiomyocytes I	COL4A4	COL4A4	CD44	CD44	0.167310878	0.165102154	-1.11E-15	-1.53E-15	-1.32E-15	Cardiomyocytes I	Cardiomyocytes I	COL4A4	COL4A4	CD44	CD44	0.167310878	0.165102154	0	0	0	Cardiomyocytes I	Cardiomyocytes I	COL4A4	COL4A4	CD44	CD44	0.167310878	0.165102154	0.039409957	0.041036544	0.190818046	0.174066106	Cardiomyocytes I
281	Cardiomyocytes I	Cardiomyocytes I	COL4A4	COL4A4	SDC1	SDC1	0.154058531	0.165102154	0.039409957	0.038183858	0.433509527	0.420022439	0.001504824	0.008264463	Cardiomyocytes I	Cardiomyocytes I	COL4A4	COL4A4	SDC1	SDC1	0.154058531	0.165102154	-1.11E-15	-1.13E-16	-6.10E-16	Cardiomyocytes I	Cardiomyocytes I	COL4A4	COL4A4	SDC1	SDC1	0.154058531	0.165102154	0	0	0	Cardiomyocytes I	Cardiomyocytes I	COL4A4	COL4A4	SDC1	SDC1	0.154058531	0.165102154	0.039409957	0.038183858	0.190818046	0.168947542	Cardiomyocytes I
282	Cardiomyocytes I	Cardiomyocytes I	COL4A4	COL4A4	CD47	CD47	0.914964108	0.165102154	0.039409957	0.452381313	0.433509527	4.976194442	0.017828328	0.008264463	Cardiomyocytes I	Cardiomyocytes I	COL4A4	COL4A4	CD47	CD47	0.914964108	0.165102154	-1.11E-15	3.64E-15	1.26E-15	Cardiomyocytes I	Cardiomyocytes I	COL4A4	COL4A4	CD47	CD47	0.914964108	0.165102154	0	-3.22E-15	-1.61E-15	Cardiomyocytes I	Cardiomyocytes I	COL4A4	COL4A4	CD47	CD47	0.914964108	0.165102154	0.039409957	0.452381313	0.190818046	0.411674261	Cardiomyocytes I
283	Cardiomyocytes I	Cardiomyocytes I	COL4A4	COL4A4	CD93	CD93	0.806184428	0.165102154	0.039409957	0.320604536	0.433509527	3.526649892	0.012635011	0.008264463	Cardiomyocytes I	Cardiomyocytes I	COL4A4	COL4A4	CD93	CD93	0.806184428	0.165102154	-1.11E-15	3.19E-15	1.04E-15	Cardiomyocytes I	Cardiomyocytes I	COL4A4	COL4A4	CD93	CD93	0.806184428	0.165102154	0	0	0	Cardiomyocytes I	Cardiomyocytes I	COL4A4	COL4A4	CD93	CD93	0.806184428	0.165102154	0.039409957	0.320604536	0.190818046	0.370701887	Cardiomyocytes I
284	Cardiomyocytes I	Cardiomyocytes I	LAMB2	LAMB2	ITGA6_ITGB1	ITGA6	0.684704583	0.998343457	1.011654642	0.466076835	11.12820106	5.126845186	0.471508794	0.008264463	Cardiomyocytes I	Cardiomyocytes I	LAMB2	LAMB2	ITGA7_ITGB1	ITGB1	0.959690779	0.998343457	-1.71E-15	2.21E-14	1.02E-14	Cardiomyocytes I	Cardiomyocytes I	LAMB2	LAMB2	ITGA6_ITGB1	ITGB1	0.684704583	0.998343457	-2.44E-15	2.64E-16	-1.09E-15	Cardiomyocytes I	Cardiomyocytes I	LAMB2	LAMB2	ITGA6_ITGB1	ITGA6	0.684704583	0.998343457	1.011654642	0.466076835	0.190818046	0.782539331	Cardiomyocytes I
285	Cardiomyocytes I	Cardiomyocytes I	LAMB2	LAMB2	ITGA3_ITGB1	ITGA3	0.152401988	0.998343457	1.011654642	0.373059893	11.12820106	4.103658818	0.377407772	0.008264463	Cardiomyocytes I	Cardiomyocytes I	LAMB2	LAMB2	ITGA6_ITGB1	ITGA6	0.684704583	0.998343457	-1.71E-15	5.68E-15	1.98E-15	Cardiomyocytes I	Cardiomyocytes I	LAMB2	LAMB2	ITGA3_ITGB1	ITGB1	0.152401988	0.998343457	-2.44E-15	0	-1.22E-15	Cardiomyocytes I	Cardiomyocytes I	LAMB2	LAMB2	ITGA3_ITGB1	ITGA3	0.152401988	0.998343457	1.011654642	0.373059893	0.190818046	0.763004074	Cardiomyocytes I
286	Cardiomyocytes I	Cardiomyocytes I	LAMB2	LAMB2	ITGA7_ITGB1	ITGA7	0.959690779	0.998343457	1.011654642	0.630112356	11.12820106	6.931235916	0.63745609	0.008264463	Cardiomyocytes I	Cardiomyocytes I	LAMB2	LAMB2	ITGA3_ITGB1	ITGA3	0.152401988	0.998343457	-1.71E-15	7.29E-15	2.79E-15	Cardiomyocytes I	Cardiomyocytes I	LAMB2	LAMB2	ITGA7_ITGB1	ITGB1	0.959690779	0.998343457	-2.44E-15	6.11E-16	-9.16E-16	Cardiomyocytes I	Cardiomyocytes I	LAMB2	LAMB2	ITGA7_ITGB1	ITGA7	0.959690779	0.998343457	1.011654642	0.630112356	0.190818046	0.807103791	Cardiomyocytes I
287	Cardiomyocytes I	Cardiomyocytes I	LAMB2	LAMB2	ITGA9_ITGB1	ITGA9	0.683600221	0.998343457	1.011654642	0.471953511	11.12820106	5.19148862	0.47745396	0.008264463	Cardiomyocytes I	Cardiomyocytes I	LAMB2	LAMB2	ITGA9_ITGB1	ITGA9	0.683600221	0.998343457	-1.71E-15	3.32E-15	8.04E-16	Cardiomyocytes I	Cardiomyocytes I	LAMB2	LAMB2	ITGA9_ITGB1	ITGB1	0.683600221	0.998343457	-2.44E-15	2.78E-16	-1.08E-15	Cardiomyocytes I	Cardiomyocytes I	LAMB2	LAMB2	ITGA9_ITGB1	ITGA9	0.683600221	0.998343457	1.011654642	0.471953511	0.190818046	0.783603567	Cardiomyocytes I
288	Cardiomyocytes I	Cardiomyocytes I	LAMB2	LAMB2	RPSA	RPSA	1	0.998343457	1.011654642	2.144829521	11.12820106	23.59312473	2.169826742	0.008264463	Cardiomyocytes I	Cardiomyocytes I	LAMB2	LAMB2	RPSA	RPSA	1	0.998343457	-1.71E-15	1.02E-14	4.24E-15	Cardiomyocytes I	Cardiomyocytes I	LAMB2	LAMB2	RPSA	RPSA	1	0.998343457	-2.44E-15	1.02E-14	3.89E-15	Cardiomyocytes I	Cardiomyocytes I	LAMB2	LAMB2	RPSA	RPSA	1	0.998343457	1.011654642	2.144829521	0.190818046	0.88531544	Cardiomyocytes I
289	Cardiomyocytes I	Cardiomyocytes I	LAMB2	LAMB2	CD44	CD44	0.167310878	0.998343457	1.011654642	0.041036544	11.12820106	0.451401979	0.04151481	0.008264463	Cardiomyocytes I	Cardiomyocytes I	LAMB2	LAMB2	CD44	CD44	0.167310878	0.998343457	-1.71E-15	-1.53E-15	-1.62E-15	Cardiomyocytes I	Cardiomyocytes I	LAMB2	LAMB2	CD44	CD44	0.167310878	0.998343457	-2.44E-15	0	-1.22E-15	Cardiomyocytes I	Cardiomyocytes I	LAMB2	LAMB2	CD44	CD44	0.167310878	0.998343457	1.011654642	0.041036544	0.190818046	0.516389731	Cardiomyocytes I
290	Cardiomyocytes I	Cardiomyocytes I	LAMB2	LAMB2	DAG1	DAG1	0.997791276	0.998343457	1.011654642	0.880762809	11.12820106	9.688390894	0.891027784	0.008264463	Cardiomyocytes I	Cardiomyocytes I	LAMB2	LAMB2	DAG1	DAG1	0.997791276	0.998343457	-1.71E-15	-4.75E-14	-2.46E-14	Cardiomyocytes I	Cardiomyocytes I	LAMB2	LAMB2	DAG1	DAG1	0.997791276	0.998343457	-2.44E-15	7.44E-15	2.50E-15	Cardiomyocytes I	Cardiomyocytes I	LAMB2	LAMB2	DAG1	DAG1	0.997791276	0.998343457	1.011654642	0.880762809	0.190818046	0.831842924	Cardiomyocytes I
291	Cardiomyocytes I	Cardiomyocytes I	HSPG2	HSPG2	ITGB1	ITGB1	0.984538929	0.934842628	0.501061925	0.710417027	5.511681175	7.814587295	0.355962923	0.008264463	Cardiomyocytes I	Cardiomyocytes I	HSPG2	HSPG2	ITGB1	ITGB1	0.984538929	0.934842628	-4.92E-16	1.54E-14	7.45E-15	Cardiomyocytes I	Cardiomyocytes I	HSPG2	HSPG2	ITGB1	ITGB1	0.984538929	0.934842628	2.22E-15	-5.55E-16	8.33E-16	Cardiomyocytes I	Cardiomyocytes I	HSPG2	HSPG2	ITGB1	ITGB1	0.984538929	0.934842628	0.501061925	0.710417027	0.190818046	0.75767424	Cardiomyocytes I
292	Cardiomyocytes I	Cardiomyocytes I	HSPG2	HSPG2	FGFR1	FGFR1	0.483158476	0.934842628	0.501061925	0.142667079	5.511681175	1.569337872	0.071485041	0.008264463	Cardiomyocytes I	Cardiomyocytes I	HSPG2	HSPG2	FGFR1	FGFR1	0.483158476	0.934842628	-4.92E-16	1.52E-15	5.12E-16	Cardiomyocytes I	Cardiomyocytes I	HSPG2	HSPG2	FGFR1	FGFR1	0.483158476	0.934842628	2.22E-15	1.44E-15	1.83E-15	Cardiomyocytes I	Cardiomyocytes I	HSPG2	HSPG2	FGFR1	FGFR1	0.483158476	0.934842628	0.501061925	0.142667079	0.190818046	0.583534856	Cardiomyocytes I
293	Cardiomyocytes I	Cardiomyocytes I	HSPG2	HSPG2	SDC1	SDC1	0.154058531	0.934842628	0.501061925	0.038183858	5.511681175	0.420022439	0.019132477	0.008264463	Cardiomyocytes I	Cardiomyocytes I	HSPG2	HSPG2	SDC1	SDC1	0.154058531	0.934842628	-4.92E-16	-1.13E-16	-3.02E-16	Cardiomyocytes I	Cardiomyocytes I	HSPG2	HSPG2	SDC1	SDC1	0.154058531	0.934842628	2.22E-15	0	1.11E-15	Cardiomyocytes I	Cardiomyocytes I	HSPG2	HSPG2	SDC1	SDC1	0.154058531	0.934842628	0.501061925	0.038183858	0.190818046	0.420249549	Cardiomyocytes I
294	Cardiomyocytes I	Cardiomyocytes I	HSPG2	HSPG2	LRP1	LRP1	0.953616786	0.934842628	0.501061925	0.640991577	5.511681175	7.050907342	0.321176473	0.008264463	Cardiomyocytes I	Cardiomyocytes I	HSPG2	HSPG2	LRP1	LRP1	0.953616786	0.934842628	-4.92E-16	-8.57E-15	-4.53E-15	Cardiomyocytes I	Cardiomyocytes I	HSPG2	HSPG2	LRP1	LRP1	0.953616786	0.934842628	2.22E-15	6.55E-15	4.39E-15	Cardiomyocytes I	Cardiomyocytes I	HSPG2	HSPG2	LRP1	LRP1	0.953616786	0.934842628	0.501061925	0.640991577	0.190818046	0.748109083	Cardiomyocytes I
295	Cardiomyocytes I	Cardiomyocytes I	HSPG2	HSPG2	PTPRS	PTPRS	0.636112645	0.934842628	0.501061925	0.201692226	5.511681175	2.218614486	0.101060295	0.008264463	Cardiomyocytes I	Cardiomyocytes I	HSPG2	HSPG2	PTPRS	PTPRS	0.636112645	0.934842628	-4.92E-16	5.14E-15	2.32E-15	Cardiomyocytes I	Cardiomyocytes I	HSPG2	HSPG2	PTPRS	PTPRS	0.636112645	0.934842628	2.22E-15	0	1.11E-15	Cardiomyocytes I	Cardiomyocytes I	HSPG2	HSPG2	PTPRS	PTPRS	0.636112645	0.934842628	0.501061925	0.201692226	0.190818046	0.624903982	Cardiomyocytes I
296	Cardiomyocytes I	Cardiomyocytes I	HSPG2	HSPG2	DAG1	DAG1	0.997791276	0.934842628	0.501061925	0.880762809	5.511681175	9.688390894	0.441316708	0.008264463	Cardiomyocytes I	Cardiomyocytes I	HSPG2	HSPG2	DAG1	DAG1	0.997791276	0.934842628	-4.92E-16	-4.75E-14	-2.40E-14	Cardiomyocytes I	Cardiomyocytes I	HSPG2	HSPG2	DAG1	DAG1	0.997791276	0.934842628	2.22E-15	7.44E-15	4.83E-15	Cardiomyocytes I	Cardiomyocytes I	HSPG2	HSPG2	DAG1	DAG1	0.997791276	0.934842628	0.501061925	0.880762809	0.190818046	0.776856172	Cardiomyocytes I
297	Cardiomyocytes I	Cardiomyocytes I	LAMB3	LAMB3	ITGA6_ITGB1	ITGA6	0.684704583	0.321369409	0.082990454	0.466076835	0.912894998	5.126845186	0.038679928	0.008264463	Cardiomyocytes I	Cardiomyocytes I	LAMB3	LAMB3	ITGA7_ITGB1	ITGB1	0.959690779	0.321369409	1.41E-15	2.21E-14	1.18E-14	Cardiomyocytes I	Cardiomyocytes I	LAMB3	LAMB3	ITGA6_ITGB1	ITGB1	0.684704583	0.321369409	0	2.64E-16	1.32E-16	Cardiomyocytes I	Cardiomyocytes I	LAMB3	LAMB3	ITGA6_ITGB1	ITGA6	0.684704583	0.321369409	0.082990454	0.466076835	0.190818046	0.507553854	Cardiomyocytes I
298	Cardiomyocytes I	Cardiomyocytes I	LAMB3	LAMB3	ITGA3_ITGB1	ITGA3	0.152401988	0.321369409	0.082990454	0.373059893	0.912894998	4.103658818	0.03096041	0.008264463	Cardiomyocytes I	Cardiomyocytes I	LAMB3	LAMB3	ITGA6_ITGB1	ITGA6	0.684704583	0.321369409	1.41E-15	5.68E-15	3.54E-15	Cardiomyocytes I	Cardiomyocytes I	LAMB3	LAMB3	ITGA3_ITGB1	ITGB1	0.152401988	0.321369409	0	0	0	Cardiomyocytes I	Cardiomyocytes I	LAMB3	LAMB3	ITGA3_ITGB1	ITGA3	0.152401988	0.321369409	0.082990454	0.373059893	0.190818046	0.479739089	Cardiomyocytes I
299	Cardiomyocytes I	Cardiomyocytes I	LAMB3	LAMB3	ITGA7_ITGB1	ITGA7	0.959690779	0.321369409	0.082990454	0.630112356	0.912894998	6.931235916	0.052293311	0.008264463	Cardiomyocytes I	Cardiomyocytes I	LAMB3	LAMB3	ITGA3_ITGB1	ITGA3	0.152401988	0.321369409	1.41E-15	7.29E-15	4.35E-15	Cardiomyocytes I	Cardiomyocytes I	LAMB3	LAMB3	ITGA7_ITGB1	ITGB1	0.959690779	0.321369409	0	6.11E-16	3.05E-16	Cardiomyocytes I	Cardiomyocytes I	LAMB3	LAMB3	ITGA7_ITGB1	ITGA7	0.959690779	0.321369409	0.082990454	0.630112356	0.190818046	0.545124769	Cardiomyocytes I
300	Cardiomyocytes I	Cardiomyocytes I	LAMB3	LAMB3	ITGA9_ITGB1	ITGA9	0.683600221	0.321369409	0.082990454	0.471953511	0.912894998	5.19148862	0.039167636	0.008264463	Cardiomyocytes I	Cardiomyocytes I	LAMB3	LAMB3	ITGA9_ITGB1	ITGA9	0.683600221	0.321369409	1.41E-15	3.32E-15	2.36E-15	Cardiomyocytes I	Cardiomyocytes I	LAMB3	LAMB3	ITGA9_ITGB1	ITGB1	0.683600221	0.321369409	0	2.78E-16	1.39E-16	Cardiomyocytes I	Cardiomyocytes I	LAMB3	LAMB3	ITGA9_ITGB1	ITGA9	0.683600221	0.321369409	0.082990454	0.471953511	0.190818046	0.509119665	Cardiomyocytes I
301	Cardiomyocytes I	Cardiomyocytes I	LAMB3	LAMB3	CD44	CD44	0.167310878	0.321369409	0.082990454	0.041036544	0.912894998	0.451401979	0.003405641	0.008264463	Cardiomyocytes I	Cardiomyocytes I	LAMB3	LAMB3	CD44	CD44	0.167310878	0.321369409	1.41E-15	-1.53E-15	-6.04E-17	Cardiomyocytes I	Cardiomyocytes I	LAMB3	LAMB3	CD44	CD44	0.167310878	0.321369409	0	0	0	Cardiomyocytes I	Cardiomyocytes I	LAMB3	LAMB3	CD44	CD44	0.167310878	0.321369409	0.082990454	0.041036544	0.190818046	0.234203504	Cardiomyocytes I
302	Cardiomyocytes I	Cardiomyocytes I	LAMB3	LAMB3	DAG1	DAG1	0.997791276	0.321369409	0.082990454	0.880762809	0.912894998	9.688390894	0.073094906	0.008264463	Cardiomyocytes I	Cardiomyocytes I	LAMB3	LAMB3	DAG1	DAG1	0.997791276	0.321369409	1.41E-15	-4.75E-14	-2.30E-14	Cardiomyocytes I	Cardiomyocytes I	LAMB3	LAMB3	DAG1	DAG1	0.997791276	0.321369409	0	7.44E-15	3.72E-15	Cardiomyocytes I	Cardiomyocytes I	LAMB3	LAMB3	DAG1	DAG1	0.997791276	0.321369409	0.082990454	0.880762809	0.190818046	0.586238418	Cardiomyocytes I
303	Cardiomyocytes I	Cardiomyocytes I	LAMC2	LAMC2	ITGA6_ITGB1	ITGA6	0.684704583	0.113197129	0.024717073	0.466076835	0.271887798	5.126845186	0.011520055	0.008264463	Cardiomyocytes I	Cardiomyocytes I	LAMC2	LAMC2	ITGA7_ITGB1	ITGB1	0.959690779	0.113197129	8.16E-16	2.21E-14	1.15E-14	Cardiomyocytes I	Cardiomyocytes I	LAMC2	LAMC2	ITGA6_ITGB1	ITGB1	0.684704583	0.113197129	0	2.64E-16	1.32E-16	Cardiomyocytes I	Cardiomyocytes I	LAMC2	LAMC2	ITGA6_ITGB1	ITGA6	0.684704583	0.113197129	0.024717073	0.466076835	0.190818046	0.359992204	Cardiomyocytes I
304	Cardiomyocytes I	Cardiomyocytes I	LAMC2	LAMC2	ITGA3_ITGB1	ITGA3	0.152401988	0.113197129	0.024717073	0.373059893	0.271887798	4.103658818	0.009220948	0.008264463	Cardiomyocytes I	Cardiomyocytes I	LAMC2	LAMC2	ITGA6_ITGB1	ITGA6	0.684704583	0.113197129	8.16E-16	5.68E-15	3.25E-15	Cardiomyocytes I	Cardiomyocytes I	LAMC2	LAMC2	ITGA3_ITGB1	ITGB1	0.152401988	0.113197129	0	0	0	Cardiomyocytes I	Cardiomyocytes I	LAMC2	LAMC2	ITGA3_ITGB1	ITGA3	0.152401988	0.113197129	0.024717073	0.373059893	0.190818046	0.334766743	Cardiomyocytes I
305	Cardiomyocytes I	Cardiomyocytes I	LAMC2	LAMC2	ITGA7_ITGB1	ITGA7	0.959690779	0.113197129	0.024717073	0.630112356	0.271887798	6.931235916	0.015574533	0.008264463	Cardiomyocytes I	Cardiomyocytes I	LAMC2	LAMC2	ITGA3_ITGB1	ITGA3	0.152401988	0.113197129	8.16E-16	7.29E-15	4.05E-15	Cardiomyocytes I	Cardiomyocytes I	LAMC2	LAMC2	ITGA7_ITGB1	ITGB1	0.959690779	0.113197129	0	6.11E-16	3.05E-16	Cardiomyocytes I	Cardiomyocytes I	LAMC2	LAMC2	ITGA7_ITGB1	ITGA7	0.959690779	0.113197129	0.024717073	0.630112356	0.190818046	0.395410761	Cardiomyocytes I
306	Cardiomyocytes I	Cardiomyocytes I	LAMC2	LAMC2	ITGA9_ITGB1	ITGA9	0.683600221	0.113197129	0.024717073	0.471953511	0.271887798	5.19148862	0.011665309	0.008264463	Cardiomyocytes I	Cardiomyocytes I	LAMC2	LAMC2	ITGA9_ITGB1	ITGA9	0.683600221	0.113197129	8.16E-16	3.32E-15	2.07E-15	Cardiomyocytes I	Cardiomyocytes I	LAMC2	LAMC2	ITGA9_ITGB1	ITGB1	0.683600221	0.113197129	0	2.78E-16	1.39E-16	Cardiomyocytes I	Cardiomyocytes I	LAMC2	LAMC2	ITGA9_ITGB1	ITGA9	0.683600221	0.113197129	0.024717073	0.471953511	0.190818046	0.361436907	Cardiomyocytes I
307	Cardiomyocytes I	Cardiomyocytes I	LAMC2	LAMC2	CD44	CD44	0.167310878	0.113197129	0.024717073	0.041036544	0.271887798	0.451401979	0.001014303	0.008264463	Cardiomyocytes I	Cardiomyocytes I	LAMC2	LAMC2	CD44	CD44	0.167310878	0.113197129	8.16E-16	-1.53E-15	-3.56E-16	Cardiomyocytes I	Cardiomyocytes I	LAMC2	LAMC2	CD44	CD44	0.167310878	0.113197129	0	0	0	Cardiomyocytes I	Cardiomyocytes I	LAMC2	LAMC2	CD44	CD44	0.167310878	0.113197129	0.024717073	0.041036544	0.190818046	0.14303083	Cardiomyocytes I
308	Cardiomyocytes I	Cardiomyocytes I	LAMC2	LAMC2	DAG1	DAG1	0.997791276	0.113197129	0.024717073	0.880762809	0.271887798	9.688390894	0.021769878	0.008264463	Cardiomyocytes I	Cardiomyocytes I	LAMC2	LAMC2	DAG1	DAG1	0.997791276	0.113197129	8.16E-16	-4.75E-14	-2.33E-14	Cardiomyocytes I	Cardiomyocytes I	LAMC2	LAMC2	DAG1	DAG1	0.997791276	0.113197129	0	7.44E-15	3.72E-15	Cardiomyocytes I	Cardiomyocytes I	LAMC2	LAMC2	DAG1	DAG1	0.997791276	0.113197129	0.024717073	0.880762809	0.190818046	0.436057286	Cardiomyocytes I
309	Cardiomyocytes I	Cardiomyocytes I	LAMA4	LAMA4	ITGA6_ITGB1	ITGA6	0.684704583	0.779679735	0.290132088	0.466076835	3.191452972	5.126845186	0.135223846	0.008264463	Cardiomyocytes I	Cardiomyocytes I	LAMA4	LAMA4	ITGA7_ITGB1	ITGB1	0.959690779	0.779679735	-7.25E-15	2.21E-14	7.42E-15	Cardiomyocytes I	Cardiomyocytes I	LAMA4	LAMA4	ITGA6_ITGB1	ITGB1	0.684704583	0.779679735	9.99E-16	2.64E-16	6.31E-16	Cardiomyocytes I	Cardiomyocytes I	LAMA4	LAMA4	ITGA6_ITGB1	ITGA6	0.684704583	0.779679735	0.290132088	0.466076835	0.190818046	0.658366461	Cardiomyocytes I
310	Cardiomyocytes I	Cardiomyocytes I	LAMA4	LAMA4	ITGA3_ITGB1	ITGA3	0.152401988	0.779679735	0.290132088	0.373059893	3.191452972	4.103658818	0.108236646	0.008264463	Cardiomyocytes I	Cardiomyocytes I	LAMA4	LAMA4	ITGA6_ITGB1	ITGA6	0.684704583	0.779679735	-7.25E-15	5.68E-15	-7.90E-16	Cardiomyocytes I	Cardiomyocytes I	LAMA4	LAMA4	ITGA3_ITGB1	ITGB1	0.152401988	0.779679735	9.99E-16	0	5.00E-16	Cardiomyocytes I	Cardiomyocytes I	LAMA4	LAMA4	ITGA3_ITGB1	ITGA3	0.152401988	0.779679735	0.290132088	0.373059893	0.190818046	0.632909099	Cardiomyocytes I
311	Cardiomyocytes I	Cardiomyocytes I	LAMA4	LAMA4	ITGA7_ITGB1	ITGA7	0.959690779	0.779679735	0.290132088	0.630112356	3.191452972	6.931235916	0.182815814	0.008264463	Cardiomyocytes I	Cardiomyocytes I	LAMA4	LAMA4	ITGA3_ITGB1	ITGA3	0.152401988	0.779679735	-7.25E-15	7.29E-15	1.69E-17	Cardiomyocytes I	Cardiomyocytes I	LAMA4	LAMA4	ITGA7_ITGB1	ITGB1	0.959690779	0.779679735	9.99E-16	6.11E-16	8.05E-16	Cardiomyocytes I	Cardiomyocytes I	LAMA4	LAMA4	ITGA7_ITGB1	ITGA7	0.959690779	0.779679735	0.290132088	0.630112356	0.190818046	0.691426521	Cardiomyocytes I
312	Cardiomyocytes I	Cardiomyocytes I	LAMA4	LAMA4	ITGA9_ITGB1	ITGA9	0.683600221	0.779679735	0.290132088	0.471953511	3.191452972	5.19148862	0.136928858	0.008264463	Cardiomyocytes I	Cardiomyocytes I	LAMA4	LAMA4	ITGA9_ITGB1	ITGA9	0.683600221	0.779679735	-7.25E-15	3.32E-15	-1.97E-15	Cardiomyocytes I	Cardiomyocytes I	LAMA4	LAMA4	ITGA9_ITGB1	ITGB1	0.683600221	0.779679735	9.99E-16	2.78E-16	6.38E-16	Cardiomyocytes I	Cardiomyocytes I	LAMA4	LAMA4	ITGA9_ITGB1	ITGA9	0.683600221	0.779679735	0.290132088	0.471953511	0.190818046	0.659774182	Cardiomyocytes I
313	Cardiomyocytes I	Cardiomyocytes I	LAMA4	LAMA4	CD44	CD44	0.167310878	0.779679735	0.290132088	0.041036544	3.191452972	0.451401979	0.011906018	0.008264463	Cardiomyocytes I	Cardiomyocytes I	LAMA4	LAMA4	CD44	CD44	0.167310878	0.779679735	-7.25E-15	-1.53E-15	-4.39E-15	Cardiomyocytes I	Cardiomyocytes I	LAMA4	LAMA4	CD44	CD44	0.167310878	0.779679735	9.99E-16	0	5.00E-16	Cardiomyocytes I	Cardiomyocytes I	LAMA4	LAMA4	CD44	CD44	0.167310878	0.779679735	0.290132088	0.041036544	0.190818046	0.363797226	Cardiomyocytes I
314	Cardiomyocytes I	Cardiomyocytes I	LAMA4	LAMA4	DAG1	DAG1	0.997791276	0.779679735	0.290132088	0.880762809	3.191452972	9.688390894	0.255537553	0.008264463	Cardiomyocytes I	Cardiomyocytes I	LAMA4	LAMA4	DAG1	DAG1	0.997791276	0.779679735	-7.25E-15	-4.75E-14	-2.74E-14	Cardiomyocytes I	Cardiomyocytes I	LAMA4	LAMA4	DAG1	DAG1	0.997791276	0.779679735	9.99E-16	7.44E-15	4.22E-15	Cardiomyocytes I	Cardiomyocytes I	LAMA4	LAMA4	DAG1	DAG1	0.997791276	0.779679735	0.290132088	0.880762809	0.190818046	0.72596421	Cardiomyocytes I
315	Cardiomyocytes I	Cardiomyocytes I	WNT9A	WNT9A	FZD6_LRP5	LRP5	0.270016565	0.122584208	0.027449882	0.117678964	0.301948706	1.294468599	0.003230274	0.008264463	Cardiomyocytes I	Cardiomyocytes I	WNT9A	WNT9A	FZD6_LRP5	LRP5	0.270016565	0.122584208	-7.52E-16	4.16E-15	1.70E-15	Cardiomyocytes I	Cardiomyocytes I	WNT9A	WNT9A	FZD6_LRP5	LRP5	0.270016565	0.122584208	0	-2.91E-16	-1.46E-16	Cardiomyocytes I	Cardiomyocytes I	WNT9A	WNT9A	FZD6_LRP5	LRP5	0.270016565	0.122584208	0.027449882	0.117678964	0.190818046	0.229495998	Cardiomyocytes I
316	Cardiomyocytes I	Cardiomyocytes I	WNT9A	WNT9A	FZD2_LRP5	LRP5	0.270016565	0.122584208	0.027449882	0.077373299	0.301948706	0.851106285	0.002123888	0.008264463	Cardiomyocytes I	Cardiomyocytes I	WNT9A	WNT9A	FZD6_LRP6	LRP6	0.447266703	0.122584208	-7.52E-16	3.03E-15	1.14E-15	Cardiomyocytes I	Cardiomyocytes I	WNT9A	WNT9A	FZD7_LRP5	LRP5	0.141910547	0.122584208	0	0	0	Cardiomyocytes I	Cardiomyocytes I	WNT9A	WNT9A	FZD2_LRP5	LRP5	0.270016565	0.122584208	0.027449882	0.077373299	0.190818046	0.194533297	Cardiomyocytes I
317	Cardiomyocytes I	Cardiomyocytes I	WNT9A	WNT9A	FZD4_LRP5	LRP5	0.270016565	0.122584208	0.027449882	0.090889383	0.301948706	0.999783208	0.002494903	0.008264463	Cardiomyocytes I	Cardiomyocytes I	WNT9A	WNT9A	FZD2_LRP6	LRP6	0.318056322	0.122584208	-7.52E-16	-2.80E-16	-5.16E-16	Cardiomyocytes I	Cardiomyocytes I	WNT9A	WNT9A	FZD2_LRP5	LRP5	0.270016565	0.122584208	0	0	0	Cardiomyocytes I	Cardiomyocytes I	WNT9A	WNT9A	FZD4_LRP5	LRP5	0.270016565	0.122584208	0.027449882	0.090889383	0.190818046	0.207457802	Cardiomyocytes I
318	Cardiomyocytes I	Cardiomyocytes I	WNT9A	WNT9A	FZD1_LRP5	LRP5	0.256764219	0.122584208	0.027449882	0.068354605	0.301948706	0.751900652	0.001876326	0.008264463	Cardiomyocytes I	Cardiomyocytes I	WNT9A	WNT9A	FZD8_LRP6	LRP6	0.147984539	0.122584208	-7.52E-16	4.61E-16	-1.45E-16	Cardiomyocytes I	Cardiomyocytes I	WNT9A	WNT9A	FZD8_LRP5	LRP5	0.147984539	0.122584208	0	0	0	Cardiomyocytes I	Cardiomyocytes I	WNT9A	WNT9A	FZD1_LRP5	LRP5	0.256764219	0.122584208	0.027449882	0.068354605	0.190818046	0.185007141	Cardiomyocytes I
319	Cardiomyocytes I	Cardiomyocytes I	WNT9A	WNT9A	FZD6_LRP6	LRP6	0.447266703	0.122584208	0.027449882	0.146109814	0.301948706	1.60720795	0.004010697	0.008264463	Cardiomyocytes I	Cardiomyocytes I	WNT9A	WNT9A	FZD4_LRP6	LRP6	0.418001104	0.122584208	-7.52E-16	5.93E-16	-7.94E-17	Cardiomyocytes I	Cardiomyocytes I	WNT9A	WNT9A	FZD4_LRP5	LRP5	0.270016565	0.122584208	0	1.39E-16	6.94E-17	Cardiomyocytes I	Cardiomyocytes I	WNT9A	WNT9A	FZD6_LRP6	LRP6	0.447266703	0.122584208	0.027449882	0.146109814	0.190818046	0.249185663	Cardiomyocytes I
320	Cardiomyocytes I	Cardiomyocytes I	WNT9A	WNT9A	FZD7_LRP5	FZD7	0.141910547	0.122584208	0.027449882	0.050089969	0.301948706	0.550989655	0.001374964	0.008264463	Cardiomyocytes I	Cardiomyocytes I	WNT9A	WNT9A	FZD1_LRP6	LRP6	0.256764219	0.122584208	-7.52E-16	5.57E-16	-9.73E-17	Cardiomyocytes I	Cardiomyocytes I	WNT9A	WNT9A	FZD1_LRP5	LRP5	0.256764219	0.122584208	0	0	0	Cardiomyocytes I	Cardiomyocytes I	WNT9A	WNT9A	FZD7_LRP5	FZD7	0.141910547	0.122584208	0.027449882	0.050089969	0.190818046	0.162706185	Cardiomyocytes I
321	Cardiomyocytes I	Cardiomyocytes I	WNT9A	WNT9A	FZD7_LRP6	FZD7	0.141910547	0.122584208	0.027449882	0.078520819	0.301948706	0.863729006	0.002155387	0.008264463	Cardiomyocytes I	Cardiomyocytes I	WNT9A	WNT9A	FZD7_LRP5	FZD7	0.141910547	0.122584208	-7.52E-16	7.51E-16	-2.45E-19	Cardiomyocytes I	Cardiomyocytes I	WNT9A	WNT9A	FZD7_LRP6	LRP6	0.141910547	0.122584208	0	0	0	Cardiomyocytes I	Cardiomyocytes I	WNT9A	WNT9A	FZD7_LRP6	FZD7	0.141910547	0.122584208	0.027449882	0.078520819	0.190818046	0.195689292	Cardiomyocytes I
322	Cardiomyocytes I	Cardiomyocytes I	WNT9A	WNT9A	FZD2_LRP6	FZD2	0.318056322	0.122584208	0.027449882	0.105804149	0.301948706	1.163845636	0.002904311	0.008264463	Cardiomyocytes I	Cardiomyocytes I	WNT9A	WNT9A	FZD7_LRP6	FZD7	0.141910547	0.122584208	-7.52E-16	-3.72E-16	-5.62E-16	Cardiomyocytes I	Cardiomyocytes I	WNT9A	WNT9A	FZD2_LRP6	LRP6	0.318056322	0.122584208	0	0	0	Cardiomyocytes I	Cardiomyocytes I	WNT9A	WNT9A	FZD2_LRP6	FZD2	0.318056322	0.122584208	0.027449882	0.105804149	0.190818046	0.220226913	Cardiomyocytes I
323	Cardiomyocytes I	Cardiomyocytes I	WNT9A	WNT9A	FZD8_LRP5	FZD8	0.147984539	0.122584208	0.027449882	0.050649797	0.301948706	0.557147769	0.001390331	0.008264463	Cardiomyocytes I	Cardiomyocytes I	WNT9A	WNT9A	FZD2_LRP5	FZD2	0.270016565	0.122584208	-7.52E-16	8.43E-16	4.57E-17	Cardiomyocytes I	Cardiomyocytes I	WNT9A	WNT9A	FZD8_LRP6	LRP6	0.147984539	0.122584208	0	0	0	Cardiomyocytes I	Cardiomyocytes I	WNT9A	WNT9A	FZD8_LRP5	FZD8	0.147984539	0.122584208	0.027449882	0.050649797	0.190818046	0.163464683	Cardiomyocytes I
324	Cardiomyocytes I	Cardiomyocytes I	WNT9A	WNT9A	FZD8_LRP6	FZD8	0.147984539	0.122584208	0.027449882	0.079080647	0.301948706	0.86988712	0.002170754	0.008264463	Cardiomyocytes I	Cardiomyocytes I	WNT9A	WNT9A	FZD8_LRP5	FZD8	0.147984539	0.122584208	-7.52E-16	1.58E-15	4.16E-16	Cardiomyocytes I	Cardiomyocytes I	WNT9A	WNT9A	FZD4_LRP6	LRP6	0.418001104	0.122584208	0	0	0	Cardiomyocytes I	Cardiomyocytes I	WNT9A	WNT9A	FZD8_LRP6	FZD8	0.147984539	0.122584208	0.027449882	0.079080647	0.190818046	0.196248993	Cardiomyocytes I
325	Cardiomyocytes I	Cardiomyocytes I	WNT9A	WNT9A	FZD4_LRP6	FZD4	0.418001104	0.122584208	0.027449882	0.119320233	0.301948706	1.312522559	0.003275326	0.008264463	Cardiomyocytes I	Cardiomyocytes I	WNT9A	WNT9A	FZD4_LRP5	FZD4	0.270016565	0.122584208	-7.52E-16	1.72E-15	4.82E-16	Cardiomyocytes I	Cardiomyocytes I	WNT9A	WNT9A	FZD1_LRP6	LRP6	0.256764219	0.122584208	0	0	0	Cardiomyocytes I	Cardiomyocytes I	WNT9A	WNT9A	FZD4_LRP6	FZD4	0.418001104	0.122584208	0.027449882	0.119320233	0.190818046	0.230722879	Cardiomyocytes I
326	Cardiomyocytes I	Cardiomyocytes I	WNT9A	WNT9A	FZD1_LRP6	FZD1	0.256764219	0.122584208	0.027449882	0.096785455	0.301948706	1.064640003	0.002656749	0.008264463	Cardiomyocytes I	Cardiomyocytes I	WNT9A	WNT9A	FZD1_LRP5	FZD1	0.256764219	0.122584208	-7.52E-16	1.68E-15	4.65E-16	Cardiomyocytes I	Cardiomyocytes I	WNT9A	WNT9A	FZD6_LRP6	FZD6	0.447266703	0.122584208	0	0	0	Cardiomyocytes I	Cardiomyocytes I	WNT9A	WNT9A	FZD1_LRP6	FZD1	0.256764219	0.122584208	0.027449882	0.096785455	0.190818046	0.212672474	Cardiomyocytes I
327	Cardiomyocytes I	Cardiomyocytes I	FGF16	FGF16	FGFR1	FGFR1	0.483158476	0.272777471	0.069488936	0.142667079	0.764378301	1.569337872	0.009913784	0.008264463	Cardiomyocytes I	Cardiomyocytes I	FGF16	FGF16	FGFR1	FGFR1	0.483158476	0.272777471	-3.71E-16	1.52E-15	5.72E-16	Cardiomyocytes I	Cardiomyocytes I	FGF16	FGF16	FGFR1	FGFR1	0.483158476	0.272777471	3.05E-16	1.44E-15	8.74E-16	Cardiomyocytes I	Cardiomyocytes I	FGF16	FGF16	FGFR1	FGFR1	0.483158476	0.272777471	0.069488936	0.142667079	0.190818046	0.342881456	Cardiomyocytes I
328	Cardiomyocytes I	Cardiomyocytes I	FGF16	FGF16	FGFR3	FGFR3	0.114853672	0.272777471	0.069488936	0.027055587	0.764378301	0.297611455	0.001880064	0.008264463	Cardiomyocytes I	Cardiomyocytes I	FGF16	FGF16	FGFR3	FGFR3	0.114853672	0.272777471	-3.71E-16	1.41E-15	5.20E-16	Cardiomyocytes I	Cardiomyocytes I	FGF16	FGF16	FGFR3	FGFR3	0.114853672	0.272777471	3.05E-16	-3.12E-16	-3.47E-18	Cardiomyocytes I	Cardiomyocytes I	FGF16	FGF16	FGFR3	FGFR3	0.114853672	0.272777471	0.069488936	0.027055587	0.190818046	0.185157233	Cardiomyocytes I
329	Cardiomyocytes I	Cardiomyocytes I	LEFTY1	LEFTY1	ACVR2A	ACVR2A	0.201546107	0.106570955	0.023988387	0.048622955	0.26387226	0.534852505	0.001166386	0.008264463	Cardiomyocytes I	Cardiomyocytes I	LEFTY1	LEFTY1	ACVR2A	ACVR2A	0.201546107	0.106570955	3.91E-16	1.74E-15	1.06E-15	Cardiomyocytes I	Cardiomyocytes I	LEFTY1	LEFTY1	ACVR2A	ACVR2A	0.201546107	0.106570955	0	0	0	Cardiomyocytes I	Cardiomyocytes I	LEFTY1	LEFTY1	ACVR2A	ACVR2A	0.201546107	0.106570955	0.023988387	0.048622955	0.190818046	0.151808377	Cardiomyocytes I
330	Cardiomyocytes I	Cardiomyocytes I	LEFTY1	LEFTY1	ACVR1B	ACVR1B	0.196576477	0.106570955	0.023988387	0.046341264	0.26387226	0.509753906	0.001111652	0.008264463	Cardiomyocytes I	Cardiomyocytes I	LEFTY1	LEFTY1	ACVR1B	ACVR1B	0.196576477	0.106570955	3.91E-16	-1.94E-16	9.90E-17	Cardiomyocytes I	Cardiomyocytes I	LEFTY1	LEFTY1	ACVR1B	ACVR1B	0.196576477	0.106570955	0	0	0	Cardiomyocytes I	Cardiomyocytes I	LEFTY1	LEFTY1	ACVR1B	ACVR1B	0.196576477	0.106570955	0.023988387	0.046341264	0.190818046	0.148739846	Cardiomyocytes I
331	Cardiomyocytes I	Cardiomyocytes I	SLIT2	SLIT2	APP	APP	0.94036444	0.131971287	0.035104465	0.512559205	0.386149114	5.638151252	0.017993117	0.008264463	Cardiomyocytes I	Cardiomyocytes I	SLIT2	SLIT2	APP	APP	0.94036444	0.131971287	-1.01E-15	-1.15E-14	-6.24E-15	Cardiomyocytes I	Cardiomyocytes I	SLIT2	SLIT2	APP	APP	0.94036444	0.131971287	-3.12E-16	2.22E-15	9.54E-16	Cardiomyocytes I	Cardiomyocytes I	SLIT2	SLIT2	APP	APP	0.94036444	0.131971287	0.035104465	0.512559205	0.190818046	0.4127889	Cardiomyocytes I
332	Cardiomyocytes I	Cardiomyocytes I	SLIT2	SLIT2	SDC1	SDC1	0.154058531	0.131971287	0.035104465	0.038183858	0.386149114	0.420022439	0.001340424	0.008264463	Cardiomyocytes I	Cardiomyocytes I	SLIT2	SLIT2	SDC1	SDC1	0.154058531	0.131971287	-1.01E-15	-1.13E-16	-5.62E-16	Cardiomyocytes I	Cardiomyocytes I	SLIT2	SLIT2	SDC1	SDC1	0.154058531	0.131971287	-3.12E-16	0	-1.56E-16	Cardiomyocytes I	Cardiomyocytes I	SLIT2	SLIT2	SDC1	SDC1	0.154058531	0.131971287	0.035104465	0.038183858	0.190818046	0.160980631	Cardiomyocytes I
333	Cardiomyocytes I	Cardiomyocytes I	SLIT2	SLIT2	GPC1	GPC1	0.990612921	0.131971287	0.035104465	0.758766316	0.386149114	8.346429472	0.026636086	0.008264463	Cardiomyocytes I	Cardiomyocytes I	SLIT2	SLIT2	GPC1	GPC1	0.990612921	0.131971287	-1.01E-15	3.36E-15	1.17E-15	Cardiomyocytes I	Cardiomyocytes I	SLIT2	SLIT2	GPC1	GPC1	0.990612921	0.131971287	-3.12E-16	-2.66E-15	-1.49E-15	Cardiomyocytes I	Cardiomyocytes I	SLIT2	SLIT2	GPC1	GPC1	0.990612921	0.131971287	0.035104465	0.758766316	0.190818046	0.461002058	Cardiomyocytes I
334	Cardiomyocytes I	Cardiomyocytes I	SLIT2	SLIT2	ROBO4	ROBO4	0.477084484	0.131971287	0.035104465	0.133470102	0.386149114	1.468171123	0.004685397	0.008264463	Cardiomyocytes I	Cardiomyocytes I	SLIT2	SLIT2	ROBO4	ROBO4	0.477084484	0.131971287	-1.01E-15	3.85E-15	1.42E-15	Cardiomyocytes I	Cardiomyocytes I	SLIT2	SLIT2	ROBO4	ROBO4	0.477084484	0.131971287	-3.12E-16	2.78E-16	-1.73E-17	Cardiomyocytes I	Cardiomyocytes I	SLIT2	SLIT2	ROBO4	ROBO4	0.477084484	0.131971287	0.035104465	0.133470102	0.190818046	0.264012357	Cardiomyocytes I
335	Cardiomyocytes I	Cardiomyocytes I	LRIG2	LRIG2	EGFR	EGFR	0.145223633	0.165102154	0.038017609	0.033588432	0.4181937	0.369472752	0.001276952	0.008264463	Cardiomyocytes I	Cardiomyocytes I	LRIG2	LRIG2	EGFR	EGFR	0.145223633	0.165102154	-1.31E-15	1.40E-15	4.49E-17	Cardiomyocytes I	Cardiomyocytes I	LRIG2	LRIG2	EGFR	EGFR	0.145223633	0.165102154	0	0	0	Cardiomyocytes I	Cardiomyocytes I	LRIG2	LRIG2	EGFR	EGFR	0.145223633	0.165102154	0.038017609	0.033588432	0.190818046	0.157731484	Cardiomyocytes I
336	Cardiomyocytes I	Cardiomyocytes I	NTN1	NTN1	MCAM	MCAM	0.47542794	0.828271673	0.323709108	0.14417842	3.560800183	1.585962618	0.046671868	0.008264463	Cardiomyocytes I	Cardiomyocytes I	NTN1	NTN1	MCAM	MCAM	0.47542794	0.828271673	3.14E-15	1.24E-15	2.19E-15	Cardiomyocytes I	Cardiomyocytes I	NTN1	NTN1	MCAM	MCAM	0.47542794	0.828271673	2.78E-16	8.60E-16	5.69E-16	Cardiomyocytes I	Cardiomyocytes I	NTN1	NTN1	MCAM	MCAM	0.47542794	0.828271673	0.323709108	0.14417842	0.190818046	0.53099224	Cardiomyocytes I
337	Cardiomyocytes I	Cardiomyocytes I	NTN1	NTN1	UNC5B	UNC5B	0.400331309	0.828271673	0.323709108	0.113656818	3.560800183	1.250224997	0.036791747	0.008264463	Cardiomyocytes I	Cardiomyocytes I	NTN1	NTN1	UNC5B	UNC5B	0.400331309	0.828271673	3.14E-15	-6.83E-16	1.23E-15	Cardiomyocytes I	Cardiomyocytes I	NTN1	NTN1	UNC5B	UNC5B	0.400331309	0.828271673	2.78E-16	-3.05E-16	-1.39E-17	Cardiomyocytes I	Cardiomyocytes I	NTN1	NTN1	UNC5B	UNC5B	0.400331309	0.828271673	0.323709108	0.113656818	0.190818046	0.501298518	Cardiomyocytes I
338	Cardiomyocytes I	Cardiomyocytes I	NTN1	NTN1	NEO1	NEO1	0.646604086	0.828271673	0.323709108	0.20515274	3.560800183	2.256680145	0.066409811	0.008264463	Cardiomyocytes I	Cardiomyocytes I	NTN1	NTN1	NEO1	NEO1	0.646604086	0.828271673	3.14E-15	7.38E-15	5.26E-15	Cardiomyocytes I	Cardiomyocytes I	NTN1	NTN1	NEO1	NEO1	0.646604086	0.828271673	2.78E-16	8.33E-16	5.55E-16	Cardiomyocytes I	Cardiomyocytes I	NTN1	NTN1	NEO1	NEO1	0.646604086	0.828271673	0.323709108	0.20515274	0.190818046	0.57455978	Cardiomyocytes I
339	Cardiomyocytes I	Cardiomyocytes I	CXCL14	CXCL14	CXCR4	CXCR4	0.103257869	0.146327996	0.041844521	0.02297045	0.460289736	0.252674953	0.000961187	0.008264463	Cardiomyocytes I	Cardiomyocytes I	CXCL14	CXCL14	CXCR4	CXCR4	0.103257869	0.146327996	-1.43E-15	2.42E-15	4.92E-16	Cardiomyocytes I	Cardiomyocytes I	CXCL14	CXCL14	CXCR4	CXCR4	0.103257869	0.146327996	3.12E-16	0	1.56E-16	Cardiomyocytes I	Cardiomyocytes I	CXCL14	CXCL14	CXCR4	CXCR4	0.103257869	0.146327996	0.041844521	0.02297045	0.190818046	0.139765912	Cardiomyocytes I
340	Cardiomyocytes I	Cardiomyocytes I	PDGFB	PDGFB	PDGFRA_PDGFRB	PDGFRA	0.564881281	0.581446715	0.174856602	0.217410599	1.923422621	2.391516591	0.038015679	0.008264463	Cardiomyocytes I	Cardiomyocytes I	PDGFB	PDGFB	PDGFRA_PDGFRB	PDGFRA	0.564881281	0.581446715	5.77E-15	6.10E-15	5.94E-15	Cardiomyocytes I	Cardiomyocytes I	PDGFB	PDGFB	PDGFRA_PDGFRB	PDGFRB	0.564881281	0.581446715	8.33E-16	-6.80E-16	7.63E-17	Cardiomyocytes I	Cardiomyocytes I	PDGFB	PDGFB	PDGFRA_PDGFRB	PDGFRA	0.564881281	0.581446715	0.174856602	0.217410599	0.190818046	0.505388952	Cardiomyocytes I
341	Cardiomyocytes I	Cardiomyocytes I	PDGFB	PDGFB	ITGAV	ITGAV	0.411374931	0.581446715	0.174856602	0.117976379	1.923422621	1.29774017	0.020628949	0.008264463	Cardiomyocytes I	Cardiomyocytes I	PDGFB	PDGFB	ITGAV	ITGAV	0.411374931	0.581446715	5.77E-15	-7.16E-16	2.53E-15	Cardiomyocytes I	Cardiomyocytes I	PDGFB	PDGFB	ITGAV	ITGAV	0.411374931	0.581446715	8.33E-16	0	4.16E-16	Cardiomyocytes I	Cardiomyocytes I	PDGFB	PDGFB	ITGAV	ITGAV	0.411374931	0.581446715	0.174856602	0.117976379	0.190818046	0.429450117	Cardiomyocytes I
342	Cardiomyocytes I	Cardiomyocytes I	PDGFB	PDGFB	S1PR1	S1PR1	0.513528437	0.581446715	0.174856602	0.152256532	1.923422621	1.674821855	0.02662306	0.008264463	Cardiomyocytes I	Cardiomyocytes I	PDGFB	PDGFB	S1PR1	S1PR1	0.513528437	0.581446715	5.77E-15	3.34E-15	4.56E-15	Cardiomyocytes I	Cardiomyocytes I	PDGFB	PDGFB	S1PR1	S1PR1	0.513528437	0.581446715	8.33E-16	2.78E-16	5.55E-16	Cardiomyocytes I	Cardiomyocytes I	PDGFB	PDGFB	S1PR1	S1PR1	0.513528437	0.581446715	0.174856602	0.152256532	0.190818046	0.460941288	Cardiomyocytes I
343	Cardiomyocytes I	Cardiomyocytes I	PDGFB	PDGFB	LRP1	LRP1	0.953616786	0.581446715	0.174856602	0.640991577	1.923422621	7.050907342	0.112081609	0.008264463	Cardiomyocytes I	Cardiomyocytes I	PDGFB	PDGFB	LRP1	LRP1	0.953616786	0.581446715	5.77E-15	-8.57E-15	-1.40E-15	Cardiomyocytes I	Cardiomyocytes I	PDGFB	PDGFB	LRP1	LRP1	0.953616786	0.581446715	8.33E-16	6.55E-15	3.69E-15	Cardiomyocytes I	Cardiomyocytes I	PDGFB	PDGFB	LRP1	LRP1	0.953616786	0.581446715	0.174856602	0.640991577	0.190818046	0.636954704	Cardiomyocytes I
344	Cardiomyocytes I	Cardiomyocytes I	EGF	EGF	EGFR_ERBB2	EGFR	0.145223633	0.126449475	0.02892575	0.038371612	0.318183255	0.422087735	0.001109928	0.008264463	Cardiomyocytes I	Cardiomyocytes I	EGF	EGF	EGFR_ERBB2	ERBB2	0.145223633	0.126449475	7.99E-16	8.77E-16	8.38E-16	Cardiomyocytes I	Cardiomyocytes I	EGF	EGF	EGFR_ERBB2	ERBB2	0.145223633	0.126449475	0	0	0	Cardiomyocytes I	Cardiomyocytes I	EGF	EGF	EGFR_ERBB2	EGFR	0.145223633	0.126449475	0.02892575	0.038371612	0.190818046	0.148641586	Cardiomyocytes I
345	Cardiomyocytes I	Cardiomyocytes I	EGF	EGF	NRP1	NRP1	0.546107123	0.126449475	0.02892575	0.168623668	0.318183255	1.854860352	0.004877566	0.008264463	Cardiomyocytes I	Cardiomyocytes I	EGF	EGF	NRP1	NRP1	0.546107123	0.126449475	7.99E-16	6.03E-16	7.01E-16	Cardiomyocytes I	Cardiomyocytes I	EGF	EGF	NRP1	NRP1	0.546107123	0.126449475	0	1.69E-15	8.47E-16	Cardiomyocytes I	Cardiomyocytes I	EGF	EGF	NRP1	NRP1	0.546107123	0.126449475	0.02892575	0.168623668	0.190818046	0.267936055	Cardiomyocytes I
346	Cardiomyocytes I	Cardiomyocytes I	EGF	EGF	LDLR	LDLR	0.137493098	0.126449475	0.02892575	0.031783112	0.318183255	0.349614235	0.00091935	0.008264463	Cardiomyocytes I	Cardiomyocytes I	EGF	EGF	LDLR	LDLR	0.137493098	0.126449475	7.99E-16	-7.78E-16	1.05E-17	Cardiomyocytes I	Cardiomyocytes I	EGF	EGF	LDLR	LDLR	0.137493098	0.126449475	0	0	0	Cardiomyocytes I	Cardiomyocytes I	EGF	EGF	LDLR	LDLR	0.137493098	0.126449475	0.02892575	0.031783112	0.190818046	0.137112013	Cardiomyocytes I
347	Cardiomyocytes I	Cardiomyocytes I	EGF	EGF	ERBB3	ERBB3	0.156267256	0.126449475	0.02892575	0.035961848	0.318183255	0.39558033	0.001040223	0.008264463	Cardiomyocytes I	Cardiomyocytes I	EGF	EGF	ERBB3	ERBB3	0.156267256	0.126449475	7.99E-16	8.36E-17	4.41E-16	Cardiomyocytes I	Cardiomyocytes I	EGF	EGF	ERBB3	ERBB3	0.156267256	0.126449475	0	0	0	Cardiomyocytes I	Cardiomyocytes I	EGF	EGF	ERBB3	ERBB3	0.156267256	0.126449475	0.02892575	0.035961848	0.190818046	0.144584287	Cardiomyocytes I
348	Cardiomyocytes I	Cardiomyocytes I	EGF	EGF	AXL	AXL	0.82661513	0.126449475	0.02892575	0.344375257	0.318183255	3.78812783	0.009961313	0.008264463	Cardiomyocytes I	Cardiomyocytes I	EGF	EGF	AXL	AXL	0.82661513	0.126449475	7.99E-16	3.91E-15	2.35E-15	Cardiomyocytes I	Cardiomyocytes I	EGF	EGF	AXL	AXL	0.82661513	0.126449475	0	1.28E-15	6.38E-16	Cardiomyocytes I	Cardiomyocytes I	EGF	EGF	AXL	AXL	0.82661513	0.126449475	0.02892575	0.344375257	0.190818046	0.343420473	Cardiomyocytes I
349	Cardiomyocytes I	Cardiomyocytes I	EGF	EGF	ERBB4	ERBB4	0.141358366	0.126449475	0.02892575	0.033010633	0.318183255	0.363116961	0.000954857	0.008264463	Cardiomyocytes I	Cardiomyocytes I	EGF	EGF	ERBB4	ERBB4	0.141358366	0.126449475	7.99E-16	-4.27E-16	1.86E-16	Cardiomyocytes I	Cardiomyocytes I	EGF	EGF	ERBB4	ERBB4	0.141358366	0.126449475	0	-3.19E-16	-1.60E-16	Cardiomyocytes I	Cardiomyocytes I	EGF	EGF	ERBB4	ERBB4	0.141358366	0.126449475	0.02892575	0.033010633	0.190818046	0.139369166	Cardiomyocytes I
350	Cardiomyocytes I	Cardiomyocytes I	TGFB1	TGFB1	ITGAV_ITGB6	ITGB6	0.323578134	0.648812811	0.213614309	0.102891483	2.349757394	1.131806318	0.021979093	0.008264463	Cardiomyocytes I	Cardiomyocytes I	TGFB1	TGFB1	ITGAV_ITGB6	ITGAV	0.323578134	0.648812811	7.71E-15	1.17E-15	4.44E-15	Cardiomyocytes I	Cardiomyocytes I	TGFB1	TGFB1	ITGAV_ITGB6	ITGB6	0.323578134	0.648812811	1.64E-15	0	8.19E-16	Cardiomyocytes I	Cardiomyocytes I	TGFB1	TGFB1	ITGAV_ITGB6	ITGB6	0.323578134	0.648812811	0.213614309	0.102891483	0.190818046	0.437233641	Cardiomyocytes I
351	Cardiomyocytes I	Cardiomyocytes I	TGFB1	TGFB1	ACVR1B_TGFBR2	ACVR1B	0.196576477	0.648812811	0.213614309	0.132917832	2.349757394	1.462096149	0.028393151	0.008264463	Cardiomyocytes I	Cardiomyocytes I	TGFB1	TGFB1	ACVR1B_TGFBR2	ACVR1B	0.196576477	0.648812811	7.71E-15	3.03E-16	4.01E-15	Cardiomyocytes I	Cardiomyocytes I	TGFB1	TGFB1	ACVR1B_TGFBR2	ACVR1B	0.196576477	0.648812811	1.64E-15	0	8.19E-16	Cardiomyocytes I	Cardiomyocytes I	TGFB1	TGFB1	ACVR1B_TGFBR2	ACVR1B	0.196576477	0.648812811	0.213614309	0.132917832	0.190818046	0.468947835	Cardiomyocytes I
352	Cardiomyocytes I	Cardiomyocytes I	TGFB1	TGFB1	TGFBR1_TGFBR2	TGFBR1	0.275538377	0.648812811	0.213614309	0.146248081	2.349757394	1.608728892	0.031240683	0.008264463	Cardiomyocytes I	Cardiomyocytes I	TGFB1	TGFB1	TGFBR1_TGFBR2	TGFBR2	0.275538377	0.648812811	7.71E-15	1.12E-15	4.42E-15	Cardiomyocytes I	Cardiomyocytes I	TGFB1	TGFB1	TGFBR1_TGFBR2	TGFBR1	0.275538377	0.648812811	1.64E-15	0	8.19E-16	Cardiomyocytes I	Cardiomyocytes I	TGFB1	TGFB1	TGFBR1_TGFBR2	TGFBR1	0.275538377	0.648812811	0.213614309	0.146248081	0.190818046	0.480863826	Cardiomyocytes I
353	Cardiomyocytes I	Cardiomyocytes I	TGFB1	TGFB1	ACVR1_TGFBR1_TGFBR2	ACVR1	0.234676974	0.648812811	0.213614309	0.117161695	2.349757394	1.288778643	0.025027414	0.008264463	Cardiomyocytes I	Cardiomyocytes I	TGFB1	TGFB1	ACVR1_TGFBR1_TGFBR2	TGFBR2	0.234676974	0.648812811	7.71E-15	1.13E-15	4.42E-15	Cardiomyocytes I	Cardiomyocytes I	TGFB1	TGFB1	ACVR1_TGFBR1_TGFBR2	TGFBR1	0.234676974	0.648812811	1.64E-15	0	8.19E-16	Cardiomyocytes I	Cardiomyocytes I	TGFB1	TGFB1	ACVR1_TGFBR1_TGFBR2	ACVR1	0.234676974	0.648812811	0.213614309	0.117161695	0.190818046	0.453272556	Cardiomyocytes I
354	Cardiomyocytes I	Cardiomyocytes I	TGFB1	TGFB1	ACVR1_TGFBR2	ACVR1	0.234676974	0.648812811	0.213614309	0.139241661	2.349757394	1.53165827	0.029744011	0.008264463	Cardiomyocytes I	Cardiomyocytes I	TGFB1	TGFB1	ACVR1_TGFBR2	TGFBR2	0.234676974	0.648812811	7.71E-15	9.76E-16	4.35E-15	Cardiomyocytes I	Cardiomyocytes I	TGFB1	TGFB1	ACVR1_TGFBR2	ACVR1	0.234676974	0.648812811	1.64E-15	0	8.19E-16	Cardiomyocytes I	Cardiomyocytes I	TGFB1	TGFB1	ACVR1_TGFBR2	ACVR1	0.234676974	0.648812811	0.213614309	0.139241661	0.190818046	0.474739327	Cardiomyocytes I
355	Cardiomyocytes I	Cardiomyocytes I	TGFB1	TGFB1	EGFR	EGFR	0.145223633	0.648812811	0.213614309	0.033588432	2.349757394	0.369472752	0.00717497	0.008264463	Cardiomyocytes I	Cardiomyocytes I	TGFB1	TGFB1	EGFR	EGFR	0.145223633	0.648812811	7.71E-15	1.40E-15	4.56E-15	Cardiomyocytes I	Cardiomyocytes I	TGFB1	TGFB1	EGFR	EGFR	0.145223633	0.648812811	1.64E-15	0	8.19E-16	Cardiomyocytes I	Cardiomyocytes I	TGFB1	TGFB1	EGFR	EGFR	0.145223633	0.648812811	0.213614309	0.033588432	0.190818046	0.307433933	Cardiomyocytes I
356	Cardiomyocytes I	Cardiomyocytes I	TGFB1	TGFB1	ITGB1	ITGB1	0.984538929	0.648812811	0.213614309	0.710417027	2.349757394	7.814587295	0.151755242	0.008264463	Cardiomyocytes I	Cardiomyocytes I	TGFB1	TGFB1	ITGB1	ITGB1	0.984538929	0.648812811	7.71E-15	1.54E-14	1.15E-14	Cardiomyocytes I	Cardiomyocytes I	TGFB1	TGFB1	ITGB1	ITGB1	0.984538929	0.648812811	1.64E-15	-5.55E-16	5.41E-16	Cardiomyocytes I	Cardiomyocytes I	TGFB1	TGFB1	ITGB1	ITGB1	0.984538929	0.648812811	0.213614309	0.710417027	0.190818046	0.671216397	Cardiomyocytes I
357	Cardiomyocytes I	Cardiomyocytes I	TGFB1	TGFB1	ITGB5	ITGB5	0.9210381	0.648812811	0.213614309	0.448679022	2.349757394	4.935469247	0.095844259	0.008264463	Cardiomyocytes I	Cardiomyocytes I	TGFB1	TGFB1	ITGB5	ITGB5	0.9210381	0.648812811	7.71E-15	-5.72E-15	9.96E-16	Cardiomyocytes I	Cardiomyocytes I	TGFB1	TGFB1	ITGB5	ITGB5	0.9210381	0.648812811	1.64E-15	3.94E-15	2.79E-15	Cardiomyocytes I	Cardiomyocytes I	TGFB1	TGFB1	ITGB5	ITGB5	0.9210381	0.648812811	0.213614309	0.448679022	0.190818046	0.618673002	Cardiomyocytes I
358	Cardiomyocytes I	Cardiomyocytes I	TGFB1	TGFB1	SDC2	SDC2	0.728879072	0.648812811	0.213614309	0.260847159	2.349757394	2.869318752	0.055720686	0.008264463	Cardiomyocytes I	Cardiomyocytes I	TGFB1	TGFB1	SDC2	SDC2	0.728879072	0.648812811	7.71E-15	3.48E-15	5.60E-15	Cardiomyocytes I	Cardiomyocytes I	TGFB1	TGFB1	SDC2	SDC2	0.728879072	0.648812811	1.64E-15	2.39E-15	2.01E-15	Cardiomyocytes I	Cardiomyocytes I	TGFB1	TGFB1	SDC2	SDC2	0.728879072	0.648812811	0.213614309	0.260847159	0.190818046	0.552983593	Cardiomyocytes I
359	Cardiomyocytes I	Cardiomyocytes I	TGFB1	TGFB1	ACVRL1	ACVRL1	0.549972391	0.648812811	0.213614309	0.165092796	2.349757394	1.816020751	0.035266183	0.008264463	Cardiomyocytes I	Cardiomyocytes I	TGFB1	TGFB1	ACVRL1	ACVRL1	0.549972391	0.648812811	7.71E-15	-9.73E-16	3.37E-15	Cardiomyocytes I	Cardiomyocytes I	TGFB1	TGFB1	ACVRL1	ACVRL1	0.549972391	0.648812811	1.64E-15	0	8.19E-16	Cardiomyocytes I	Cardiomyocytes I	TGFB1	TGFB1	ACVRL1	ACVRL1	0.549972391	0.648812811	0.213614309	0.165092796	0.190818046	0.496004977	Cardiomyocytes I
360	Cardiomyocytes I	Cardiomyocytes I	TGFB1	TGFB1	CXCR4	CXCR4	0.103257869	0.648812811	0.213614309	0.02297045	2.349757394	0.252674953	0.004906817	0.008264463	Cardiomyocytes I	Cardiomyocytes I	TGFB1	TGFB1	CXCR4	CXCR4	0.103257869	0.648812811	7.71E-15	2.42E-15	5.07E-15	Cardiomyocytes I	Cardiomyocytes I	TGFB1	TGFB1	CXCR4	CXCR4	0.103257869	0.648812811	1.64E-15	0	8.19E-16	Cardiomyocytes I	Cardiomyocytes I	TGFB1	TGFB1	CXCR4	CXCR4	0.103257869	0.648812811	0.213614309	0.02297045	0.190818046	0.268522848	Cardiomyocytes I
361	Cardiomyocytes I	Cardiomyocytes I	TGFB1	TGFB1	TGFBR3	TGFBR3	0.561568194	0.648812811	0.213614309	0.172944877	2.349757394	1.902393642	0.0369435	0.008264463	Cardiomyocytes I	Cardiomyocytes I	TGFB1	TGFB1	TGFBR3	TGFBR3	0.561568194	0.648812811	7.71E-15	-6.87E-16	3.51E-15	Cardiomyocytes I	Cardiomyocytes I	TGFB1	TGFB1	TGFBR3	TGFBR3	0.561568194	0.648812811	1.64E-15	1.14E-15	1.39E-15	Cardiomyocytes I	Cardiomyocytes I	TGFB1	TGFB1	TGFBR3	TGFBR3	0.561568194	0.648812811	0.213614309	0.172944877	0.190818046	0.501813034	Cardiomyocytes I
362	Cardiomyocytes I	Cardiomyocytes I	TGFB1	TGFB1	VASN	VASN	0.252898951	0.648812811	0.213614309	0.065189427	2.349757394	0.717083696	0.013925394	0.008264463	Cardiomyocytes I	Cardiomyocytes I	TGFB1	TGFB1	VASN	VASN	0.252898951	0.648812811	7.71E-15	5.11E-16	4.11E-15	Cardiomyocytes I	Cardiomyocytes I	TGFB1	TGFB1	VASN	VASN	0.252898951	0.648812811	1.64E-15	-6.11E-16	5.13E-16	Cardiomyocytes I	Cardiomyocytes I	TGFB1	TGFB1	VASN	VASN	0.252898951	0.648812811	0.213614309	0.065189427	0.190818046	0.382113844	Cardiomyocytes I
363	Cardiomyocytes I	Cardiomyocytes I	NPPA	NPPA	NPR1	NPR1	0.270568747	0.959138597	1.0317081	0.071849677	11.3487891	0.790346446	0.074127894	0.008264463	Cardiomyocytes I	Cardiomyocytes I	NPPA	NPPA	NPR1	NPR1	0.270568747	0.959138597	1.10E-15	-5.85E-17	5.22E-16	Cardiomyocytes I	Cardiomyocytes I	NPPA	NPPA	NPR1	NPR1	0.270568747	0.959138597	6.66E-16	-2.91E-16	1.87E-16	Cardiomyocytes I	Cardiomyocytes I	NPPA	NPPA	NPR1	NPR1	0.270568747	0.959138597	1.0317081	0.071849677	0.190818046	0.587939351	Cardiomyocytes I
364	Cardiomyocytes I	Cardiomyocytes I	NPPA	NPPA	NPR3	NPR3	0.176145776	0.959138597	1.0317081	0.057067203	11.3487891	0.627739232	0.058876695	0.008264463	Cardiomyocytes I	Cardiomyocytes I	NPPA	NPPA	NPR3	NPR3	0.176145776	0.959138597	1.10E-15	9.29E-16	1.02E-15	Cardiomyocytes I	Cardiomyocytes I	NPPA	NPPA	NPR3	NPR3	0.176145776	0.959138597	6.66E-16	3.12E-16	4.89E-16	Cardiomyocytes I	Cardiomyocytes I	NPPA	NPPA	NPR3	NPR3	0.176145776	0.959138597	1.0317081	0.057067203	0.190818046	0.559782645	Cardiomyocytes I
365	Cardiomyocytes I	Cardiomyocytes I	NPPA	NPPA	NPR2	NPR2	0.533406957	0.959138597	1.0317081	0.155656905	11.3487891	1.71222596	0.16059249	0.008264463	Cardiomyocytes I	Cardiomyocytes I	NPPA	NPPA	NPR2	NPR2	0.533406957	0.959138597	1.10E-15	8.75E-15	4.93E-15	Cardiomyocytes I	Cardiomyocytes I	NPPA	NPPA	NPR2	NPR2	0.533406957	0.959138597	6.66E-16	2.78E-16	4.72E-16	Cardiomyocytes I	Cardiomyocytes I	NPPA	NPPA	NPR2	NPR2	0.533406957	0.959138597	1.0317081	0.155656905	0.190818046	0.677431369	Cardiomyocytes I
366	Cardiomyocytes I	Cardiomyocytes I	AVP	AVP	RAMP2	RAMP2	0.916620652	0.353948095	0.099187203	0.480833364	1.091059235	5.289167005	0.047692517	0.008264463	Cardiomyocytes I	Cardiomyocytes I	AVP	AVP	RAMP2	RAMP2	0.916620652	0.353948095	7.88E-16	1.33E-14	7.04E-15	Cardiomyocytes I	Cardiomyocytes I	AVP	AVP	RAMP2	RAMP2	0.916620652	0.353948095	2.91E-16	6.66E-16	4.79E-16	Cardiomyocytes I	Cardiomyocytes I	AVP	AVP	RAMP2	RAMP2	0.916620652	0.353948095	0.099187203	0.480833364	0.190818046	0.533685038	Cardiomyocytes I
367	Cardiomyocytes I	Cardiomyocytes I	AVP	AVP	RAMP3	RAMP3	0.17338487	0.353948095	0.099187203	0.039966323	1.091059235	0.439629558	0.003964148	0.008264463	Cardiomyocytes I	Cardiomyocytes I	AVP	AVP	RAMP3	RAMP3	0.17338487	0.353948095	7.88E-16	2.69E-16	5.29E-16	Cardiomyocytes I	Cardiomyocytes I	AVP	AVP	RAMP3	RAMP3	0.17338487	0.353948095	2.91E-16	0	1.46E-16	Cardiomyocytes I	Cardiomyocytes I	AVP	AVP	RAMP3	RAMP3	0.17338487	0.353948095	0.099187203	0.039966323	0.190818046	0.248095189	Cardiomyocytes I
368	Cardiomyocytes I	Cardiomyocytes I	AVP	AVP	LDLR	LDLR	0.137493098	0.353948095	0.099187203	0.031783112	1.091059235	0.349614235	0.003152478	0.008264463	Cardiomyocytes I	Cardiomyocytes I	AVP	AVP	LDLR	LDLR	0.137493098	0.353948095	7.88E-16	-7.78E-16	5.06E-18	Cardiomyocytes I	Cardiomyocytes I	AVP	AVP	LDLR	LDLR	0.137493098	0.353948095	2.91E-16	0	1.46E-16	Cardiomyocytes I	Cardiomyocytes I	AVP	AVP	LDLR	LDLR	0.137493098	0.353948095	0.099187203	0.031783112	0.190818046	0.227347751	Cardiomyocytes I
369	Cardiomyocytes I	Cardiomyocytes I	AVP	AVP	ADCYAP1R1	ADCYAP1R1	0.143014909	0.353948095	0.099187203	0.033799408	1.091059235	0.371793491	0.003352469	0.008264463	Cardiomyocytes I	Cardiomyocytes I	AVP	AVP	ADCYAP1R1	ADCYAP1R1	0.143014909	0.353948095	7.88E-16	2.19E-16	5.04E-16	Cardiomyocytes I	Cardiomyocytes I	AVP	AVP	ADCYAP1R1	ADCYAP1R1	0.143014909	0.353948095	2.91E-16	0	1.46E-16	Cardiomyocytes I	Cardiomyocytes I	AVP	AVP	ADCYAP1R1	ADCYAP1R1	0.143014909	0.353948095	0.099187203	0.033799408	0.190818046	0.232795289	Cardiomyocytes I
370	Cardiomyocytes I	Cardiomyocytes I	AVP	AVP	PTH1R	PTH1R	0.189398123	0.353948095	0.099187203	0.04754608	1.091059235	0.523006878	0.004715963	0.008264463	Cardiomyocytes I	Cardiomyocytes I	AVP	AVP	PTH1R	PTH1R	0.189398123	0.353948095	7.88E-16	3.11E-16	5.50E-16	Cardiomyocytes I	Cardiomyocytes I	AVP	AVP	PTH1R	PTH1R	0.189398123	0.353948095	2.91E-16	0	1.46E-16	Cardiomyocytes I	Cardiomyocytes I	AVP	AVP	PTH1R	PTH1R	0.189398123	0.353948095	0.099187203	0.04754608	0.190818046	0.264644593	Cardiomyocytes I
371	Cardiomyocytes I	Cardiomyocytes I	PENK	PENK	OGFR	OGFR	0.60408614	0.149641082	0.035016871	0.187009412	0.385185579	2.057103531	0.006548484	0.008264463	Cardiomyocytes I	Cardiomyocytes I	PENK	PENK	OGFR	OGFR	0.60408614	0.149641082	-2.04E-15	1.10E-15	-4.71E-16	Cardiomyocytes I	Cardiomyocytes I	PENK	PENK	OGFR	OGFR	0.60408614	0.149641082	0	1.39E-15	6.94E-16	Cardiomyocytes I	Cardiomyocytes I	PENK	PENK	OGFR	OGFR	0.60408614	0.149641082	0.035016871	0.187009412	0.190818046	0.297793783	Cardiomyocytes I
372	Cardiomyocytes I	Cardiomyocytes I	IGF2	IGF2	INSR	INSR	0.705687465	0.250690226	0.081192403	0.245956164	0.893116434	2.705517802	0.019969772	0.008264463	Cardiomyocytes I	Cardiomyocytes I	IGF2	IGF2	INSR	INSR	0.705687465	0.250690226	-1.70E-15	2.71E-16	-7.16E-16	Cardiomyocytes I	Cardiomyocytes I	IGF2	IGF2	INSR	INSR	0.705687465	0.250690226	0	8.33E-16	4.16E-16	Cardiomyocytes I	Cardiomyocytes I	IGF2	IGF2	INSR	INSR	0.705687465	0.250690226	0.081192403	0.245956164	0.190818046	0.425476122	Cardiomyocytes I
373	Cardiomyocytes I	Cardiomyocytes I	IGF2	IGF2	IGF1R	IGF1R	0.310877968	0.250690226	0.081192403	0.080365861	0.893116434	0.884024476	0.006525097	0.008264463	Cardiomyocytes I	Cardiomyocytes I	IGF2	IGF2	IGF1R	IGF1R	0.310877968	0.250690226	-1.70E-15	2.92E-15	6.09E-16	Cardiomyocytes I	Cardiomyocytes I	IGF2	IGF2	IGF1R	IGF1R	0.310877968	0.250690226	0	0	0	Cardiomyocytes I	Cardiomyocytes I	IGF2	IGF2	IGF1R	IGF1R	0.310877968	0.250690226	0.081192403	0.080365861	0.190818046	0.297419841	Cardiomyocytes I
374	Cardiomyocytes I	Cardiomyocytes I	IGF2	IGF2	IGF2R	IGF2R	0.848150193	0.250690226	0.081192403	0.352816964	0.893116434	3.880986605	0.028646057	0.008264463	Cardiomyocytes I	Cardiomyocytes I	IGF2	IGF2	IGF2R	IGF2R	0.848150193	0.250690226	-1.70E-15	-1.19E-15	-1.45E-15	Cardiomyocytes I	Cardiomyocytes I	IGF2	IGF2	IGF2R	IGF2R	0.848150193	0.250690226	0	-1.50E-15	-7.49E-16	Cardiomyocytes I	Cardiomyocytes I	IGF2	IGF2	IGF2R	IGF2R	0.848150193	0.250690226	0.081192403	0.352816964	0.190818046	0.470052193	Cardiomyocytes I
375	Cardiomyocytes I	Cardiomyocytes I	APOE	APOE	LRP5	LRP5	0.270016565	1	1.789669265	0.067728202	19.68636192	0.74501022	0.121211081	0.008264463	Cardiomyocytes I	Cardiomyocytes I	APOE	APOE	LRP5	LRP5	0.270016565	1	-8.71E-15	1.91E-15	-3.40E-15	Cardiomyocytes I	Cardiomyocytes I	APOE	APOE	LRP5	LRP5	0.270016565	1	-3.11E-15	-3.05E-16	-1.71E-15	Cardiomyocytes I	Cardiomyocytes I	APOE	APOE	LRP5	LRP5	0.270016565	1	1.789669265	0.067728202	0.190818046	0.645959171	Cardiomyocytes I
376	Cardiomyocytes I	Cardiomyocytes I	APOE	APOE	LRP6	LRP6	0.447266703	1	1.789669265	0.124589902	19.68636192	1.370488921	0.222974718	0.008264463	Cardiomyocytes I	Cardiomyocytes I	APOE	APOE	LRP6	LRP6	0.447266703	1	-8.71E-15	-3.37E-16	-4.52E-15	Cardiomyocytes I	Cardiomyocytes I	APOE	APOE	LRP6	LRP6	0.447266703	1	-3.11E-15	0	-1.55E-15	Cardiomyocytes I	Cardiomyocytes I	APOE	APOE	LRP6	LRP6	0.447266703	1	1.789669265	0.124589902	0.190818046	0.712198673	Cardiomyocytes I
377	Cardiomyocytes I	Cardiomyocytes I	APOE	APOE	LDLR	LDLR	0.137493098	1	1.789669265	0.031783112	19.68636192	0.349614235	0.056881259	0.008264463	Cardiomyocytes I	Cardiomyocytes I	APOE	APOE	LDLR	LDLR	0.137493098	1	-8.71E-15	-7.78E-16	-4.74E-15	Cardiomyocytes I	Cardiomyocytes I	APOE	APOE	LDLR	LDLR	0.137493098	1	-3.11E-15	0	-1.55E-15	Cardiomyocytes I	Cardiomyocytes I	APOE	APOE	LDLR	LDLR	0.137493098	1	1.789669265	0.031783112	0.190818046	0.555530053	Cardiomyocytes I
378	Cardiomyocytes I	Cardiomyocytes I	APOE	APOE	SDC2	SDC2	0.728879072	1	1.789669265	0.260847159	19.68636192	2.869318752	0.466830144	0.008264463	Cardiomyocytes I	Cardiomyocytes I	APOE	APOE	SDC2	SDC2	0.728879072	1	-8.71E-15	3.48E-15	-2.61E-15	Cardiomyocytes I	Cardiomyocytes I	APOE	APOE	SDC2	SDC2	0.728879072	1	-3.11E-15	2.39E-15	-3.61E-16	Cardiomyocytes I	Cardiomyocytes I	APOE	APOE	SDC2	SDC2	0.728879072	1	1.789669265	0.260847159	0.190818046	0.781689637	Cardiomyocytes I
379	Cardiomyocytes I	Cardiomyocytes I	APOE	APOE	VLDLR	VLDLR	0.980673661	1	1.789669265	0.665281487	19.68636192	7.318096354	1.190633829	0.008264463	Cardiomyocytes I	Cardiomyocytes I	APOE	APOE	VLDLR	VLDLR	0.980673661	1	-8.71E-15	3.41E-14	1.27E-14	Cardiomyocytes I	Cardiomyocytes I	APOE	APOE	VLDLR	VLDLR	0.980673661	1	-3.11E-15	4.66E-15	7.77E-16	Cardiomyocytes I	Cardiomyocytes I	APOE	APOE	VLDLR	VLDLR	0.980673661	1	1.789669265	0.665281487	0.190818046	0.851153618	Cardiomyocytes I
380	Cardiomyocytes I	Cardiomyocytes I	APOE	APOE	LRP1	LRP1	0.953616786	1	1.789669265	0.640991577	19.68636192	7.050907342	1.147162924	0.008264463	Cardiomyocytes I	Cardiomyocytes I	APOE	APOE	LRP1	LRP1	0.953616786	1	-8.71E-15	-8.57E-15	-8.64E-15	Cardiomyocytes I	Cardiomyocytes I	APOE	APOE	LRP1	LRP1	0.953616786	1	-3.11E-15	6.55E-15	1.72E-15	Cardiomyocytes I	Cardiomyocytes I	APOE	APOE	LRP1	LRP1	0.953616786	1	1.789669265	0.640991577	0.190818046	0.848782129	Cardiomyocytes I
381	Cardiomyocytes I	Cardiomyocytes I	APOE	APOE	SCARB1	SCARB1	0.452236334	1	1.789669265	0.12640505	19.68636192	1.390455549	0.226223233	0.008264463	Cardiomyocytes I	Cardiomyocytes I	APOE	APOE	SCARB1	SCARB1	0.452236334	1	-8.71E-15	-3.50E-16	-4.53E-15	Cardiomyocytes I	Cardiomyocytes I	APOE	APOE	SCARB1	SCARB1	0.452236334	1	-3.11E-15	0	-1.55E-15	Cardiomyocytes I	Cardiomyocytes I	APOE	APOE	SCARB1	SCARB1	0.452236334	1	1.789669265	0.12640505	0.190818046	0.713678738	Cardiomyocytes I
382	Cardiomyocytes I	Cardiomyocytes I	APOE	APOE	TREM2	TREM2	0.167310878	1	1.789669265	0.040619182	19.68636192	0.446811006	0.072694902	0.008264463	Cardiomyocytes I	Cardiomyocytes I	APOE	APOE	TREM2	TREM2	0.167310878	1	-8.71E-15	1.75E-17	-4.35E-15	Cardiomyocytes I	Cardiomyocytes I	APOE	APOE	TREM2	TREM2	0.167310878	1	-3.11E-15	0	-1.55E-15	Cardiomyocytes I	Cardiomyocytes I	APOE	APOE	TREM2	TREM2	0.167310878	1	1.789669265	0.040619182	0.190818046	0.585572739	Cardiomyocytes I
383	Cardiomyocytes I	Cardiomyocytes I	PF4	PF4	LDLR	LDLR	0.137493098	0.74765323	0.297833431	0.031783112	3.276167744	0.349614235	0.009466073	0.008264463	Cardiomyocytes I	Cardiomyocytes I	PF4	PF4	LDLR	LDLR	0.137493098	0.74765323	-1.04E-15	-7.78E-16	-9.08E-16	Cardiomyocytes I	Cardiomyocytes I	PF4	PF4	LDLR	LDLR	0.137493098	0.74765323	-1.50E-15	0	-7.49E-16	Cardiomyocytes I	Cardiomyocytes I	PF4	PF4	LDLR	LDLR	0.137493098	0.74765323	0.297833431	0.031783112	0.190818046	0.33769443	Cardiomyocytes I
384	Cardiomyocytes I	Cardiomyocytes I	PF4	PF4	THBD	THBD	0.657647708	0.74765323	0.297833431	0.218358286	3.276167744	2.40194115	0.065034398	0.008264463	Cardiomyocytes I	Cardiomyocytes I	PF4	PF4	THBD	THBD	0.657647708	0.74765323	-1.04E-15	-2.09E-15	-1.56E-15	Cardiomyocytes I	Cardiomyocytes I	PF4	PF4	THBD	THBD	0.657647708	0.74765323	-1.50E-15	3.00E-15	7.49E-16	Cardiomyocytes I	Cardiomyocytes I	PF4	PF4	THBD	THBD	0.657647708	0.74765323	0.297833431	0.218358286	0.190818046	0.57199992	Cardiomyocytes I
385	Cardiomyocytes I	Cardiomyocytes I	PF4	PF4	SDC2	SDC2	0.728879072	0.74765323	0.297833431	0.260847159	3.276167744	2.869318752	0.077689004	0.008264463	Cardiomyocytes I	Cardiomyocytes I	PF4	PF4	SDC2	SDC2	0.728879072	0.74765323	-1.04E-15	3.48E-15	1.22E-15	Cardiomyocytes I	Cardiomyocytes I	PF4	PF4	SDC2	SDC2	0.728879072	0.74765323	-1.50E-15	2.39E-15	4.44E-16	Cardiomyocytes I	Cardiomyocytes I	PF4	PF4	SDC2	SDC2	0.728879072	0.74765323	0.297833431	0.260847159	0.190818046	0.593611188	Cardiomyocytes I
386	Cardiomyocytes I	Cardiomyocytes I	PF4	PF4	LRP1	LRP1	0.953616786	0.74765323	0.297833431	0.640991577	3.276167744	7.050907342	0.190908721	0.008264463	Cardiomyocytes I	Cardiomyocytes I	PF4	PF4	LRP1	LRP1	0.953616786	0.74765323	-1.04E-15	-8.57E-15	-4.80E-15	Cardiomyocytes I	Cardiomyocytes I	PF4	PF4	LRP1	LRP1	0.953616786	0.74765323	-1.50E-15	6.55E-15	2.53E-15	Cardiomyocytes I	Cardiomyocytes I	PF4	PF4	LRP1	LRP1	0.953616786	0.74765323	0.297833431	0.640991577	0.190818046	0.696028151	Cardiomyocytes I
387	Cardiomyocytes I	Cardiomyocytes I	TF	TF	LDLR	LDLR	0.137493098	0.536167863	0.186822993	0.031783112	2.055052918	0.349614235	0.005937816	0.008264463	Cardiomyocytes I	Cardiomyocytes I	TF	TF	LDLR	LDLR	0.137493098	0.536167863	1.06E-14	-7.78E-16	4.90E-15	Cardiomyocytes I	Cardiomyocytes I	TF	TF	LDLR	LDLR	0.137493098	0.536167863	2.78E-16	0	1.39E-16	Cardiomyocytes I	Cardiomyocytes I	TF	TF	LDLR	LDLR	0.137493098	0.536167863	0.186822993	0.031783112	0.190818046	0.287660843	Cardiomyocytes I
388	Cardiomyocytes I	Cardiomyocytes I	TF	TF	TFRC	TFRC	0.760905577	0.536167863	0.186822993	0.296604466	2.055052918	3.262649123	0.055412534	0.008264463	Cardiomyocytes I	Cardiomyocytes I	TF	TF	TFRC	TFRC	0.760905577	0.536167863	1.06E-14	-2.85E-15	3.86E-15	Cardiomyocytes I	Cardiomyocytes I	TF	TF	TFRC	TFRC	0.760905577	0.536167863	2.78E-16	1.05E-15	6.66E-16	Cardiomyocytes I	Cardiomyocytes I	TF	TF	TFRC	TFRC	0.760905577	0.536167863	0.186822993	0.296604466	0.190818046	0.552298072	Cardiomyocytes I
389	Cardiomyocytes I	Cardiomyocytes I	PDGFA	PDGFA	PDGFRB	PDGFRB	0.713970182	0.434566538	0.122620758	0.259752386	1.34882834	2.857276247	0.031851035	0.008264463	Cardiomyocytes I	Cardiomyocytes I	PDGFA	PDGFA	PDGFRB	PDGFRB	0.713970182	0.434566538	3.88E-15	9.33E-15	6.60E-15	Cardiomyocytes I	Cardiomyocytes I	PDGFA	PDGFA	PDGFRB	PDGFRB	0.713970182	0.434566538	0	-1.05E-15	-5.27E-16	Cardiomyocytes I	Cardiomyocytes I	PDGFA	PDGFA	PDGFRB	PDGFRB	0.713970182	0.434566538	0.122620758	0.259752386	0.190818046	0.483279297	Cardiomyocytes I
390	Cardiomyocytes I	Cardiomyocytes I	PDGFA	PDGFA	PDGFRA	PDGFRA	0.564881281	0.434566538	0.122620758	0.175068812	1.34882834	1.925756936	0.02146707	0.008264463	Cardiomyocytes I	Cardiomyocytes I	PDGFA	PDGFA	PDGFRA	PDGFRA	0.564881281	0.434566538	3.88E-15	2.87E-15	3.38E-15	Cardiomyocytes I	Cardiomyocytes I	PDGFA	PDGFA	PDGFRA	PDGFRA	0.564881281	0.434566538	0	-3.05E-16	-1.53E-16	Cardiomyocytes I	Cardiomyocytes I	PDGFA	PDGFA	PDGFRA	PDGFRA	0.564881281	0.434566538	0.122620758	0.175068812	0.190818046	0.434335808	Cardiomyocytes I
391	Cardiomyocytes I	Cardiomyocytes I	IGF1	IGF1	INSR	INSR	0.705687465	0.231363887	0.065431862	0.245956164	0.71975048	2.705517802	0.01609337	0.008264463	Cardiomyocytes I	Cardiomyocytes I	IGF1	IGF1	INSR	INSR	0.705687465	0.231363887	4.97E-16	2.71E-16	3.84E-16	Cardiomyocytes I	Cardiomyocytes I	IGF1	IGF1	INSR	INSR	0.705687465	0.231363887	-3.05E-16	8.33E-16	2.64E-16	Cardiomyocytes I	Cardiomyocytes I	IGF1	IGF1	INSR	INSR	0.705687465	0.231363887	0.065431862	0.245956164	0.190818046	0.399334449	Cardiomyocytes I
392	Cardiomyocytes I	Cardiomyocytes I	IGF1	IGF1	IGF1R	IGF1R	0.310877968	0.231363887	0.065431862	0.080365861	0.71975048	0.884024476	0.005258488	0.008264463	Cardiomyocytes I	Cardiomyocytes I	IGF1	IGF1	IGF1R	IGF1R	0.310877968	0.231363887	4.97E-16	2.92E-15	1.71E-15	Cardiomyocytes I	Cardiomyocytes I	IGF1	IGF1	IGF1R	IGF1R	0.310877968	0.231363887	-3.05E-16	0	-1.53E-16	Cardiomyocytes I	Cardiomyocytes I	IGF1	IGF1	IGF1R	IGF1R	0.310877968	0.231363887	0.065431862	0.080365861	0.190818046	0.275374909	Cardiomyocytes I
393	Cardiomyocytes I	Cardiomyocytes I	IGF1	IGF1	IGF2R	IGF2R	0.848150193	0.231363887	0.065431862	0.352816964	0.71975048	3.880986605	0.023085471	0.008264463	Cardiomyocytes I	Cardiomyocytes I	IGF1	IGF1	IGF2R	IGF2R	0.848150193	0.231363887	4.97E-16	-1.19E-15	-3.45E-16	Cardiomyocytes I	Cardiomyocytes I	IGF1	IGF1	IGF2R	IGF2R	0.848150193	0.231363887	-3.05E-16	-1.50E-15	-9.02E-16	Cardiomyocytes I	Cardiomyocytes I	IGF1	IGF1	IGF2R	IGF2R	0.848150193	0.231363887	0.065431862	0.352816964	0.190818046	0.443284893	Cardiomyocytes I
394	Cardiomyocytes I	Cardiomyocytes I	S100A8	S100A8	TLR4	TLR4	0.165102154	0.314743236	0.126256373	0.037740145	1.388820103	0.415141595	0.004764934	0.008264463	Cardiomyocytes I	Cardiomyocytes I	S100A8	S100A8	TLR4	TLR4	0.165102154	0.314743236	8.93E-16	1.67E-15	1.28E-15	Cardiomyocytes I	Cardiomyocytes I	S100A8	S100A8	TLR4	TLR4	0.165102154	0.314743236	5.55E-16	0	2.78E-16	Cardiomyocytes I	Cardiomyocytes I	S100A8	S100A8	TLR4	TLR4	0.165102154	0.314743236	0.126256373	0.037740145	0.190818046	0.265651021	Cardiomyocytes I
395	Cardiomyocytes I	Cardiomyocytes I	S100A8	S100A8	ITGB2	ITGB2	0.165102154	0.314743236	0.126256373	0.040257567	1.388820103	0.442833242	0.005082774	0.008264463	Cardiomyocytes I	Cardiomyocytes I	S100A8	S100A8	ITGB2	ITGB2	0.165102154	0.314743236	8.93E-16	-3.82E-16	2.55E-16	Cardiomyocytes I	Cardiomyocytes I	S100A8	S100A8	ITGB2	ITGB2	0.165102154	0.314743236	5.55E-16	0	2.78E-16	Cardiomyocytes I	Cardiomyocytes I	S100A8	S100A8	ITGB2	ITGB2	0.165102154	0.314743236	0.126256373	0.040257567	0.190818046	0.271997014	Cardiomyocytes I
396	Cardiomyocytes I	Cardiomyocytes I	S100A8	S100A8	CD36	CD36	1	0.314743236	0.126256373	1.775395257	1.388820103	19.52934782	0.224154966	0.008264463	Cardiomyocytes I	Cardiomyocytes I	S100A8	S100A8	CD36	CD36	1	0.314743236	8.93E-16	-5.98E-15	-2.55E-15	Cardiomyocytes I	Cardiomyocytes I	S100A8	S100A8	CD36	CD36	1	0.314743236	5.55E-16	-4.22E-15	-1.83E-15	Cardiomyocytes I	Cardiomyocytes I	S100A8	S100A8	CD36	CD36	1	0.314743236	0.126256373	1.775395257	0.190818046	0.712739416	Cardiomyocytes I
397	Cardiomyocytes I	Cardiomyocytes I	S100A8	S100A8	CD68	CD68	0.261181668	0.314743236	0.126256373	0.070771343	1.388820103	0.778484771	0.008935333	0.008264463	Cardiomyocytes I	Cardiomyocytes I	S100A8	S100A8	CD68	CD68	0.261181668	0.314743236	8.93E-16	2.53E-15	1.71E-15	Cardiomyocytes I	Cardiomyocytes I	S100A8	S100A8	CD68	CD68	0.261181668	0.314743236	5.55E-16	-3.05E-16	1.25E-16	Cardiomyocytes I	Cardiomyocytes I	S100A8	S100A8	CD68	CD68	0.261181668	0.314743236	0.126256373	0.070771343	0.190818046	0.331272361	Cardiomyocytes I
398	Cardiomyocytes I	Cardiomyocytes I	INHA	INHA	TGFBR3	TGFBR3	0.561568194	0.127553838	0.028933545	0.172944877	0.318268991	1.902393642	0.005003908	0.008264463	Cardiomyocytes I	Cardiomyocytes I	INHA	INHA	TGFBR3	TGFBR3	0.561568194	0.127553838	-2.09E-16	-6.87E-16	-4.48E-16	Cardiomyocytes I	Cardiomyocytes I	INHA	INHA	TGFBR3	TGFBR3	0.561568194	0.127553838	3.12E-16	1.14E-15	7.25E-16	Cardiomyocytes I	Cardiomyocytes I	INHA	INHA	TGFBR3	TGFBR3	0.561568194	0.127553838	0.028933545	0.172944877	0.190818046	0.270451501	Cardiomyocytes I
399	Cardiomyocytes I	Cardiomyocytes I	INHA	INHA	ACVR1	ACVR1	0.234676974	0.127553838	0.028933545	0.058988922	0.318268991	0.648878146	0.001706759	0.008264463	Cardiomyocytes I	Cardiomyocytes I	INHA	INHA	ACVR1	ACVR1	0.234676974	0.127553838	-2.09E-16	1.15E-15	4.71E-16	Cardiomyocytes I	Cardiomyocytes I	INHA	INHA	ACVR1	ACVR1	0.234676974	0.127553838	3.12E-16	0	1.56E-16	Cardiomyocytes I	Cardiomyocytes I	INHA	INHA	ACVR1	ACVR1	0.234676974	0.127553838	0.028933545	0.058988922	0.190818046	0.177972518	Cardiomyocytes I
400	Cardiomyocytes I	Cardiomyocytes I	FGF1	FGF1	NRP1	NRP1	0.546107123	0.88625069	0.385067949	0.168623668	4.235747437	1.854860352	0.06493157	0.008264463	Cardiomyocytes I	Cardiomyocytes I	FGF1	FGF1	NRP1	NRP1	0.546107123	0.88625069	1.03E-14	6.03E-16	5.46E-15	Cardiomyocytes I	Cardiomyocytes I	FGF1	FGF1	NRP1	NRP1	0.546107123	0.88625069	-1.89E-15	1.69E-15	-9.71E-17	Cardiomyocytes I	Cardiomyocytes I	FGF1	FGF1	NRP1	NRP1	0.546107123	0.88625069	0.385067949	0.168623668	0.190818046	0.571806213	Cardiomyocytes I
401	Cardiomyocytes I	Cardiomyocytes I	FGF1	FGF1	EGFR	EGFR	0.145223633	0.88625069	0.385067949	0.033588432	4.235747437	0.369472752	0.012933829	0.008264463	Cardiomyocytes I	Cardiomyocytes I	FGF1	FGF1	EGFR	EGFR	0.145223633	0.88625069	1.03E-14	1.40E-15	5.86E-15	Cardiomyocytes I	Cardiomyocytes I	FGF1	FGF1	EGFR	EGFR	0.145223633	0.88625069	-1.89E-15	0	-9.44E-16	Cardiomyocytes I	Cardiomyocytes I	FGF1	FGF1	EGFR	EGFR	0.145223633	0.88625069	0.385067949	0.033588432	0.190818046	0.373432424	Cardiomyocytes I
402	Cardiomyocytes I	Cardiomyocytes I	FGF1	FGF1	FGFR1	FGFR1	0.483158476	0.88625069	0.385067949	0.142667079	4.235747437	1.569337872	0.05493652	0.008264463	Cardiomyocytes I	Cardiomyocytes I	FGF1	FGF1	FGFR1	FGFR1	0.483158476	0.88625069	1.03E-14	1.52E-15	5.92E-15	Cardiomyocytes I	Cardiomyocytes I	FGF1	FGF1	FGFR1	FGFR1	0.483158476	0.88625069	-1.89E-15	1.44E-15	-2.22E-16	Cardiomyocytes I	Cardiomyocytes I	FGF1	FGF1	FGFR1	FGFR1	0.483158476	0.88625069	0.385067949	0.142667079	0.190818046	0.551231196	Cardiomyocytes I
403	Cardiomyocytes I	Cardiomyocytes I	FGF1	FGF1	CD44	CD44	0.167310878	0.88625069	0.385067949	0.041036544	4.235747437	0.451401979	0.015801858	0.008264463	Cardiomyocytes I	Cardiomyocytes I	FGF1	FGF1	CD44	CD44	0.167310878	0.88625069	1.03E-14	-1.53E-15	4.39E-15	Cardiomyocytes I	Cardiomyocytes I	FGF1	FGF1	CD44	CD44	0.167310878	0.88625069	-1.89E-15	0	-9.44E-16	Cardiomyocytes I	Cardiomyocytes I	FGF1	FGF1	CD44	CD44	0.167310878	0.88625069	0.385067949	0.041036544	0.190818046	0.397144117	Cardiomyocytes I
404	Cardiomyocytes I	Cardiomyocytes I	FGF1	FGF1	FGFR3	FGFR3	0.114853672	0.88625069	0.385067949	0.027055587	4.235747437	0.297611455	0.010418239	0.008264463	Cardiomyocytes I	Cardiomyocytes I	FGF1	FGF1	FGFR3	FGFR3	0.114853672	0.88625069	1.03E-14	1.41E-15	5.86E-15	Cardiomyocytes I	Cardiomyocytes I	FGF1	FGF1	FGFR3	FGFR3	0.114853672	0.88625069	-1.89E-15	-3.12E-16	-1.10E-15	Cardiomyocytes I	Cardiomyocytes I	FGF1	FGF1	FGFR3	FGFR3	0.114853672	0.88625069	0.385067949	0.027055587	0.190818046	0.348494437	Cardiomyocytes I
405	Cardiomyocytes I	Cardiomyocytes I	FGF1	FGF1	TGFBR3	TGFBR3	0.561568194	0.88625069	0.385067949	0.172944877	4.235747437	1.902393642	0.066595529	0.008264463	Cardiomyocytes I	Cardiomyocytes I	FGF1	FGF1	TGFBR3	TGFBR3	0.561568194	0.88625069	1.03E-14	-6.87E-16	4.82E-15	Cardiomyocytes I	Cardiomyocytes I	FGF1	FGF1	TGFBR3	TGFBR3	0.561568194	0.88625069	-1.89E-15	1.14E-15	-3.75E-16	Cardiomyocytes I	Cardiomyocytes I	FGF1	FGF1	TGFBR3	TGFBR3	0.561568194	0.88625069	0.385067949	0.172944877	0.190818046	0.574901063	Cardiomyocytes I
406	Cardiomyocytes I	Cardiomyocytes I	FGF1	FGF1	CSPG4	CSPG4	0.377691883	0.88625069	0.385067949	0.107548573	4.235747437	1.183034305	0.041413508	0.008264463	Cardiomyocytes I	Cardiomyocytes I	FGF1	FGF1	CSPG4	CSPG4	0.377691883	0.88625069	1.03E-14	-1.15E-15	4.59E-15	Cardiomyocytes I	Cardiomyocytes I	FGF1	FGF1	CSPG4	CSPG4	0.377691883	0.88625069	-1.89E-15	2.91E-16	-7.98E-16	Cardiomyocytes I	Cardiomyocytes I	FGF1	FGF1	CSPG4	CSPG4	0.377691883	0.88625069	0.385067949	0.107548573	0.190818046	0.516084665	Cardiomyocytes I
407	Cardiomyocytes I	Cardiomyocytes I	FGF1	FGF1	FGFRL1	FGFRL1	0.328547764	0.88625069	0.385067949	0.086889743	4.235747437	0.955787176	0.033458455	0.008264463	Cardiomyocytes I	Cardiomyocytes I	FGF1	FGF1	FGFRL1	FGFRL1	0.328547764	0.88625069	1.03E-14	2.58E-15	6.45E-15	Cardiomyocytes I	Cardiomyocytes I	FGF1	FGF1	FGFRL1	FGFRL1	0.328547764	0.88625069	-1.89E-15	0	-9.44E-16	Cardiomyocytes I	Cardiomyocytes I	FGF1	FGF1	FGFRL1	FGFRL1	0.328547764	0.88625069	0.385067949	0.086889743	0.190818046	0.489428968	Cardiomyocytes I
408	Cardiomyocytes I	Cardiomyocytes I	EDN1	EDN1	EDNRB	EDNRB	0.283268912	0.11374931	0.026097302	0.073005588	0.287070323	0.803061472	0.001905249	0.008264463	Cardiomyocytes I	Cardiomyocytes I	EDN1	EDN1	EDNRB	EDNRB	0.283268912	0.11374931	4.31E-16	-1.02E-15	-2.94E-16	Cardiomyocytes I	Cardiomyocytes I	EDN1	EDN1	EDNRB	EDNRB	0.283268912	0.11374931	0	0	0	Cardiomyocytes I	Cardiomyocytes I	EDN1	EDN1	EDNRB	EDNRB	0.283268912	0.11374931	0.026097302	0.073005588	0.190818046	0.186163167	Cardiomyocytes I
409	Cardiomyocytes I	Cardiomyocytes I	EDN1	EDN1	EDNRA	EDNRA	0.526780784	0.11374931	0.026097302	0.161699973	0.287070323	1.778699707	0.004219933	0.008264463	Cardiomyocytes I	Cardiomyocytes I	EDN1	EDN1	EDNRA	EDNRA	0.526780784	0.11374931	4.31E-16	-5.05E-15	-2.31E-15	Cardiomyocytes I	Cardiomyocytes I	EDN1	EDN1	EDNRA	EDNRA	0.526780784	0.11374931	0	5.83E-16	2.91E-16	Cardiomyocytes I	Cardiomyocytes I	EDN1	EDN1	EDNRA	EDNRA	0.526780784	0.11374931	0.026097302	0.161699973	0.190818046	0.253973146	Cardiomyocytes I
410	Cardiomyocytes I	Cardiomyocytes I	S100A9	S100A9	TLR4	TLR4	0.165102154	0.426283821	0.171587036	0.037740145	1.887457393	0.415141595	0.00647572	0.008264463	Cardiomyocytes I	Cardiomyocytes I	S100A9	S100A9	TLR4	TLR4	0.165102154	0.426283821	-1.82E-15	1.67E-15	-7.49E-17	Cardiomyocytes I	Cardiomyocytes I	S100A9	S100A9	TLR4	TLR4	0.165102154	0.426283821	1.67E-15	0	8.33E-16	Cardiomyocytes I	Cardiomyocytes I	S100A9	S100A9	TLR4	TLR4	0.165102154	0.426283821	0.171587036	0.037740145	0.190818046	0.296626802	Cardiomyocytes I
411	Cardiomyocytes I	Cardiomyocytes I	S100A9	S100A9	ITGB2	ITGB2	0.165102154	0.426283821	0.171587036	0.040257567	1.887457393	0.442833242	0.006907677	0.008264463	Cardiomyocytes I	Cardiomyocytes I	S100A9	S100A9	ITGB2	ITGB2	0.165102154	0.426283821	-1.82E-15	-3.82E-16	-1.10E-15	Cardiomyocytes I	Cardiomyocytes I	S100A9	S100A9	ITGB2	ITGB2	0.165102154	0.426283821	1.67E-15	0	8.33E-16	Cardiomyocytes I	Cardiomyocytes I	S100A9	S100A9	ITGB2	ITGB2	0.165102154	0.426283821	0.171587036	0.040257567	0.190818046	0.303407032	Cardiomyocytes I
412	Cardiomyocytes I	Cardiomyocytes I	S100A9	S100A9	CD36	CD36	1	0.426283821	0.171587036	1.775395257	1.887457393	19.52934782	0.304634809	0.008264463	Cardiomyocytes I	Cardiomyocytes I	S100A9	S100A9	CD36	CD36	1	0.426283821	-1.82E-15	-5.98E-15	-3.90E-15	Cardiomyocytes I	Cardiomyocytes I	S100A9	S100A9	CD36	CD36	1	0.426283821	1.67E-15	-4.22E-15	-1.28E-15	Cardiomyocytes I	Cardiomyocytes I	S100A9	S100A9	CD36	CD36	1	0.426283821	0.171587036	1.775395257	0.190818046	0.743094357	Cardiomyocytes I
413	Cardiomyocytes I	Cardiomyocytes I	S100A9	S100A9	CD68	CD68	0.261181668	0.426283821	0.171587036	0.070771343	1.887457393	0.778484771	0.012143445	0.008264463	Cardiomyocytes I	Cardiomyocytes I	S100A9	S100A9	CD68	CD68	0.261181668	0.426283821	-1.82E-15	2.53E-15	3.54E-16	Cardiomyocytes I	Cardiomyocytes I	S100A9	S100A9	CD68	CD68	0.261181668	0.426283821	1.67E-15	-3.05E-16	6.80E-16	Cardiomyocytes I	Cardiomyocytes I	S100A9	S100A9	CD68	CD68	0.261181668	0.426283821	0.171587036	0.070771343	0.190818046	0.366085323	Cardiomyocytes I
414	Cardiomyocytes I	Cardiomyocytes I	DCN	DCN	TLR4	TLR4	0.165102154	1	1.700620993	0.037740145	18.70683092	0.415141595	0.064181683	0.008264463	Cardiomyocytes I	Cardiomyocytes I	DCN	DCN	TLR4	TLR4	0.165102154	1	-1.11E-14	1.67E-15	-4.71E-15	Cardiomyocytes I	Cardiomyocytes I	DCN	DCN	TLR4	TLR4	0.165102154	1	7.77E-15	0	3.89E-15	Cardiomyocytes I	Cardiomyocytes I	DCN	DCN	TLR4	TLR4	0.165102154	1	1.700620993	0.037740145	0.190818046	0.57038356	Cardiomyocytes I
415	Cardiomyocytes I	Cardiomyocytes I	DCN	DCN	TLR2	TLR2	0.137493098	1	1.700620993	0.030776646	18.70683092	0.338543108	0.052339411	0.008264463	Cardiomyocytes I	Cardiomyocytes I	DCN	DCN	TLR2	TLR2	0.137493098	1	-1.11E-14	-1.17E-15	-6.13E-15	Cardiomyocytes I	Cardiomyocytes I	DCN	DCN	TLR2	TLR2	0.137493098	1	7.77E-15	0	3.89E-15	Cardiomyocytes I	Cardiomyocytes I	DCN	DCN	TLR2	TLR2	0.137493098	1	1.700620993	0.030776646	0.190818046	0.545234016	Cardiomyocytes I
416	Cardiomyocytes I	Cardiomyocytes I	DCN	DCN	EGFR	EGFR	0.145223633	1	1.700620993	0.033588432	18.70683092	0.369472752	0.057121193	0.008264463	Cardiomyocytes I	Cardiomyocytes I	DCN	DCN	EGFR	EGFR	0.145223633	1	-1.11E-14	1.40E-15	-4.84E-15	Cardiomyocytes I	Cardiomyocytes I	DCN	DCN	EGFR	EGFR	0.145223633	1	7.77E-15	0	3.89E-15	Cardiomyocytes I	Cardiomyocytes I	DCN	DCN	EGFR	EGFR	0.145223633	1	1.700620993	0.033588432	0.190818046	0.556049662	Cardiomyocytes I
417	Cardiomyocytes I	Cardiomyocytes I	DCN	DCN	ERBB4	ERBB4	0.141358366	1	1.700620993	0.033010633	18.70683092	0.363116961	0.056138575	0.008264463	Cardiomyocytes I	Cardiomyocytes I	DCN	DCN	ERBB4	ERBB4	0.141358366	1	-1.11E-14	-4.27E-16	-5.76E-15	Cardiomyocytes I	Cardiomyocytes I	DCN	DCN	ERBB4	ERBB4	0.141358366	1	7.77E-15	-3.19E-16	3.73E-15	Cardiomyocytes I	Cardiomyocytes I	DCN	DCN	ERBB4	ERBB4	0.141358366	1	1.700620993	0.033010633	0.190818046	0.553906889	Cardiomyocytes I
418	Cardiomyocytes I	Cardiomyocytes I	FGF2	FGF2	NRP1	NRP1	0.546107123	0.221424627	0.056261452	0.168623668	0.618875975	1.854860352	0.009487012	0.008264463	Cardiomyocytes I	Cardiomyocytes I	FGF2	FGF2	NRP1	NRP1	0.546107123	0.221424627	2.12E-16	6.03E-16	4.07E-16	Cardiomyocytes I	Cardiomyocytes I	FGF2	FGF2	NRP1	NRP1	0.546107123	0.221424627	0	1.69E-15	8.47E-16	Cardiomyocytes I	Cardiomyocytes I	FGF2	FGF2	NRP1	NRP1	0.546107123	0.221424627	0.056261452	0.168623668	0.190818046	0.337941567	Cardiomyocytes I
419	Cardiomyocytes I	Cardiomyocytes I	FGF2	FGF2	SDC3	SDC3	0.662617338	0.221424627	0.056261452	0.246493073	0.618875975	2.711423808	0.013868058	0.008264463	Cardiomyocytes I	Cardiomyocytes I	FGF2	FGF2	SDC3	SDC3	0.662617338	0.221424627	2.12E-16	-6.26E-16	-2.07E-16	Cardiomyocytes I	Cardiomyocytes I	FGF2	FGF2	SDC3	SDC3	0.662617338	0.221424627	0	2.16E-15	1.08E-15	Cardiomyocytes I	Cardiomyocytes I	FGF2	FGF2	SDC3	SDC3	0.662617338	0.221424627	0.056261452	0.246493073	0.190818046	0.381626898	Cardiomyocytes I
420	Cardiomyocytes I	Cardiomyocytes I	FGF2	FGF2	GPC4	GPC4	0.241855329	0.221424627	0.056261452	0.06087592	0.618875975	0.669635119	0.003424968	0.008264463	Cardiomyocytes I	Cardiomyocytes I	FGF2	FGF2	GPC4	GPC4	0.241855329	0.221424627	2.12E-16	1.48E-15	8.44E-16	Cardiomyocytes I	Cardiomyocytes I	FGF2	FGF2	GPC4	GPC4	0.241855329	0.221424627	0	3.05E-16	1.53E-16	Cardiomyocytes I	Cardiomyocytes I	FGF2	FGF2	GPC4	GPC4	0.241855329	0.221424627	0.056261452	0.06087592	0.190818046	0.23471134	Cardiomyocytes I
421	Cardiomyocytes I	Cardiomyocytes I	FGF2	FGF2	FGFR1	FGFR1	0.483158476	0.221424627	0.056261452	0.142667079	0.618875975	1.569337872	0.008026657	0.008264463	Cardiomyocytes I	Cardiomyocytes I	FGF2	FGF2	FGFR1	FGFR1	0.483158476	0.221424627	2.12E-16	1.52E-15	8.64E-16	Cardiomyocytes I	Cardiomyocytes I	FGF2	FGF2	FGFR1	FGFR1	0.483158476	0.221424627	0	1.44E-15	7.22E-16	Cardiomyocytes I	Cardiomyocytes I	FGF2	FGF2	FGFR1	FGFR1	0.483158476	0.221424627	0.056261452	0.142667079	0.190818046	0.319502592	Cardiomyocytes I
422	Cardiomyocytes I	Cardiomyocytes I	FGF2	FGF2	CD44	CD44	0.167310878	0.221424627	0.056261452	0.041036544	0.618875975	0.451401979	0.002308776	0.008264463	Cardiomyocytes I	Cardiomyocytes I	FGF2	FGF2	CD44	CD44	0.167310878	0.221424627	2.12E-16	-1.53E-15	-6.59E-16	Cardiomyocytes I	Cardiomyocytes I	FGF2	FGF2	CD44	CD44	0.167310878	0.221424627	0	0	0	Cardiomyocytes I	Cardiomyocytes I	FGF2	FGF2	CD44	CD44	0.167310878	0.221424627	0.056261452	0.041036544	0.190818046	0.201156148	Cardiomyocytes I
423	Cardiomyocytes I	Cardiomyocytes I	FGF2	FGF2	SDC1	SDC1	0.154058531	0.221424627	0.056261452	0.038183858	0.618875975	0.420022439	0.002148279	0.008264463	Cardiomyocytes I	Cardiomyocytes I	FGF2	FGF2	SDC1	SDC1	0.154058531	0.221424627	2.12E-16	-1.13E-16	4.94E-17	Cardiomyocytes I	Cardiomyocytes I	FGF2	FGF2	SDC1	SDC1	0.154058531	0.221424627	0	0	0	Cardiomyocytes I	Cardiomyocytes I	FGF2	FGF2	SDC1	SDC1	0.154058531	0.221424627	0.056261452	0.038183858	0.190818046	0.195429469	Cardiomyocytes I
424	Cardiomyocytes I	Cardiomyocytes I	FGF2	FGF2	FGFR3	FGFR3	0.114853672	0.221424627	0.056261452	0.027055587	0.618875975	0.297611455	0.001522187	0.008264463	Cardiomyocytes I	Cardiomyocytes I	FGF2	FGF2	FGFR3	FGFR3	0.114853672	0.221424627	2.12E-16	1.41E-15	8.11E-16	Cardiomyocytes I	Cardiomyocytes I	FGF2	FGF2	FGFR3	FGFR3	0.114853672	0.221424627	0	-3.12E-16	-1.56E-16	Cardiomyocytes I	Cardiomyocytes I	FGF2	FGF2	FGFR3	FGFR3	0.114853672	0.221424627	0.056261452	0.027055587	0.190818046	0.169754416	Cardiomyocytes I
425	Cardiomyocytes I	Cardiomyocytes I	FGF2	FGF2	SDC2	SDC2	0.728879072	0.221424627	0.056261452	0.260847159	0.618875975	2.869318752	0.01467564	0.008264463	Cardiomyocytes I	Cardiomyocytes I	FGF2	FGF2	SDC2	SDC2	0.728879072	0.221424627	2.12E-16	3.48E-15	1.85E-15	Cardiomyocytes I	Cardiomyocytes I	FGF2	FGF2	SDC2	SDC2	0.728879072	0.221424627	0	2.39E-15	1.19E-15	Cardiomyocytes I	Cardiomyocytes I	FGF2	FGF2	SDC2	SDC2	0.728879072	0.221424627	0.056261452	0.260847159	0.190818046	0.38832744	Cardiomyocytes I
426	Cardiomyocytes I	Cardiomyocytes I	FGF2	FGF2	FGFRL1	FGFRL1	0.328547764	0.221424627	0.056261452	0.086889743	0.618875975	0.955787176	0.004888543	0.008264463	Cardiomyocytes I	Cardiomyocytes I	FGF2	FGF2	FGFRL1	FGFRL1	0.328547764	0.221424627	2.12E-16	2.58E-15	1.40E-15	Cardiomyocytes I	Cardiomyocytes I	FGF2	FGF2	FGFRL1	FGFRL1	0.328547764	0.221424627	0	0	0	Cardiomyocytes I	Cardiomyocytes I	FGF2	FGF2	FGFRL1	FGFRL1	0.328547764	0.221424627	0.056261452	0.086889743	0.190818046	0.268156579	Cardiomyocytes I
427	Cardiomyocytes I	Cardiomyocytes I	LGALS1	LGALS1	ITGB1	ITGB1	0.984538929	1	1.468102966	0.710417027	16.14913262	7.814587295	1.042965344	0.008264463	Cardiomyocytes I	Cardiomyocytes I	LGALS1	LGALS1	ITGB1	ITGB1	0.984538929	1	1.68E-14	1.54E-14	1.61E-14	Cardiomyocytes I	Cardiomyocytes I	LGALS1	LGALS1	ITGB1	ITGB1	0.984538929	1	-2.66E-15	-5.55E-16	-1.61E-15	Cardiomyocytes I	Cardiomyocytes I	LGALS1	LGALS1	ITGB1	ITGB1	0.984538929	1	1.468102966	0.710417027	0.190818046	0.842569083	Cardiomyocytes I
428	Cardiomyocytes I	Cardiomyocytes I	LGALS1	LGALS1	PTPRC	PTPRC	0.144671452	1	1.468102966	0.03404756	16.14913262	0.374523162	0.049985324	0.008264463	Cardiomyocytes I	Cardiomyocytes I	LGALS1	LGALS1	PTPRC	PTPRC	0.144671452	1	1.68E-14	-9.33E-16	7.94E-15	Cardiomyocytes I	Cardiomyocytes I	LGALS1	LGALS1	PTPRC	PTPRC	0.144671452	1	-2.66E-15	0	-1.33E-15	Cardiomyocytes I	Cardiomyocytes I	LGALS1	LGALS1	PTPRC	PTPRC	0.144671452	1	1.468102966	0.03404756	0.190818046	0.539522881	Cardiomyocytes I
429	Cardiomyocytes I	Cardiomyocytes I	BMP4	BMP4	ACVR2A_BMPR1A	ACVR2A	0.201546107	0.175041414	0.042910116	0.230543647	0.472011276	2.53598012	0.009892655	0.008264463	Cardiomyocytes I	Cardiomyocytes I	BMP4	BMP4	ACVR2A_BMPR1A	ACVR2A	0.201546107	0.175041414	-2.64E-16	3.09E-15	1.41E-15	Cardiomyocytes I	Cardiomyocytes I	BMP4	BMP4	ACVR2A_BMPR1A	ACVR2A	0.201546107	0.175041414	0	0	0	Cardiomyocytes I	Cardiomyocytes I	BMP4	BMP4	ACVR2A_BMPR1A	ACVR2A	0.201546107	0.175041414	0.042910116	0.230543647	0.190818046	0.342641138	Cardiomyocytes I
430	Cardiomyocytes I	Cardiomyocytes I	BMP4	BMP4	BMPR1A_BMPR2	BMPR2	0.66316952	0.175041414	0.042910116	0.318709881	0.472011276	3.505808696	0.013675878	0.008264463	Cardiomyocytes I	Cardiomyocytes I	BMP4	BMP4	BMPR1A_BMPR2	BMPR2	0.66316952	0.175041414	-2.64E-16	8.37E-16	2.87E-16	Cardiomyocytes I	Cardiomyocytes I	BMP4	BMP4	BMPR1A_BMPR2	BMPR1A	0.66316952	0.175041414	0	1.55E-15	7.77E-16	Cardiomyocytes I	Cardiomyocytes I	BMP4	BMP4	BMPR1A_BMPR2	BMPR2	0.66316952	0.175041414	0.042910116	0.318709881	0.190818046	0.379981696	Cardiomyocytes I
431	Cardiomyocytes I	Cardiomyocytes I	BMP4	BMP4	LRP6	LRP6	0.447266703	0.175041414	0.042910116	0.124589902	0.472011276	1.370488921	0.005346167	0.008264463	Cardiomyocytes I	Cardiomyocytes I	BMP4	BMP4	LRP6	LRP6	0.447266703	0.175041414	-2.64E-16	-3.37E-16	-3.00E-16	Cardiomyocytes I	Cardiomyocytes I	BMP4	BMP4	LRP6	LRP6	0.447266703	0.175041414	0	0	0	Cardiomyocytes I	Cardiomyocytes I	BMP4	BMP4	LRP6	LRP6	0.447266703	0.175041414	0.042910116	0.124589902	0.190818046	0.277027831	Cardiomyocytes I
432	Cardiomyocytes I	Cardiomyocytes I	BMP1	BMP1	BMPR1A	BMPR1A	0.897294313	0.540585312	0.167561416	0.41246434	1.843175576	4.537107736	0.069113109	0.008264463	Cardiomyocytes I	Cardiomyocytes I	BMP1	BMP1	BMPR1A	BMPR1A	0.897294313	0.540585312	-1.26E-15	4.43E-15	1.59E-15	Cardiomyocytes I	Cardiomyocytes I	BMP1	BMP1	BMPR1A	BMPR1A	0.897294313	0.540585312	5.83E-16	9.44E-16	7.63E-16	Cardiomyocytes I	Cardiomyocytes I	BMP1	BMP1	BMPR1A	BMPR1A	0.897294313	0.540585312	0.167561416	0.41246434	0.190818046	0.579428925	Cardiomyocytes I
433	Cardiomyocytes I	Cardiomyocytes I	BMP1	BMP1	BMPR2	BMPR2	0.66316952	0.540585312	0.167561416	0.224955423	1.843175576	2.474509656	0.037693849	0.008264463	Cardiomyocytes I	Cardiomyocytes I	BMP1	BMP1	BMPR2	BMPR2	0.66316952	0.540585312	-1.26E-15	-2.76E-15	-2.01E-15	Cardiomyocytes I	Cardiomyocytes I	BMP1	BMP1	BMPR2	BMPR2	0.66316952	0.540585312	5.83E-16	2.16E-15	1.37E-15	Cardiomyocytes I	Cardiomyocytes I	BMP1	BMP1	BMPR2	BMPR2	0.66316952	0.540585312	0.167561416	0.224955423	0.190818046	0.504326335	Cardiomyocytes I
434	Cardiomyocytes I	Cardiomyocytes I	CCL2	CCL2	CCR5	CCR5	0.11374931	0.271120928	0.081963126	0.026384838	0.90159439	0.290233216	0.002162584	0.008264463	Cardiomyocytes I	Cardiomyocytes I	CCL2	CCL2	CCR5	CCR5	0.11374931	0.271120928	1.34E-15	5.16E-16	9.27E-16	Cardiomyocytes I	Cardiomyocytes I	CCL2	CCL2	CCR5	CCR5	0.11374931	0.271120928	3.05E-16	-3.12E-16	-3.47E-18	Cardiomyocytes I	Cardiomyocytes I	CCL2	CCL2	CCR5	CCR5	0.11374931	0.271120928	0.081963126	0.026384838	0.190818046	0.195951748	Cardiomyocytes I
435	Cardiomyocytes I	Cardiomyocytes I	CCL5	CCL5	CCRL2	CCRL2	0.201546107	0.104914412	0.031598937	0.048626788	0.347588302	0.534894665	0.001536555	0.008264463	Cardiomyocytes I	Cardiomyocytes I	CCL5	CCL5	CCRL2	CCRL2	0.201546107	0.104914412	-4.23E-16	-7.24E-16	-5.73E-16	Cardiomyocytes I	Cardiomyocytes I	CCL5	CCL5	CCRL2	CCRL2	0.201546107	0.104914412	0	0	0	Cardiomyocytes I	Cardiomyocytes I	CCL5	CCL5	CCRL2	CCRL2	0.201546107	0.104914412	0.031598937	0.048626788	0.190818046	0.170417491	Cardiomyocytes I
436	Cardiomyocytes I	Cardiomyocytes I	CCL5	CCL5	SDC1	SDC1	0.154058531	0.104914412	0.031598937	0.038183858	0.347588302	0.420022439	0.001206569	0.008264463	Cardiomyocytes I	Cardiomyocytes I	CCL5	CCL5	SDC1	SDC1	0.154058531	0.104914412	-4.23E-16	-1.13E-16	-2.68E-16	Cardiomyocytes I	Cardiomyocytes I	CCL5	CCL5	SDC1	SDC1	0.154058531	0.104914412	0	0	0	Cardiomyocytes I	Cardiomyocytes I	CCL5	CCL5	SDC1	SDC1	0.154058531	0.104914412	0.031598937	0.038183858	0.190818046	0.154001901	Cardiomyocytes I
437	Cardiomyocytes I	Cardiomyocytes I	CCL5	CCL5	CCR5	CCR5	0.11374931	0.104914412	0.031598937	0.026384838	0.347588302	0.290233216	0.000833733	0.008264463	Cardiomyocytes I	Cardiomyocytes I	CCL5	CCL5	CCR5	CCR5	0.11374931	0.104914412	-4.23E-16	5.16E-16	4.70E-17	Cardiomyocytes I	Cardiomyocytes I	CCL5	CCL5	CCR5	CCR5	0.11374931	0.104914412	0	-3.12E-16	-1.56E-16	Cardiomyocytes I	Cardiomyocytes I	CCL5	CCL5	CCR5	CCR5	0.11374931	0.104914412	0.031598937	0.026384838	0.190818046	0.131431136	Cardiomyocytes I
438	Cardiomyocytes I	Cardiomyocytes I	VCAN	VCAN	TLR2	TLR2	0.137493098	0.296521259	0.096150824	0.030776646	1.057659062	0.338543108	0.0029592	0.008264463	Cardiomyocytes I	Cardiomyocytes I	VCAN	VCAN	TLR2	TLR2	0.137493098	0.296521259	-3.89E-15	-1.17E-15	-2.53E-15	Cardiomyocytes I	Cardiomyocytes I	VCAN	VCAN	TLR2	TLR2	0.137493098	0.296521259	3.05E-16	0	1.53E-16	Cardiomyocytes I	Cardiomyocytes I	VCAN	VCAN	TLR2	TLR2	0.137493098	0.296521259	0.096150824	0.030776646	0.190818046	0.22183871	Cardiomyocytes I
439	Cardiomyocytes I	Cardiomyocytes I	VCAN	VCAN	EGFR	EGFR	0.145223633	0.296521259	0.096150824	0.033588432	1.057659062	0.369472752	0.003229555	0.008264463	Cardiomyocytes I	Cardiomyocytes I	VCAN	VCAN	EGFR	EGFR	0.145223633	0.296521259	-3.89E-15	1.40E-15	-1.25E-15	Cardiomyocytes I	Cardiomyocytes I	VCAN	VCAN	EGFR	EGFR	0.145223633	0.296521259	3.05E-16	0	1.53E-16	Cardiomyocytes I	Cardiomyocytes I	VCAN	VCAN	EGFR	EGFR	0.145223633	0.296521259	0.096150824	0.033588432	0.190818046	0.229476336	Cardiomyocytes I
440	Cardiomyocytes I	Cardiomyocytes I	VCAN	VCAN	ITGB1	ITGB1	0.984538929	0.296521259	0.096150824	0.710417027	1.057659062	7.814587295	0.068307182	0.008264463	Cardiomyocytes I	Cardiomyocytes I	VCAN	VCAN	ITGB1	ITGB1	0.984538929	0.296521259	-3.89E-15	1.54E-14	5.75E-15	Cardiomyocytes I	Cardiomyocytes I	VCAN	VCAN	ITGB1	ITGB1	0.984538929	0.296521259	3.05E-16	-5.55E-16	-1.25E-16	Cardiomyocytes I	Cardiomyocytes I	VCAN	VCAN	ITGB1	ITGB1	0.984538929	0.296521259	0.096150824	0.710417027	0.190818046	0.577999076	Cardiomyocytes I
441	Cardiomyocytes I	Cardiomyocytes I	VCAN	VCAN	CD44	CD44	0.167310878	0.296521259	0.096150824	0.041036544	1.057659062	0.451401979	0.003945697	0.008264463	Cardiomyocytes I	Cardiomyocytes I	VCAN	VCAN	CD44	CD44	0.167310878	0.296521259	-3.89E-15	-1.53E-15	-2.71E-15	Cardiomyocytes I	Cardiomyocytes I	VCAN	VCAN	CD44	CD44	0.167310878	0.296521259	3.05E-16	0	1.53E-16	Cardiomyocytes I	Cardiomyocytes I	VCAN	VCAN	CD44	CD44	0.167310878	0.296521259	0.096150824	0.041036544	0.190818046	0.247660314	Cardiomyocytes I
442	Cardiomyocytes I	Cardiomyocytes I	MIF	MIF	CD44_CD74	CD44	0.167310878	0.998895638	1.09840387	0.5188859	12.08244257	5.707744901	0.569946281	0.008264463	Cardiomyocytes I	Cardiomyocytes I	MIF	MIF	CD44_CD74	CD74	0.167310878	0.998895638	4.37E-17	-9.80E-15	-4.88E-15	Cardiomyocytes I	Cardiomyocytes I	MIF	MIF	CD44_CD74	CD44	0.167310878	0.998895638	6.66E-16	0	3.33E-16	Cardiomyocytes I	Cardiomyocytes I	MIF	MIF	CD44_CD74	CD44	0.167310878	0.998895638	1.09840387	0.5188859	0.190818046	0.798239667	Cardiomyocytes I
443	Cardiomyocytes I	Cardiomyocytes I	MIF	MIF	CD74_CXCR4	CXCR4	0.103257869	0.998895638	1.09840387	0.509852853	12.08244257	5.608381388	0.560024347	0.008264463	Cardiomyocytes I	Cardiomyocytes I	MIF	MIF	CD74_CXCR4	CD74	0.103257869	0.998895638	4.37E-17	-7.82E-15	-3.89E-15	Cardiomyocytes I	Cardiomyocytes I	MIF	MIF	CD74_CXCR4	CXCR4	0.103257869	0.998895638	6.66E-16	0	3.33E-16	Cardiomyocytes I	Cardiomyocytes I	MIF	MIF	CD74_CXCR4	CXCR4	0.103257869	0.998895638	1.09840387	0.509852853	0.190818046	0.796821767	Cardiomyocytes I
444	Cardiomyocytes I	Cardiomyocytes I	MIF	MIF	EGFR	EGFR	0.145223633	0.998895638	1.09840387	0.033588432	12.08244257	0.369472752	0.036893664	0.008264463	Cardiomyocytes I	Cardiomyocytes I	MIF	MIF	EGFR	EGFR	0.145223633	0.998895638	4.37E-17	1.40E-15	7.20E-16	Cardiomyocytes I	Cardiomyocytes I	MIF	MIF	EGFR	EGFR	0.145223633	0.998895638	6.66E-16	0	3.33E-16	Cardiomyocytes I	Cardiomyocytes I	MIF	MIF	EGFR	EGFR	0.145223633	0.998895638	1.09840387	0.033588432	0.190818046	0.501644298	Cardiomyocytes I
445	Cardiomyocytes I	Cardiomyocytes I	MIF	MIF	ACKR3	ACKR3	0.854776367	0.998895638	1.09840387	0.364681864	12.08244257	4.011500506	0.400567971	0.008264463	Cardiomyocytes I	Cardiomyocytes I	MIF	MIF	ACKR3	ACKR3	0.854776367	0.998895638	4.37E-17	-6.18E-15	-3.07E-15	Cardiomyocytes I	Cardiomyocytes I	MIF	MIF	ACKR3	ACKR3	0.854776367	0.998895638	6.66E-16	1.94E-15	1.30E-15	Cardiomyocytes I	Cardiomyocytes I	MIF	MIF	ACKR3	ACKR3	0.854776367	0.998895638	1.09840387	0.364681864	0.190818046	0.76834667	Cardiomyocytes I
446	Cardiomyocytes I	Cardiomyocytes I	NID1	NID1	ITGB1	ITGB1	0.984538929	0.695196024	0.235767343	0.710417027	2.593440778	7.814587295	0.167493135	0.008264463	Cardiomyocytes I	Cardiomyocytes I	NID1	NID1	ITGB1	ITGB1	0.984538929	0.695196024	3.83E-15	1.54E-14	9.61E-15	Cardiomyocytes I	Cardiomyocytes I	NID1	NID1	ITGB1	ITGB1	0.984538929	0.695196024	1.61E-15	-5.55E-16	5.27E-16	Cardiomyocytes I	Cardiomyocytes I	NID1	NID1	ITGB1	ITGB1	0.984538929	0.695196024	0.235767343	0.710417027	0.190818046	0.68201089	Cardiomyocytes I
447	Cardiomyocytes I	Cardiomyocytes I	NID1	NID1	ITGAV	ITGAV	0.411374931	0.695196024	0.235767343	0.117976379	2.593440778	1.29774017	0.027814977	0.008264463	Cardiomyocytes I	Cardiomyocytes I	NID1	NID1	ITGAV	ITGAV	0.411374931	0.695196024	3.83E-15	-7.16E-16	1.56E-15	Cardiomyocytes I	Cardiomyocytes I	NID1	NID1	ITGAV	ITGAV	0.411374931	0.695196024	1.61E-15	0	8.05E-16	Cardiomyocytes I	Cardiomyocytes I	NID1	NID1	ITGAV	ITGAV	0.411374931	0.695196024	0.235767343	0.117976379	0.190818046	0.46638693	Cardiomyocytes I
448	Cardiomyocytes I	Cardiomyocytes I	NID1	NID1	PTPRF	PTPRF	0.177250138	0.695196024	0.235767343	0.043876658	2.593440778	0.482643239	0.010344683	0.008264463	Cardiomyocytes I	Cardiomyocytes I	NID1	NID1	PTPRF	PTPRF	0.177250138	0.695196024	3.83E-15	-6.93E-16	1.57E-15	Cardiomyocytes I	Cardiomyocytes I	NID1	NID1	PTPRF	PTPRF	0.177250138	0.695196024	1.61E-15	0	8.05E-16	Cardiomyocytes I	Cardiomyocytes I	NID1	NID1	PTPRF	PTPRF	0.177250138	0.695196024	0.235767343	0.043876658	0.190818046	0.347690516	Cardiomyocytes I
449	Cardiomyocytes I	Cardiomyocytes I	NID1	NID1	ITGA3	ITGA3	0.152401988	0.695196024	0.235767343	0.035702758	2.593440778	0.39273034	0.008417544	0.008264463	Cardiomyocytes I	Cardiomyocytes I	NID1	NID1	ITGA3	ITGA3	0.152401988	0.695196024	3.83E-15	-8.06E-16	1.51E-15	Cardiomyocytes I	Cardiomyocytes I	NID1	NID1	ITGA3	ITGA3	0.152401988	0.695196024	1.61E-15	0	8.05E-16	Cardiomyocytes I	Cardiomyocytes I	NID1	NID1	ITGA3	ITGA3	0.152401988	0.695196024	0.235767343	0.035702758	0.190818046	0.324693803	Cardiomyocytes I
450	Cardiomyocytes I	Cardiomyocytes I	VEGFA	VEGFA	FLT1_KDR	FLT1	0.699613473	0.96521259	0.571053881	0.374660666	6.281592686	4.121267323	0.213951427	0.008264463	Cardiomyocytes I	Cardiomyocytes I	VEGFA	VEGFA	FLT1_KDR	FLT1	0.699613473	0.96521259	-7.53E-15	4.07E-15	-1.73E-15	Cardiomyocytes I	Cardiomyocytes I	VEGFA	VEGFA	FLT1_KDR	KDR	0.699613473	0.96521259	-1.11E-16	5.83E-16	2.36E-16	Cardiomyocytes I	Cardiomyocytes I	VEGFA	VEGFA	FLT1_KDR	FLT1	0.699613473	0.96521259	0.571053881	0.374660666	0.190818046	0.70794656	Cardiomyocytes I
451	Cardiomyocytes I	Cardiomyocytes I	VEGFA	VEGFA	NRP1	NRP1	0.546107123	0.96521259	0.571053881	0.168623668	6.281592686	1.854860352	0.0962932	0.008264463	Cardiomyocytes I	Cardiomyocytes I	VEGFA	VEGFA	NRP1	NRP1	0.546107123	0.96521259	-7.53E-15	6.03E-16	-3.46E-15	Cardiomyocytes I	Cardiomyocytes I	VEGFA	VEGFA	NRP1	NRP1	0.546107123	0.96521259	-1.11E-16	1.69E-15	7.91E-16	Cardiomyocytes I	Cardiomyocytes I	VEGFA	VEGFA	NRP1	NRP1	0.546107123	0.96521259	0.571053881	0.168623668	0.190818046	0.619224083	Cardiomyocytes I
452	Cardiomyocytes I	Cardiomyocytes I	VEGFA	VEGFA	NRP2	NRP2	0.432909994	0.96521259	0.571053881	0.126328845	6.281592686	1.3896173	0.072140577	0.008264463	Cardiomyocytes I	Cardiomyocytes I	VEGFA	VEGFA	NRP2	NRP2	0.432909994	0.96521259	-7.53E-15	4.20E-15	-1.66E-15	Cardiomyocytes I	Cardiomyocytes I	VEGFA	VEGFA	NRP2	NRP2	0.432909994	0.96521259	-1.11E-16	0	-5.55E-17	Cardiomyocytes I	Cardiomyocytes I	VEGFA	VEGFA	NRP2	NRP2	0.432909994	0.96521259	0.571053881	0.126328845	0.190818046	0.584643639	Cardiomyocytes I
453	Cardiomyocytes I	Cardiomyocytes I	VEGFA	VEGFA	EGFR	EGFR	0.145223633	0.96521259	0.571053881	0.033588432	6.281592686	0.369472752	0.019180804	0.008264463	Cardiomyocytes I	Cardiomyocytes I	VEGFA	VEGFA	EGFR	EGFR	0.145223633	0.96521259	-7.53E-15	1.40E-15	-3.07E-15	Cardiomyocytes I	Cardiomyocytes I	VEGFA	VEGFA	EGFR	EGFR	0.145223633	0.96521259	-1.11E-16	0	-5.55E-17	Cardiomyocytes I	Cardiomyocytes I	VEGFA	VEGFA	EGFR	EGFR	0.145223633	0.96521259	0.571053881	0.033588432	0.190818046	0.420556899	Cardiomyocytes I
454	Cardiomyocytes I	Cardiomyocytes I	VEGFA	VEGFA	ITGB1	ITGB1	0.984538929	0.96521259	0.571053881	0.710417027	6.281592686	7.814587295	0.4056864	0.008264463	Cardiomyocytes I	Cardiomyocytes I	VEGFA	VEGFA	ITGB1	ITGB1	0.984538929	0.96521259	-7.53E-15	1.54E-14	3.93E-15	Cardiomyocytes I	Cardiomyocytes I	VEGFA	VEGFA	ITGB1	ITGB1	0.984538929	0.96521259	-1.11E-16	-5.55E-16	-3.33E-16	Cardiomyocytes I	Cardiomyocytes I	VEGFA	VEGFA	ITGB1	ITGB1	0.984538929	0.96521259	0.571053881	0.710417027	0.190818046	0.769474713	Cardiomyocytes I
455	Cardiomyocytes I	Cardiomyocytes I	VEGFA	VEGFA	ITGAV	ITGAV	0.411374931	0.96521259	0.571053881	0.117976379	6.281592686	1.29774017	0.067370869	0.008264463	Cardiomyocytes I	Cardiomyocytes I	VEGFA	VEGFA	ITGAV	ITGAV	0.411374931	0.96521259	-7.53E-15	-7.16E-16	-4.12E-15	Cardiomyocytes I	Cardiomyocytes I	VEGFA	VEGFA	ITGAV	ITGAV	0.411374931	0.96521259	-1.11E-16	0	-5.55E-17	Cardiomyocytes I	Cardiomyocytes I	VEGFA	VEGFA	ITGAV	ITGAV	0.411374931	0.96521259	0.571053881	0.117976379	0.190818046	0.576314886	Cardiomyocytes I
456	Cardiomyocytes I	Cardiomyocytes I	VEGFA	VEGFA	GPC1	GPC1	0.990612921	0.96521259	0.571053881	0.758766316	6.281592686	8.346429472	0.433296449	0.008264463	Cardiomyocytes I	Cardiomyocytes I	VEGFA	VEGFA	GPC1	GPC1	0.990612921	0.96521259	-7.53E-15	3.36E-15	-2.09E-15	Cardiomyocytes I	Cardiomyocytes I	VEGFA	VEGFA	GPC1	GPC1	0.990612921	0.96521259	-1.11E-16	-2.66E-15	-1.39E-15	Cardiomyocytes I	Cardiomyocytes I	VEGFA	VEGFA	GPC1	GPC1	0.990612921	0.96521259	0.571053881	0.758766316	0.190818046	0.775262456	Cardiomyocytes I
457	Cardiomyocytes I	Cardiomyocytes I	VEGFA	VEGFA	SIRPA	SIRPA	0.54942021	0.96521259	0.571053881	0.16660946	6.281592686	1.832704064	0.095142979	0.008264463	Cardiomyocytes I	Cardiomyocytes I	VEGFA	VEGFA	SIRPA	SIRPA	0.54942021	0.96521259	-7.53E-15	6.79E-15	-3.69E-16	Cardiomyocytes I	Cardiomyocytes I	VEGFA	VEGFA	SIRPA	SIRPA	0.54942021	0.96521259	-1.11E-16	8.33E-16	3.61E-16	Cardiomyocytes I	Cardiomyocytes I	VEGFA	VEGFA	SIRPA	SIRPA	0.54942021	0.96521259	0.571053881	0.16660946	0.190818046	0.617806365	Cardiomyocytes I
458	Cardiomyocytes I	Cardiomyocytes I	VEGFA	VEGFA	ITGA9	ITGA9	0.683600221	0.96521259	0.571053881	0.233489995	6.281592686	2.568389944	0.133335368	0.008264463	Cardiomyocytes I	Cardiomyocytes I	VEGFA	VEGFA	ITGA9	ITGA9	0.683600221	0.96521259	-7.53E-15	-8.74E-15	-8.14E-15	Cardiomyocytes I	Cardiomyocytes I	VEGFA	VEGFA	ITGA9	ITGA9	0.683600221	0.96521259	-1.11E-16	1.11E-15	5.00E-16	Cardiomyocytes I	Cardiomyocytes I	VEGFA	VEGFA	ITGA9	ITGA9	0.683600221	0.96521259	0.571053881	0.233489995	0.190818046	0.656783065	Cardiomyocytes I
459	Cardiomyocytes I	Cardiomyocytes I	PTN	PTN	PLXNB2	PLXNB2	0.901711761	0.116510215	0.031406443	0.420383549	0.345470875	4.624219041	0.013202752	0.008264463	Cardiomyocytes I	Cardiomyocytes I	PTN	PTN	PLXNB2	PLXNB2	0.901711761	0.116510215	4.04E-16	7.27E-15	3.84E-15	Cardiomyocytes I	Cardiomyocytes I	PTN	PTN	PLXNB2	PLXNB2	0.901711761	0.116510215	0	4.44E-16	2.22E-16	Cardiomyocytes I	Cardiomyocytes I	PTN	PTN	PLXNB2	PLXNB2	0.901711761	0.116510215	0.031406443	0.420383549	0.190818046	0.375843092	Cardiomyocytes I
460	Cardiomyocytes I	Cardiomyocytes I	PTN	PTN	SDC3	SDC3	0.662617338	0.116510215	0.031406443	0.246493073	0.345470875	2.711423808	0.007741471	0.008264463	Cardiomyocytes I	Cardiomyocytes I	PTN	PTN	SDC3	SDC3	0.662617338	0.116510215	4.04E-16	-6.26E-16	-1.11E-16	Cardiomyocytes I	Cardiomyocytes I	PTN	PTN	SDC3	SDC3	0.662617338	0.116510215	0	2.16E-15	1.08E-15	Cardiomyocytes I	Cardiomyocytes I	PTN	PTN	SDC3	SDC3	0.662617338	0.116510215	0.031406443	0.246493073	0.190818046	0.315582742	Cardiomyocytes I
461	Cardiomyocytes I	Cardiomyocytes I	PTN	PTN	SDC1	SDC1	0.154058531	0.116510215	0.031406443	0.038183858	0.345470875	0.420022439	0.001199219	0.008264463	Cardiomyocytes I	Cardiomyocytes I	PTN	PTN	SDC1	SDC1	0.154058531	0.116510215	4.04E-16	-1.13E-16	1.45E-16	Cardiomyocytes I	Cardiomyocytes I	PTN	PTN	SDC1	SDC1	0.154058531	0.116510215	0	0	0	Cardiomyocytes I	Cardiomyocytes I	PTN	PTN	SDC1	SDC1	0.154058531	0.116510215	0.031406443	0.038183858	0.190818046	0.153604274	Cardiomyocytes I
462	Cardiomyocytes I	Cardiomyocytes I	PTN	PTN	PTPRB	PTPRB	0.718939812	0.116510215	0.031406443	0.259339257	0.345470875	2.852731829	0.008144924	0.008264463	Cardiomyocytes I	Cardiomyocytes I	PTN	PTN	PTPRB	PTPRB	0.718939812	0.116510215	4.04E-16	2.36E-15	1.38E-15	Cardiomyocytes I	Cardiomyocytes I	PTN	PTN	PTPRB	PTPRB	0.718939812	0.116510215	0	1.05E-15	5.27E-16	Cardiomyocytes I	Cardiomyocytes I	PTN	PTN	PTPRB	PTPRB	0.718939812	0.116510215	0.031406443	0.259339257	0.190818046	0.321094764	Cardiomyocytes I
463	Cardiomyocytes I	Cardiomyocytes I	PTN	PTN	SDC2	SDC2	0.728879072	0.116510215	0.031406443	0.260847159	0.345470875	2.869318752	0.008192281	0.008264463	Cardiomyocytes I	Cardiomyocytes I	PTN	PTN	SDC2	SDC2	0.728879072	0.116510215	4.04E-16	3.48E-15	1.94E-15	Cardiomyocytes I	Cardiomyocytes I	PTN	PTN	SDC2	SDC2	0.728879072	0.116510215	0	2.39E-15	1.19E-15	Cardiomyocytes I	Cardiomyocytes I	PTN	PTN	SDC2	SDC2	0.728879072	0.116510215	0.031406443	0.260847159	0.190818046	0.321727005	Cardiomyocytes I
464	Cardiomyocytes I	Cardiomyocytes I	PTN	PTN	PTPRS	PTPRS	0.636112645	0.116510215	0.031406443	0.201692226	0.345470875	2.218614486	0.006334435	0.008264463	Cardiomyocytes I	Cardiomyocytes I	PTN	PTN	PTPRS	PTPRS	0.636112645	0.116510215	4.04E-16	5.14E-15	2.77E-15	Cardiomyocytes I	Cardiomyocytes I	PTN	PTN	PTPRS	PTPRS	0.636112645	0.116510215	0	0	0	Cardiomyocytes I	Cardiomyocytes I	PTN	PTN	PTPRS	PTPRS	0.636112645	0.116510215	0.031406443	0.201692226	0.190818046	0.294330783	Cardiomyocytes I
465	Cardiomyocytes I	Cardiomyocytes I	MDK	MDK	ITGA6_ITGB1	ITGA6	0.684704583	0.313086692	0.102453453	0.466076835	1.126987981	5.126845186	0.047751181	0.008264463	Cardiomyocytes I	Cardiomyocytes I	MDK	MDK	ITGA6_ITGB1	ITGA6	0.684704583	0.313086692	2.88E-15	5.68E-15	4.28E-15	Cardiomyocytes I	Cardiomyocytes I	MDK	MDK	ITGA6_ITGB1	ITGB1	0.684704583	0.313086692	5.97E-16	2.64E-16	4.30E-16	Cardiomyocytes I	Cardiomyocytes I	MDK	MDK	ITGA6_ITGB1	ITGA6	0.684704583	0.313086692	0.102453453	0.466076835	0.190818046	0.533837999	Cardiomyocytes I
466	Cardiomyocytes I	Cardiomyocytes I	MDK	MDK	SDC3	SDC3	0.662617338	0.313086692	0.102453453	0.246493073	1.126987981	2.711423808	0.025254066	0.008264463	Cardiomyocytes I	Cardiomyocytes I	MDK	MDK	SDC3	SDC3	0.662617338	0.313086692	2.88E-15	-6.26E-16	1.13E-15	Cardiomyocytes I	Cardiomyocytes I	MDK	MDK	SDC3	SDC3	0.662617338	0.313086692	5.97E-16	2.16E-15	1.38E-15	Cardiomyocytes I	Cardiomyocytes I	MDK	MDK	SDC3	SDC3	0.662617338	0.313086692	0.102453453	0.246493073	0.190818046	0.45438987	Cardiomyocytes I
467	Cardiomyocytes I	Cardiomyocytes I	MDK	MDK	SDC1	SDC1	0.154058531	0.313086692	0.102453453	0.038183858	1.126987981	0.420022439	0.003912068	0.008264463	Cardiomyocytes I	Cardiomyocytes I	MDK	MDK	SDC1	SDC1	0.154058531	0.313086692	2.88E-15	-1.13E-16	1.39E-15	Cardiomyocytes I	Cardiomyocytes I	MDK	MDK	SDC1	SDC1	0.154058531	0.313086692	5.97E-16	0	2.98E-16	Cardiomyocytes I	Cardiomyocytes I	MDK	MDK	SDC1	SDC1	0.154058531	0.313086692	0.102453453	0.038183858	0.190818046	0.246863746	Cardiomyocytes I
468	Cardiomyocytes I	Cardiomyocytes I	MDK	MDK	SDC2	SDC2	0.728879072	0.313086692	0.102453453	0.260847159	1.126987981	2.869318752	0.026724692	0.008264463	Cardiomyocytes I	Cardiomyocytes I	MDK	MDK	SDC2	SDC2	0.728879072	0.313086692	2.88E-15	3.48E-15	3.18E-15	Cardiomyocytes I	Cardiomyocytes I	MDK	MDK	SDC2	SDC2	0.728879072	0.313086692	5.97E-16	2.39E-15	1.49E-15	Cardiomyocytes I	Cardiomyocytes I	MDK	MDK	SDC2	SDC2	0.728879072	0.313086692	0.102453453	0.260847159	0.190818046	0.461414689	Cardiomyocytes I
469	Cardiomyocytes I	Cardiomyocytes I	MDK	MDK	NOTCH2	NOTCH2	0.261181668	0.313086692	0.102453453	0.070255513	1.126987981	0.772810644	0.00719792	0.008264463	Cardiomyocytes I	Cardiomyocytes I	MDK	MDK	NOTCH2	NOTCH2	0.261181668	0.313086692	2.88E-15	9.42E-16	1.91E-15	Cardiomyocytes I	Cardiomyocytes I	MDK	MDK	NOTCH2	NOTCH2	0.261181668	0.313086692	5.97E-16	-6.11E-16	-6.94E-18	Cardiomyocytes I	Cardiomyocytes I	MDK	MDK	NOTCH2	NOTCH2	0.261181668	0.313086692	0.102453453	0.070255513	0.190818046	0.307774019	Cardiomyocytes I
470	Cardiomyocytes I	Cardiomyocytes I	MDK	MDK	LRP1	LRP1	0.953616786	0.313086692	0.102453453	0.640991577	1.126987981	7.050907342	0.0656718	0.008264463	Cardiomyocytes I	Cardiomyocytes I	MDK	MDK	LRP1	LRP1	0.953616786	0.313086692	2.88E-15	-8.57E-15	-2.84E-15	Cardiomyocytes I	Cardiomyocytes I	MDK	MDK	LRP1	LRP1	0.953616786	0.313086692	5.97E-16	6.55E-15	3.57E-15	Cardiomyocytes I	Cardiomyocytes I	MDK	MDK	LRP1	LRP1	0.953616786	0.313086692	0.102453453	0.640991577	0.190818046	0.573193379	Cardiomyocytes I
471	Cardiomyocytes I	Cardiomyocytes I	BMP6	BMP6	ACVR2A_BMPR1A	ACVR2A	0.201546107	0.378796245	0.10540069	0.230543647	1.15940759	2.53598012	0.024299459	0.008264463	Cardiomyocytes I	Cardiomyocytes I	BMP6	BMP6	ACVR2A_BMPR1A	ACVR2A	0.201546107	0.378796245	-9.71E-16	3.09E-15	1.06E-15	Cardiomyocytes I	Cardiomyocytes I	BMP6	BMP6	ACVR2A_BMPR1A	ACVR2A	0.201546107	0.378796245	0	0	0	Cardiomyocytes I	Cardiomyocytes I	BMP6	BMP6	ACVR2A_BMPR1A	ACVR2A	0.201546107	0.378796245	0.10540069	0.230543647	0.190818046	0.449617656	Cardiomyocytes I
472	Cardiomyocytes I	Cardiomyocytes I	BMP6	BMP6	ACVR1_ACVR2A	ACVR2A	0.201546107	0.378796245	0.10540069	0.053805939	1.15940759	0.591865326	0.005671183	0.008264463	Cardiomyocytes I	Cardiomyocytes I	BMP6	BMP6	BMPR1A_BMPR2	BMPR2	0.66316952	0.378796245	-9.71E-16	8.37E-16	-6.69E-17	Cardiomyocytes I	Cardiomyocytes I	BMP6	BMP6	ACVR1_ACVR2A	ACVR2A	0.201546107	0.378796245	0	0	0	Cardiomyocytes I	Cardiomyocytes I	BMP6	BMP6	ACVR1_ACVR2A	ACVR2A	0.201546107	0.378796245	0.10540069	0.053805939	0.190818046	0.282976691	Cardiomyocytes I
473	Cardiomyocytes I	Cardiomyocytes I	BMP6	BMP6	BMPR1A_BMPR2	BMPR2	0.66316952	0.378796245	0.10540069	0.318709881	1.15940759	3.505808696	0.033592241	0.008264463	Cardiomyocytes I	Cardiomyocytes I	BMP6	BMP6	ACVR1_BMPR2	BMPR2	0.234676974	0.378796245	-9.71E-16	-8.04E-16	-8.88E-16	Cardiomyocytes I	Cardiomyocytes I	BMP6	BMP6	BMPR1A_BMPR2	BMPR1A	0.66316952	0.378796245	0	1.55E-15	7.77E-16	Cardiomyocytes I	Cardiomyocytes I	BMP6	BMP6	BMPR1A_BMPR2	BMPR2	0.66316952	0.378796245	0.10540069	0.318709881	0.190818046	0.489927581	Cardiomyocytes I
474	Cardiomyocytes I	Cardiomyocytes I	BMP6	BMP6	ACVR1_BMPR2	ACVR1	0.234676974	0.378796245	0.10540069	0.141972173	1.15940759	1.561693901	0.014963965	0.008264463	Cardiomyocytes I	Cardiomyocytes I	BMP6	BMP6	ACVR1_ACVR2A	ACVR1	0.201546107	0.378796245	-9.71E-16	1.44E-15	2.36E-16	Cardiomyocytes I	Cardiomyocytes I	BMP6	BMP6	ACVR1_BMPR2	ACVR1	0.234676974	0.378796245	0	0	0	Cardiomyocytes I	Cardiomyocytes I	BMP6	BMP6	ACVR1_BMPR2	ACVR1	0.234676974	0.378796245	0.10540069	0.141972173	0.190818046	0.390640619	Cardiomyocytes I
475	Cardiomyocytes I	Cardiomyocytes I	FGFR3	FGFR3	EPHA4	EPHA4	0.432357813	0.114853672	0.027055587	0.12250944	0.297611455	1.347603845	0.003314565	0.008264463	Cardiomyocytes I	Cardiomyocytes I	FGFR3	FGFR3	EPHA4	EPHA4	0.432357813	0.114853672	1.41E-15	1.59E-15	1.50E-15	Cardiomyocytes I	Cardiomyocytes I	FGFR3	FGFR3	EPHA4	EPHA4	0.432357813	0.114853672	-3.12E-16	8.88E-16	2.88E-16	Cardiomyocytes I	Cardiomyocytes I	FGFR3	FGFR3	EPHA4	EPHA4	0.432357813	0.114853672	0.027055587	0.12250944	0.190818046	0.231781421	Cardiomyocytes I
476	Cardiomyocytes I	Cardiomyocytes I	FBLN1	FBLN1	ITGB1	ITGB1	0.984538929	0.8713418	0.497095478	0.710417027	5.46805026	7.814587295	0.353145092	0.008264463	Cardiomyocytes I	Cardiomyocytes I	FBLN1	FBLN1	ITGB1	ITGB1	0.984538929	0.8713418	-3.61E-15	1.54E-14	5.89E-15	Cardiomyocytes I	Cardiomyocytes I	FBLN1	FBLN1	ITGB1	ITGB1	0.984538929	0.8713418	-5.88E-15	-5.55E-16	-3.22E-15	Cardiomyocytes I	Cardiomyocytes I	FBLN1	FBLN1	ITGB1	ITGB1	0.984538929	0.8713418	0.497095478	0.710417027	0.190818046	0.75694389	Cardiomyocytes I
477	Cardiomyocytes I	Cardiomyocytes I	S100A4	S100A4	EGFR	EGFR	0.145223633	0.522915516	0.173566018	0.033588432	1.909226201	0.369472752	0.00582981	0.008264463	Cardiomyocytes I	Cardiomyocytes I	S100A4	S100A4	EGFR	EGFR	0.145223633	0.522915516	1.60E-15	1.40E-15	1.50E-15	Cardiomyocytes I	Cardiomyocytes I	S100A4	S100A4	EGFR	EGFR	0.145223633	0.522915516	0	0	0	Cardiomyocytes I	Cardiomyocytes I	S100A4	S100A4	EGFR	EGFR	0.145223633	0.522915516	0.173566018	0.033588432	0.190818046	0.285783735	Cardiomyocytes I
478	Cardiomyocytes I	Cardiomyocytes I	S100A4	S100A4	ERBB2	ERBB2	0.181115406	0.522915516	0.173566018	0.043154793	1.909226201	0.474702718	0.007490206	0.008264463	Cardiomyocytes I	Cardiomyocytes I	S100A4	S100A4	ERBB2	ERBB2	0.181115406	0.522915516	1.60E-15	3.58E-16	9.81E-16	Cardiomyocytes I	Cardiomyocytes I	S100A4	S100A4	ERBB2	ERBB2	0.181115406	0.522915516	0	-3.12E-16	-1.56E-16	Cardiomyocytes I	Cardiomyocytes I	S100A4	S100A4	ERBB2	ERBB2	0.181115406	0.522915516	0.173566018	0.043154793	0.190818046	0.312030283	Cardiomyocytes I
479	Cardiomyocytes I	Cardiomyocytes I	S100A4	S100A4	CCR5	CCR5	0.11374931	0.522915516	0.173566018	0.026384838	1.909226201	0.290233216	0.004579511	0.008264463	Cardiomyocytes I	Cardiomyocytes I	S100A4	S100A4	CCR5	CCR5	0.11374931	0.522915516	1.60E-15	5.16E-16	1.06E-15	Cardiomyocytes I	Cardiomyocytes I	S100A4	S100A4	CCR5	CCR5	0.11374931	0.522915516	0	-3.12E-16	-1.56E-16	Cardiomyocytes I	Cardiomyocytes I	S100A4	S100A4	CCR5	CCR5	0.11374931	0.522915516	0.173566018	0.026384838	0.190818046	0.261797562	Cardiomyocytes I
480	Cardiomyocytes I	Cardiomyocytes I	CALR	CALR	ITGAV	ITGAV	0.411374931	0.994478189	0.844830952	0.117976379	9.293140477	1.29774017	0.099670097	0.008264463	Cardiomyocytes I	Cardiomyocytes I	CALR	CALR	ITGAV	ITGAV	0.411374931	0.994478189	6.54E-16	-7.16E-16	-3.06E-17	Cardiomyocytes I	Cardiomyocytes I	CALR	CALR	ITGAV	ITGAV	0.411374931	0.994478189	3.33E-16	0	1.67E-16	Cardiomyocytes I	Cardiomyocytes I	CALR	CALR	ITGAV	ITGAV	0.411374931	0.994478189	0.844830952	0.117976379	0.190818046	0.62327918	Cardiomyocytes I
481	Cardiomyocytes I	Cardiomyocytes I	CALR	CALR	ITGA3	ITGA3	0.152401988	0.994478189	0.844830952	0.035702758	9.293140477	0.39273034	0.030162795	0.008264463	Cardiomyocytes I	Cardiomyocytes I	CALR	CALR	ITGA3	ITGA3	0.152401988	0.994478189	6.54E-16	-8.06E-16	-7.61E-17	Cardiomyocytes I	Cardiomyocytes I	CALR	CALR	ITGA3	ITGA3	0.152401988	0.994478189	3.33E-16	0	1.67E-16	Cardiomyocytes I	Cardiomyocytes I	CALR	CALR	ITGA3	ITGA3	0.152401988	0.994478189	0.844830952	0.035702758	0.190818046	0.476482844	Cardiomyocytes I
482	Cardiomyocytes I	Cardiomyocytes I	CALR	CALR	LRP1	LRP1	0.953616786	0.994478189	0.844830952	0.640991577	9.293140477	7.050907342	0.541529524	0.008264463	Cardiomyocytes I	Cardiomyocytes I	CALR	CALR	LRP1	LRP1	0.953616786	0.994478189	6.54E-16	-8.57E-15	-3.96E-15	Cardiomyocytes I	Cardiomyocytes I	CALR	CALR	LRP1	LRP1	0.953616786	0.994478189	3.33E-16	6.55E-15	3.44E-15	Cardiomyocytes I	Cardiomyocytes I	CALR	CALR	LRP1	LRP1	0.953616786	0.994478189	0.844830952	0.640991577	0.190818046	0.794089751	Cardiomyocytes I
483	Cardiomyocytes I	Cardiomyocytes I	CALR	CALR	SCARF1	SCARF1	0.32192159	0.994478189	0.844830952	0.083466281	9.293140477	0.918129096	0.070514898	0.008264463	Cardiomyocytes I	Cardiomyocytes I	CALR	CALR	SCARF1	SCARF1	0.32192159	0.994478189	6.54E-16	3.63E-15	2.14E-15	Cardiomyocytes I	Cardiomyocytes I	CALR	CALR	SCARF1	SCARF1	0.32192159	0.994478189	3.33E-16	-6.11E-16	-1.39E-16	Cardiomyocytes I	Cardiomyocytes I	CALR	CALR	SCARF1	SCARF1	0.32192159	0.994478189	0.844830952	0.083466281	0.190818046	0.581873563	Cardiomyocytes I
484	Cardiomyocytes I	Cardiomyocytes I	GRN	GRN	EGFR	EGFR	0.145223633	0.957482054	0.563427067	0.033588432	6.19769774	0.369472752	0.018924632	0.008264463	Cardiomyocytes I	Cardiomyocytes I	GRN	GRN	EGFR	EGFR	0.145223633	0.957482054	7.24E-16	1.40E-15	1.06E-15	Cardiomyocytes I	Cardiomyocytes I	GRN	GRN	EGFR	EGFR	0.145223633	0.957482054	3.66E-15	0	1.83E-15	Cardiomyocytes I	Cardiomyocytes I	GRN	GRN	EGFR	EGFR	0.145223633	0.957482054	0.563427067	0.033588432	0.190818046	0.4189195	Cardiomyocytes I
485	Cardiomyocytes I	Cardiomyocytes I	GRN	GRN	TNFRSF1A	TNFRSF1A	0.732192159	0.957482054	0.563427067	0.264569152	6.19769774	2.910260668	0.149065421	0.008264463	Cardiomyocytes I	Cardiomyocytes I	GRN	GRN	TNFRSF1A	TNFRSF1A	0.732192159	0.957482054	7.24E-16	-4.65E-15	-1.96E-15	Cardiomyocytes I	Cardiomyocytes I	GRN	GRN	TNFRSF1A	TNFRSF1A	0.732192159	0.957482054	3.66E-15	5.33E-15	4.50E-15	Cardiomyocytes I	Cardiomyocytes I	GRN	GRN	TNFRSF1A	TNFRSF1A	0.732192159	0.957482054	0.563427067	0.264569152	0.190818046	0.669240054	Cardiomyocytes I
486	Cardiomyocytes I	Cardiomyocytes I	GRN	GRN	TNFRSF1B	TNFRSF1B	0.149641082	0.957482054	0.563427067	0.034941539	6.19769774	0.384356927	0.019687009	0.008264463	Cardiomyocytes I	Cardiomyocytes I	GRN	GRN	TNFRSF1B	TNFRSF1B	0.149641082	0.957482054	7.24E-16	-1.06E-15	-1.69E-16	Cardiomyocytes I	Cardiomyocytes I	GRN	GRN	TNFRSF1B	TNFRSF1B	0.149641082	0.957482054	3.66E-15	0	1.83E-15	Cardiomyocytes I	Cardiomyocytes I	GRN	GRN	TNFRSF1B	TNFRSF1B	0.149641082	0.957482054	0.563427067	0.034941539	0.190818046	0.42373406	Cardiomyocytes I
487	Cardiomyocytes I	Cardiomyocytes I	FGF9	FGF9	FGFR1	FGFR1	0.483158476	0.183876311	0.042937565	0.142667079	0.472313215	1.569337872	0.006125777	0.008264463	Cardiomyocytes I	Cardiomyocytes I	FGF9	FGF9	FGFR1	FGFR1	0.483158476	0.183876311	-7.59E-16	1.52E-15	3.78E-16	Cardiomyocytes I	Cardiomyocytes I	FGF9	FGF9	FGFR1	FGFR1	0.483158476	0.183876311	-3.05E-16	1.44E-15	5.69E-16	Cardiomyocytes I	Cardiomyocytes I	FGF9	FGF9	FGFR1	FGFR1	0.483158476	0.183876311	0.042937565	0.142667079	0.190818046	0.290864337	Cardiomyocytes I
488	Cardiomyocytes I	Cardiomyocytes I	FGF9	FGF9	FGFR3	FGFR3	0.114853672	0.183876311	0.042937565	0.027055587	0.472313215	0.297611455	0.001161701	0.008264463	Cardiomyocytes I	Cardiomyocytes I	FGF9	FGF9	FGFR3	FGFR3	0.114853672	0.183876311	-7.59E-16	1.41E-15	3.26E-16	Cardiomyocytes I	Cardiomyocytes I	FGF9	FGF9	FGFR3	FGFR3	0.114853672	0.183876311	-3.05E-16	-3.12E-16	-3.09E-16	Cardiomyocytes I	Cardiomyocytes I	FGF9	FGF9	FGFR3	FGFR3	0.114853672	0.183876311	0.042937565	0.027055587	0.190818046	0.151549424	Cardiomyocytes I
489	Cardiomyocytes I	Cardiomyocytes I	ADM	ADM	GPR182	GPR182	0.132523468	0.131419105	0.030565953	0.032815986	0.336225479	0.360975849	0.001003052	0.008264463	Cardiomyocytes I	Cardiomyocytes I	ADM	ADM	GPR182	GPR182	0.132523468	0.131419105	5.41E-16	-1.82E-16	1.79E-16	Cardiomyocytes I	Cardiomyocytes I	ADM	ADM	GPR182	GPR182	0.132523468	0.131419105	3.12E-16	0	1.56E-16	Cardiomyocytes I	Cardiomyocytes I	ADM	ADM	GPR182	GPR182	0.132523468	0.131419105	0.030565953	0.032815986	0.190818046	0.14234856	Cardiomyocytes I
490	Cardiomyocytes I	Cardiomyocytes I	ADM	ADM	RAMP1	RAMP1	0.331308669	0.131419105	0.030565953	0.095101535	0.336225479	1.04611688	0.002906869	0.008264463	Cardiomyocytes I	Cardiomyocytes I	ADM	ADM	RAMP1	RAMP1	0.331308669	0.131419105	5.41E-16	5.37E-15	2.96E-15	Cardiomyocytes I	Cardiomyocytes I	ADM	ADM	RAMP1	RAMP1	0.331308669	0.131419105	3.12E-16	2.91E-16	3.02E-16	Cardiomyocytes I	Cardiomyocytes I	ADM	ADM	RAMP1	RAMP1	0.331308669	0.131419105	0.030565953	0.095101535	0.190818046	0.220302501	Cardiomyocytes I
491	Cardiomyocytes I	Cardiomyocytes I	ADM	ADM	RAMP2	RAMP2	0.916620652	0.131419105	0.030565953	0.480833364	0.336225479	5.289167005	0.01469713	0.008264463	Cardiomyocytes I	Cardiomyocytes I	ADM	ADM	RAMP2	RAMP2	0.916620652	0.131419105	5.41E-16	1.33E-14	6.92E-15	Cardiomyocytes I	Cardiomyocytes I	ADM	ADM	RAMP2	RAMP2	0.916620652	0.131419105	3.12E-16	6.66E-16	4.89E-16	Cardiomyocytes I	Cardiomyocytes I	ADM	ADM	RAMP2	RAMP2	0.916620652	0.131419105	0.030565953	0.480833364	0.190818046	0.388501236	Cardiomyocytes I
492	Cardiomyocytes I	Cardiomyocytes I	ADM	ADM	RAMP3	RAMP3	0.17338487	0.131419105	0.030565953	0.039966323	0.336225479	0.439629558	0.001221609	0.008264463	Cardiomyocytes I	Cardiomyocytes I	ADM	ADM	RAMP3	RAMP3	0.17338487	0.131419105	5.41E-16	2.69E-16	4.05E-16	Cardiomyocytes I	Cardiomyocytes I	ADM	ADM	RAMP3	RAMP3	0.17338487	0.131419105	3.12E-16	0	1.56E-16	Cardiomyocytes I	Cardiomyocytes I	ADM	ADM	RAMP3	RAMP3	0.17338487	0.131419105	0.030565953	0.039966323	0.190818046	0.154810592	Cardiomyocytes I
493	Cardiomyocytes I	Cardiomyocytes I	ADM	ADM	ADCYAP1R1	ADCYAP1R1	0.143014909	0.131419105	0.030565953	0.033799408	0.336225479	0.371793491	0.001033111	0.008264463	Cardiomyocytes I	Cardiomyocytes I	ADM	ADM	ADCYAP1R1	ADCYAP1R1	0.143014909	0.131419105	5.41E-16	2.19E-16	3.80E-16	Cardiomyocytes I	Cardiomyocytes I	ADM	ADM	ADCYAP1R1	ADCYAP1R1	0.143014909	0.131419105	3.12E-16	0	1.56E-16	Cardiomyocytes I	Cardiomyocytes I	ADM	ADM	ADCYAP1R1	ADCYAP1R1	0.143014909	0.131419105	0.030565953	0.033799408	0.190818046	0.144160534	Cardiomyocytes I
494	Cardiomyocytes I	Cardiomyocytes I	ADM	ADM	PTH1R	PTH1R	0.189398123	0.131419105	0.030565953	0.04754608	0.336225479	0.523006878	0.001453291	0.008264463	Cardiomyocytes I	Cardiomyocytes I	ADM	ADM	PTH1R	PTH1R	0.189398123	0.131419105	5.41E-16	3.11E-16	4.26E-16	Cardiomyocytes I	Cardiomyocytes I	ADM	ADM	PTH1R	PTH1R	0.189398123	0.131419105	3.12E-16	0	1.56E-16	Cardiomyocytes I	Cardiomyocytes I	ADM	ADM	PTH1R	PTH1R	0.189398123	0.131419105	0.030565953	0.04754608	0.190818046	0.166515418	Cardiomyocytes I
495	Cardiomyocytes I	Cardiomyocytes I	ADM	ADM	CALCRL	CALCRL	0.423522916	0.131419105	0.030565953	0.121138716	0.336225479	1.332525881	0.00370272	0.008264463	Cardiomyocytes I	Cardiomyocytes I	ADM	ADM	CALCRL	CALCRL	0.423522916	0.131419105	5.41E-16	1.17E-15	8.56E-16	Cardiomyocytes I	Cardiomyocytes I	ADM	ADM	CALCRL	CALCRL	0.423522916	0.131419105	3.12E-16	5.83E-16	4.48E-16	Cardiomyocytes I	Cardiomyocytes I	ADM	ADM	CALCRL	CALCRL	0.423522916	0.131419105	0.030565953	0.121138716	0.190818046	0.241786699	Cardiomyocytes I
496	Cardiomyocytes I	Cardiomyocytes I	SERPINF1	SERPINF1	PLXDC2	PLXDC2	0.509110988	0.74765323	0.323485891	0.154662061	3.558344804	1.70128267	0.050030995	0.008264463	Cardiomyocytes I	Cardiomyocytes I	SERPINF1	SERPINF1	PLXDC2	PLXDC2	0.509110988	0.74765323	6.15E-15	2.25E-15	4.20E-15	Cardiomyocytes I	Cardiomyocytes I	SERPINF1	SERPINF1	PLXDC2	PLXDC2	0.509110988	0.74765323	7.22E-16	8.60E-16	7.91E-16	Cardiomyocytes I	Cardiomyocytes I	SERPINF1	SERPINF1	PLXDC2	PLXDC2	0.509110988	0.74765323	0.323485891	0.154662061	0.190818046	0.539636323	Cardiomyocytes I
497	Cardiomyocytes I	Cardiomyocytes I	COL15A1	COL15A1	ITGA1_ITGB1	ITGA1	0.662617338	0.912203203	0.486950486	0.464532979	5.356455345	5.109862772	0.22620456	0.008264463	Cardiomyocytes I	Cardiomyocytes I	COL15A1	COL15A1	ITGA1_ITGB1	ITGA1	0.662617338	0.912203203	5.33E-15	1.12E-14	8.28E-15	Cardiomyocytes I	Cardiomyocytes I	COL15A1	COL15A1	ITGA1_ITGB1	ITGB1	0.662617338	0.912203203	-1.11E-15	9.44E-16	-8.33E-17	Cardiomyocytes I	Cardiomyocytes I	COL15A1	COL15A1	ITGA1_ITGB1	ITGA1	0.662617338	0.912203203	0.486950486	0.464532979	0.190818046	0.713670304	Cardiomyocytes I
498	Cardiomyocytes I	Cardiomyocytes I	WNT5A	WNT5A	FZD6	FZD6	0.5643291	0.154610712	0.037358683	0.167629725	0.410945514	1.843926978	0.006262426	0.008264463	Cardiomyocytes I	Cardiomyocytes I	WNT5A	WNT5A	FZD6	FZD6	0.5643291	0.154610712	-8.97E-16	6.40E-15	2.75E-15	Cardiomyocytes I	Cardiomyocytes I	WNT5A	WNT5A	FZD6	FZD6	0.5643291	0.154610712	0	-2.78E-16	-1.39E-16	Cardiomyocytes I	Cardiomyocytes I	WNT5A	WNT5A	FZD6	FZD6	0.5643291	0.154610712	0.037358683	0.167629725	0.190818046	0.293144855	Cardiomyocytes I
499	Cardiomyocytes I	Cardiomyocytes I	WNT5A	WNT5A	FZD7	FZD7	0.141910547	0.154610712	0.037358683	0.032451736	0.410945514	0.356969091	0.001212354	0.008264463	Cardiomyocytes I	Cardiomyocytes I	WNT5A	WNT5A	FZD7	FZD7	0.141910547	0.154610712	-8.97E-16	-4.07E-16	-6.52E-16	Cardiomyocytes I	Cardiomyocytes I	WNT5A	WNT5A	FZD7	FZD7	0.141910547	0.154610712	0	0	0	Cardiomyocytes I	Cardiomyocytes I	WNT5A	WNT5A	FZD7	FZD7	0.141910547	0.154610712	0.037358683	0.032451736	0.190818046	0.154313733	Cardiomyocytes I
500	Cardiomyocytes I	Cardiomyocytes I	WNT5A	WNT5A	LRP5	LRP5	0.270016565	0.154610712	0.037358683	0.067728202	0.410945514	0.74501022	0.002530236	0.008264463	Cardiomyocytes I	Cardiomyocytes I	WNT5A	WNT5A	LRP5	LRP5	0.270016565	0.154610712	-8.97E-16	1.91E-15	5.07E-16	Cardiomyocytes I	Cardiomyocytes I	WNT5A	WNT5A	LRP5	LRP5	0.270016565	0.154610712	0	-3.05E-16	-1.53E-16	Cardiomyocytes I	Cardiomyocytes I	WNT5A	WNT5A	LRP5	LRP5	0.270016565	0.154610712	0.037358683	0.067728202	0.190818046	0.208616289	Cardiomyocytes I
501	Cardiomyocytes I	Cardiomyocytes I	WNT5A	WNT5A	LRP6	LRP6	0.447266703	0.154610712	0.037358683	0.124589902	0.410945514	1.370488921	0.004654515	0.008264463	Cardiomyocytes I	Cardiomyocytes I	WNT5A	WNT5A	LRP6	LRP6	0.447266703	0.154610712	-8.97E-16	-3.37E-16	-6.17E-16	Cardiomyocytes I	Cardiomyocytes I	WNT5A	WNT5A	LRP6	LRP6	0.447266703	0.154610712	0	0	0	Cardiomyocytes I	Cardiomyocytes I	WNT5A	WNT5A	LRP6	LRP6	0.447266703	0.154610712	0.037358683	0.124589902	0.190818046	0.263370383	Cardiomyocytes I
502	Cardiomyocytes I	Cardiomyocytes I	WNT5A	WNT5A	LDLR	LDLR	0.137493098	0.154610712	0.037358683	0.031783112	0.410945514	0.349614235	0.001187375	0.008264463	Cardiomyocytes I	Cardiomyocytes I	WNT5A	WNT5A	LDLR	LDLR	0.137493098	0.154610712	-8.97E-16	-7.78E-16	-8.38E-16	Cardiomyocytes I	Cardiomyocytes I	WNT5A	WNT5A	LDLR	LDLR	0.137493098	0.154610712	0	0	0	Cardiomyocytes I	Cardiomyocytes I	WNT5A	WNT5A	LDLR	LDLR	0.137493098	0.154610712	0.037358683	0.031783112	0.190818046	0.152960177	Cardiomyocytes I
503	Cardiomyocytes I	Cardiomyocytes I	WNT5A	WNT5A	RYK	RYK	0.615681944	0.154610712	0.037358683	0.195451695	0.410945514	2.149968642	0.007301818	0.008264463	Cardiomyocytes I	Cardiomyocytes I	WNT5A	WNT5A	RYK	RYK	0.615681944	0.154610712	-8.97E-16	7.85E-16	-5.58E-17	Cardiomyocytes I	Cardiomyocytes I	WNT5A	WNT5A	RYK	RYK	0.615681944	0.154610712	0	8.33E-16	4.16E-16	Cardiomyocytes I	Cardiomyocytes I	WNT5A	WNT5A	RYK	RYK	0.615681944	0.154610712	0.037358683	0.195451695	0.190818046	0.309302751	Cardiomyocytes I
504	Cardiomyocytes I	Cardiomyocytes I	WNT5A	WNT5A	MCAM	MCAM	0.47542794	0.154610712	0.037358683	0.14417842	0.410945514	1.585962618	0.005386316	0.008264463	Cardiomyocytes I	Cardiomyocytes I	WNT5A	WNT5A	MCAM	MCAM	0.47542794	0.154610712	-8.97E-16	1.24E-15	1.71E-16	Cardiomyocytes I	Cardiomyocytes I	WNT5A	WNT5A	MCAM	MCAM	0.47542794	0.154610712	0	8.60E-16	4.30E-16	Cardiomyocytes I	Cardiomyocytes I	WNT5A	WNT5A	MCAM	MCAM	0.47542794	0.154610712	0.037358683	0.14417842	0.190818046	0.277777692	Cardiomyocytes I
505	Cardiomyocytes I	Cardiomyocytes I	WNT5A	WNT5A	ROR1	ROR1	0.102153506	0.154610712	0.037358683	0.022715101	0.410945514	0.249866112	0.000848606	0.008264463	Cardiomyocytes I	Cardiomyocytes I	WNT5A	WNT5A	ROR1	ROR1	0.102153506	0.154610712	-8.97E-16	-3.74E-16	-6.36E-16	Cardiomyocytes I	Cardiomyocytes I	WNT5A	WNT5A	ROR1	ROR1	0.102153506	0.154610712	0	0	0	Cardiomyocytes I	Cardiomyocytes I	WNT5A	WNT5A	ROR1	ROR1	0.102153506	0.154610712	0.037358683	0.022715101	0.190818046	0.13244371	Cardiomyocytes I
506	Cardiomyocytes I	Cardiomyocytes I	WNT5A	WNT5A	FZD2	FZD2	0.318056322	0.154610712	0.037358683	0.087018396	0.410945514	0.957202351	0.003250893	0.008264463	Cardiomyocytes I	Cardiomyocytes I	WNT5A	WNT5A	FZD2	FZD2	0.318056322	0.154610712	-8.97E-16	-2.24E-16	-5.60E-16	Cardiomyocytes I	Cardiomyocytes I	WNT5A	WNT5A	FZD2	FZD2	0.318056322	0.154610712	0	0	0	Cardiomyocytes I	Cardiomyocytes I	WNT5A	WNT5A	FZD2	FZD2	0.318056322	0.154610712	0.037358683	0.087018396	0.190818046	0.230059037	Cardiomyocytes I
507	Cardiomyocytes I	Cardiomyocytes I	WNT5A	WNT5A	PTPRK	PTPRK	0.278851463	0.154610712	0.037358683	0.070356001	0.410945514	0.77391601	0.002628408	0.008264463	Cardiomyocytes I	Cardiomyocytes I	WNT5A	WNT5A	PTPRK	PTPRK	0.278851463	0.154610712	-8.97E-16	-2.70E-16	-5.84E-16	Cardiomyocytes I	Cardiomyocytes I	WNT5A	WNT5A	PTPRK	PTPRK	0.278851463	0.154610712	0	-3.05E-16	-1.53E-16	Cardiomyocytes I	Cardiomyocytes I	WNT5A	WNT5A	PTPRK	PTPRK	0.278851463	0.154610712	0.037358683	0.070356001	0.190818046	0.211775932	Cardiomyocytes I
508	Cardiomyocytes I	Cardiomyocytes I	WNT5A	WNT5A	EPHA7	EPHA7	0.116510215	0.154610712	0.037358683	0.028419804	0.410945514	0.312617849	0.001061726	0.008264463	Cardiomyocytes I	Cardiomyocytes I	WNT5A	WNT5A	EPHA7	EPHA7	0.116510215	0.154610712	-8.97E-16	-3.33E-16	-6.15E-16	Cardiomyocytes I	Cardiomyocytes I	WNT5A	WNT5A	EPHA7	EPHA7	0.116510215	0.154610712	0	0	0	Cardiomyocytes I	Cardiomyocytes I	WNT5A	WNT5A	EPHA7	EPHA7	0.116510215	0.154610712	0.037358683	0.028419804	0.190818046	0.145854185	Cardiomyocytes I
509	Cardiomyocytes I	Cardiomyocytes I	WNT5A	WNT5A	FZD8	FZD8	0.147984539	0.154610712	0.037358683	0.033571393	0.410945514	0.369285319	0.001254183	0.008264463	Cardiomyocytes I	Cardiomyocytes I	WNT5A	WNT5A	FZD8	FZD8	0.147984539	0.154610712	-8.97E-16	1.26E-15	1.81E-16	Cardiomyocytes I	Cardiomyocytes I	WNT5A	WNT5A	FZD8	FZD8	0.147984539	0.154610712	0	0	0	Cardiomyocytes I	Cardiomyocytes I	WNT5A	WNT5A	FZD8	FZD8	0.147984539	0.154610712	0.037358683	0.033571393	0.190818046	0.156540054	Cardiomyocytes I
510	Cardiomyocytes I	Cardiomyocytes I	WNT5A	WNT5A	ANTXR1	ANTXR1	0.289342904	0.154610712	0.037358683	0.078056911	0.410945514	0.858626018	0.002916103	0.008264463	Cardiomyocytes I	Cardiomyocytes I	WNT5A	WNT5A	ANTXR1	ANTXR1	0.289342904	0.154610712	-8.97E-16	2.04E-15	5.74E-16	Cardiomyocytes I	Cardiomyocytes I	WNT5A	WNT5A	ANTXR1	ANTXR1	0.289342904	0.154610712	0	-2.91E-16	-1.46E-16	Cardiomyocytes I	Cardiomyocytes I	WNT5A	WNT5A	ANTXR1	ANTXR1	0.289342904	0.154610712	0.037358683	0.078056911	0.190818046	0.220575024	Cardiomyocytes I
511	Cardiomyocytes I	Cardiomyocytes I	WNT5A	WNT5A	FZD4	FZD4	0.418001104	0.154610712	0.037358683	0.114050563	0.410945514	1.254556197	0.004260779	0.008264463	Cardiomyocytes I	Cardiomyocytes I	WNT5A	WNT5A	FZD4	FZD4	0.418001104	0.154610712	-8.97E-16	1.52E-15	3.13E-16	Cardiomyocytes I	Cardiomyocytes I	WNT5A	WNT5A	FZD4	FZD4	0.418001104	0.154610712	0	5.83E-16	2.91E-16	Cardiomyocytes I	Cardiomyocytes I	WNT5A	WNT5A	FZD4	FZD4	0.418001104	0.154610712	0.037358683	0.114050563	0.190818046	0.254886785	Cardiomyocytes I
512	Cardiomyocytes I	Cardiomyocytes I	CXCL12	CXCL12	ITGB1	ITGB1	0.984538929	0.935946991	0.527528087	0.710417027	5.802808961	7.814587295	0.374764935	0.008264463	Cardiomyocytes I	Cardiomyocytes I	CXCL12	CXCL12	ITGB1	ITGB1	0.984538929	0.935946991	4.57E-15	1.54E-14	9.98E-15	Cardiomyocytes I	Cardiomyocytes I	CXCL12	CXCL12	ITGB1	ITGB1	0.984538929	0.935946991	1.78E-15	-5.55E-16	6.11E-16	Cardiomyocytes I	Cardiomyocytes I	CXCL12	CXCL12	ITGB1	ITGB1	0.984538929	0.935946991	0.527528087	0.710417027	0.190818046	0.762368123	Cardiomyocytes I
513	Cardiomyocytes I	Cardiomyocytes I	CXCL12	CXCL12	ITGAV	ITGAV	0.411374931	0.935946991	0.527528087	0.117976379	5.802808961	1.29774017	0.062235854	0.008264463	Cardiomyocytes I	Cardiomyocytes I	CXCL12	CXCL12	ITGAV	ITGAV	0.411374931	0.935946991	4.57E-15	-7.16E-16	1.93E-15	Cardiomyocytes I	Cardiomyocytes I	CXCL12	CXCL12	ITGAV	ITGAV	0.411374931	0.935946991	1.78E-15	0	8.88E-16	Cardiomyocytes I	Cardiomyocytes I	CXCL12	CXCL12	ITGAV	ITGAV	0.411374931	0.935946991	0.527528087	0.117976379	0.190818046	0.566607474	Cardiomyocytes I
514	Cardiomyocytes I	Cardiomyocytes I	CXCL12	CXCL12	ITGA5	ITGA5	0.499723909	0.935946991	0.527528087	0.147516628	5.802808961	1.622682913	0.077819165	0.008264463	Cardiomyocytes I	Cardiomyocytes I	CXCL12	CXCL12	ITGA5	ITGA5	0.499723909	0.935946991	4.57E-15	-3.66E-15	4.55E-16	Cardiomyocytes I	Cardiomyocytes I	CXCL12	CXCL12	ITGA5	ITGA5	0.499723909	0.935946991	1.78E-15	-2.78E-16	7.49E-16	Cardiomyocytes I	Cardiomyocytes I	CXCL12	CXCL12	ITGA5	ITGA5	0.499723909	0.935946991	0.527528087	0.147516628	0.190818046	0.593813088	Cardiomyocytes I
515	Cardiomyocytes I	Cardiomyocytes I	CXCL12	CXCL12	ACKR3	ACKR3	0.854776367	0.935946991	0.527528087	0.364681864	5.802808961	4.011500506	0.192379926	0.008264463	Cardiomyocytes I	Cardiomyocytes I	CXCL12	CXCL12	ACKR3	ACKR3	0.854776367	0.935946991	4.57E-15	-6.18E-15	-8.07E-16	Cardiomyocytes I	Cardiomyocytes I	CXCL12	CXCL12	ACKR3	ACKR3	0.854776367	0.935946991	1.78E-15	1.94E-15	1.86E-15	Cardiomyocytes I	Cardiomyocytes I	CXCL12	CXCL12	ACKR3	ACKR3	0.854776367	0.935946991	0.527528087	0.364681864	0.190818046	0.69683964	Cardiomyocytes I
516	Cardiomyocytes I	Cardiomyocytes I	CXCL12	CXCL12	CXCR4	CXCR4	0.103257869	0.935946991	0.527528087	0.02297045	5.802808961	0.252674953	0.012117558	0.008264463	Cardiomyocytes I	Cardiomyocytes I	CXCL12	CXCL12	CXCR4	CXCR4	0.103257869	0.935946991	4.57E-15	2.42E-15	3.49E-15	Cardiomyocytes I	Cardiomyocytes I	CXCL12	CXCL12	CXCR4	CXCR4	0.103257869	0.935946991	1.78E-15	0	8.88E-16	Cardiomyocytes I	Cardiomyocytes I	CXCL12	CXCL12	CXCR4	CXCR4	0.103257869	0.935946991	0.527528087	0.02297045	0.190818046	0.365837736	Cardiomyocytes I
517	Cardiomyocytes I	Cardiomyocytes I	PGF	PGF	FLT1_KDR	FLT1	0.699613473	0.115958034	0.026455907	0.374660666	0.291014973	4.121267323	0.009911988	0.008264463	Cardiomyocytes I	Cardiomyocytes I	PGF	PGF	FLT1_KDR	FLT1	0.699613473	0.115958034	1.99E-15	4.07E-15	3.03E-15	Cardiomyocytes I	Cardiomyocytes I	PGF	PGF	FLT1_KDR	KDR	0.699613473	0.115958034	0	5.83E-16	2.91E-16	Cardiomyocytes I	Cardiomyocytes I	PGF	PGF	FLT1_KDR	FLT1	0.699613473	0.115958034	0.026455907	0.374660666	0.190818046	0.342861045	Cardiomyocytes I
518	Cardiomyocytes I	Cardiomyocytes I	PGF	PGF	NRP1	NRP1	0.546107123	0.115958034	0.026455907	0.168623668	0.291014973	1.854860352	0.004461092	0.008264463	Cardiomyocytes I	Cardiomyocytes I	PGF	PGF	NRP1	NRP1	0.546107123	0.115958034	1.99E-15	6.03E-16	1.30E-15	Cardiomyocytes I	Cardiomyocytes I	PGF	PGF	NRP1	NRP1	0.546107123	0.115958034	0	1.69E-15	8.47E-16	Cardiomyocytes I	Cardiomyocytes I	PGF	PGF	NRP1	NRP1	0.546107123	0.115958034	0.026455907	0.168623668	0.190818046	0.259273898	Cardiomyocytes I
519	Cardiomyocytes I	Cardiomyocytes I	PGF	PGF	NRP2	NRP2	0.432909994	0.115958034	0.026455907	0.126328845	0.291014973	1.3896173	0.003342144	0.008264463	Cardiomyocytes I	Cardiomyocytes I	PGF	PGF	NRP2	NRP2	0.432909994	0.115958034	1.99E-15	4.20E-15	3.10E-15	Cardiomyocytes I	Cardiomyocytes I	PGF	PGF	NRP2	NRP2	0.432909994	0.115958034	0	0	0	Cardiomyocytes I	Cardiomyocytes I	PGF	PGF	NRP2	NRP2	0.432909994	0.115958034	0.026455907	0.126328845	0.190818046	0.232519958	Cardiomyocytes I
520	Cardiomyocytes I	Cardiomyocytes I	VEGFB	VEGFB	FLT1_KDR	FLT1	0.699613473	1	1.484537522	0.374660666	16.32991275	4.121267323	0.556197816	0.008264463	Cardiomyocytes I	Cardiomyocytes I	VEGFB	VEGFB	FLT1_KDR	FLT1	0.699613473	1	3.66E-14	4.07E-15	2.03E-14	Cardiomyocytes I	Cardiomyocytes I	VEGFB	VEGFB	FLT1_KDR	KDR	0.699613473	1	-3.55E-15	5.83E-16	-1.48E-15	Cardiomyocytes I	Cardiomyocytes I	VEGFB	VEGFB	FLT1_KDR	FLT1	0.699613473	1	1.484537522	0.374660666	0.190818046	0.7962662	Cardiomyocytes I
521	Cardiomyocytes I	Cardiomyocytes I	VEGFB	VEGFB	NRP1	NRP1	0.546107123	1	1.484537522	0.168623668	16.32991275	1.854860352	0.250328163	0.008264463	Cardiomyocytes I	Cardiomyocytes I	VEGFB	VEGFB	NRP1	NRP1	0.546107123	1	3.66E-14	6.03E-16	1.86E-14	Cardiomyocytes I	Cardiomyocytes I	VEGFB	VEGFB	NRP1	NRP1	0.546107123	1	-3.55E-15	1.69E-15	-9.30E-16	Cardiomyocytes I	Cardiomyocytes I	VEGFB	VEGFB	NRP1	NRP1	0.546107123	1	1.484537522	0.168623668	0.190818046	0.723910697	Cardiomyocytes I
522	Cardiomyocytes I	Cardiomyocytes I	VEGFC	VEGFC	FLT4_KDR	FLT4	0.200993926	0.230259525	0.058648282	0.279663006	0.645131104	3.07629307	0.016401755	0.008264463	Cardiomyocytes I	Cardiomyocytes I	VEGFC	VEGFC	FLT4_KDR	FLT4	0.200993926	0.230259525	-2.02E-16	3.16E-15	1.48E-15	Cardiomyocytes I	Cardiomyocytes I	VEGFC	VEGFC	FLT4_KDR	KDR	0.200993926	0.230259525	0	0	0	Cardiomyocytes I	Cardiomyocytes I	VEGFC	VEGFC	FLT4_KDR	FLT4	0.200993926	0.230259525	0.058648282	0.279663006	0.190818046	0.401613057	Cardiomyocytes I
523	Cardiomyocytes I	Cardiomyocytes I	VEGFC	VEGFC	NRP2	NRP2	0.432909994	0.230259525	0.058648282	0.126328845	0.645131104	1.3896173	0.00740897	0.008264463	Cardiomyocytes I	Cardiomyocytes I	VEGFC	VEGFC	NRP2	NRP2	0.432909994	0.230259525	-2.02E-16	4.20E-15	2.00E-15	Cardiomyocytes I	Cardiomyocytes I	VEGFC	VEGFC	NRP2	NRP2	0.432909994	0.230259525	0	0	0	Cardiomyocytes I	Cardiomyocytes I	VEGFC	VEGFC	NRP2	NRP2	0.432909994	0.230259525	0.058648282	0.126328845	0.190818046	0.310861028	Cardiomyocytes I
524	Cardiomyocytes I	Cardiomyocytes I	VEGFC	VEGFC	ITGB1	ITGB1	0.984538929	0.230259525	0.058648282	0.710417027	0.645131104	7.814587295	0.041664738	0.008264463	Cardiomyocytes I	Cardiomyocytes I	VEGFC	VEGFC	ITGB1	ITGB1	0.984538929	0.230259525	-2.02E-16	1.54E-14	7.59E-15	Cardiomyocytes I	Cardiomyocytes I	VEGFC	VEGFC	ITGB1	ITGB1	0.984538929	0.230259525	0	-5.55E-16	-2.78E-16	Cardiomyocytes I	Cardiomyocytes I	VEGFC	VEGFC	ITGB1	ITGB1	0.984538929	0.230259525	0.058648282	0.710417027	0.190818046	0.516839851	Cardiomyocytes I
525	Cardiomyocytes I	Cardiomyocytes I	VEGFC	VEGFC	FLT1	FLT1	0.699613473	0.230259525	0.058648282	0.240334493	0.645131104	2.64367942	0.014095205	0.008264463	Cardiomyocytes I	Cardiomyocytes I	VEGFC	VEGFC	FLT1	FLT1	0.699613473	0.230259525	-2.02E-16	3.00E-15	1.40E-15	Cardiomyocytes I	Cardiomyocytes I	VEGFC	VEGFC	FLT1	FLT1	0.699613473	0.230259525	0	1.83E-15	9.16E-16	Cardiomyocytes I	Cardiomyocytes I	VEGFC	VEGFC	FLT1	FLT1	0.699613473	0.230259525	0.058648282	0.240334493	0.190818046	0.383545714	Cardiomyocytes I
526	Cardiomyocytes I	Cardiomyocytes I	VEGFC	VEGFC	ITGA9	ITGA9	0.683600221	0.230259525	0.058648282	0.233489995	0.645131104	2.568389944	0.013693787	0.008264463	Cardiomyocytes I	Cardiomyocytes I	VEGFC	VEGFC	ITGA9	ITGA9	0.683600221	0.230259525	-2.02E-16	-8.74E-15	-4.47E-15	Cardiomyocytes I	Cardiomyocytes I	VEGFC	VEGFC	ITGA9	ITGA9	0.683600221	0.230259525	0	1.11E-15	5.55E-16	Cardiomyocytes I	Cardiomyocytes I	VEGFC	VEGFC	ITGA9	ITGA9	0.683600221	0.230259525	0.058648282	0.233489995	0.190818046	0.380135868	Cardiomyocytes I
527	Cardiomyocytes I	Cardiomyocytes I	VEGFC	VEGFC	LYVE1	LYVE1	0.146327996	0.230259525	0.058648282	0.036921931	0.645131104	0.406141236	0.002165408	0.008264463	Cardiomyocytes I	Cardiomyocytes I	VEGFC	VEGFC	LYVE1	LYVE1	0.146327996	0.230259525	-2.02E-16	-2.58E-16	-2.30E-16	Cardiomyocytes I	Cardiomyocytes I	VEGFC	VEGFC	LYVE1	LYVE1	0.146327996	0.230259525	0	-3.12E-16	-1.56E-16	Cardiomyocytes I	Cardiomyocytes I	VEGFC	VEGFC	LYVE1	LYVE1	0.146327996	0.230259525	0.058648282	0.036921931	0.190818046	0.196054572	Cardiomyocytes I
528	Cardiomyocytes I	Cardiomyocytes I	LUM	LUM	ITGB1	ITGB1	0.984538929	0.966869133	0.682027684	0.710417027	7.502304521	7.814587295	0.484524079	0.008264463	Cardiomyocytes I	Cardiomyocytes I	LUM	LUM	ITGB1	ITGB1	0.984538929	0.966869133	2.54E-15	1.54E-14	8.96E-15	Cardiomyocytes I	Cardiomyocytes I	LUM	LUM	ITGB1	ITGB1	0.984538929	0.966869133	7.77E-16	-5.55E-16	1.11E-16	Cardiomyocytes I	Cardiomyocytes I	LUM	LUM	ITGB1	ITGB1	0.984538929	0.966869133	0.682027684	0.710417027	0.190818046	0.78484725	Cardiomyocytes I
529	Cardiomyocytes I	Cardiomyocytes I	COPA	COPA	CD74	CD74	0.978464936	0.855880729	0.342496695	0.996735257	3.767463642	10.96408782	0.341378531	0.008264463	Cardiomyocytes I	Cardiomyocytes I	COPA	COPA	CD74	CD74	0.978464936	0.855880729	-4.53E-16	-1.81E-14	-9.26E-15	Cardiomyocytes I	Cardiomyocytes I	COPA	COPA	CD74	CD74	0.978464936	0.855880729	-1.72E-15	5.77E-15	2.03E-15	Cardiomyocytes I	Cardiomyocytes I	COPA	COPA	CD74	CD74	0.978464936	0.855880729	0.342496695	0.996735257	0.190818046	0.753813065	Cardiomyocytes I
530	Cardiomyocytes I	Cardiomyocytes I	COPA	COPA	P2RY6	P2RY6	0.177802319	0.855880729	0.342496695	0.043826273	3.767463642	0.482089	0.015010354	0.008264463	Cardiomyocytes I	Cardiomyocytes I	COPA	COPA	P2RY6	P2RY6	0.177802319	0.855880729	-4.53E-16	-1.34E-15	-8.98E-16	Cardiomyocytes I	Cardiomyocytes I	COPA	COPA	P2RY6	P2RY6	0.177802319	0.855880729	-1.72E-15	3.05E-16	-7.08E-16	Cardiomyocytes I	Cardiomyocytes I	COPA	COPA	P2RY6	P2RY6	0.177802319	0.855880729	0.342496695	0.043826273	0.190818046	0.391009076	Cardiomyocytes I
531	Cardiomyocytes I	Cardiomyocytes I	MFAP2	MFAP2	NOTCH1	NOTCH1	0.454997239	0.230259525	0.064390746	0.130697137	0.708298205	1.437668512	0.008415686	0.008264463	Cardiomyocytes I	Cardiomyocytes I	MFAP2	MFAP2	NOTCH1	NOTCH1	0.454997239	0.230259525	-7.68E-16	5.61E-16	-1.04E-16	Cardiomyocytes I	Cardiomyocytes I	MFAP2	MFAP2	NOTCH1	NOTCH1	0.454997239	0.230259525	3.05E-16	8.60E-16	5.83E-16	Cardiomyocytes I	Cardiomyocytes I	MFAP2	MFAP2	NOTCH1	NOTCH1	0.454997239	0.230259525	0.064390746	0.130697137	0.190818046	0.324669598	Cardiomyocytes I
532	Cardiomyocytes I	Cardiomyocytes I	TGFB2	TGFB2	ACVR1B_TGFBR2	ACVR1B	0.196576477	0.175041414	0.043579112	0.132917832	0.479370237	1.462096149	0.005792441	0.008264463	Cardiomyocytes I	Cardiomyocytes I	TGFB2	TGFB2	ACVR1B_TGFBR2	ACVR1B	0.196576477	0.175041414	-5.17E-16	3.03E-16	-1.07E-16	Cardiomyocytes I	Cardiomyocytes I	TGFB2	TGFB2	ACVR1B_TGFBR2	ACVR1B	0.196576477	0.175041414	0	0	0	Cardiomyocytes I	Cardiomyocytes I	TGFB2	TGFB2	ACVR1B_TGFBR2	ACVR1B	0.196576477	0.175041414	0.043579112	0.132917832	0.190818046	0.285127902	Cardiomyocytes I
533	Cardiomyocytes I	Cardiomyocytes I	TGFB2	TGFB2	TGFBR1_TGFBR2	TGFBR1	0.275538377	0.175041414	0.043579112	0.146248081	0.479370237	1.608728892	0.006373362	0.008264463	Cardiomyocytes I	Cardiomyocytes I	TGFB2	TGFB2	TGFBR1_TGFBR2	TGFBR2	0.275538377	0.175041414	-5.17E-16	1.12E-15	2.99E-16	Cardiomyocytes I	Cardiomyocytes I	TGFB2	TGFB2	TGFBR1_TGFBR2	TGFBR1	0.275538377	0.175041414	0	0	0	Cardiomyocytes I	Cardiomyocytes I	TGFB2	TGFB2	TGFBR1_TGFBR2	TGFBR1	0.275538377	0.175041414	0.043579112	0.146248081	0.190818046	0.294967407	Cardiomyocytes I
534	Cardiomyocytes I	Cardiomyocytes I	TGFB2	TGFB2	ACVR1_TGFBR1_TGFBR2	ACVR1	0.234676974	0.175041414	0.043579112	0.117161695	0.479370237	1.288778643	0.005105803	0.008264463	Cardiomyocytes I	Cardiomyocytes I	TGFB2	TGFB2	ACVR1_TGFBR1_TGFBR2	TGFBR2	0.234676974	0.175041414	-5.17E-16	1.13E-15	3.05E-16	Cardiomyocytes I	Cardiomyocytes I	TGFB2	TGFB2	ACVR1_TGFBR1_TGFBR2	TGFBR1	0.234676974	0.175041414	0	0	0	Cardiomyocytes I	Cardiomyocytes I	TGFB2	TGFB2	ACVR1_TGFBR1_TGFBR2	ACVR1	0.234676974	0.175041414	0.043579112	0.117161695	0.190818046	0.272444798	Cardiomyocytes I
535	Cardiomyocytes I	Cardiomyocytes I	TGFB2	TGFB2	ACVR1_TGFBR2	ACVR1	0.234676974	0.175041414	0.043579112	0.139241661	0.479370237	1.53165827	0.006068028	0.008264463	Cardiomyocytes I	Cardiomyocytes I	TGFB2	TGFB2	ACVR1_TGFBR2	TGFBR2	0.234676974	0.175041414	-5.17E-16	9.76E-16	2.29E-16	Cardiomyocytes I	Cardiomyocytes I	TGFB2	TGFB2	ACVR1_TGFBR2	ACVR1	0.234676974	0.175041414	0	0	0	Cardiomyocytes I	Cardiomyocytes I	TGFB2	TGFB2	ACVR1_TGFBR2	ACVR1	0.234676974	0.175041414	0.043579112	0.139241661	0.190818046	0.289888454	Cardiomyocytes I
536	Cardiomyocytes I	Cardiomyocytes I	TGFB2	TGFB2	TGFBR3	TGFBR3	0.561568194	0.175041414	0.043579112	0.172944877	0.479370237	1.902393642	0.007536784	0.008264463	Cardiomyocytes I	Cardiomyocytes I	TGFB2	TGFB2	TGFBR3	TGFBR3	0.561568194	0.175041414	-5.17E-16	-6.87E-16	-6.02E-16	Cardiomyocytes I	Cardiomyocytes I	TGFB2	TGFB2	TGFBR3	TGFBR3	0.561568194	0.175041414	0	1.14E-15	5.69E-16	Cardiomyocytes I	Cardiomyocytes I	TGFB2	TGFB2	TGFBR3	TGFBR3	0.561568194	0.175041414	0.043579112	0.172944877	0.190818046	0.312696071	Cardiomyocytes I
537	Cardiomyocytes I	Cardiomyocytes I	YBX1	YBX1	NOTCH1	NOTCH1	0.454997239	1	1.556945802	0.130697137	17.12640382	1.437668512	0.203488359	0.008264463	Cardiomyocytes I	Cardiomyocytes I	YBX1	YBX1	NOTCH1	NOTCH1	0.454997239	1	4.80E-14	5.61E-16	2.43E-14	Cardiomyocytes I	Cardiomyocytes I	YBX1	YBX1	NOTCH1	NOTCH1	0.454997239	1	-8.88E-16	8.60E-16	-1.39E-17	Cardiomyocytes I	Cardiomyocytes I	YBX1	YBX1	NOTCH1	NOTCH1	0.454997239	1	1.556945802	0.130697137	0.190818046	0.70273622	Cardiomyocytes I
538	Cardiomyocytes I	Cardiomyocytes I	CX3CL1	CX3CL1	ITGAV	ITGAV	0.411374931	0.256764219	0.064263509	0.117976379	0.7068986	1.29774017	0.007581576	0.008264463	Cardiomyocytes I	Cardiomyocytes I	CX3CL1	CX3CL1	ITGAV	ITGAV	0.411374931	0.256764219	-1.54E-16	-7.16E-16	-4.35E-16	Cardiomyocytes I	Cardiomyocytes I	CX3CL1	CX3CL1	ITGAV	ITGAV	0.411374931	0.256764219	0	0	0	Cardiomyocytes I	Cardiomyocytes I	CX3CL1	CX3CL1	ITGAV	ITGAV	0.411374931	0.256764219	0.064263509	0.117976379	0.190818046	0.313333171	Cardiomyocytes I
539	Cardiomyocytes I	Cardiomyocytes I	CX3CL1	CX3CL1	CX3CR1	CX3CR1	0.197128658	0.256764219	0.064263509	0.050095869	0.7068986	0.551054564	0.003219336	0.008264463	Cardiomyocytes I	Cardiomyocytes I	CX3CL1	CX3CL1	CX3CR1	CX3CR1	0.197128658	0.256764219	-1.54E-16	-1.50E-15	-8.25E-16	Cardiomyocytes I	Cardiomyocytes I	CX3CL1	CX3CL1	CX3CR1	CX3CR1	0.197128658	0.256764219	0	0	0	Cardiomyocytes I	Cardiomyocytes I	CX3CL1	CX3CL1	CX3CR1	CX3CR1	0.197128658	0.256764219	0.064263509	0.050095869	0.190818046	0.229196268	Cardiomyocytes I
540	Cardiomyocytes I	Cardiomyocytes I	COL16A1	COL16A1	ITGA1_ITGB1	ITGA1	0.662617338	0.282716731	0.080432803	0.464532979	0.884760835	5.109862772	0.03736369	0.008264463	Cardiomyocytes I	Cardiomyocytes I	COL16A1	COL16A1	ITGA1_ITGB1	ITGA1	0.662617338	0.282716731	1.52E-15	1.12E-14	6.38E-15	Cardiomyocytes I	Cardiomyocytes I	COL16A1	COL16A1	ITGA1_ITGB1	ITGB1	0.662617338	0.282716731	3.05E-16	9.44E-16	6.25E-16	Cardiomyocytes I	Cardiomyocytes I	COL16A1	COL16A1	ITGA1_ITGB1	ITGA1	0.662617338	0.282716731	0.080432803	0.464532979	0.190818046	0.503226703	Cardiomyocytes I
541	Cardiomyocytes I	Cardiomyocytes I	LGALS3BP	LGALS3BP	ITGB1	ITGB1	0.984538929	0.832689122	0.344037419	0.710417027	3.784411612	7.814587295	0.244410041	0.008264463	Cardiomyocytes I	Cardiomyocytes I	LGALS3BP	LGALS3BP	ITGB1	ITGB1	0.984538929	0.832689122	-9.17E-15	1.54E-14	3.10E-15	Cardiomyocytes I	Cardiomyocytes I	LGALS3BP	LGALS3BP	ITGB1	ITGB1	0.984538929	0.832689122	-2.22E-16	-5.55E-16	-3.89E-16	Cardiomyocytes I	Cardiomyocytes I	LGALS3BP	LGALS3BP	ITGB1	ITGB1	0.984538929	0.832689122	0.344037419	0.710417027	0.190818046	0.721513391	Cardiomyocytes I
542	Cardiomyocytes I	Cardiomyocytes I	MFGE8	MFGE8	ITGAV	ITGAV	0.411374931	0.960795141	0.586452791	0.117976379	6.450980698	1.29774017	0.069187577	0.008264463	Cardiomyocytes I	Cardiomyocytes I	MFGE8	MFGE8	ITGAV	ITGAV	0.411374931	0.960795141	7.69E-15	-7.16E-16	3.49E-15	Cardiomyocytes I	Cardiomyocytes I	MFGE8	MFGE8	ITGAV	ITGAV	0.411374931	0.960795141	2.78E-15	0	1.39E-15	Cardiomyocytes I	Cardiomyocytes I	MFGE8	MFGE8	ITGAV	ITGAV	0.411374931	0.960795141	0.586452791	0.117976379	0.190818046	0.579560135	Cardiomyocytes I
543	Cardiomyocytes I	Cardiomyocytes I	MFGE8	MFGE8	PDGFRB	PDGFRB	0.713970182	0.960795141	0.586452791	0.259752386	6.450980698	2.857276247	0.152332512	0.008264463	Cardiomyocytes I	Cardiomyocytes I	MFGE8	MFGE8	PDGFRB	PDGFRB	0.713970182	0.960795141	7.69E-15	9.33E-15	8.51E-15	Cardiomyocytes I	Cardiomyocytes I	MFGE8	MFGE8	PDGFRB	PDGFRB	0.713970182	0.960795141	2.78E-15	-1.05E-15	8.60E-16	Cardiomyocytes I	Cardiomyocytes I	MFGE8	MFGE8	PDGFRB	PDGFRB	0.713970182	0.960795141	0.586452791	0.259752386	0.190818046	0.671635202	Cardiomyocytes I
544	Cardiomyocytes I	Cardiomyocytes I	SEMA3B	SEMA3B	NRP1_PLXNA2	PLXNA2	0.322473771	0.443953617	0.125260075	0.127078867	1.37786082	1.397867538	0.015917908	0.008264463	Cardiomyocytes I	Cardiomyocytes I	SEMA3B	SEMA3B	NRP1_PLXNA2	NRP1	0.322473771	0.443953617	2.21E-15	7.03E-16	1.46E-15	Cardiomyocytes I	Cardiomyocytes I	SEMA3B	SEMA3B	NRP1_PLXNA2	PLXNA2	0.322473771	0.443953617	5.83E-16	9.99E-16	7.91E-16	Cardiomyocytes I	Cardiomyocytes I	SEMA3B	SEMA3B	NRP1_PLXNA2	PLXNA2	0.322473771	0.443953617	0.125260075	0.127078867	0.190818046	0.398020399	Cardiomyocytes I
545	Cardiomyocytes I	Cardiomyocytes I	SEMA3B	SEMA3B	NRP2_PLXNA2	PLXNA2	0.322473771	0.443953617	0.125260075	0.105931456	1.37786082	1.165246012	0.013268982	0.008264463	Cardiomyocytes I	Cardiomyocytes I	SEMA3B	SEMA3B	NRP2_PLXNA2	PLXNA2	0.322473771	0.443953617	2.21E-15	2.50E-15	2.36E-15	Cardiomyocytes I	Cardiomyocytes I	SEMA3B	SEMA3B	NRP1_PLXNA4	PLXNA4	0.131419105	0.443953617	5.83E-16	1.00E-15	7.93E-16	Cardiomyocytes I	Cardiomyocytes I	SEMA3B	SEMA3B	NRP2_PLXNA2	PLXNA2	0.322473771	0.443953617	0.125260075	0.105931456	0.190818046	0.376430186	Cardiomyocytes I
546	Cardiomyocytes I	Cardiomyocytes I	SEMA3B	SEMA3B	NRP1_PLXNA4	PLXNA4	0.131419105	0.443953617	0.125260075	0.099399624	1.37786082	1.093395866	0.012450804	0.008264463	Cardiomyocytes I	Cardiomyocytes I	SEMA3B	SEMA3B	NRP1_PLXNA4	PLXNA4	0.131419105	0.443953617	2.21E-15	6.13E-17	1.13E-15	Cardiomyocytes I	Cardiomyocytes I	SEMA3B	SEMA3B	NRP1_PLXNA1	PLXNA1	0.304803976	0.443953617	5.83E-16	9.99E-16	7.91E-16	Cardiomyocytes I	Cardiomyocytes I	SEMA3B	SEMA3B	NRP1_PLXNA4	PLXNA4	0.131419105	0.443953617	0.125260075	0.099399624	0.190818046	0.368990486	Cardiomyocytes I
547	Cardiomyocytes I	Cardiomyocytes I	SEMA3B	SEMA3B	NRP2_PLXNA4	PLXNA4	0.131419105	0.443953617	0.125260075	0.078252213	1.37786082	0.86077434	0.009801878	0.008264463	Cardiomyocytes I	Cardiomyocytes I	SEMA3B	SEMA3B	NRP2_PLXNA4	PLXNA4	0.131419105	0.443953617	2.21E-15	1.86E-15	2.03E-15	Cardiomyocytes I	Cardiomyocytes I	SEMA3B	SEMA3B	NRP2_PLXNA2	NRP2	0.322473771	0.443953617	5.83E-16	0	2.91E-16	Cardiomyocytes I	Cardiomyocytes I	SEMA3B	SEMA3B	NRP2_PLXNA4	PLXNA4	0.131419105	0.443953617	0.125260075	0.078252213	0.190818046	0.34160371	Cardiomyocytes I
548	Cardiomyocytes I	Cardiomyocytes I	SEMA3B	SEMA3B	NRP1_PLXNA1	PLXNA1	0.304803976	0.443953617	0.125260075	0.123443827	1.37786082	1.357882095	0.015462583	0.008264463	Cardiomyocytes I	Cardiomyocytes I	SEMA3B	SEMA3B	NRP1_PLXNA1	PLXNA1	0.304803976	0.443953617	2.21E-15	-1.22E-16	1.04E-15	Cardiomyocytes I	Cardiomyocytes I	SEMA3B	SEMA3B	NRP2_PLXNA4	NRP2	0.131419105	0.443953617	5.83E-16	0	2.91E-16	Cardiomyocytes I	Cardiomyocytes I	SEMA3B	SEMA3B	NRP1_PLXNA1	PLXNA1	0.304803976	0.443953617	0.125260075	0.123443827	0.190818046	0.394548797	Cardiomyocytes I
549	Cardiomyocytes I	Cardiomyocytes I	SEMA3B	SEMA3B	NRP2_PLXNA1	PLXNA1	0.304803976	0.443953617	0.125260075	0.102296415	1.37786082	1.12526057	0.012813657	0.008264463	Cardiomyocytes I	Cardiomyocytes I	SEMA3B	SEMA3B	NRP2_PLXNA1	PLXNA1	0.304803976	0.443953617	2.21E-15	1.68E-15	1.94E-15	Cardiomyocytes I	Cardiomyocytes I	SEMA3B	SEMA3B	NRP2_PLXNA1	NRP2	0.304803976	0.443953617	5.83E-16	0	2.91E-16	Cardiomyocytes I	Cardiomyocytes I	SEMA3B	SEMA3B	NRP2_PLXNA1	PLXNA1	0.304803976	0.443953617	0.125260075	0.102296415	0.190818046	0.372340998	Cardiomyocytes I
550	Cardiomyocytes I	Cardiomyocytes I	IL15RA	IL15RA	AXL	AXL	0.82661513	0.369961347	0.098043899	0.344375257	1.078482885	3.78812783	0.033763893	0.008264463	Cardiomyocytes I	Cardiomyocytes I	IL15RA	IL15RA	AXL	AXL	0.82661513	0.369961347	-1.56E-16	3.91E-15	1.88E-15	Cardiomyocytes I	Cardiomyocytes I	IL15RA	IL15RA	AXL	AXL	0.82661513	0.369961347	0	1.28E-15	6.38E-16	Cardiomyocytes I	Cardiomyocytes I	IL15RA	IL15RA	AXL	AXL	0.82661513	0.369961347	0.098043899	0.344375257	0.190818046	0.490564443	Cardiomyocytes I
551	Cardiomyocytes I	Cardiomyocytes I	SEMA3F	SEMA3F	NRP2_PLXNA2	PLXNA2	0.322473771	0.267807841	0.071148117	0.105931456	0.782629283	1.165246012	0.007536824	0.008264463	Cardiomyocytes I	Cardiomyocytes I	SEMA3F	SEMA3F	NRP2_PLXNA2	PLXNA2	0.322473771	0.267807841	3.06E-15	2.50E-15	2.78E-15	Cardiomyocytes I	Cardiomyocytes I	SEMA3F	SEMA3F	NRP2_PLXNA2	NRP2	0.322473771	0.267807841	0	0	0	Cardiomyocytes I	Cardiomyocytes I	SEMA3F	SEMA3F	NRP2_PLXNA2	PLXNA2	0.322473771	0.267807841	0.071148117	0.105931456	0.190818046	0.312696632	Cardiomyocytes I
552	Cardiomyocytes I	Cardiomyocytes I	SEMA3F	SEMA3F	NRP2_PLXNA4	PLXNA4	0.131419105	0.267807841	0.071148117	0.078252213	0.782629283	0.86077434	0.005567498	0.008264463	Cardiomyocytes I	Cardiomyocytes I	SEMA3F	SEMA3F	NRP2_PLXNA4	PLXNA4	0.131419105	0.267807841	3.06E-15	1.86E-15	2.46E-15	Cardiomyocytes I	Cardiomyocytes I	SEMA3F	SEMA3F	NRP2_PLXNA4	NRP2	0.131419105	0.267807841	0	0	0	Cardiomyocytes I	Cardiomyocytes I	SEMA3F	SEMA3F	NRP2_PLXNA4	PLXNA4	0.131419105	0.267807841	0.071148117	0.078252213	0.190818046	0.281108475	Cardiomyocytes I
553	Cardiomyocytes I	Cardiomyocytes I	SEMA3F	SEMA3F	NRP2_PLXNA1	PLXNA1	0.304803976	0.267807841	0.071148117	0.102296415	0.782629283	1.12526057	0.007278197	0.008264463	Cardiomyocytes I	Cardiomyocytes I	SEMA3F	SEMA3F	NRP2_PLXNA1	PLXNA1	0.304803976	0.267807841	3.06E-15	1.68E-15	2.37E-15	Cardiomyocytes I	Cardiomyocytes I	SEMA3F	SEMA3F	NRP2_PLXNA1	NRP2	0.304803976	0.267807841	0	0	0	Cardiomyocytes I	Cardiomyocytes I	SEMA3F	SEMA3F	NRP2_PLXNA1	PLXNA1	0.304803976	0.267807841	0.071148117	0.102296415	0.190818046	0.308956755	Cardiomyocytes I
554	Cardiomyocytes I	Cardiomyocytes I	SEMA3F	SEMA3F	NRP1	NRP1	0.546107123	0.267807841	0.071148117	0.168623668	0.782629283	1.854860352	0.011997256	0.008264463	Cardiomyocytes I	Cardiomyocytes I	SEMA3F	SEMA3F	NRP1	NRP1	0.546107123	0.267807841	3.06E-15	6.03E-16	1.83E-15	Cardiomyocytes I	Cardiomyocytes I	SEMA3F	SEMA3F	NRP1	NRP1	0.546107123	0.267807841	0	1.69E-15	8.47E-16	Cardiomyocytes I	Cardiomyocytes I	SEMA3F	SEMA3F	NRP1	NRP1	0.546107123	0.267807841	0.071148117	0.168623668	0.190818046	0.364681125	Cardiomyocytes I
555	Cardiomyocytes I	Cardiomyocytes I	IL16	IL16	CCR5	CCR5	0.11374931	0.245720596	0.061431018	0.026384838	0.675741196	0.290233216	0.001620847	0.008264463	Cardiomyocytes I	Cardiomyocytes I	IL16	IL16	CCR5	CCR5	0.11374931	0.245720596	2.32E-15	5.16E-16	1.42E-15	Cardiomyocytes I	Cardiomyocytes I	IL16	IL16	CCR5	CCR5	0.11374931	0.245720596	-3.05E-16	-3.12E-16	-3.09E-16	Cardiomyocytes I	Cardiomyocytes I	IL16	IL16	CCR5	CCR5	0.11374931	0.245720596	0.061431018	0.026384838	0.190818046	0.174225956	Cardiomyocytes I
556	Cardiomyocytes I	Cardiomyocytes I	GAS6	GAS6	AXL	AXL	0.82661513	0.858089453	0.38281415	0.344375257	4.210955646	3.78812783	0.131831721	0.008264463	Cardiomyocytes I	Cardiomyocytes I	GAS6	GAS6	AXL	AXL	0.82661513	0.858089453	-4.13E-15	3.91E-15	-1.10E-16	Cardiomyocytes I	Cardiomyocytes I	GAS6	GAS6	AXL	AXL	0.82661513	0.858089453	-3.44E-15	1.28E-15	-1.08E-15	Cardiomyocytes I	Cardiomyocytes I	GAS6	GAS6	AXL	AXL	0.82661513	0.858089453	0.38281415	0.344375257	0.190818046	0.655503665	Cardiomyocytes I
557	Cardiomyocytes I	Cardiomyocytes I	POSTN	POSTN	ITGAV_ITGB5	ITGAV	0.411374931	0.687465489	0.316559543	0.283327701	3.482154974	3.116604708	0.089690087	0.008264463	Cardiomyocytes I	Cardiomyocytes I	POSTN	POSTN	ITGAV_ITGB5	ITGB5	0.411374931	0.687465489	-2.67E-15	-3.22E-15	-2.95E-15	Cardiomyocytes I	Cardiomyocytes I	POSTN	POSTN	ITGAV_ITGB5	ITGAV	0.411374931	0.687465489	1.22E-15	0	6.11E-16	Cardiomyocytes I	Cardiomyocytes I	POSTN	POSTN	ITGAV_ITGB5	ITGAV	0.411374931	0.687465489	0.316559543	0.283327701	0.190818046	0.610814551	Cardiomyocytes I
558	Cardiomyocytes I	Cardiomyocytes I	ANGPT1	ANGPT1	ITGB1	ITGB1	0.984538929	0.329652126	0.104316302	0.710417027	1.147479319	7.814587295	0.074108077	0.008264463	Cardiomyocytes I	Cardiomyocytes I	ANGPT1	ANGPT1	ITGB1	ITGB1	0.984538929	0.329652126	2.23E-15	1.54E-14	8.81E-15	Cardiomyocytes I	Cardiomyocytes I	ANGPT1	ANGPT1	ITGB1	ITGB1	0.984538929	0.329652126	2.91E-16	-5.55E-16	-1.32E-16	Cardiomyocytes I	Cardiomyocytes I	ANGPT1	ANGPT1	ITGB1	ITGB1	0.984538929	0.329652126	0.104316302	0.710417027	0.190818046	0.587906964	Cardiomyocytes I
559	Cardiomyocytes I	Cardiomyocytes I	ANGPT1	ANGPT1	ITGA5	ITGA5	0.499723909	0.329652126	0.104316302	0.147516628	1.147479319	1.622682913	0.015388389	0.008264463	Cardiomyocytes I	Cardiomyocytes I	ANGPT1	ANGPT1	ITGA5	ITGA5	0.499723909	0.329652126	2.23E-15	-3.66E-15	-7.16E-16	Cardiomyocytes I	Cardiomyocytes I	ANGPT1	ANGPT1	ITGA5	ITGA5	0.499723909	0.329652126	2.91E-16	-2.78E-16	6.94E-18	Cardiomyocytes I	Cardiomyocytes I	ANGPT1	ANGPT1	ITGA5	ITGA5	0.499723909	0.329652126	0.104316302	0.147516628	0.190818046	0.393974457	Cardiomyocytes I
560	Cardiomyocytes I	Cardiomyocytes I	ANGPT1	ANGPT1	TIE1	TIE1	0.718939812	0.329652126	0.104316302	0.247916168	1.147479319	2.727077851	0.025861698	0.008264463	Cardiomyocytes I	Cardiomyocytes I	ANGPT1	ANGPT1	TIE1	TIE1	0.718939812	0.329652126	2.23E-15	-4.03E-16	9.13E-16	Cardiomyocytes I	Cardiomyocytes I	ANGPT1	ANGPT1	TIE1	TIE1	0.718939812	0.329652126	2.91E-16	2.16E-15	1.23E-15	Cardiomyocytes I	Cardiomyocytes I	ANGPT1	ANGPT1	TIE1	TIE1	0.718939812	0.329652126	0.104316302	0.247916168	0.190818046	0.457338683	Cardiomyocytes I
561	Cardiomyocytes I	Cardiomyocytes I	ANGPT1	ANGPT1	TEK	TEK	0.601325235	0.329652126	0.104316302	0.189130754	1.147479319	2.080438292	0.019729421	0.008264463	Cardiomyocytes I	Cardiomyocytes I	ANGPT1	ANGPT1	TEK	TEK	0.601325235	0.329652126	2.23E-15	2.60E-15	2.42E-15	Cardiomyocytes I	Cardiomyocytes I	ANGPT1	ANGPT1	TEK	TEK	0.601325235	0.329652126	2.91E-16	5.55E-16	4.23E-16	Cardiomyocytes I	Cardiomyocytes I	ANGPT1	ANGPT1	TEK	TEK	0.601325235	0.329652126	0.104316302	0.189130754	0.190818046	0.423996823	Cardiomyocytes I
562	Cardiomyocytes I	Cardiomyocytes I	CTF1	CTF1	IL6ST_LIFR	LIFR	0.57426836	0.280508007	0.070878421	0.341607741	0.779662631	3.757685149	0.024212617	0.008264463	Cardiomyocytes I	Cardiomyocytes I	CTF1	CTF1	IL6ST_LIFR	LIFR	0.57426836	0.280508007	1.43E-15	3.59E-15	2.51E-15	Cardiomyocytes I	Cardiomyocytes I	CTF1	CTF1	IL6ST_LIFR	IL6ST	0.57426836	0.280508007	-3.05E-16	4.16E-17	-1.32E-16	Cardiomyocytes I	Cardiomyocytes I	CTF1	CTF1	IL6ST_LIFR	LIFR	0.57426836	0.280508007	0.070878421	0.341607741	0.190818046	0.449174711	Cardiomyocytes I
563	Cardiomyocytes I	Cardiomyocytes I	FNDC5	FNDC5	ITGAV	ITGAV	0.411374931	0.998895638	0.944886859	0.117976379	10.39375545	1.29774017	0.11147433	0.008264463	Cardiomyocytes I	Cardiomyocytes I	FNDC5	FNDC5	ITGAV	ITGAV	0.411374931	0.998895638	-8.01E-15	-7.16E-16	-4.36E-15	Cardiomyocytes I	Cardiomyocytes I	FNDC5	FNDC5	ITGAV	ITGAV	0.411374931	0.998895638	3.22E-15	0	1.61E-15	Cardiomyocytes I	Cardiomyocytes I	FNDC5	FNDC5	ITGAV	ITGAV	0.411374931	0.998895638	0.944886859	0.117976379	0.190818046	0.636326308	Cardiomyocytes I
564	Cardiomyocytes I	Cardiomyocytes I	FNDC5	FNDC5	ITGB5	ITGB5	0.9210381	0.998895638	0.944886859	0.448679022	10.39375545	4.935469247	0.423950912	0.008264463	Cardiomyocytes I	Cardiomyocytes I	FNDC5	FNDC5	ITGB5	ITGB5	0.9210381	0.998895638	-8.01E-15	-5.72E-15	-6.86E-15	Cardiomyocytes I	Cardiomyocytes I	FNDC5	FNDC5	ITGB5	ITGB5	0.9210381	0.998895638	3.22E-15	3.94E-15	3.58E-15	Cardiomyocytes I	Cardiomyocytes I	FNDC5	FNDC5	ITGB5	ITGB5	0.9210381	0.998895638	0.944886859	0.448679022	0.190818046	0.773357256	Cardiomyocytes I
565	Cardiomyocytes I	Cardiomyocytes I	FAM3C	FAM3C	LAMP1	LAMP1	1	0.416896742	0.115474108	1.229653559	1.270215184	13.52618915	0.141993148	0.008264463	Cardiomyocytes I	Cardiomyocytes I	FAM3C	FAM3C	LAMP1	LAMP1	1	0.416896742	2.52E-15	-4.91E-14	-2.33E-14	Cardiomyocytes I	Cardiomyocytes I	FAM3C	FAM3C	LAMP1	LAMP1	1	0.416896742	2.91E-16	-1.55E-15	-6.31E-16	Cardiomyocytes I	Cardiomyocytes I	FAM3C	FAM3C	LAMP1	LAMP1	1	0.416896742	0.115474108	1.229653559	0.190818046	0.66383839	Cardiomyocytes I
566	Cardiomyocytes I	Cardiomyocytes I	FAM3C	FAM3C	LIFR	LIFR	0.57426836	0.416896742	0.115474108	0.175940323	1.270215184	1.935343558	0.020316552	0.008264463	Cardiomyocytes I	Cardiomyocytes I	FAM3C	FAM3C	LIFR	LIFR	0.57426836	0.416896742	2.52E-15	1.41E-15	1.96E-15	Cardiomyocytes I	Cardiomyocytes I	FAM3C	FAM3C	LIFR	LIFR	0.57426836	0.416896742	2.91E-16	1.42E-15	8.53E-16	Cardiomyocytes I	Cardiomyocytes I	FAM3C	FAM3C	LIFR	LIFR	0.57426836	0.416896742	0.115474108	0.175940323	0.190818046	0.427581676	Cardiomyocytes I
567	Cardiomyocytes I	Cardiomyocytes I	FGF13	FGF13	EGFR	EGFR	0.145223633	0.667586969	0.222897611	0.033588432	2.451873716	0.369472752	0.007486781	0.008264463	Cardiomyocytes I	Cardiomyocytes I	FGF13	FGF13	EGFR	EGFR	0.145223633	0.667586969	-1.15E-15	1.40E-15	1.21E-16	Cardiomyocytes I	Cardiomyocytes I	FGF13	FGF13	EGFR	EGFR	0.145223633	0.667586969	-2.50E-16	0	-1.25E-16	Cardiomyocytes I	Cardiomyocytes I	FGF13	FGF13	EGFR	EGFR	0.145223633	0.667586969	0.222897611	0.033588432	0.190818046	0.311981205	Cardiomyocytes I
568	Cardiomyocytes I	Cardiomyocytes I	FGF13	FGF13	FGFR1	FGFR1	0.483158476	0.667586969	0.222897611	0.142667079	2.451873716	1.569337872	0.031800151	0.008264463	Cardiomyocytes I	Cardiomyocytes I	FGF13	FGF13	FGFR1	FGFR1	0.483158476	0.667586969	-1.15E-15	1.52E-15	1.81E-16	Cardiomyocytes I	Cardiomyocytes I	FGF13	FGF13	FGFR1	FGFR1	0.483158476	0.667586969	-2.50E-16	1.44E-15	5.97E-16	Cardiomyocytes I	Cardiomyocytes I	FGF13	FGF13	FGFR1	FGFR1	0.483158476	0.667586969	0.222897611	0.142667079	0.190818046	0.48307967	Cardiomyocytes I
569	Cardiomyocytes I	Cardiomyocytes I	FGF13	FGF13	FGFR3	FGFR3	0.114853672	0.667586969	0.222897611	0.027055587	2.451873716	0.297611455	0.006030626	0.008264463	Cardiomyocytes I	Cardiomyocytes I	FGF13	FGF13	FGFR3	FGFR3	0.114853672	0.667586969	-1.15E-15	1.41E-15	1.29E-16	Cardiomyocytes I	Cardiomyocytes I	FGF13	FGF13	FGFR3	FGFR3	0.114853672	0.667586969	-2.50E-16	-3.12E-16	-2.81E-16	Cardiomyocytes I	Cardiomyocytes I	FGF13	FGF13	FGFR3	FGFR3	0.114853672	0.667586969	0.222897611	0.027055587	0.190818046	0.289252482	Cardiomyocytes I
570	Cardiomyocytes I	Cardiomyocytes I	RGMA	RGMA	BMPR2	BMPR2	0.66316952	0.429596908	0.116089834	0.224955423	1.276988171	2.474509656	0.026115038	0.008264463	Cardiomyocytes I	Cardiomyocytes I	RGMA	RGMA	BMPR2	BMPR2	0.66316952	0.429596908	3.67E-16	-2.76E-15	-1.20E-15	Cardiomyocytes I	Cardiomyocytes I	RGMA	RGMA	BMPR2	BMPR2	0.66316952	0.429596908	8.88E-16	2.16E-15	1.53E-15	Cardiomyocytes I	Cardiomyocytes I	RGMA	RGMA	BMPR2	BMPR2	0.66316952	0.429596908	0.116089834	0.224955423	0.190818046	0.458548597	Cardiomyocytes I
571	Cardiomyocytes I	Cardiomyocytes I	RGMA	RGMA	NEO1	NEO1	0.646604086	0.429596908	0.116089834	0.20515274	1.276988171	2.256680145	0.023816148	0.008264463	Cardiomyocytes I	Cardiomyocytes I	RGMA	RGMA	NEO1	NEO1	0.646604086	0.429596908	3.67E-16	7.38E-15	3.87E-15	Cardiomyocytes I	Cardiomyocytes I	RGMA	RGMA	NEO1	NEO1	0.646604086	0.429596908	8.88E-16	8.33E-16	8.60E-16	Cardiomyocytes I	Cardiomyocytes I	RGMA	RGMA	NEO1	NEO1	0.646604086	0.429596908	0.116089834	0.20515274	0.190818046	0.447133146	Cardiomyocytes I
572	Cardiomyocytes I	Cardiomyocytes I	LRIG1	LRIG1	EGFR	EGFR	0.145223633	0.370513528	0.102111922	0.033588432	1.123231141	0.369472752	0.003429779	0.008264463	Cardiomyocytes I	Cardiomyocytes I	LRIG1	LRIG1	EGFR	EGFR	0.145223633	0.370513528	2.71E-15	1.40E-15	2.05E-15	Cardiomyocytes I	Cardiomyocytes I	LRIG1	LRIG1	EGFR	EGFR	0.145223633	0.370513528	3.05E-16	0	1.53E-16	Cardiomyocytes I	Cardiomyocytes I	LRIG1	LRIG1	EGFR	EGFR	0.145223633	0.370513528	0.102111922	0.033588432	0.190818046	0.234837449	Cardiomyocytes I
573	Cardiomyocytes I	Cardiomyocytes I	HBEGF	HBEGF	EGFR_ERBB2	EGFR	0.145223633	0.327443401	0.084764882	0.038371612	0.932413698	0.422087735	0.003252565	0.008264463	Cardiomyocytes I	Cardiomyocytes I	HBEGF	HBEGF	EGFR_ERBB2	ERBB2	0.145223633	0.327443401	3.30E-16	8.77E-16	6.03E-16	Cardiomyocytes I	Cardiomyocytes I	HBEGF	HBEGF	EGFR_ERBB2	ERBB2	0.145223633	0.327443401	0	0	0	Cardiomyocytes I	Cardiomyocytes I	HBEGF	HBEGF	EGFR_ERBB2	EGFR	0.145223633	0.327443401	0.084764882	0.038371612	0.190818046	0.230104594	Cardiomyocytes I
574	Cardiomyocytes I	Cardiomyocytes I	HBEGF	HBEGF	ERBB2_ERBB4	ERBB4	0.141358366	0.327443401	0.084764882	0.038082713	0.932413698	0.418909839	0.003228077	0.008264463	Cardiomyocytes I	Cardiomyocytes I	HBEGF	HBEGF	ERBB2_ERBB4	ERBB4	0.141358366	0.327443401	3.30E-16	-3.48E-17	1.47E-16	Cardiomyocytes I	Cardiomyocytes I	HBEGF	HBEGF	ERBB2_ERBB4	ERBB4	0.141358366	0.327443401	0	-3.16E-16	-1.58E-16	Cardiomyocytes I	Cardiomyocytes I	HBEGF	HBEGF	ERBB2_ERBB4	ERBB4	0.141358366	0.327443401	0.084764882	0.038082713	0.190818046	0.229435848	Cardiomyocytes I
575	Cardiomyocytes I	Cardiomyocytes I	HBEGF	HBEGF	CD44	CD44	0.167310878	0.327443401	0.084764882	0.041036544	0.932413698	0.451401979	0.003478458	0.008264463	Cardiomyocytes I	Cardiomyocytes I	HBEGF	HBEGF	CD44	CD44	0.167310878	0.327443401	3.30E-16	-1.53E-15	-6.00E-16	Cardiomyocytes I	Cardiomyocytes I	HBEGF	HBEGF	CD44	CD44	0.167310878	0.327443401	0	0	0	Cardiomyocytes I	Cardiomyocytes I	HBEGF	HBEGF	CD44	CD44	0.167310878	0.327443401	0.084764882	0.041036544	0.190818046	0.236105999	Cardiomyocytes I
576	Cardiomyocytes I	Cardiomyocytes I	CCL13	CCL13	CCR5	CCR5	0.11374931	0.204859194	0.062257262	0.026384838	0.684829886	0.290233216	0.001642648	0.008264463	Cardiomyocytes I	Cardiomyocytes I	CCL13	CCL13	CCR5	CCR5	0.11374931	0.204859194	1.34E-15	5.16E-16	9.28E-16	Cardiomyocytes I	Cardiomyocytes I	CCL13	CCL13	CCR5	CCR5	0.11374931	0.204859194	0	-3.12E-16	-1.56E-16	Cardiomyocytes I	Cardiomyocytes I	CCL13	CCL13	CCR5	CCR5	0.11374931	0.204859194	0.062257262	0.026384838	0.190818046	0.17518913	Cardiomyocytes I
577	Cardiomyocytes I	Cardiomyocytes I	RARRES2	RARRES2	CCRL2	CCRL2	0.201546107	0.918277195	0.514596119	0.048626788	5.660557305	0.534894665	0.025023156	0.008264463	Cardiomyocytes I	Cardiomyocytes I	RARRES2	RARRES2	CCRL2	CCRL2	0.201546107	0.918277195	-3.73E-15	-7.24E-16	-2.23E-15	Cardiomyocytes I	Cardiomyocytes I	RARRES2	RARRES2	CCRL2	CCRL2	0.201546107	0.918277195	-1.78E-15	0	-8.88E-16	Cardiomyocytes I	Cardiomyocytes I	RARRES2	RARRES2	CCRL2	CCRL2	0.201546107	0.918277195	0.514596119	0.048626788	0.190818046	0.453251472	Cardiomyocytes I
578	Cardiomyocytes I	Cardiomyocytes I	RARRES2	RARRES2	CMKLR1	CMKLR1	0.150745445	0.918277195	0.514596119	0.035063284	5.660557305	0.385696129	0.01804343	0.008264463	Cardiomyocytes I	Cardiomyocytes I	RARRES2	RARRES2	CMKLR1	CMKLR1	0.150745445	0.918277195	-3.73E-15	9.15E-17	-1.82E-15	Cardiomyocytes I	Cardiomyocytes I	RARRES2	RARRES2	CMKLR1	CMKLR1	0.150745445	0.918277195	-1.78E-15	0	-8.88E-16	Cardiomyocytes I	Cardiomyocytes I	RARRES2	RARRES2	CMKLR1	CMKLR1	0.150745445	0.918277195	0.514596119	0.035063284	0.190818046	0.413127367	Cardiomyocytes I
579	Cardiomyocytes I	Cardiomyocytes I	MYOC	MYOC	FZD7	FZD7	0.141910547	0.114853672	0.033566387	0.032451736	0.369230259	0.356969091	0.001089288	0.008264463	Cardiomyocytes I	Cardiomyocytes I	MYOC	MYOC	FZD7	FZD7	0.141910547	0.114853672	2.87E-16	-4.07E-16	-6.01E-17	Cardiomyocytes I	Cardiomyocytes I	MYOC	MYOC	FZD7	FZD7	0.141910547	0.114853672	0	0	0	Cardiomyocytes I	Cardiomyocytes I	MYOC	MYOC	FZD7	FZD7	0.141910547	0.114853672	0.033566387	0.032451736	0.190818046	0.147457787	Cardiomyocytes I
580	Cardiomyocytes I	Cardiomyocytes I	MYOC	MYOC	FZD4	FZD4	0.418001104	0.114853672	0.033566387	0.114050563	0.369230259	1.254556197	0.003828265	0.008264463	Cardiomyocytes I	Cardiomyocytes I	MYOC	MYOC	FZD4	FZD4	0.418001104	0.114853672	2.87E-16	1.52E-15	9.05E-16	Cardiomyocytes I	Cardiomyocytes I	MYOC	MYOC	FZD4	FZD4	0.418001104	0.114853672	0	5.83E-16	2.91E-16	Cardiomyocytes I	Cardiomyocytes I	MYOC	MYOC	FZD4	FZD4	0.418001104	0.114853672	0.033566387	0.114050563	0.190818046	0.244856255	Cardiomyocytes I
581	Cardiomyocytes I	Cardiomyocytes I	SEMA3C	SEMA3C	NRP1_NRP2_PLXND1	NRP2	0.432909994	0.179458863	0.043420702	0.215238429	0.477627725	2.367622717	0.009345804	0.008264463	Cardiomyocytes I	Cardiomyocytes I	SEMA3C	SEMA3C	NRP1_PLXNA2	NRP1	0.322473771	0.179458863	-8.47E-17	7.03E-16	3.09E-16	Cardiomyocytes I	Cardiomyocytes I	SEMA3C	SEMA3C	NRP1_NRP2_PLXND1	NRP2	0.432909994	0.179458863	0	0	0	Cardiomyocytes I	Cardiomyocytes I	SEMA3C	SEMA3C	NRP1_NRP2_PLXND1	NRP2	0.432909994	0.179458863	0.043420702	0.215238429	0.190818046	0.336265996	Cardiomyocytes I
582	Cardiomyocytes I	Cardiomyocytes I	SEMA3C	SEMA3C	NRP1_PLXNA2	PLXNA2	0.322473771	0.179458863	0.043420702	0.127078867	0.477627725	1.397867538	0.005517854	0.008264463	Cardiomyocytes I	Cardiomyocytes I	SEMA3C	SEMA3C	NRP1_NRP2_PLXND1	PLXND1	0.432909994	0.179458863	-8.47E-17	-5.87E-16	-3.36E-16	Cardiomyocytes I	Cardiomyocytes I	SEMA3C	SEMA3C	NRP2_PLXNA2	NRP2	0.322473771	0.179458863	0	0	0	Cardiomyocytes I	Cardiomyocytes I	SEMA3C	SEMA3C	NRP1_PLXNA2	PLXNA2	0.322473771	0.179458863	0.043420702	0.127078867	0.190818046	0.280204345	Cardiomyocytes I
583	Cardiomyocytes I	Cardiomyocytes I	SEMA3C	SEMA3C	NRP2_PLXNA2	PLXNA2	0.322473771	0.179458863	0.043420702	0.105931456	0.477627725	1.165246012	0.004599618	0.008264463	Cardiomyocytes I	Cardiomyocytes I	SEMA3C	SEMA3C	NRP2_PLXNA2	PLXNA2	0.322473771	0.179458863	-8.47E-17	2.50E-15	1.21E-15	Cardiomyocytes I	Cardiomyocytes I	SEMA3C	SEMA3C	NRP2_PLXNA4	NRP2	0.131419105	0.179458863	0	0	0	Cardiomyocytes I	Cardiomyocytes I	SEMA3C	SEMA3C	NRP2_PLXNA2	PLXNA2	0.322473771	0.179458863	0.043420702	0.105931456	0.190818046	0.26222112	Cardiomyocytes I
584	Cardiomyocytes I	Cardiomyocytes I	SEMA3C	SEMA3C	NRP1_PLXNA4	PLXNA4	0.131419105	0.179458863	0.043420702	0.099399624	0.477627725	1.093395866	0.004316001	0.008264463	Cardiomyocytes I	Cardiomyocytes I	SEMA3C	SEMA3C	NRP1_PLXNA4	PLXNA4	0.131419105	0.179458863	-8.47E-17	6.13E-17	-1.17E-17	Cardiomyocytes I	Cardiomyocytes I	SEMA3C	SEMA3C	NRP2_PLXNA1	NRP2	0.304803976	0.179458863	0	0	0	Cardiomyocytes I	Cardiomyocytes I	SEMA3C	SEMA3C	NRP1_PLXNA4	PLXNA4	0.131419105	0.179458863	0.043420702	0.099399624	0.190818046	0.25611155	Cardiomyocytes I
585	Cardiomyocytes I	Cardiomyocytes I	SEMA3C	SEMA3C	NRP2_PLXNA4	PLXNA4	0.131419105	0.179458863	0.043420702	0.078252213	0.477627725	0.86077434	0.003397766	0.008264463	Cardiomyocytes I	Cardiomyocytes I	SEMA3C	SEMA3C	NRP2_PLXNA4	PLXNA4	0.131419105	0.179458863	-8.47E-17	1.86E-15	8.88E-16	Cardiomyocytes I	Cardiomyocytes I	SEMA3C	SEMA3C	NRP1_PLXNA2	PLXNA2	0.322473771	0.179458863	0	9.99E-16	5.00E-16	Cardiomyocytes I	Cardiomyocytes I	SEMA3C	SEMA3C	NRP2_PLXNA4	PLXNA4	0.131419105	0.179458863	0.043420702	0.078252213	0.190818046	0.233995957	Cardiomyocytes I
586	Cardiomyocytes I	Cardiomyocytes I	SEMA3C	SEMA3C	NRP1_PLXNA1	PLXNA1	0.304803976	0.179458863	0.043420702	0.123443827	0.477627725	1.357882095	0.005360018	0.008264463	Cardiomyocytes I	Cardiomyocytes I	SEMA3C	SEMA3C	NRP1_PLXNA1	PLXNA1	0.304803976	0.179458863	-8.47E-17	-1.22E-16	-1.03E-16	Cardiomyocytes I	Cardiomyocytes I	SEMA3C	SEMA3C	NRP1_PLXNA4	PLXNA4	0.131419105	0.179458863	0	1.00E-15	5.01E-16	Cardiomyocytes I	Cardiomyocytes I	SEMA3C	SEMA3C	NRP1_PLXNA1	PLXNA1	0.304803976	0.179458863	0.043420702	0.123443827	0.190818046	0.277287011	Cardiomyocytes I
587	Cardiomyocytes I	Cardiomyocytes I	SEMA3C	SEMA3C	NRP2_PLXNA1	PLXNA1	0.304803976	0.179458863	0.043420702	0.102296415	0.477627725	1.12526057	0.004441782	0.008264463	Cardiomyocytes I	Cardiomyocytes I	SEMA3C	SEMA3C	NRP2_PLXNA1	PLXNA1	0.304803976	0.179458863	-8.47E-17	1.68E-15	7.97E-16	Cardiomyocytes I	Cardiomyocytes I	SEMA3C	SEMA3C	NRP1_PLXNA1	PLXNA1	0.304803976	0.179458863	0	9.99E-16	5.00E-16	Cardiomyocytes I	Cardiomyocytes I	SEMA3C	SEMA3C	NRP2_PLXNA1	PLXNA1	0.304803976	0.179458863	0.043420702	0.102296415	0.190818046	0.258857567	Cardiomyocytes I
588	Cardiomyocytes I	Cardiomyocytes I	GDF15	GDF15	TGFBR2	TGFBR2	0.643843181	0.119823302	0.030120755	0.219494399	0.331328305	2.414438393	0.006611337	0.008264463	Cardiomyocytes I	Cardiomyocytes I	GDF15	GDF15	TGFBR2	TGFBR2	0.643843181	0.119823302	-6.69E-16	7.99E-16	6.48E-17	Cardiomyocytes I	Cardiomyocytes I	GDF15	GDF15	TGFBR2	TGFBR2	0.643843181	0.119823302	0	5.27E-16	2.64E-16	Cardiomyocytes I	Cardiomyocytes I	GDF15	GDF15	TGFBR2	TGFBR2	0.643843181	0.119823302	0.030120755	0.219494399	0.190818046	0.298793496	Cardiomyocytes I
589	Cardiomyocytes I	Cardiomyocytes I	SPON2	SPON2	ITGB2	ITGB2	0.165102154	0.267807841	0.070789597	0.040257567	0.77868557	0.442833242	0.002849817	0.008264463	Cardiomyocytes I	Cardiomyocytes I	SPON2	SPON2	ITGB2	ITGB2	0.165102154	0.267807841	-1.26E-15	-3.82E-16	-8.19E-16	Cardiomyocytes I	Cardiomyocytes I	SPON2	SPON2	ITGB2	ITGB2	0.165102154	0.267807841	3.05E-16	0	1.53E-16	Cardiomyocytes I	Cardiomyocytes I	SPON2	SPON2	ITGB2	ITGB2	0.165102154	0.267807841	0.070789597	0.040257567	0.190818046	0.218604834	Cardiomyocytes I
590	Cardiomyocytes I	Cardiomyocytes I	SPON2	SPON2	ITGB1	ITGB1	0.984538929	0.267807841	0.070789597	0.710417027	0.77868557	7.814587295	0.050290135	0.008264463	Cardiomyocytes I	Cardiomyocytes I	SPON2	SPON2	ITGB1	ITGB1	0.984538929	0.267807841	-1.26E-15	1.54E-14	7.06E-15	Cardiomyocytes I	Cardiomyocytes I	SPON2	SPON2	ITGB1	ITGB1	0.984538929	0.267807841	3.05E-16	-5.55E-16	-1.25E-16	Cardiomyocytes I	Cardiomyocytes I	SPON2	SPON2	ITGB1	ITGB1	0.984538929	0.267807841	0.070789597	0.710417027	0.190818046	0.540277978	Cardiomyocytes I
591	Cardiomyocytes I	Cardiomyocytes I	SPON2	SPON2	ITGA5	ITGA5	0.499723909	0.267807841	0.070789597	0.147516628	0.77868557	1.622682913	0.010442643	0.008264463	Cardiomyocytes I	Cardiomyocytes I	SPON2	SPON2	ITGA5	ITGA5	0.499723909	0.267807841	-1.26E-15	-3.66E-15	-2.46E-15	Cardiomyocytes I	Cardiomyocytes I	SPON2	SPON2	ITGA5	ITGA5	0.499723909	0.267807841	3.05E-16	-2.78E-16	1.39E-17	Cardiomyocytes I	Cardiomyocytes I	SPON2	SPON2	ITGA5	ITGA5	0.499723909	0.267807841	0.070789597	0.147516628	0.190818046	0.348760086	Cardiomyocytes I
592	Cardiomyocytes I	Cardiomyocytes I	ANGPTL4	ANGPTL4	ITGA5_ITGB1	ITGA5	0.499723909	0.638873551	0.209682264	0.428966828	2.306504899	4.718635104	0.089946735	0.008264463	Cardiomyocytes I	Cardiomyocytes I	ANGPTL4	ANGPTL4	ITGA5_ITGB1	ITGA5	0.499723909	0.638873551	2.58E-15	5.86E-15	4.22E-15	Cardiomyocytes I	Cardiomyocytes I	ANGPTL4	ANGPTL4	ITGA5_ITGB1	ITGB1	0.499723909	0.638873551	8.33E-16	-4.16E-16	2.08E-16	Cardiomyocytes I	Cardiomyocytes I	ANGPTL4	ANGPTL4	ITGA5_ITGB1	ITGA5	0.499723909	0.638873551	0.209682264	0.428966828	0.190818046	0.61115413	Cardiomyocytes I
593	Cardiomyocytes I	Cardiomyocytes I	ANGPTL4	ANGPTL4	SDC3	SDC3	0.662617338	0.638873551	0.209682264	0.246493073	2.306504899	2.711423808	0.051685226	0.008264463	Cardiomyocytes I	Cardiomyocytes I	ANGPTL4	ANGPTL4	SDC3	SDC3	0.662617338	0.638873551	2.58E-15	-6.26E-16	9.75E-16	Cardiomyocytes I	Cardiomyocytes I	ANGPTL4	ANGPTL4	SDC3	SDC3	0.662617338	0.638873551	8.33E-16	2.16E-15	1.50E-15	Cardiomyocytes I	Cardiomyocytes I	ANGPTL4	ANGPTL4	SDC3	SDC3	0.662617338	0.638873551	0.209682264	0.246493073	0.190818046	0.543674237	Cardiomyocytes I
594	Cardiomyocytes I	Cardiomyocytes I	ANGPTL4	ANGPTL4	SDC1	SDC1	0.154058531	0.638873551	0.209682264	0.038183858	2.306504899	0.420022439	0.008006478	0.008264463	Cardiomyocytes I	Cardiomyocytes I	ANGPTL4	ANGPTL4	SDC1	SDC1	0.154058531	0.638873551	2.58E-15	-1.13E-16	1.23E-15	Cardiomyocytes I	Cardiomyocytes I	ANGPTL4	ANGPTL4	SDC1	SDC1	0.154058531	0.638873551	8.33E-16	0	4.16E-16	Cardiomyocytes I	Cardiomyocytes I	ANGPTL4	ANGPTL4	SDC1	SDC1	0.154058531	0.638873551	0.209682264	0.038183858	0.190818046	0.319229009	Cardiomyocytes I
595	Cardiomyocytes I	Cardiomyocytes I	ANGPTL4	ANGPTL4	CDH5	CDH5	0.912203203	0.638873551	0.209682264	0.43520017	2.306504899	4.787201872	0.091253757	0.008264463	Cardiomyocytes I	Cardiomyocytes I	ANGPTL4	ANGPTL4	CDH5	CDH5	0.912203203	0.638873551	2.58E-15	-8.26E-15	-2.84E-15	Cardiomyocytes I	Cardiomyocytes I	ANGPTL4	ANGPTL4	CDH5	CDH5	0.912203203	0.638873551	8.33E-16	0	4.16E-16	Cardiomyocytes I	Cardiomyocytes I	ANGPTL4	ANGPTL4	CDH5	CDH5	0.912203203	0.638873551	0.209682264	0.43520017	0.190818046	0.612866939	Cardiomyocytes I
596	Cardiomyocytes I	Cardiomyocytes I	ANGPTL4	ANGPTL4	SDC2	SDC2	0.728879072	0.638873551	0.209682264	0.260847159	2.306504899	2.869318752	0.054695023	0.008264463	Cardiomyocytes I	Cardiomyocytes I	ANGPTL4	ANGPTL4	SDC2	SDC2	0.728879072	0.638873551	2.58E-15	3.48E-15	3.03E-15	Cardiomyocytes I	Cardiomyocytes I	ANGPTL4	ANGPTL4	SDC2	SDC2	0.728879072	0.638873551	8.33E-16	2.39E-15	1.61E-15	Cardiomyocytes I	Cardiomyocytes I	ANGPTL4	ANGPTL4	SDC2	SDC2	0.728879072	0.638873551	0.209682264	0.260847159	0.190818046	0.550686214	Cardiomyocytes I
597	Cardiomyocytes I	Cardiomyocytes I	ANGPTL4	ANGPTL4	TIE1	TIE1	0.718939812	0.638873551	0.209682264	0.247916168	2.306504899	2.727077851	0.051983623	0.008264463	Cardiomyocytes I	Cardiomyocytes I	ANGPTL4	ANGPTL4	TIE1	TIE1	0.718939812	0.638873551	2.58E-15	-4.03E-16	1.09E-15	Cardiomyocytes I	Cardiomyocytes I	ANGPTL4	ANGPTL4	TIE1	TIE1	0.718939812	0.638873551	8.33E-16	2.16E-15	1.50E-15	Cardiomyocytes I	Cardiomyocytes I	ANGPTL4	ANGPTL4	TIE1	TIE1	0.718939812	0.638873551	0.209682264	0.247916168	0.190818046	0.544388252	Cardiomyocytes I
598	Cardiomyocytes I	Cardiomyocytes I	ANGPTL4	ANGPTL4	CDH11	CDH11	0.115958034	0.638873551	0.209682264	0.030235359	2.306504899	0.332588946	0.006339818	0.008264463	Cardiomyocytes I	Cardiomyocytes I	ANGPTL4	ANGPTL4	CDH11	CDH11	0.115958034	0.638873551	2.58E-15	-3.42E-16	1.12E-15	Cardiomyocytes I	Cardiomyocytes I	ANGPTL4	ANGPTL4	CDH11	CDH11	0.115958034	0.638873551	8.33E-16	3.12E-16	5.72E-16	Cardiomyocytes I	Cardiomyocytes I	ANGPTL4	ANGPTL4	CDH11	CDH11	0.115958034	0.638873551	0.209682264	0.030235359	0.190818046	0.294419006	Cardiomyocytes I
599	Cardiomyocytes I	Cardiomyocytes I	PDGFD	PDGFD	PDGFRA_PDGFRB	PDGFRA	0.564881281	0.141358366	0.031847921	0.217410599	0.35032713	2.391516591	0.006924076	0.008264463	Cardiomyocytes I	Cardiomyocytes I	PDGFD	PDGFD	PDGFRA_PDGFRB	PDGFRA	0.564881281	0.141358366	-1.94E-15	6.10E-15	2.08E-15	Cardiomyocytes I	Cardiomyocytes I	PDGFD	PDGFD	PDGFRA_PDGFRB	PDGFRB	0.564881281	0.141358366	0	-6.80E-16	-3.40E-16	Cardiomyocytes I	Cardiomyocytes I	PDGFD	PDGFD	PDGFRA_PDGFRB	PDGFRA	0.564881281	0.141358366	0.031847921	0.217410599	0.190818046	0.303657669	Cardiomyocytes I
600	Cardiomyocytes I	Cardiomyocytes I	WNT5B	WNT5B	FZD6_LRP5	LRP5	0.270016565	0.12368857	0.02799651	0.117678964	0.307961613	1.294468599	0.0032946	0.008264463	Cardiomyocytes I	Cardiomyocytes I	WNT5B	WNT5B	FZD6_LRP5	LRP5	0.270016565	0.12368857	-7.59E-16	4.16E-15	1.70E-15	Cardiomyocytes I	Cardiomyocytes I	WNT5B	WNT5B	FZD6_LRP5	LRP5	0.270016565	0.12368857	0	-2.91E-16	-1.46E-16	Cardiomyocytes I	Cardiomyocytes I	WNT5B	WNT5B	FZD6_LRP5	LRP5	0.270016565	0.12368857	0.02799651	0.117678964	0.190818046	0.231243988	Cardiomyocytes I
601	Cardiomyocytes I	Cardiomyocytes I	WNT5B	WNT5B	FZD2_LRP5	LRP5	0.270016565	0.12368857	0.02799651	0.077373299	0.307961613	0.851106285	0.002166182	0.008264463	Cardiomyocytes I	Cardiomyocytes I	WNT5B	WNT5B	FZD6_LRP6	LRP6	0.447266703	0.12368857	-7.59E-16	3.03E-15	1.14E-15	Cardiomyocytes I	Cardiomyocytes I	WNT5B	WNT5B	FZD7_LRP5	LRP5	0.141910547	0.12368857	0	0	0	Cardiomyocytes I	Cardiomyocytes I	WNT5B	WNT5B	FZD2_LRP5	LRP5	0.270016565	0.12368857	0.02799651	0.077373299	0.190818046	0.196082758	Cardiomyocytes I
602	Cardiomyocytes I	Cardiomyocytes I	WNT5B	WNT5B	FZD1_LRP5	LRP5	0.256764219	0.12368857	0.02799651	0.068354605	0.307961613	0.751900652	0.00191369	0.008264463	Cardiomyocytes I	Cardiomyocytes I	WNT5B	WNT5B	FZD2_LRP6	LRP6	0.318056322	0.12368857	-7.59E-16	-2.80E-16	-5.20E-16	Cardiomyocytes I	Cardiomyocytes I	WNT5B	WNT5B	FZD2_LRP5	LRP5	0.270016565	0.12368857	0	0	0	Cardiomyocytes I	Cardiomyocytes I	WNT5B	WNT5B	FZD1_LRP5	LRP5	0.256764219	0.12368857	0.02799651	0.068354605	0.190818046	0.186498294	Cardiomyocytes I
603	Cardiomyocytes I	Cardiomyocytes I	WNT5B	WNT5B	FZD6_LRP6	LRP6	0.447266703	0.12368857	0.02799651	0.146109814	0.307961613	1.60720795	0.004090565	0.008264463	Cardiomyocytes I	Cardiomyocytes I	WNT5B	WNT5B	FZD8_LRP6	LRP6	0.147984539	0.12368857	-7.59E-16	4.61E-16	-1.49E-16	Cardiomyocytes I	Cardiomyocytes I	WNT5B	WNT5B	FZD8_LRP5	LRP5	0.147984539	0.12368857	0	0	0	Cardiomyocytes I	Cardiomyocytes I	WNT5B	WNT5B	FZD6_LRP6	LRP6	0.447266703	0.12368857	0.02799651	0.146109814	0.190818046	0.251034761	Cardiomyocytes I
604	Cardiomyocytes I	Cardiomyocytes I	WNT5B	WNT5B	FZD7_LRP5	FZD7	0.141910547	0.12368857	0.02799651	0.050089969	0.307961613	0.550989655	0.001402344	0.008264463	Cardiomyocytes I	Cardiomyocytes I	WNT5B	WNT5B	FZD1_LRP6	LRP6	0.256764219	0.12368857	-7.59E-16	5.57E-16	-1.01E-16	Cardiomyocytes I	Cardiomyocytes I	WNT5B	WNT5B	FZD1_LRP5	LRP5	0.256764219	0.12368857	0	0	0	Cardiomyocytes I	Cardiomyocytes I	WNT5B	WNT5B	FZD7_LRP5	FZD7	0.141910547	0.12368857	0.02799651	0.050089969	0.190818046	0.164053775	Cardiomyocytes I
605	Cardiomyocytes I	Cardiomyocytes I	WNT5B	WNT5B	FZD7_LRP6	FZD7	0.141910547	0.12368857	0.02799651	0.078520819	0.307961613	0.863729006	0.002198309	0.008264463	Cardiomyocytes I	Cardiomyocytes I	WNT5B	WNT5B	FZD7_LRP5	FZD7	0.141910547	0.12368857	-7.59E-16	7.51E-16	-3.63E-18	Cardiomyocytes I	Cardiomyocytes I	WNT5B	WNT5B	FZD7_LRP6	LRP6	0.141910547	0.12368857	0	0	0	Cardiomyocytes I	Cardiomyocytes I	WNT5B	WNT5B	FZD7_LRP6	FZD7	0.141910547	0.12368857	0.02799651	0.078520819	0.190818046	0.197245705	Cardiomyocytes I
606	Cardiomyocytes I	Cardiomyocytes I	WNT5B	WNT5B	FZD2_LRP6	FZD2	0.318056322	0.12368857	0.02799651	0.105804149	0.307961613	1.163845636	0.002962147	0.008264463	Cardiomyocytes I	Cardiomyocytes I	WNT5B	WNT5B	FZD7_LRP6	FZD7	0.141910547	0.12368857	-7.59E-16	-3.72E-16	-5.65E-16	Cardiomyocytes I	Cardiomyocytes I	WNT5B	WNT5B	FZD2_LRP6	LRP6	0.318056322	0.12368857	0	0	0	Cardiomyocytes I	Cardiomyocytes I	WNT5B	WNT5B	FZD2_LRP6	FZD2	0.318056322	0.12368857	0.02799651	0.105804149	0.190818046	0.221924638	Cardiomyocytes I
607	Cardiomyocytes I	Cardiomyocytes I	WNT5B	WNT5B	FZD8_LRP5	FZD8	0.147984539	0.12368857	0.02799651	0.050649797	0.307961613	0.557147769	0.001418018	0.008264463	Cardiomyocytes I	Cardiomyocytes I	WNT5B	WNT5B	FZD2_LRP5	FZD2	0.270016565	0.12368857	-7.59E-16	8.43E-16	4.23E-17	Cardiomyocytes I	Cardiomyocytes I	WNT5B	WNT5B	FZD8_LRP6	LRP6	0.147984539	0.12368857	0	0	0	Cardiomyocytes I	Cardiomyocytes I	WNT5B	WNT5B	FZD8_LRP5	FZD8	0.147984539	0.12368857	0.02799651	0.050649797	0.190818046	0.164817318	Cardiomyocytes I
608	Cardiomyocytes I	Cardiomyocytes I	WNT5B	WNT5B	FZD8_LRP6	FZD8	0.147984539	0.12368857	0.02799651	0.079080647	0.307961613	0.86988712	0.002213982	0.008264463	Cardiomyocytes I	Cardiomyocytes I	WNT5B	WNT5B	FZD8_LRP5	FZD8	0.147984539	0.12368857	-7.59E-16	1.58E-15	4.13E-16	Cardiomyocytes I	Cardiomyocytes I	WNT5B	WNT5B	FZD1_LRP6	LRP6	0.256764219	0.12368857	0	0	0	Cardiomyocytes I	Cardiomyocytes I	WNT5B	WNT5B	FZD8_LRP6	FZD8	0.147984539	0.12368857	0.02799651	0.079080647	0.190818046	0.197808763	Cardiomyocytes I
609	Cardiomyocytes I	Cardiomyocytes I	WNT5B	WNT5B	FZD1_LRP6	FZD1	0.256764219	0.12368857	0.02799651	0.096785455	0.307961613	1.064640003	0.002709655	0.008264463	Cardiomyocytes I	Cardiomyocytes I	WNT5B	WNT5B	FZD1_LRP5	FZD1	0.256764219	0.12368857	-7.59E-16	1.68E-15	4.61E-16	Cardiomyocytes I	Cardiomyocytes I	WNT5B	WNT5B	FZD6_LRP6	FZD6	0.447266703	0.12368857	0	0	0	Cardiomyocytes I	Cardiomyocytes I	WNT5B	WNT5B	FZD1_LRP6	FZD1	0.256764219	0.12368857	0.02799651	0.096785455	0.190818046	0.214327969	Cardiomyocytes I
610	Cardiomyocytes I	Cardiomyocytes I	WNT5B	WNT5B	FZD4	FZD4	0.418001104	0.12368857	0.02799651	0.114050563	0.307961613	1.254556197	0.003193018	0.008264463	Cardiomyocytes I	Cardiomyocytes I	WNT5B	WNT5B	FZD4	FZD4	0.418001104	0.12368857	-7.59E-16	1.52E-15	3.82E-16	Cardiomyocytes I	Cardiomyocytes I	WNT5B	WNT5B	FZD4	FZD4	0.418001104	0.12368857	0	5.83E-16	2.91E-16	Cardiomyocytes I	Cardiomyocytes I	WNT5B	WNT5B	FZD4	FZD4	0.418001104	0.12368857	0.02799651	0.114050563	0.190818046	0.228471973	Cardiomyocytes I
611	Cardiomyocytes I	Cardiomyocytes I	MMRN2	MMRN2	CLEC14A	CLEC14A	0.468801767	0.595251242	0.191552992	0.135969502	2.107082912	1.495664523	0.026045365	0.008264463	Cardiomyocytes I	Cardiomyocytes I	MMRN2	MMRN2	CLEC14A	CLEC14A	0.468801767	0.595251242	1.69E-15	4.45E-15	3.07E-15	Cardiomyocytes I	Cardiomyocytes I	MMRN2	MMRN2	CLEC14A	CLEC14A	0.468801767	0.595251242	1.39E-15	2.78E-16	8.33E-16	Cardiomyocytes I	Cardiomyocytes I	MMRN2	MMRN2	CLEC14A	CLEC14A	0.468801767	0.595251242	0.191552992	0.135969502	0.190818046	0.458216975	Cardiomyocytes I
612	Cardiomyocytes I	Cardiomyocytes I	MMRN2	MMRN2	CD248	CD248	0.298177802	0.595251242	0.191552992	0.083739799	2.107082912	0.921137792	0.016040609	0.008264463	Cardiomyocytes I	Cardiomyocytes I	MMRN2	MMRN2	CD248	CD248	0.298177802	0.595251242	1.69E-15	2.86E-15	2.28E-15	Cardiomyocytes I	Cardiomyocytes I	MMRN2	MMRN2	CD248	CD248	0.298177802	0.595251242	1.39E-15	-2.91E-16	5.48E-16	Cardiomyocytes I	Cardiomyocytes I	MMRN2	MMRN2	CD248	CD248	0.298177802	0.595251242	0.191552992	0.083739799	0.190818046	0.398940678	Cardiomyocytes I
613	Cardiomyocytes I	Cardiomyocytes I	MMRN2	MMRN2	CD93	CD93	0.806184428	0.595251242	0.191552992	0.320604536	2.107082912	3.526649892	0.061412758	0.008264463	Cardiomyocytes I	Cardiomyocytes I	MMRN2	MMRN2	CD93	CD93	0.806184428	0.595251242	1.69E-15	3.19E-15	2.44E-15	Cardiomyocytes I	Cardiomyocytes I	MMRN2	MMRN2	CD93	CD93	0.806184428	0.595251242	1.39E-15	0	6.94E-16	Cardiomyocytes I	Cardiomyocytes I	MMRN2	MMRN2	CD93	CD93	0.806184428	0.595251242	0.191552992	0.320604536	0.190818046	0.564972081	Cardiomyocytes I
614	Cardiomyocytes I	Cardiomyocytes I	SPON1	SPON1	APP	APP	0.94036444	0.328547764	0.102385289	0.512559205	1.12623818	5.638151252	0.052478522	0.008264463	Cardiomyocytes I	Cardiomyocytes I	SPON1	SPON1	APP	APP	0.94036444	0.328547764	2.40E-15	-1.15E-14	-4.54E-15	Cardiomyocytes I	Cardiomyocytes I	SPON1	SPON1	APP	APP	0.94036444	0.328547764	2.91E-16	2.22E-15	1.26E-15	Cardiomyocytes I	Cardiomyocytes I	SPON1	SPON1	APP	APP	0.94036444	0.328547764	0.102385289	0.512559205	0.190818046	0.545563075	Cardiomyocytes I
615	Cardiomyocytes I	Cardiomyocytes I	LTBP3	LTBP3	ITGB5	ITGB5	0.9210381	0.696300387	0.261477701	0.448679022	2.876254712	4.935469247	0.117319559	0.008264463	Cardiomyocytes I	Cardiomyocytes I	LTBP3	LTBP3	ITGB5	ITGB5	0.9210381	0.696300387	-5.66E-16	-5.72E-15	-3.14E-15	Cardiomyocytes I	Cardiomyocytes I	LTBP3	LTBP3	ITGB5	ITGB5	0.9210381	0.696300387	0	3.94E-15	1.97E-15	Cardiomyocytes I	Cardiomyocytes I	LTBP3	LTBP3	ITGB5	ITGB5	0.9210381	0.696300387	0.261477701	0.448679022	0.190818046	0.642218943	Cardiomyocytes I
616	Cardiomyocytes I	Cardiomyocytes I	SEMA3G	SEMA3G	NRP2_PLXNA2	PLXNA2	0.322473771	0.131971287	0.033411896	0.105931456	0.367530858	1.165246012	0.003539371	0.008264463	Cardiomyocytes I	Cardiomyocytes I	SEMA3G	SEMA3G	NRP2_PLXNA2	PLXNA2	0.322473771	0.131971287	-4.29E-16	2.50E-15	1.04E-15	Cardiomyocytes I	Cardiomyocytes I	SEMA3G	SEMA3G	NRP2_PLXNA2	NRP2	0.322473771	0.131971287	0	0	0	Cardiomyocytes I	Cardiomyocytes I	SEMA3G	SEMA3G	NRP2_PLXNA2	PLXNA2	0.322473771	0.131971287	0.033411896	0.105931456	0.190818046	0.237675103	Cardiomyocytes I
617	Cardiomyocytes I	Cardiomyocytes I	SEMA3G	SEMA3G	NRP2_PLXNA4	PLXNA4	0.131419105	0.131971287	0.033411896	0.078252213	0.367530858	0.86077434	0.002614555	0.008264463	Cardiomyocytes I	Cardiomyocytes I	SEMA3G	SEMA3G	NRP2_PLXNA4	PLXNA4	0.131419105	0.131971287	-4.29E-16	1.86E-15	7.16E-16	Cardiomyocytes I	Cardiomyocytes I	SEMA3G	SEMA3G	NRP2_PLXNA4	NRP2	0.131419105	0.131971287	0	0	0	Cardiomyocytes I	Cardiomyocytes I	SEMA3G	SEMA3G	NRP2_PLXNA4	PLXNA4	0.131419105	0.131971287	0.033411896	0.078252213	0.190818046	0.211335219	Cardiomyocytes I
618	Cardiomyocytes I	Cardiomyocytes I	SEMA3G	SEMA3G	NRP2_PLXNA1	PLXNA1	0.304803976	0.131971287	0.033411896	0.102296415	0.367530858	1.12526057	0.003417917	0.008264463	Cardiomyocytes I	Cardiomyocytes I	SEMA3G	SEMA3G	NRP2_PLXNA1	PLXNA1	0.304803976	0.131971287	-4.29E-16	1.68E-15	6.25E-16	Cardiomyocytes I	Cardiomyocytes I	SEMA3G	SEMA3G	NRP2_PLXNA1	NRP2	0.304803976	0.131971287	0	0	0	Cardiomyocytes I	Cardiomyocytes I	SEMA3G	SEMA3G	NRP2_PLXNA1	PLXNA1	0.304803976	0.131971287	0.033411896	0.102296415	0.190818046	0.23452632	Cardiomyocytes I
619	Cardiomyocytes I	Cardiomyocytes I	DKK3	DKK3	KREMEN1	KREMEN1	0.878520155	0.290999448	0.136125978	0.388454258	1.497385758	4.272996841	0.052878716	0.008264463	Cardiomyocytes I	Cardiomyocytes I	DKK3	DKK3	KREMEN1	KREMEN1	0.878520155	0.290999448	1.39E-15	-1.33E-14	-5.98E-15	Cardiomyocytes I	Cardiomyocytes I	DKK3	DKK3	KREMEN1	KREMEN1	0.878520155	0.290999448	2.78E-16	-2.22E-16	2.78E-17	Cardiomyocytes I	Cardiomyocytes I	DKK3	DKK3	KREMEN1	KREMEN1	0.878520155	0.290999448	0.136125978	0.388454258	0.190818046	0.54650464	Cardiomyocytes I
620	Cardiomyocytes I	Cardiomyocytes I	ANGPTL2	ANGPTL2	ITGA5_ITGB1	ITGA5	0.499723909	0.86637217	0.374714072	0.428966828	4.121854796	4.718635104	0.160739907	0.008264463	Cardiomyocytes I	Cardiomyocytes I	ANGPTL2	ANGPTL2	ITGA5_ITGB1	ITGA5	0.499723909	0.86637217	1.03E-14	5.86E-15	8.10E-15	Cardiomyocytes I	Cardiomyocytes I	ANGPTL2	ANGPTL2	ITGA5_ITGB1	ITGB1	0.499723909	0.86637217	1.22E-15	-4.16E-16	4.02E-16	Cardiomyocytes I	Cardiomyocytes I	ANGPTL2	ANGPTL2	ITGA5_ITGB1	ITGA5	0.499723909	0.86637217	0.374714072	0.428966828	0.190818046	0.67753161	Cardiomyocytes I
621	Cardiomyocytes I	Cardiomyocytes I	ANGPTL2	ANGPTL2	TLR4	TLR4	0.165102154	0.86637217	0.374714072	0.037740145	4.121854796	0.415141595	0.014141763	0.008264463	Cardiomyocytes I	Cardiomyocytes I	ANGPTL2	ANGPTL2	TLR4	TLR4	0.165102154	0.86637217	1.03E-14	1.67E-15	6.00E-15	Cardiomyocytes I	Cardiomyocytes I	ANGPTL2	ANGPTL2	TLR4	TLR4	0.165102154	0.86637217	1.22E-15	0	6.11E-16	Cardiomyocytes I	Cardiomyocytes I	ANGPTL2	ANGPTL2	TLR4	TLR4	0.165102154	0.86637217	0.374714072	0.037740145	0.190818046	0.383935638	Cardiomyocytes I
622	Cardiomyocytes I	Cardiomyocytes I	ANGPTL2	ANGPTL2	LILRB3	LILRB3	0.114301491	0.86637217	0.374714072	0.025619517	4.121854796	0.281814686	0.009599994	0.008264463	Cardiomyocytes I	Cardiomyocytes I	ANGPTL2	ANGPTL2	LILRB3	LILRB3	0.114301491	0.86637217	1.03E-14	1.66E-16	5.25E-15	Cardiomyocytes I	Cardiomyocytes I	ANGPTL2	ANGPTL2	LILRB3	LILRB3	0.114301491	0.86637217	1.22E-15	0	6.11E-16	Cardiomyocytes I	Cardiomyocytes I	ANGPTL2	ANGPTL2	LILRB3	LILRB3	0.114301491	0.86637217	0.374714072	0.025619517	0.190818046	0.339267209	Cardiomyocytes I
623	Cardiomyocytes I	Cardiomyocytes I	ANGPTL2	ANGPTL2	TIE1	TIE1	0.718939812	0.86637217	0.374714072	0.247916168	4.121854796	2.727077851	0.092897677	0.008264463	Cardiomyocytes I	Cardiomyocytes I	ANGPTL2	ANGPTL2	TIE1	TIE1	0.718939812	0.86637217	1.03E-14	-4.03E-16	4.96E-15	Cardiomyocytes I	Cardiomyocytes I	ANGPTL2	ANGPTL2	TIE1	TIE1	0.718939812	0.86637217	1.22E-15	2.16E-15	1.69E-15	Cardiomyocytes I	Cardiomyocytes I	ANGPTL2	ANGPTL2	TIE1	TIE1	0.718939812	0.86637217	0.374714072	0.247916168	0.190818046	0.614982879	Cardiomyocytes I
624	Cardiomyocytes I	Cardiomyocytes I	APLN	APLN	APLNR	APLNR	0.701822198	0.185532855	0.044140279	0.254917205	0.485543068	2.804089259	0.011252117	0.008264463	Cardiomyocytes I	Cardiomyocytes I	APLN	APLN	APLNR	APLNR	0.701822198	0.185532855	1.70E-15	-4.71E-16	6.15E-16	Cardiomyocytes I	Cardiomyocytes I	APLN	APLN	APLNR	APLNR	0.701822198	0.185532855	0	1.05E-15	5.27E-16	Cardiomyocytes I	Cardiomyocytes I	APLN	APLN	APLNR	APLNR	0.701822198	0.185532855	0.044140279	0.254917205	0.190818046	0.357285698	Cardiomyocytes I
625	Cardiomyocytes I	Cardiomyocytes I	CLEC11A	CLEC11A	ITGB1	ITGB1	0.984538929	0.171728327	0.0411109	0.710417027	0.452219898	7.814587295	0.029205883	0.008264463	Cardiomyocytes I	Cardiomyocytes I	CLEC11A	CLEC11A	ITGB1	ITGB1	0.984538929	0.171728327	9.82E-16	1.54E-14	8.18E-15	Cardiomyocytes I	Cardiomyocytes I	CLEC11A	CLEC11A	ITGB1	ITGB1	0.984538929	0.171728327	0	-5.55E-16	-2.78E-16	Cardiomyocytes I	Cardiomyocytes I	CLEC11A	CLEC11A	ITGB1	ITGB1	0.984538929	0.171728327	0.0411109	0.710417027	0.190818046	0.472463488	Cardiomyocytes I
626	Cardiomyocytes I	Cardiomyocytes I	ANGPTL3	ANGPTL3	ITGA5	ITGA5	0.499723909	0.123136389	0.02752018	0.147516628	0.302721981	1.622682913	0.004059684	0.008264463	Cardiomyocytes I	Cardiomyocytes I	ANGPTL3	ANGPTL3	ITGA5	ITGA5	0.499723909	0.123136389	-4.85E-16	-3.66E-15	-2.07E-15	Cardiomyocytes I	Cardiomyocytes I	ANGPTL3	ANGPTL3	ITGA5	ITGA5	0.499723909	0.123136389	0	-2.78E-16	-1.39E-16	Cardiomyocytes I	Cardiomyocytes I	ANGPTL3	ANGPTL3	ITGA5	ITGA5	0.499723909	0.123136389	0.02752018	0.147516628	0.190818046	0.250323049	Cardiomyocytes I
627	Cardiomyocytes I	Cardiomyocytes I	WIF1	WIF1	RYK	RYK	0.615681944	0.537272225	0.209833171	0.195451695	2.30816488	2.149968642	0.041012249	0.008264463	Cardiomyocytes I	Cardiomyocytes I	WIF1	WIF1	RYK	RYK	0.615681944	0.537272225	4.00E-15	7.85E-16	2.39E-15	Cardiomyocytes I	Cardiomyocytes I	WIF1	WIF1	RYK	RYK	0.615681944	0.537272225	1.36E-15	8.33E-16	1.10E-15	Cardiomyocytes I	Cardiomyocytes I	WIF1	WIF1	RYK	RYK	0.615681944	0.537272225	0.209833171	0.195451695	0.190818046	0.514868788	Cardiomyocytes I
628	Cardiomyocytes I	Cardiomyocytes I	WNT5A	WNT5A	FZD1	FZD1	0.256764219	0.154610712	0.037358683	0.068981008	0.410945514	0.758791085	0.00257704	0.008264463	Cardiomyocytes I	Cardiomyocytes I	WNT5A	WNT5A	FZD1	FZD1	0.256764219	0.154610712	-8.97E-16	1.45E-15	2.77E-16	Cardiomyocytes I	Cardiomyocytes I	WNT5A	WNT5A	FZD1	FZD1	0.256764219	0.154610712	0	3.05E-16	1.53E-16	Cardiomyocytes I	Cardiomyocytes I	WNT5A	WNT5A	FZD1	FZD1	0.256764219	0.154610712	0.037358683	0.068981008	0.190818046	0.21013331	Cardiomyocytes I
629	Cardiomyocytes I	Cardiomyocytes I	C3	C3	C3AR1	C3AR1	0.161789067	0.842628382	0.551834723	0.040323878	6.070181957	0.443562662	0.022252116	0.008264463	Cardiomyocytes I	Cardiomyocytes I	C3	C3	C3AR1	C3AR1	0.161789067	0.842628382	-1.09E-14	-9.11E-17	-5.51E-15	Cardiomyocytes I	Cardiomyocytes I	C3	C3	C3AR1	C3AR1	0.161789067	0.842628382	-6.77E-15	3.12E-16	-3.23E-15	Cardiomyocytes I	Cardiomyocytes I	C3	C3	C3AR1	C3AR1	0.161789067	0.842628382	0.551834723	0.040323878	0.190818046	0.438753085	Cardiomyocytes I
630	Cardiomyocytes I	Cardiomyocytes I	IL16	IL16	CD9	CD9	0.651573716	0.245720596	0.061431018	0.24809632	0.675741196	2.729059516	0.015240809	0.008264463	Cardiomyocytes I	Cardiomyocytes I	IL16	IL16	CD9	CD9	0.651573716	0.245720596	2.32E-15	-1.96E-15	1.80E-16	Cardiomyocytes I	Cardiomyocytes I	IL16	IL16	CD9	CD9	0.651573716	0.245720596	-3.05E-16	5.55E-16	1.25E-16	Cardiomyocytes I	Cardiomyocytes I	IL16	IL16	CD9	CD9	0.651573716	0.245720596	0.061431018	0.24809632	0.190818046	0.392824635	Cardiomyocytes I
631	Cardiomyocytes I	Cardiomyocytes I	SEMA4D	SEMA4D	CD72	CD72	0.159028161	0.488128106	0.14089653	0.037703196	1.549861832	0.414735156	0.005312249	0.008264463	Cardiomyocytes I	Cardiomyocytes I	SEMA4D	SEMA4D	CD72	CD72	0.159028161	0.488128106	-7.39E-18	1.34E-15	6.67E-16	Cardiomyocytes I	Cardiomyocytes I	SEMA4D	SEMA4D	CD72	CD72	0.159028161	0.488128106	1.72E-15	0	8.60E-16	Cardiomyocytes I	Cardiomyocytes I	SEMA4D	SEMA4D	CD72	CD72	0.159028161	0.488128106	0.14089653	0.037703196	0.190818046	0.276390932	Cardiomyocytes I
632	Cardiomyocytes I	Cardiomyocytes I	TXLNA	TXLNA	STX4	STX4	0.872446162	0.332965213	0.086927867	0.355818538	0.956206535	3.914003923	0.030930547	0.008264463	Cardiomyocytes I	Cardiomyocytes I	TXLNA	TXLNA	STX4	STX4	0.872446162	0.332965213	-1.11E-15	6.82E-15	2.86E-15	Cardiomyocytes I	Cardiomyocytes I	TXLNA	TXLNA	STX4	STX4	0.872446162	0.332965213	3.05E-16	2.66E-15	1.48E-15	Cardiomyocytes I	Cardiomyocytes I	TXLNA	TXLNA	STX4	STX4	0.872446162	0.332965213	0.086927867	0.355818538	0.190818046	0.479618658	Cardiomyocytes I
633	Cardiomyocytes I	Cardiomyocytes I	COL8A1	COL8A1	ITGA1_ITGB1	ITGA1	0.662617338	0.427388183	0.134107121	0.464532979	1.475178333	5.109862772	0.062297181	0.008264463	Cardiomyocytes I	Cardiomyocytes I	COL8A1	COL8A1	ITGA1_ITGB1	ITGA1	0.662617338	0.427388183	7.37E-16	1.12E-14	5.99E-15	Cardiomyocytes I	Cardiomyocytes I	COL8A1	COL8A1	ITGA1_ITGB1	ITGB1	0.662617338	0.427388183	1.44E-15	9.44E-16	1.19E-15	Cardiomyocytes I	Cardiomyocytes I	COL8A1	COL8A1	ITGA1_ITGB1	ITGA1	0.662617338	0.427388183	0.134107121	0.464532979	0.190818046	0.566728399	Cardiomyocytes I
634	Cardiomyocytes I	Cardiomyocytes I	COL5A3	COL5A3	ITGA1_ITGB1	ITGA1	0.662617338	0.519050248	0.155455441	0.464532979	1.710009849	5.109862772	0.072214179	0.008264463	Cardiomyocytes I	Cardiomyocytes I	COL5A3	COL5A3	ITGA1_ITGB1	ITGA1	0.662617338	0.519050248	-2.02E-15	1.12E-14	4.61E-15	Cardiomyocytes I	Cardiomyocytes I	COL5A3	COL5A3	ITGA1_ITGB1	ITGB1	0.662617338	0.519050248	2.78E-16	9.44E-16	6.11E-16	Cardiomyocytes I	Cardiomyocytes I	COL5A3	COL5A3	ITGA1_ITGB1	ITGA1	0.662617338	0.519050248	0.155455441	0.464532979	0.190818046	0.584767448	Cardiomyocytes I
635	Cardiomyocytes I	Cardiomyocytes I	COL5A2	COL5A2	ITGA1_ITGB1	ITGA1	0.662617338	0.549972391	0.186853813	0.464532979	2.055391941	5.109862772	0.086799758	0.008264463	Cardiomyocytes I	Cardiomyocytes I	COL5A2	COL5A2	ITGA1_ITGB1	ITGA1	0.662617338	0.549972391	1.07E-15	1.12E-14	6.15E-15	Cardiomyocytes I	Cardiomyocytes I	COL5A2	COL5A2	ITGA1_ITGB1	ITGB1	0.662617338	0.549972391	8.33E-16	9.44E-16	8.88E-16	Cardiomyocytes I	Cardiomyocytes I	COL5A2	COL5A2	ITGA1_ITGB1	ITGA1	0.662617338	0.549972391	0.186853813	0.464532979	0.190818046	0.606914129	Cardiomyocytes I
636	Cardiomyocytes I	Cardiomyocytes I	COL5A1	COL5A1	ITGA1_ITGB1	ITGA1	0.662617338	0.641634456	0.220827769	0.464532979	2.42910546	5.109862772	0.102581782	0.008264463	Cardiomyocytes I	Cardiomyocytes I	COL5A1	COL5A1	ITGA1_ITGB1	ITGA1	0.662617338	0.641634456	-1.18E-15	1.12E-14	5.03E-15	Cardiomyocytes I	Cardiomyocytes I	COL5A1	COL5A1	ITGA1_ITGB1	ITGB1	0.662617338	0.641634456	1.39E-15	9.44E-16	1.17E-15	Cardiomyocytes I	Cardiomyocytes I	COL5A1	COL5A1	ITGA1_ITGB1	ITGA1	0.662617338	0.641634456	0.220827769	0.464532979	0.190818046	0.626653656	Cardiomyocytes I
637	Cardiomyocytes I	Cardiomyocytes I	COL3A1	COL3A1	ITGA1_ITGB1	ITGA1	0.662617338	0.997791276	1.079695994	0.464532979	11.87665593	5.109862772	0.501554397	0.008264463	Cardiomyocytes I	Cardiomyocytes I	COL3A1	COL3A1	ITGA1_ITGB1	ITGA1	0.662617338	0.997791276	1.05E-14	1.12E-14	1.09E-14	Cardiomyocytes I	Cardiomyocytes I	COL3A1	COL3A1	ITGA1_ITGB1	ITGB1	0.662617338	0.997791276	6.66E-15	9.44E-16	3.80E-15	Cardiomyocytes I	Cardiomyocytes I	COL3A1	COL3A1	ITGA1_ITGB1	ITGA1	0.662617338	0.997791276	1.079695994	0.464532979	0.190818046	0.787749563	Cardiomyocytes I
638	Cardiomyocytes I	Cardiomyocytes I	COL18A1	COL18A1	ITGA1_ITGB1	ITGA1	0.662617338	0.30204307	0.085244983	0.464532979	0.937694813	5.109862772	0.039599106	0.008264463	Cardiomyocytes I	Cardiomyocytes I	COL18A1	COL18A1	ITGA1_ITGB1	ITGA1	0.662617338	0.30204307	1.57E-15	1.12E-14	6.40E-15	Cardiomyocytes I	Cardiomyocytes I	COL18A1	COL18A1	ITGA1_ITGB1	ITGB1	0.662617338	0.30204307	-3.05E-16	9.44E-16	3.19E-16	Cardiomyocytes I	Cardiomyocytes I	COL18A1	COL18A1	ITGA1_ITGB1	ITGA1	0.662617338	0.30204307	0.085244983	0.464532979	0.190818046	0.510488605	Cardiomyocytes I
639	Cardiomyocytes I	Cardiomyocytes I	COL14A1	COL14A1	ITGA1_ITGB1	ITGA1	0.662617338	0.508558807	0.166457543	0.464532979	1.831032976	5.109862772	0.077325018	0.008264463	Cardiomyocytes I	Cardiomyocytes I	COL14A1	COL14A1	ITGA1_ITGB1	ITGA1	0.662617338	0.508558807	1.32E-15	1.12E-14	6.28E-15	Cardiomyocytes I	Cardiomyocytes I	COL14A1	COL14A1	ITGA1_ITGB1	ITGB1	0.662617338	0.508558807	1.14E-15	9.44E-16	1.04E-15	Cardiomyocytes I	Cardiomyocytes I	COL14A1	COL14A1	ITGA1_ITGB1	ITGA1	0.662617338	0.508558807	0.166457543	0.464532979	0.190818046	0.593044618	Cardiomyocytes I
640	Cardiomyocytes I	Cardiomyocytes I	PSEN1	PSEN1	NCSTN	NCSTN	0.535063501	0.388183324	0.103915081	0.15670834	1.143065892	1.72379174	0.01628436	0.008264463	Cardiomyocytes I	Cardiomyocytes I	PSEN1	PSEN1	NCSTN	NCSTN	0.535063501	0.388183324	1.43E-15	5.03E-15	3.23E-15	Cardiomyocytes I	Cardiomyocytes I	PSEN1	PSEN1	NCSTN	NCSTN	0.535063501	0.388183324	8.88E-16	2.78E-16	5.83E-16	Cardiomyocytes I	Cardiomyocytes I	PSEN1	PSEN1	NCSTN	NCSTN	0.535063501	0.388183324	0.103915081	0.15670834	0.190818046	0.400750229	Cardiomyocytes I
641	Cardiomyocytes I	Cardiomyocytes I	GNAI2	GNAI2	CCR5	CCR5	0.11374931	0.977360574	0.654166521	0.026384838	7.195831735	0.290233216	0.017260078	0.008264463	Cardiomyocytes I	Cardiomyocytes I	GNAI2	GNAI2	CCR5	CCR5	0.11374931	0.977360574	-3.91E-15	5.16E-16	-1.70E-15	Cardiomyocytes I	Cardiomyocytes I	GNAI2	GNAI2	CCR5	CCR5	0.11374931	0.977360574	5.55E-16	-3.12E-16	1.21E-16	Cardiomyocytes I	Cardiomyocytes I	GNAI2	GNAI2	CCR5	CCR5	0.11374931	0.977360574	0.654166521	0.026384838	0.190818046	0.407757244	Cardiomyocytes I
642	Cardiomyocytes I	Cardiomyocytes I	PROS1	PROS1	AXL	AXL	0.82661513	0.362782993	0.10030645	0.344375257	1.103370951	3.78812783	0.03454306	0.008264463	Cardiomyocytes I	Cardiomyocytes I	PROS1	PROS1	AXL	AXL	0.82661513	0.362782993	2.27E-15	3.91E-15	3.09E-15	Cardiomyocytes I	Cardiomyocytes I	PROS1	PROS1	AXL	AXL	0.82661513	0.362782993	-3.05E-16	1.28E-15	4.86E-16	Cardiomyocytes I	Cardiomyocytes I	PROS1	PROS1	AXL	AXL	0.82661513	0.362782993	0.10030645	0.344375257	0.190818046	0.493415538	Cardiomyocytes I
643	Cardiomyocytes I	Cardiomyocytes I	ARF1	ARF1	PLD2	PLD2	0.178906681	0.997239094	0.857595392	0.041498925	9.433549313	0.456488173	0.035589287	0.008264463	Cardiomyocytes I	Cardiomyocytes I	ARF1	ARF1	PLD2	PLD2	0.178906681	0.997239094	-2.31E-14	5.31E-16	-1.13E-14	Cardiomyocytes I	Cardiomyocytes I	ARF1	ARF1	PLD2	PLD2	0.178906681	0.997239094	-9.99E-16	3.05E-16	-3.47E-16	Cardiomyocytes I	Cardiomyocytes I	ARF1	ARF1	PLD2	PLD2	0.178906681	0.997239094	0.857595392	0.041498925	0.190818046	0.49714494	Cardiomyocytes I
644	Cardiomyocytes I	Cardiomyocytes I	FGF13	FGF13	SCN5A	SCN5A	0.94036444	0.667586969	0.222897611	0.502450082	2.451873716	5.526950897	0.111994923	0.008264463	Cardiomyocytes I	Cardiomyocytes I	FGF13	FGF13	SCN5A	SCN5A	0.94036444	0.667586969	-1.15E-15	-3.82E-15	-2.49E-15	Cardiomyocytes I	Cardiomyocytes I	FGF13	FGF13	SCN5A	SCN5A	0.94036444	0.667586969	-2.50E-16	-2.22E-15	-1.24E-15	Cardiomyocytes I	Cardiomyocytes I	FGF13	FGF13	SCN5A	SCN5A	0.94036444	0.667586969	0.222897611	0.502450082	0.190818046	0.63686524	Cardiomyocytes I
645	Cardiomyocytes I	Cardiomyocytes I	GPI	GPI	AMFR	AMFR	0.870237438	1	1.526614859	0.381821117	16.79276345	4.200032287	0.582893791	0.008264463	Cardiomyocytes I	Cardiomyocytes I	GPI	GPI	AMFR	AMFR	0.870237438	1	8.40E-16	-1.22E-14	-5.69E-15	Cardiomyocytes I	Cardiomyocytes I	GPI	GPI	AMFR	AMFR	0.870237438	1	-2.00E-15	-7.22E-16	-1.36E-15	Cardiomyocytes I	Cardiomyocytes I	GPI	GPI	AMFR	AMFR	0.870237438	1	1.526614859	0.381821117	0.190818046	0.800042467	Cardiomyocytes I
646	Cardiomyocytes I	Cardiomyocytes I	CD38	CD38	PECAM1	PECAM1	0.890115958	0.26725566	0.068829893	0.409687988	0.757128824	4.506567873	0.02819878	0.008264463	Cardiomyocytes I	Cardiomyocytes I	CD38	CD38	PECAM1	PECAM1	0.890115958	0.26725566	-1.81E-15	-4.17E-15	-2.99E-15	Cardiomyocytes I	Cardiomyocytes I	CD38	CD38	PECAM1	PECAM1	0.890115958	0.26725566	3.05E-16	3.33E-15	1.82E-15	Cardiomyocytes I	Cardiomyocytes I	CD38	CD38	PECAM1	PECAM1	0.890115958	0.26725566	0.068829893	0.409687988	0.190818046	0.468092587	Cardiomyocytes I
647	Cardiomyocytes I	Cardiomyocytes I	SERPINA1	SERPINA1	LRP1	LRP1	0.953616786	0.14356709	0.035110497	0.640991577	0.386215462	7.050907342	0.022505533	0.008264463	Cardiomyocytes I	Cardiomyocytes I	SERPINA1	SERPINA1	LRP1	LRP1	0.953616786	0.14356709	6.86E-16	-8.57E-15	-3.94E-15	Cardiomyocytes I	Cardiomyocytes I	SERPINA1	SERPINA1	LRP1	LRP1	0.953616786	0.14356709	0	6.55E-15	3.28E-15	Cardiomyocytes I	Cardiomyocytes I	SERPINA1	SERPINA1	LRP1	LRP1	0.953616786	0.14356709	0.035110497	0.640991577	0.190818046	0.440147832	Cardiomyocytes I
648	Cardiomyocytes I	Cardiomyocytes I	MFNG	MFNG	NOTCH1	NOTCH1	0.454997239	0.23246825	0.056259172	0.130697137	0.618850887	1.437668512	0.007352913	0.008264463	Cardiomyocytes I	Cardiomyocytes I	MFNG	MFNG	NOTCH1	NOTCH1	0.454997239	0.23246825	1.55E-15	5.61E-16	1.06E-15	Cardiomyocytes I	Cardiomyocytes I	MFNG	MFNG	NOTCH1	NOTCH1	0.454997239	0.23246825	0	8.60E-16	4.30E-16	Cardiomyocytes I	Cardiomyocytes I	MFNG	MFNG	NOTCH1	NOTCH1	0.454997239	0.23246825	0.056259172	0.130697137	0.190818046	0.310048101	Cardiomyocytes I
649	Cardiomyocytes I	Cardiomyocytes I	MFNG	MFNG	NOTCH2	NOTCH2	0.261181668	0.23246825	0.056259172	0.070255513	0.618850887	0.772810644	0.003952517	0.008264463	Cardiomyocytes I	Cardiomyocytes I	MFNG	MFNG	NOTCH2	NOTCH2	0.261181668	0.23246825	1.55E-15	9.42E-16	1.25E-15	Cardiomyocytes I	Cardiomyocytes I	MFNG	MFNG	NOTCH2	NOTCH2	0.261181668	0.23246825	0	-6.11E-16	-3.05E-16	Cardiomyocytes I	Cardiomyocytes I	MFNG	MFNG	NOTCH2	NOTCH2	0.261181668	0.23246825	0.056259172	0.070255513	0.190818046	0.247821226	Cardiomyocytes I
650	Cardiomyocytes I	Cardiomyocytes I	APOE	APOE	SORL1	SORL1	0.372170072	1	1.789669265	0.100674701	19.68636192	1.107421711	0.180174418	0.008264463	Cardiomyocytes I	Cardiomyocytes I	APOE	APOE	SORL1	SORL1	0.372170072	1	-8.71E-15	1.22E-15	-3.74E-15	Cardiomyocytes I	Cardiomyocytes I	APOE	APOE	SORL1	SORL1	0.372170072	1	-3.11E-15	5.83E-16	-1.26E-15	Cardiomyocytes I	Cardiomyocytes I	APOE	APOE	SORL1	SORL1	0.372170072	1	1.789669265	0.100674701	0.190818046	0.689871793	Cardiomyocytes I
651	Cardiomyocytes I	Cardiomyocytes I	TFPI	TFPI	VLDLR	VLDLR	0.980673661	0.713970182	0.247738231	0.665281487	2.725120544	7.318096354	0.164815659	0.008264463	Cardiomyocytes I	Cardiomyocytes I	TFPI	TFPI	VLDLR	VLDLR	0.980673661	0.713970182	5.84E-16	3.41E-14	1.73E-14	Cardiomyocytes I	Cardiomyocytes I	TFPI	TFPI	VLDLR	VLDLR	0.980673661	0.713970182	1.05E-15	4.66E-15	2.86E-15	Cardiomyocytes I	Cardiomyocytes I	TFPI	TFPI	VLDLR	VLDLR	0.980673661	0.713970182	0.247738231	0.665281487	0.190818046	0.680260916	Cardiomyocytes I
652	Cardiomyocytes I	Cardiomyocytes I	PSEN1	PSEN1	NOTCH1	NOTCH1	0.454997239	0.388183324	0.103915081	0.130697137	1.143065892	1.437668512	0.013581404	0.008264463	Cardiomyocytes I	Cardiomyocytes I	PSEN1	PSEN1	NOTCH1	NOTCH1	0.454997239	0.388183324	1.43E-15	5.61E-16	9.93E-16	Cardiomyocytes I	Cardiomyocytes I	PSEN1	PSEN1	NOTCH1	NOTCH1	0.454997239	0.388183324	8.88E-16	8.60E-16	8.74E-16	Cardiomyocytes I	Cardiomyocytes I	PSEN1	PSEN1	NOTCH1	NOTCH1	0.454997239	0.388183324	0.103915081	0.130697137	0.190818046	0.379165453	Cardiomyocytes I
653	Cardiomyocytes I	Cardiomyocytes I	FSTL1	FSTL1	DIP2A	DIP2A	0.159580342	0.794588625	0.339290731	0.036112455	3.732198045	0.39723701	0.012252621	0.008264463	Cardiomyocytes I	Cardiomyocytes I	FSTL1	FSTL1	DIP2A	DIP2A	0.159580342	0.794588625	-9.65E-15	-1.35E-15	-5.50E-15	Cardiomyocytes I	Cardiomyocytes I	FSTL1	FSTL1	DIP2A	DIP2A	0.159580342	0.794588625	1.50E-15	0	7.49E-16	Cardiomyocytes I	Cardiomyocytes I	FSTL1	FSTL1	DIP2A	DIP2A	0.159580342	0.794588625	0.339290731	0.036112455	0.190818046	0.367124489	Cardiomyocytes I
654	Cardiomyocytes I	Cardiomyocytes I	HRAS	HRAS	INSR	INSR	0.705687465	0.902816124	0.414720869	0.245956164	4.561929557	2.705517802	0.102003154	0.008264463	Cardiomyocytes I	Cardiomyocytes I	HRAS	HRAS	INSR	INSR	0.705687465	0.902816124	-3.03E-14	2.71E-16	-1.50E-14	Cardiomyocytes I	Cardiomyocytes I	HRAS	HRAS	INSR	INSR	0.705687465	0.902816124	1.22E-15	8.33E-16	1.03E-15	Cardiomyocytes I	Cardiomyocytes I	HRAS	HRAS	INSR	INSR	0.705687465	0.902816124	0.414720869	0.245956164	0.190818046	0.625991712	Cardiomyocytes I
655	Cardiomyocytes I	Cardiomyocytes I	HRAS	HRAS	CAV1	CAV1	0.988404197	0.902816124	0.414720869	0.725770072	4.561929557	7.983470787	0.300991995	0.008264463	Cardiomyocytes I	Cardiomyocytes I	HRAS	HRAS	CAV1	CAV1	0.988404197	0.902816124	-3.03E-14	-2.74E-14	-2.89E-14	Cardiomyocytes I	Cardiomyocytes I	HRAS	HRAS	CAV1	CAV1	0.988404197	0.902816124	1.22E-15	6.99E-15	4.11E-15	Cardiomyocytes I	Cardiomyocytes I	HRAS	HRAS	CAV1	CAV1	0.988404197	0.902816124	0.414720869	0.725770072	0.190818046	0.741944381	Cardiomyocytes I
656	Cardiomyocytes I	Cardiomyocytes I	ARF1	ARF1	INSR	INSR	0.705687465	0.997239094	0.857595392	0.245956164	9.433549313	2.705517802	0.210930873	0.008264463	Cardiomyocytes I	Cardiomyocytes I	ARF1	ARF1	INSR	INSR	0.705687465	0.997239094	-2.31E-14	2.71E-16	-1.14E-14	Cardiomyocytes I	Cardiomyocytes I	ARF1	ARF1	INSR	INSR	0.705687465	0.997239094	-9.99E-16	8.33E-16	-8.33E-17	Cardiomyocytes I	Cardiomyocytes I	ARF1	ARF1	INSR	INSR	0.705687465	0.997239094	0.857595392	0.245956164	0.190818046	0.706474489	Cardiomyocytes I
657	Cardiomyocytes I	Cardiomyocytes I	GRN	GRN	SORT1	SORT1	0.50966317	0.957482054	0.563427067	0.161606244	6.19769774	1.777668682	0.091053332	0.008264463	Cardiomyocytes I	Cardiomyocytes I	GRN	GRN	SORT1	SORT1	0.50966317	0.957482054	7.24E-16	-2.90E-15	-1.09E-15	Cardiomyocytes I	Cardiomyocytes I	GRN	GRN	SORT1	SORT1	0.50966317	0.957482054	3.66E-15	-2.78E-16	1.69E-15	Cardiomyocytes I	Cardiomyocytes I	GRN	GRN	SORT1	SORT1	0.50966317	0.957482054	0.563427067	0.161606244	0.190818046	0.612606067	Cardiomyocytes I
658	Cardiomyocytes I	Cardiomyocytes I	TIMP1	TIMP1	CD63	CD63	0.995582551	0.226394257	0.0699867	0.867304255	0.769853698	9.540346801	0.060699762	0.008264463	Cardiomyocytes I	Cardiomyocytes I	TIMP1	TIMP1	CD63	CD63	0.995582551	0.226394257	1.53E-17	-2.93E-14	-1.46E-14	Cardiomyocytes I	Cardiomyocytes I	TIMP1	TIMP1	CD63	CD63	0.995582551	0.226394257	0	-2.78E-15	-1.39E-15	Cardiomyocytes I	Cardiomyocytes I	TIMP1	TIMP1	CD63	CD63	0.995582551	0.226394257	0.0699867	0.867304255	0.190818046	0.563536462	Cardiomyocytes I
659	Cardiomyocytes I	Cardiomyocytes I	SFRP1	SFRP1	FZD2	FZD2	0.318056322	0.421866372	0.126508533	0.087018396	1.391593862	0.957202351	0.01100857	0.008264463	Cardiomyocytes I	Cardiomyocytes I	SFRP1	SFRP1	FZD2	FZD2	0.318056322	0.421866372	5.70E-16	-2.24E-16	1.73E-16	Cardiomyocytes I	Cardiomyocytes I	SFRP1	SFRP1	FZD2	FZD2	0.318056322	0.421866372	5.83E-16	0	2.91E-16	Cardiomyocytes I	Cardiomyocytes I	SFRP1	SFRP1	FZD2	FZD2	0.318056322	0.421866372	0.126508533	0.087018396	0.190818046	0.354777203	Cardiomyocytes I
660	Cardiomyocytes I	Cardiomyocytes I	SFRP1	SFRP1	FZD6	FZD6	0.5643291	0.421866372	0.126508533	0.167629725	1.391593862	1.843926978	0.021206591	0.008264463	Cardiomyocytes I	Cardiomyocytes I	SFRP1	SFRP1	FZD6	FZD6	0.5643291	0.421866372	5.70E-16	6.40E-15	3.49E-15	Cardiomyocytes I	Cardiomyocytes I	SFRP1	SFRP1	FZD6	FZD6	0.5643291	0.421866372	5.83E-16	-2.78E-16	1.53E-16	Cardiomyocytes I	Cardiomyocytes I	SFRP1	SFRP1	FZD6	FZD6	0.5643291	0.421866372	0.126508533	0.167629725	0.190818046	0.432836715	Cardiomyocytes I
661	Cardiomyocytes I	Cardiomyocytes I	PLAT	PLAT	LRP1	LRP1	0.953616786	0.350082827	0.102055165	0.640991577	1.122606812	7.050907342	0.065416501	0.008264463	Cardiomyocytes I	Cardiomyocytes I	PLAT	PLAT	LRP1	LRP1	0.953616786	0.350082827	-4.72E-16	-8.57E-15	-4.52E-15	Cardiomyocytes I	Cardiomyocytes I	PLAT	PLAT	LRP1	LRP1	0.953616786	0.350082827	2.91E-16	6.55E-15	3.42E-15	Cardiomyocytes I	Cardiomyocytes I	PLAT	PLAT	LRP1	LRP1	0.953616786	0.350082827	0.102055165	0.640991577	0.190818046	0.57271686	Cardiomyocytes I
662	Cardiomyocytes I	Cardiomyocytes I	TGFB1	TGFB1	ENG	ENG	0.939260077	0.648812811	0.213614309	0.549825862	2.349757394	6.04808448	0.117450671	0.008264463	Cardiomyocytes I	Cardiomyocytes I	TGFB1	TGFB1	ENG	ENG	0.939260077	0.648812811	7.71E-15	-4.20E-15	1.76E-15	Cardiomyocytes I	Cardiomyocytes I	TGFB1	TGFB1	ENG	ENG	0.939260077	0.648812811	1.64E-15	-2.00E-15	-1.80E-16	Cardiomyocytes I	Cardiomyocytes I	TGFB1	TGFB1	ENG	ENG	0.939260077	0.648812811	0.213614309	0.549825862	0.190818046	0.642347254	Cardiomyocytes I
663	Cardiomyocytes I	Cardiomyocytes I	SERPINE1	SERPINE1	LRP1	LRP1	0.953616786	0.376587521	0.101795639	0.640991577	1.119752033	7.050907342	0.065250147	0.008264463	Cardiomyocytes I	Cardiomyocytes I	SERPINE1	SERPINE1	LRP1	LRP1	0.953616786	0.376587521	2.66E-15	-8.57E-15	-2.95E-15	Cardiomyocytes I	Cardiomyocytes I	SERPINE1	SERPINE1	LRP1	LRP1	0.953616786	0.376587521	0	6.55E-15	3.28E-15	Cardiomyocytes I	Cardiomyocytes I	SERPINE1	SERPINE1	LRP1	LRP1	0.953616786	0.376587521	0.101795639	0.640991577	0.190818046	0.572405284	Cardiomyocytes I
664	Cardiomyocytes I	Cardiomyocytes I	HBEGF	HBEGF	CD9	CD9	0.651573716	0.327443401	0.084764882	0.24809632	0.932413698	2.729059516	0.021029855	0.008264463	Cardiomyocytes I	Cardiomyocytes I	HBEGF	HBEGF	CD9	CD9	0.651573716	0.327443401	3.30E-16	-1.96E-15	-8.16E-16	Cardiomyocytes I	Cardiomyocytes I	HBEGF	HBEGF	CD9	CD9	0.651573716	0.327443401	0	5.55E-16	2.78E-16	Cardiomyocytes I	Cardiomyocytes I	HBEGF	HBEGF	CD9	CD9	0.651573716	0.327443401	0.084764882	0.24809632	0.190818046	0.431809767	Cardiomyocytes I
665	Cardiomyocytes I	Cardiomyocytes I	TFPI	TFPI	LRP1	LRP1	0.953616786	0.713970182	0.247738231	0.640991577	2.725120544	7.050907342	0.158798119	0.008264463	Cardiomyocytes I	Cardiomyocytes I	TFPI	TFPI	LRP1	LRP1	0.953616786	0.713970182	5.84E-16	-8.57E-15	-3.99E-15	Cardiomyocytes I	Cardiomyocytes I	TFPI	TFPI	LRP1	LRP1	0.953616786	0.713970182	1.05E-15	6.55E-15	3.80E-15	Cardiomyocytes I	Cardiomyocytes I	TFPI	TFPI	LRP1	LRP1	0.953616786	0.713970182	0.247738231	0.640991577	0.190818046	0.676202477	Cardiomyocytes I
666	Cardiomyocytes I	Cardiomyocytes I	TGFB3	TGFB3	ENG	ENG	0.939260077	0.260629486	0.074314393	0.549825862	0.817458325	6.04808448	0.040859975	0.008264463	Cardiomyocytes I	Cardiomyocytes I	TGFB3	TGFB3	ENG	ENG	0.939260077	0.260629486	7.00E-16	-4.20E-15	-1.75E-15	Cardiomyocytes I	Cardiomyocytes I	TGFB3	TGFB3	ENG	ENG	0.939260077	0.260629486	0	-2.00E-15	-9.99E-16	Cardiomyocytes I	Cardiomyocytes I	TGFB3	TGFB3	ENG	ENG	0.939260077	0.260629486	0.074314393	0.549825862	0.190818046	0.514404213	Cardiomyocytes I
667	Cardiomyocytes I	Cardiomyocytes I	THBS1	THBS1	SDC4	SDC4	0.294312535	0.107123136	0.035866646	0.079895442	0.39453311	0.878849863	0.002865582	0.008264463	Cardiomyocytes I	Cardiomyocytes I	THBS1	THBS1	SDC4	SDC4	0.294312535	0.107123136	4.84E-17	2.87E-15	1.46E-15	Cardiomyocytes I	Cardiomyocytes I	THBS1	THBS1	SDC4	SDC4	0.294312535	0.107123136	0	-5.97E-16	-2.98E-16	Cardiomyocytes I	Cardiomyocytes I	THBS1	THBS1	SDC4	SDC4	0.294312535	0.107123136	0.035866646	0.079895442	0.190818046	0.219076359	Cardiomyocytes I
668	Cardiomyocytes I	Cardiomyocytes I	TIMP2	TIMP2	ITGB1	ITGB1	0.984538929	0.958586416	0.629749444	0.710417027	6.927243879	7.814587295	0.447384727	0.008264463	Cardiomyocytes I	Cardiomyocytes I	TIMP2	TIMP2	ITGB1	ITGB1	0.984538929	0.958586416	6.68E-15	1.54E-14	1.10E-14	Cardiomyocytes I	Cardiomyocytes I	TIMP2	TIMP2	ITGB1	ITGB1	0.984538929	0.958586416	-4.55E-15	-5.55E-16	-2.55E-15	Cardiomyocytes I	Cardiomyocytes I	TIMP2	TIMP2	ITGB1	ITGB1	0.984538929	0.958586416	0.629749444	0.710417027	0.190818046	0.778037584	Cardiomyocytes I
669	Cardiomyocytes I	Cardiomyocytes I	FGF2	FGF2	SDC4	SDC4	0.294312535	0.221424627	0.056261452	0.079895442	0.618875975	0.878849863	0.004495034	0.008264463	Cardiomyocytes I	Cardiomyocytes I	FGF2	FGF2	SDC4	SDC4	0.294312535	0.221424627	2.12E-16	2.87E-15	1.54E-15	Cardiomyocytes I	Cardiomyocytes I	FGF2	FGF2	SDC4	SDC4	0.294312535	0.221424627	0	-5.97E-16	-2.98E-16	Cardiomyocytes I	Cardiomyocytes I	FGF2	FGF2	SDC4	SDC4	0.294312535	0.221424627	0.056261452	0.079895442	0.190818046	0.260002392	Cardiomyocytes I
670	Cardiomyocytes I	Cardiomyocytes I	F13A1	F13A1	ITGB1	ITGB1	0.984538929	0.327443401	0.095277279	0.710417027	1.048050068	7.814587295	0.067686601	0.008264463	Cardiomyocytes I	Cardiomyocytes I	F13A1	F13A1	ITGB1	ITGB1	0.984538929	0.327443401	2.14E-15	1.54E-14	8.76E-15	Cardiomyocytes I	Cardiomyocytes I	F13A1	F13A1	ITGB1	ITGB1	0.984538929	0.327443401	2.91E-16	-5.55E-16	-1.32E-16	Cardiomyocytes I	Cardiomyocytes I	F13A1	F13A1	ITGB1	ITGB1	0.984538929	0.327443401	0.095277279	0.710417027	0.190818046	0.57688561	Cardiomyocytes I
671	Cardiomyocytes I	Cardiomyocytes I	IGFBP4	IGFBP4	FZD8	FZD8	0.147984539	0.894533407	0.521548713	0.033571393	5.737035845	0.369285319	0.017509117	0.008264463	Cardiomyocytes I	Cardiomyocytes I	IGFBP4	IGFBP4	FZD8	FZD8	0.147984539	0.894533407	2.05E-15	1.26E-15	1.65E-15	Cardiomyocytes I	Cardiomyocytes I	IGFBP4	IGFBP4	FZD8	FZD8	0.147984539	0.894533407	-2.22E-16	0	-1.11E-16	Cardiomyocytes I	Cardiomyocytes I	IGFBP4	IGFBP4	FZD8	FZD8	0.147984539	0.894533407	0.521548713	0.033571393	0.190818046	0.409488124	Cardiomyocytes I
672	Cardiomyocytes I	Cardiomyocytes I	COL14A1	COL14A1	CD44	CD44	0.167310878	0.508558807	0.166457543	0.041036544	1.831032976	0.451401979	0.006830842	0.008264463	Cardiomyocytes I	Cardiomyocytes I	COL14A1	COL14A1	CD44	CD44	0.167310878	0.508558807	1.32E-15	-1.53E-15	-1.05E-16	Cardiomyocytes I	Cardiomyocytes I	COL14A1	COL14A1	CD44	CD44	0.167310878	0.508558807	1.14E-15	0	5.69E-16	Cardiomyocytes I	Cardiomyocytes I	COL14A1	COL14A1	CD44	CD44	0.167310878	0.508558807	0.166457543	0.041036544	0.190818046	0.302226313	Cardiomyocytes I
673	Cardiomyocytes I	Cardiomyocytes I	COL3A1	COL3A1	DDR2	DDR2	0.274434014	0.997791276	1.079695994	0.072358998	11.87665593	0.795948973	0.07812572	0.008264463	Cardiomyocytes I	Cardiomyocytes I	COL3A1	COL3A1	DDR2	DDR2	0.274434014	0.997791276	1.05E-14	8.06E-17	5.28E-15	Cardiomyocytes I	Cardiomyocytes I	COL3A1	COL3A1	DDR2	DDR2	0.274434014	0.997791276	6.66E-15	0	3.33E-15	Cardiomyocytes I	Cardiomyocytes I	COL3A1	COL3A1	DDR2	DDR2	0.274434014	0.997791276	1.079695994	0.072358998	0.190818046	0.594287148	Cardiomyocytes I
674	Cardiomyocytes I	Cardiomyocytes I	COL3A1	COL3A1	DDR1	DDR1	0.506902264	0.997791276	1.079695994	0.145126993	11.87665593	1.596396919	0.156693033	0.008264463	Cardiomyocytes I	Cardiomyocytes I	COL3A1	COL3A1	DDR1	DDR1	0.506902264	0.997791276	1.05E-14	-1.37E-16	5.17E-15	Cardiomyocytes I	Cardiomyocytes I	COL3A1	COL3A1	DDR1	DDR1	0.506902264	0.997791276	6.66E-15	-5.55E-16	3.05E-15	Cardiomyocytes I	Cardiomyocytes I	COL3A1	COL3A1	DDR1	DDR1	0.506902264	0.997791276	1.079695994	0.145126993	0.190818046	0.674739798	Cardiomyocytes I
675	Cardiomyocytes I	Cardiomyocytes I	PRND	PRND	RPSA	RPSA	1	0.134732192	0.031638815	2.144829521	0.34802697	23.59312473	0.067859865	0.008264463	Cardiomyocytes I	Cardiomyocytes I	PRND	PRND	RPSA	RPSA	1	0.134732192	9.26E-16	1.02E-14	5.56E-15	Cardiomyocytes I	Cardiomyocytes I	PRND	PRND	RPSA	RPSA	1	0.134732192	0	1.02E-14	5.11E-15	Cardiomyocytes I	Cardiomyocytes I	PRND	PRND	RPSA	RPSA	1	0.134732192	0.031638815	2.144829521	0.190818046	0.577197589	Cardiomyocytes I
676	Cardiomyocytes I	Cardiomyocytes I	RGMB	RGMB	NEO1	NEO1	0.646604086	0.415240199	0.115144431	0.20515274	1.266588744	2.256680145	0.023622196	0.008264463	Cardiomyocytes I	Cardiomyocytes I	RGMB	RGMB	NEO1	NEO1	0.646604086	0.415240199	3.95E-15	7.38E-15	5.66E-15	Cardiomyocytes I	Cardiomyocytes I	RGMB	RGMB	NEO1	NEO1	0.646604086	0.415240199	0	8.33E-16	4.16E-16	Cardiomyocytes I	Cardiomyocytes I	RGMB	RGMB	NEO1	NEO1	0.646604086	0.415240199	0.115144431	0.20515274	0.190818046	0.446122661	Cardiomyocytes I
677	Cardiomyocytes I	Cardiomyocytes I	LPL	LPL	SDC1	SDC1	0.154058531	1	2.826753245	0.038183858	31.09428569	0.420022439	0.107936345	0.008264463	Cardiomyocytes I	Cardiomyocytes I	LPL	LPL	SDC1	SDC1	0.154058531	1	1.51E-13	-1.13E-16	7.55E-14	Cardiomyocytes I	Cardiomyocytes I	LPL	LPL	SDC1	SDC1	0.154058531	1	-1.42E-14	0	-7.11E-15	Cardiomyocytes I	Cardiomyocytes I	LPL	LPL	SDC1	SDC1	0.154058531	1	2.826753245	0.038183858	0.190818046	0.632586286	Cardiomyocytes I
678	Cardiomyocytes I	Cardiomyocytes I	LPL	LPL	VLDLR	VLDLR	0.980673661	1	2.826753245	0.665281487	31.09428569	7.318096354	1.880586601	0.008264463	Cardiomyocytes I	Cardiomyocytes I	LPL	LPL	VLDLR	VLDLR	0.980673661	1	1.51E-13	3.41E-14	9.26E-14	Cardiomyocytes I	Cardiomyocytes I	LPL	LPL	VLDLR	VLDLR	0.980673661	1	-1.42E-14	4.66E-15	-4.77E-15	Cardiomyocytes I	Cardiomyocytes I	LPL	LPL	VLDLR	VLDLR	0.980673661	1	2.826753245	0.665281487	0.190818046	0.877850095	Cardiomyocytes I
679	Cardiomyocytes I	Cardiomyocytes I	GNAI2	GNAI2	EDNRA	EDNRA	0.526780784	0.977360574	0.654166521	0.161699973	7.195831735	1.778699707	0.105778709	0.008264463	Cardiomyocytes I	Cardiomyocytes I	GNAI2	GNAI2	EDNRA	EDNRA	0.526780784	0.977360574	-3.91E-15	-5.05E-15	-4.48E-15	Cardiomyocytes I	Cardiomyocytes I	GNAI2	GNAI2	EDNRA	EDNRA	0.526780784	0.977360574	5.55E-16	5.83E-16	5.69E-16	Cardiomyocytes I	Cardiomyocytes I	GNAI2	GNAI2	EDNRA	EDNRA	0.526780784	0.977360574	0.654166521	0.161699973	0.190818046	0.630236594	Cardiomyocytes I
680	Cardiomyocytes I	Cardiomyocytes I	GNAI2	GNAI2	ADORA1	ADORA1	0.141910547	0.977360574	0.654166521	0.032255336	7.195831735	0.354808696	0.021100361	0.008264463	Cardiomyocytes I	Cardiomyocytes I	GNAI2	GNAI2	ADORA1	ADORA1	0.141910547	0.977360574	-3.91E-15	9.81E-16	-1.47E-15	Cardiomyocytes I	Cardiomyocytes I	GNAI2	GNAI2	ADORA1	ADORA1	0.141910547	0.977360574	5.55E-16	0	2.78E-16	Cardiomyocytes I	Cardiomyocytes I	GNAI2	GNAI2	ADORA1	ADORA1	0.141910547	0.977360574	0.654166521	0.032255336	0.190818046	0.432220413	Cardiomyocytes I
681	Cardiomyocytes I	Cardiomyocytes I	GNAI2	GNAI2	F2R	F2R	0.54445058	0.977360574	0.654166521	0.169046266	7.195831735	1.859508927	0.110584408	0.008264463	Cardiomyocytes I	Cardiomyocytes I	GNAI2	GNAI2	F2R	F2R	0.54445058	0.977360574	-3.91E-15	3.66E-15	-1.28E-16	Cardiomyocytes I	Cardiomyocytes I	GNAI2	GNAI2	F2R	F2R	0.54445058	0.977360574	5.55E-16	3.05E-16	4.30E-16	Cardiomyocytes I	Cardiomyocytes I	GNAI2	GNAI2	F2R	F2R	0.54445058	0.977360574	0.654166521	0.169046266	0.190818046	0.635398378	Cardiomyocytes I
682	Cardiomyocytes I	Cardiomyocytes I	GNAI2	GNAI2	CAV1	CAV1	0.988404197	0.977360574	0.654166521	0.725770072	7.195831735	7.983470787	0.474774483	0.008264463	Cardiomyocytes I	Cardiomyocytes I	GNAI2	GNAI2	CAV1	CAV1	0.988404197	0.977360574	-3.91E-15	-2.74E-14	-1.57E-14	Cardiomyocytes I	Cardiomyocytes I	GNAI2	GNAI2	CAV1	CAV1	0.988404197	0.977360574	5.55E-16	6.99E-15	3.77E-15	Cardiomyocytes I	Cardiomyocytes I	GNAI2	GNAI2	CAV1	CAV1	0.988404197	0.977360574	0.654166521	0.725770072	0.190818046	0.783126035	Cardiomyocytes I
683	Cardiomyocytes I	Cardiomyocytes I	GNAI2	GNAI2	TBXA2R	TBXA2R	0.115958034	0.977360574	0.654166521	0.026136519	7.195831735	0.287501704	0.017097635	0.008264463	Cardiomyocytes I	Cardiomyocytes I	GNAI2	GNAI2	TBXA2R	TBXA2R	0.115958034	0.977360574	-3.91E-15	1.22E-15	-1.35E-15	Cardiomyocytes I	Cardiomyocytes I	GNAI2	GNAI2	TBXA2R	TBXA2R	0.115958034	0.977360574	5.55E-16	0	2.78E-16	Cardiomyocytes I	Cardiomyocytes I	GNAI2	GNAI2	TBXA2R	TBXA2R	0.115958034	0.977360574	0.654166521	0.026136519	0.190818046	0.406615973	Cardiomyocytes I
684	Cardiomyocytes I	Cardiomyocytes I	FBN1	FBN1	ITGB1	ITGB1	0.984538929	0.790171176	0.330052292	0.710417027	3.630575208	7.814587295	0.234474768	0.008264463	Cardiomyocytes I	Cardiomyocytes I	FBN1	FBN1	ITGB1	ITGB1	0.984538929	0.790171176	9.21E-15	1.54E-14	1.23E-14	Cardiomyocytes I	Cardiomyocytes I	FBN1	FBN1	ITGB1	ITGB1	0.984538929	0.790171176	-2.22E-16	-5.55E-16	-3.89E-16	Cardiomyocytes I	Cardiomyocytes I	FBN1	FBN1	ITGB1	ITGB1	0.984538929	0.790171176	0.330052292	0.710417027	0.190818046	0.717325022	Cardiomyocytes I
685	Cardiomyocytes I	Cardiomyocytes I	PSEN1	PSEN1	NOTCH4	NOTCH4	0.398674765	0.388183324	0.103915081	0.107166541	1.143065892	1.178831953	0.01113622	0.008264463	Cardiomyocytes I	Cardiomyocytes I	PSEN1	PSEN1	NOTCH4	NOTCH4	0.398674765	0.388183324	1.43E-15	-6.38E-16	3.94E-16	Cardiomyocytes I	Cardiomyocytes I	PSEN1	PSEN1	NOTCH4	NOTCH4	0.398674765	0.388183324	8.88E-16	5.83E-16	7.36E-16	Cardiomyocytes I	Cardiomyocytes I	PSEN1	PSEN1	NOTCH4	NOTCH4	0.398674765	0.388183324	0.103915081	0.107166541	0.190818046	0.356097838	Cardiomyocytes I
686	Cardiomyocytes I	Cardiomyocytes I	BGN	BGN	TLR4	TLR4	0.165102154	0.993373827	0.974476361	0.037740145	10.71923997	0.415141595	0.036776879	0.008264463	Cardiomyocytes I	Cardiomyocytes I	BGN	BGN	TLR4	TLR4	0.165102154	0.993373827	4.15E-15	1.67E-15	2.91E-15	Cardiomyocytes I	Cardiomyocytes I	BGN	BGN	TLR4	TLR4	0.165102154	0.993373827	-9.10E-15	0	-4.55E-15	Cardiomyocytes I	Cardiomyocytes I	BGN	BGN	TLR4	TLR4	0.165102154	0.993373827	0.974476361	0.037740145	0.190818046	0.501247994	Cardiomyocytes I
687	Cardiomyocytes I	Cardiomyocytes I	COL18A1	COL18A1	GPC4	GPC4	0.241855329	0.30204307	0.085244983	0.06087592	0.937694813	0.669635119	0.005189367	0.008264463	Cardiomyocytes I	Cardiomyocytes I	COL18A1	COL18A1	GPC4	GPC4	0.241855329	0.30204307	1.57E-15	1.48E-15	1.53E-15	Cardiomyocytes I	Cardiomyocytes I	COL18A1	COL18A1	GPC4	GPC4	0.241855329	0.30204307	-3.05E-16	3.05E-16	0	Cardiomyocytes I	Cardiomyocytes I	COL18A1	COL18A1	GPC4	GPC4	0.241855329	0.30204307	0.085244983	0.06087592	0.190818046	0.274056708	Cardiomyocytes I
688	Cardiomyocytes I	Cardiomyocytes I	TGM2	TGM2	ITGB1	ITGB1	0.984538929	0.954168967	0.546504013	0.710417027	6.011544144	7.814587295	0.388245756	0.008264463	Cardiomyocytes I	Cardiomyocytes I	TGM2	TGM2	ITGB1	ITGB1	0.984538929	0.954168967	-1.48E-14	1.54E-14	2.68E-16	Cardiomyocytes I	Cardiomyocytes I	TGM2	TGM2	ITGB1	ITGB1	0.984538929	0.954168967	2.11E-15	-5.55E-16	7.77E-16	Cardiomyocytes I	Cardiomyocytes I	TGM2	TGM2	ITGB1	ITGB1	0.984538929	0.954168967	0.546504013	0.710417027	0.190818046	0.765554377	Cardiomyocytes I
689	Cardiomyocytes I	Cardiomyocytes I	TGM2	TGM2	SDC4	SDC4	0.294312535	0.954168967	0.546504013	0.079895442	6.011544144	0.878849863	0.04366318	0.008264463	Cardiomyocytes I	Cardiomyocytes I	TGM2	TGM2	SDC4	SDC4	0.294312535	0.954168967	-1.48E-14	2.87E-15	-5.99E-15	Cardiomyocytes I	Cardiomyocytes I	TGM2	TGM2	SDC4	SDC4	0.294312535	0.954168967	2.11E-15	-5.97E-16	7.56E-16	Cardiomyocytes I	Cardiomyocytes I	TGM2	TGM2	SDC4	SDC4	0.294312535	0.954168967	0.546504013	0.079895442	0.190818046	0.522686886	Cardiomyocytes I
690	Cardiomyocytes I	Cardiomyocytes I	TGFB2	TGFB2	ENG	ENG	0.939260077	0.175041414	0.043579112	0.549825862	0.479370237	6.04808448	0.023960923	0.008264463	Cardiomyocytes I	Cardiomyocytes I	TGFB2	TGFB2	ENG	ENG	0.939260077	0.175041414	-5.17E-16	-4.20E-15	-2.36E-15	Cardiomyocytes I	Cardiomyocytes I	TGFB2	TGFB2	ENG	ENG	0.939260077	0.175041414	0	-2.00E-15	-9.99E-16	Cardiomyocytes I	Cardiomyocytes I	TGFB2	TGFB2	ENG	ENG	0.939260077	0.175041414	0.043579112	0.549825862	0.190818046	0.447882357	Cardiomyocytes I
691	Cardiomyocytes I	Cardiomyocytes I	COL5A2	COL5A2	DDR1	DDR1	0.506902264	0.549972391	0.186853813	0.145126993	2.055391941	1.596396919	0.027117532	0.008264463	Cardiomyocytes I	Cardiomyocytes I	COL5A2	COL5A2	DDR1	DDR1	0.506902264	0.549972391	1.07E-15	-1.37E-16	4.64E-16	Cardiomyocytes I	Cardiomyocytes I	COL5A2	COL5A2	DDR1	DDR1	0.506902264	0.549972391	8.33E-16	-5.55E-16	1.39E-16	Cardiomyocytes I	Cardiomyocytes I	COL5A2	COL5A2	DDR1	DDR1	0.506902264	0.549972391	0.186853813	0.145126993	0.190818046	0.463228394	Cardiomyocytes I
692	Cardiomyocytes I	Cardiomyocytes I	ANXA1	ANXA1	DYSF	DYSF	0.910546659	0.649364992	0.219566325	0.41225067	2.41522958	4.534757365	0.090516365	0.008264463	Cardiomyocytes I	Cardiomyocytes I	ANXA1	ANXA1	DYSF	DYSF	0.910546659	0.649364992	-3.17E-15	4.59E-15	7.13E-16	Cardiomyocytes I	Cardiomyocytes I	ANXA1	ANXA1	DYSF	DYSF	0.910546659	0.649364992	8.33E-16	-2.39E-15	-7.77E-16	Cardiomyocytes I	Cardiomyocytes I	ANXA1	ANXA1	DYSF	DYSF	0.910546659	0.649364992	0.219566325	0.41225067	0.190818046	0.611903991	Cardiomyocytes I
693	Cardiomyocytes I	Cardiomyocytes I	HRAS	HRAS	AGTR1	AGTR1	0.543346218	0.902816124	0.414720869	0.165241134	4.561929557	1.817652472	0.068528947	0.008264463	Cardiomyocytes I	Cardiomyocytes I	HRAS	HRAS	AGTR1	AGTR1	0.543346218	0.902816124	-3.03E-14	-1.56E-16	-1.52E-14	Cardiomyocytes I	Cardiomyocytes I	HRAS	HRAS	AGTR1	AGTR1	0.543346218	0.902816124	1.22E-15	5.83E-16	9.02E-16	Cardiomyocytes I	Cardiomyocytes I	HRAS	HRAS	AGTR1	AGTR1	0.543346218	0.902816124	0.414720869	0.165241134	0.190818046	0.57839433	Cardiomyocytes I
694	Cardiomyocytes I	Cardiomyocytes I	LRPAP1	LRPAP1	LDLR	LDLR	0.137493098	0.877967973	0.38383767	0.031783112	4.22221437	0.349614235	0.012199556	0.008264463	Cardiomyocytes I	Cardiomyocytes I	LRPAP1	LRPAP1	LDLR	LDLR	0.137493098	0.877967973	-9.34E-16	-7.78E-16	-8.56E-16	Cardiomyocytes I	Cardiomyocytes I	LRPAP1	LRPAP1	LDLR	LDLR	0.137493098	0.877967973	-5.00E-16	0	-2.50E-16	Cardiomyocytes I	Cardiomyocytes I	LRPAP1	LRPAP1	LDLR	LDLR	0.137493098	0.877967973	0.38383767	0.031783112	0.190818046	0.366620405	Cardiomyocytes I
695	Cardiomyocytes I	Cardiomyocytes I	TIMP2	TIMP2	ITGA3	ITGA3	0.152401988	0.958586416	0.629749444	0.035702758	6.927243879	0.39273034	0.022483792	0.008264463	Cardiomyocytes I	Cardiomyocytes I	TIMP2	TIMP2	ITGA3	ITGA3	0.152401988	0.958586416	6.68E-15	-8.06E-16	2.94E-15	Cardiomyocytes I	Cardiomyocytes I	TIMP2	TIMP2	ITGA3	ITGA3	0.152401988	0.958586416	-4.55E-15	0	-2.28E-15	Cardiomyocytes I	Cardiomyocytes I	TIMP2	TIMP2	ITGA3	ITGA3	0.152401988	0.958586416	0.629749444	0.035702758	0.190818046	0.440028758	Cardiomyocytes I
696	Cardiomyocytes I	Cardiomyocytes I	RTN4	RTN4	RTN4R	RTN4R	0.334069575	0.800662617	0.325231556	0.091731749	3.577547111	1.009049244	0.02983406	0.008264463	Cardiomyocytes I	Cardiomyocytes I	RTN4	RTN4	RTN4R	RTN4R	0.334069575	0.800662617	-3.48E-17	9.55E-17	3.03E-17	Cardiomyocytes I	Cardiomyocytes I	RTN4	RTN4	RTN4R	RTN4R	0.334069575	0.800662617	-2.78E-16	5.97E-16	1.60E-16	Cardiomyocytes I	Cardiomyocytes I	RTN4	RTN4	RTN4R	RTN4R	0.334069575	0.800662617	0.325231556	0.091731749	0.190818046	0.475116236	Cardiomyocytes I
697	Cardiomyocytes I	Cardiomyocytes I	HBEGF	HBEGF	CD82	CD82	0.319160685	0.327443401	0.084764882	0.083682103	0.932413698	0.920503132	0.007093304	0.008264463	Cardiomyocytes I	Cardiomyocytes I	HBEGF	HBEGF	CD82	CD82	0.319160685	0.327443401	3.30E-16	2.91E-15	1.62E-15	Cardiomyocytes I	Cardiomyocytes I	HBEGF	HBEGF	CD82	CD82	0.319160685	0.327443401	0	0	0	Cardiomyocytes I	Cardiomyocytes I	HBEGF	HBEGF	CD82	CD82	0.319160685	0.327443401	0.084764882	0.083682103	0.190818046	0.306216602	Cardiomyocytes I
698	Cardiomyocytes I	Cardiomyocytes I	SERPINE2	SERPINE2	LRP1	LRP1	0.953616786	0.436223081	0.125265663	0.640991577	1.377922288	7.050907342	0.080294235	0.008264463	Cardiomyocytes I	Cardiomyocytes I	SERPINE2	SERPINE2	LRP1	LRP1	0.953616786	0.436223081	-8.37E-16	-8.57E-15	-4.70E-15	Cardiomyocytes I	Cardiomyocytes I	SERPINE2	SERPINE2	LRP1	LRP1	0.953616786	0.436223081	2.78E-16	6.55E-15	3.41E-15	Cardiomyocytes I	Cardiomyocytes I	SERPINE2	SERPINE2	LRP1	LRP1	0.953616786	0.436223081	0.125265663	0.640991577	0.190818046	0.597583456	Cardiomyocytes I
699	Cardiomyocytes I	Cardiomyocytes I	LRPAP1	LRPAP1	LRP1	LRP1	0.953616786	0.877967973	0.38383767	0.640991577	4.22221437	7.050907342	0.246036713	0.008264463	Cardiomyocytes I	Cardiomyocytes I	LRPAP1	LRPAP1	LRP1	LRP1	0.953616786	0.877967973	-9.34E-16	-8.57E-15	-4.75E-15	Cardiomyocytes I	Cardiomyocytes I	LRPAP1	LRPAP1	LRP1	LRP1	0.953616786	0.877967973	-5.00E-16	6.55E-15	3.03E-15	Cardiomyocytes I	Cardiomyocytes I	LRPAP1	LRPAP1	LRP1	LRP1	0.953616786	0.877967973	0.38383767	0.640991577	0.190818046	0.722179337	Cardiomyocytes I
700	Cardiomyocytes I	Cardiomyocytes I	C3	C3	LRP1	LRP1	0.953616786	0.842628382	0.551834723	0.640991577	6.070181957	7.050907342	0.353721409	0.008264463	Cardiomyocytes I	Cardiomyocytes I	C3	C3	LRP1	LRP1	0.953616786	0.842628382	-1.09E-14	-8.57E-15	-9.75E-15	Cardiomyocytes I	Cardiomyocytes I	C3	C3	LRP1	LRP1	0.953616786	0.842628382	-6.77E-15	6.55E-15	-1.11E-16	Cardiomyocytes I	Cardiomyocytes I	C3	C3	LRP1	LRP1	0.953616786	0.842628382	0.551834723	0.640991577	0.190818046	0.757093859	Cardiomyocytes I
701	Cardiomyocytes I	Cardiomyocytes I	C1QB	C1QB	LRP1	LRP1	0.953616786	0.869133076	0.456435094	0.640991577	5.020786039	7.050907342	0.292571051	0.008264463	Cardiomyocytes I	Cardiomyocytes I	C1QB	C1QB	LRP1	LRP1	0.953616786	0.869133076	8.15E-16	-8.57E-15	-3.88E-15	Cardiomyocytes I	Cardiomyocytes I	C1QB	C1QB	LRP1	LRP1	0.953616786	0.869133076	2.05E-15	6.55E-15	4.30E-15	Cardiomyocytes I	Cardiomyocytes I	C1QB	C1QB	LRP1	LRP1	0.953616786	0.869133076	0.456435094	0.640991577	0.190818046	0.739218582	Cardiomyocytes I
702	Cardiomyocytes I	Cardiomyocytes I	LPL	LPL	LRP1	LRP1	0.953616786	1	2.826753245	0.640991577	31.09428569	7.050907342	1.811925019	0.008264463	Cardiomyocytes I	Cardiomyocytes I	LPL	LPL	LRP1	LRP1	0.953616786	1	1.51E-13	-8.57E-15	7.12E-14	Cardiomyocytes I	Cardiomyocytes I	LPL	LPL	LRP1	LRP1	0.953616786	1	-1.42E-14	6.55E-15	-3.83E-15	Cardiomyocytes I	Cardiomyocytes I	LPL	LPL	LRP1	LRP1	0.953616786	1	2.826753245	0.640991577	0.190818046	0.875841902	Cardiomyocytes I
703	Cardiomyocytes I	Cardiomyocytes I	PSAP	PSAP	LRP1	LRP1	0.953616786	1	1.986603634	0.640991577	21.85263998	7.050907342	1.273396196	0.008264463	Cardiomyocytes I	Cardiomyocytes I	PSAP	PSAP	LRP1	LRP1	0.953616786	1	-2.66E-15	-8.57E-15	-5.62E-15	Cardiomyocytes I	Cardiomyocytes I	PSAP	PSAP	LRP1	LRP1	0.953616786	1	1.33E-15	6.55E-15	3.94E-15	Cardiomyocytes I	Cardiomyocytes I	PSAP	PSAP	LRP1	LRP1	0.953616786	1	1.986603634	0.640991577	0.190818046	0.855360515	Cardiomyocytes I
704	Cardiomyocytes I	Cardiomyocytes I	C1QA	C1QA	CD93	CD93	0.806184428	0.942573164	0.584991739	0.320604536	6.434909125	3.526649892	0.187551005	0.008264463	Cardiomyocytes I	Cardiomyocytes I	C1QA	C1QA	CD93	CD93	0.806184428	0.942573164	-7.38E-15	3.19E-15	-2.10E-15	Cardiomyocytes I	Cardiomyocytes I	C1QA	C1QA	CD93	CD93	0.806184428	0.942573164	4.44E-16	0	2.22E-16	Cardiomyocytes I	Cardiomyocytes I	C1QA	C1QA	CD93	CD93	0.806184428	0.942573164	0.584991739	0.320604536	0.190818046	0.694147757	Cardiomyocytes I
705	Cardiomyocytes I	Cardiomyocytes I	PDGFB	PDGFB	ART1	ART1	0.997791276	0.581446715	0.174856602	0.891177727	1.923422621	9.802954998	0.155828309	0.008264463	Cardiomyocytes I	Cardiomyocytes I	PDGFB	PDGFB	ART1	ART1	0.997791276	0.581446715	5.77E-15	-5.89E-15	-5.71E-17	Cardiomyocytes I	Cardiomyocytes I	PDGFB	PDGFB	ART1	ART1	0.997791276	0.581446715	8.33E-16	5.66E-15	3.25E-15	Cardiomyocytes I	Cardiomyocytes I	PDGFB	PDGFB	ART1	ART1	0.997791276	0.581446715	0.174856602	0.891177727	0.190818046	0.674132257	Cardiomyocytes I
706	Cardiomyocytes I	Cardiomyocytes I	NGF	NGF	SORT1	SORT1	0.50966317	0.32192159	0.086417579	0.161606244	0.950593372	1.777668682	0.01396562	0.008264463	Cardiomyocytes I	Cardiomyocytes I	NGF	NGF	SORT1	SORT1	0.50966317	0.32192159	2.38E-15	-2.90E-15	-2.61E-16	Cardiomyocytes I	Cardiomyocytes I	NGF	NGF	SORT1	SORT1	0.50966317	0.32192159	0	-2.78E-16	-1.39E-16	Cardiomyocytes I	Cardiomyocytes I	NGF	NGF	SORT1	SORT1	0.50966317	0.32192159	0.086417579	0.161606244	0.190818046	0.382454423	Cardiomyocytes I
707	Cardiomyocytes I	Cardiomyocytes I	LRPAP1	LRPAP1	SORT1	SORT1	0.50966317	0.877967973	0.38383767	0.161606244	4.22221437	1.777668682	0.062030564	0.008264463	Cardiomyocytes I	Cardiomyocytes I	LRPAP1	LRPAP1	SORT1	SORT1	0.50966317	0.877967973	-9.34E-16	-2.90E-15	-1.92E-15	Cardiomyocytes I	Cardiomyocytes I	LRPAP1	LRPAP1	SORT1	SORT1	0.50966317	0.877967973	-5.00E-16	-2.78E-16	-3.89E-16	Cardiomyocytes I	Cardiomyocytes I	LRPAP1	LRPAP1	SORT1	SORT1	0.50966317	0.877967973	0.38383767	0.161606244	0.190818046	0.566201756	Cardiomyocytes I
708	Cardiomyocytes I	Cardiomyocytes I	BDNF	BDNF	SORT1	SORT1	0.50966317	0.159028161	0.036368467	0.161606244	0.40005314	1.777668682	0.005877371	0.008264463	Cardiomyocytes I	Cardiomyocytes I	BDNF	BDNF	SORT1	SORT1	0.50966317	0.159028161	-3.15E-16	-2.90E-15	-1.61E-15	Cardiomyocytes I	Cardiomyocytes I	BDNF	BDNF	SORT1	SORT1	0.50966317	0.159028161	-3.12E-16	-2.78E-16	-2.95E-16	Cardiomyocytes I	Cardiomyocytes I	BDNF	BDNF	SORT1	SORT1	0.50966317	0.159028161	0.036368467	0.161606244	0.190818046	0.286613673	Cardiomyocytes I
709	Cardiomyocytes I	Cardiomyocytes I	PSEN1	PSEN1	NOTCH2	NOTCH2	0.261181668	0.388183324	0.103915081	0.070255513	1.143065892	0.772810644	0.007300607	0.008264463	Cardiomyocytes I	Cardiomyocytes I	PSEN1	PSEN1	NOTCH2	NOTCH2	0.261181668	0.388183324	1.43E-15	9.42E-16	1.18E-15	Cardiomyocytes I	Cardiomyocytes I	PSEN1	PSEN1	NOTCH2	NOTCH2	0.261181668	0.388183324	8.88E-16	-6.11E-16	1.39E-16	Cardiomyocytes I	Cardiomyocytes I	PSEN1	PSEN1	NOTCH2	NOTCH2	0.261181668	0.388183324	0.103915081	0.070255513	0.190818046	0.30928504	Cardiomyocytes I
710	Cardiomyocytes I	Cardiomyocytes I	FN1	FN1	NT5E	NT5E	0.165654335	0.695748205	0.276039885	0.040352495	3.036438736	0.44387745	0.011138898	0.008264463	Cardiomyocytes I	Cardiomyocytes I	FN1	FN1	NT5E	NT5E	0.165654335	0.695748205	8.65E-15	2.01E-15	5.33E-15	Cardiomyocytes I	Cardiomyocytes I	FN1	FN1	NT5E	NT5E	0.165654335	0.695748205	1.33E-15	3.05E-16	8.19E-16	Cardiomyocytes I	Cardiomyocytes I	FN1	FN1	NT5E	NT5E	0.165654335	0.695748205	0.276039885	0.040352495	0.190818046	0.356125409	Cardiomyocytes I
711	Cardiomyocytes I	Cardiomyocytes I	BGN	BGN	TLR2	TLR2	0.137493098	0.993373827	0.974476361	0.030776646	10.71923997	0.338543108	0.029991114	0.008264463	Cardiomyocytes I	Cardiomyocytes I	BGN	BGN	TLR2	TLR2	0.137493098	0.993373827	4.15E-15	-1.17E-15	1.49E-15	Cardiomyocytes I	Cardiomyocytes I	BGN	BGN	TLR2	TLR2	0.137493098	0.993373827	-9.10E-15	0	-4.55E-15	Cardiomyocytes I	Cardiomyocytes I	BGN	BGN	TLR2	TLR2	0.137493098	0.993373827	0.974476361	0.030776646	0.190818046	0.475770961	Cardiomyocytes I
712	Cardiomyocytes I	Cardiomyocytes I	LRPAP1	LRPAP1	SORL1	SORL1	0.372170072	0.877967973	0.38383767	0.100674701	4.22221437	1.107421711	0.038642743	0.008264463	Cardiomyocytes I	Cardiomyocytes I	LRPAP1	LRPAP1	SORL1	SORL1	0.372170072	0.877967973	-9.34E-16	1.22E-15	1.43E-16	Cardiomyocytes I	Cardiomyocytes I	LRPAP1	LRPAP1	SORL1	SORL1	0.372170072	0.877967973	-5.00E-16	5.83E-16	4.16E-17	Cardiomyocytes I	Cardiomyocytes I	LRPAP1	LRPAP1	SORL1	SORL1	0.372170072	0.877967973	0.38383767	0.100674701	0.190818046	0.507433652	Cardiomyocytes I
713	Cardiomyocytes I	Cardiomyocytes I	CP	CP	SLC40A1	SLC40A1	0.27719492	0.429596908	0.122435116	0.072916648	1.346786281	0.80208313	0.008927558	0.008264463	Cardiomyocytes I	Cardiomyocytes I	CP	CP	SLC40A1	SLC40A1	0.27719492	0.429596908	4.86E-15	9.12E-16	2.88E-15	Cardiomyocytes I	Cardiomyocytes I	CP	CP	SLC40A1	SLC40A1	0.27719492	0.429596908	0	-3.05E-16	-1.53E-16	Cardiomyocytes I	Cardiomyocytes I	CP	CP	SLC40A1	SLC40A1	0.27719492	0.429596908	0.122435116	0.072916648	0.190818046	0.331175947	Cardiomyocytes I
714	Cardiomyocytes I	Cardiomyocytes I	IGFBP4	IGFBP4	LRP6	LRP6	0.447266703	0.894533407	0.521548713	0.124589902	5.737035845	1.370488921	0.064979703	0.008264463	Cardiomyocytes I	Cardiomyocytes I	IGFBP4	IGFBP4	LRP6	LRP6	0.447266703	0.894533407	2.05E-15	-3.37E-16	8.56E-16	Cardiomyocytes I	Cardiomyocytes I	IGFBP4	IGFBP4	LRP6	LRP6	0.447266703	0.894533407	-2.22E-16	0	-1.11E-16	Cardiomyocytes I	Cardiomyocytes I	IGFBP4	IGFBP4	LRP6	LRP6	0.447266703	0.894533407	0.521548713	0.124589902	0.190818046	0.571896927	Cardiomyocytes I
715	Cardiomyocytes I	Cardiomyocytes I	PSEN1	PSEN1	NOTCH3	NOTCH3	0.601877416	0.388183324	0.103915081	0.198011208	1.143065892	2.178123288	0.020576351	0.008264463	Cardiomyocytes I	Cardiomyocytes I	PSEN1	PSEN1	NOTCH3	NOTCH3	0.601877416	0.388183324	1.43E-15	-1.51E-15	-4.32E-17	Cardiomyocytes I	Cardiomyocytes I	PSEN1	PSEN1	NOTCH3	NOTCH3	0.601877416	0.388183324	8.88E-16	0	4.44E-16	Cardiomyocytes I	Cardiomyocytes I	PSEN1	PSEN1	NOTCH3	NOTCH3	0.601877416	0.388183324	0.103915081	0.198011208	0.190818046	0.429137377	Cardiomyocytes I
716	Cardiomyocytes I	Cardiomyocytes I	TIMP3	TIMP3	KDR	KDR	0.94036444	0.863059083	0.420881134	0.508986839	4.629692469	5.598855226	0.214222958	0.008264463	Cardiomyocytes I	Cardiomyocytes I	TIMP3	TIMP3	KDR	KDR	0.94036444	0.863059083	-2.34E-15	5.14E-15	1.40E-15	Cardiomyocytes I	Cardiomyocytes I	TIMP3	TIMP3	KDR	KDR	0.94036444	0.863059083	4.72E-15	-6.66E-16	2.03E-15	Cardiomyocytes I	Cardiomyocytes I	TIMP3	TIMP3	KDR	KDR	0.94036444	0.863059083	0.420881134	0.508986839	0.190818046	0.708077661	Cardiomyocytes I
717	Cardiomyocytes I	Cardiomyocytes I	COL18A1	COL18A1	KDR	KDR	0.94036444	0.30204307	0.085244983	0.508986839	0.937694813	5.598855226	0.043388574	0.008264463	Cardiomyocytes I	Cardiomyocytes I	COL18A1	COL18A1	KDR	KDR	0.94036444	0.30204307	1.57E-15	5.14E-15	3.36E-15	Cardiomyocytes I	Cardiomyocytes I	COL18A1	COL18A1	KDR	KDR	0.94036444	0.30204307	-3.05E-16	-6.66E-16	-4.86E-16	Cardiomyocytes I	Cardiomyocytes I	COL18A1	COL18A1	KDR	KDR	0.94036444	0.30204307	0.085244983	0.508986839	0.190818046	0.521899824	Cardiomyocytes I
718	Cardiomyocytes I	Cardiomyocytes I	COL18A1	COL18A1	GPC1	GPC1	0.990612921	0.30204307	0.085244983	0.758766316	0.937694813	8.346429472	0.064681022	0.008264463	Cardiomyocytes I	Cardiomyocytes I	COL18A1	COL18A1	GPC1	GPC1	0.990612921	0.30204307	1.57E-15	3.36E-15	2.47E-15	Cardiomyocytes I	Cardiomyocytes I	COL18A1	COL18A1	GPC1	GPC1	0.990612921	0.30204307	-3.05E-16	-2.66E-15	-1.48E-15	Cardiomyocytes I	Cardiomyocytes I	COL18A1	COL18A1	GPC1	GPC1	0.990612921	0.30204307	0.085244983	0.758766316	0.190818046	0.57133285	Cardiomyocytes I
719	Cardiomyocytes I	Cardiomyocytes I	F13A1	F13A1	ITGA9	ITGA9	0.683600221	0.327443401	0.095277279	0.233489995	1.048050068	2.568389944	0.022246291	0.008264463	Cardiomyocytes I	Cardiomyocytes I	F13A1	F13A1	ITGA9	ITGA9	0.683600221	0.327443401	2.14E-15	-8.74E-15	-3.30E-15	Cardiomyocytes I	Cardiomyocytes I	F13A1	F13A1	ITGA9	ITGA9	0.683600221	0.327443401	2.91E-16	1.11E-15	7.01E-16	Cardiomyocytes I	Cardiomyocytes I	F13A1	F13A1	ITGA9	ITGA9	0.683600221	0.327443401	0.095277279	0.233489995	0.190818046	0.438720851	Cardiomyocytes I
720	Cardiomyocytes I	Cardiomyocytes I	GNAI2	GNAI2	IGF1R	IGF1R	0.310877968	0.977360574	0.654166521	0.080365861	7.195831735	0.884024476	0.052572656	0.008264463	Cardiomyocytes I	Cardiomyocytes I	GNAI2	GNAI2	IGF1R	IGF1R	0.310877968	0.977360574	-3.91E-15	2.92E-15	-4.95E-16	Cardiomyocytes I	Cardiomyocytes I	GNAI2	GNAI2	IGF1R	IGF1R	0.310877968	0.977360574	5.55E-16	0	2.78E-16	Cardiomyocytes I	Cardiomyocytes I	GNAI2	GNAI2	IGF1R	IGF1R	0.310877968	0.977360574	0.654166521	0.080365861	0.190818046	0.545785224	Cardiomyocytes I
721	Cardiomyocytes I	Cardiomyocytes I	GNAI2	GNAI2	EGFR	EGFR	0.145223633	0.977360574	0.654166521	0.033588432	7.195831735	0.369472752	0.021972428	0.008264463	Cardiomyocytes I	Cardiomyocytes I	GNAI2	GNAI2	EGFR	EGFR	0.145223633	0.977360574	-3.91E-15	1.40E-15	-1.26E-15	Cardiomyocytes I	Cardiomyocytes I	GNAI2	GNAI2	EGFR	EGFR	0.145223633	0.977360574	5.55E-16	0	2.78E-16	Cardiomyocytes I	Cardiomyocytes I	GNAI2	GNAI2	EGFR	EGFR	0.145223633	0.977360574	0.654166521	0.033588432	0.190818046	0.437196325	Cardiomyocytes I
722	Cardiomyocytes I	Cardiomyocytes I	HSP90AA1	HSP90AA1	EGFR	EGFR	0.145223633	0.879624517	0.383996595	0.033588432	4.223962547	0.369472752	0.012897844	0.008264463	Cardiomyocytes I	Cardiomyocytes I	HSP90AA1	HSP90AA1	EGFR	EGFR	0.145223633	0.879624517	-8.24E-15	1.40E-15	-3.42E-15	Cardiomyocytes I	Cardiomyocytes I	HSP90AA1	HSP90AA1	EGFR	EGFR	0.145223633	0.879624517	-1.72E-15	0	-8.60E-16	Cardiomyocytes I	Cardiomyocytes I	HSP90AA1	HSP90AA1	EGFR	EGFR	0.145223633	0.879624517	0.383996595	0.033588432	0.190818046	0.373106532	Cardiomyocytes I
723	Cardiomyocytes I	Cardiomyocytes I	FBN1	FBN1	ITGA5	ITGA5	0.499723909	0.790171176	0.330052292	0.147516628	3.630575208	1.622682913	0.048688201	0.008264463	Cardiomyocytes I	Cardiomyocytes I	FBN1	FBN1	ITGA5	ITGA5	0.499723909	0.790171176	9.21E-15	-3.66E-15	2.78E-15	Cardiomyocytes I	Cardiomyocytes I	FBN1	FBN1	ITGA5	ITGA5	0.499723909	0.790171176	-2.22E-16	-2.78E-16	-2.50E-16	Cardiomyocytes I	Cardiomyocytes I	FBN1	FBN1	ITGA5	ITGA5	0.499723909	0.790171176	0.330052292	0.147516628	0.190818046	0.536255176	Cardiomyocytes I
724	Cardiomyocytes I	Cardiomyocytes I	COL18A1	COL18A1	ITGA5	ITGA5	0.499723909	0.30204307	0.085244983	0.147516628	0.937694813	1.622682913	0.012575052	0.008264463	Cardiomyocytes I	Cardiomyocytes I	COL18A1	COL18A1	ITGA5	ITGA5	0.499723909	0.30204307	1.57E-15	-3.66E-15	-1.04E-15	Cardiomyocytes I	Cardiomyocytes I	COL18A1	COL18A1	ITGA5	ITGA5	0.499723909	0.30204307	-3.05E-16	-2.78E-16	-2.91E-16	Cardiomyocytes I	Cardiomyocytes I	COL18A1	COL18A1	ITGA5	ITGA5	0.499723909	0.30204307	0.085244983	0.147516628	0.190818046	0.37014723	Cardiomyocytes I
725	Cardiomyocytes I	Cardiomyocytes I	LTBP1	LTBP1	ITGB5	ITGB5	0.9210381	0.484815019	0.145228043	0.448679022	1.597508472	4.935469247	0.065160776	0.008264463	Cardiomyocytes I	Cardiomyocytes I	LTBP1	LTBP1	ITGB5	ITGB5	0.9210381	0.484815019	-1.82E-15	-5.72E-15	-3.77E-15	Cardiomyocytes I	Cardiomyocytes I	LTBP1	LTBP1	ITGB5	ITGB5	0.9210381	0.484815019	8.60E-16	3.94E-15	2.40E-15	Cardiomyocytes I	Cardiomyocytes I	LTBP1	LTBP1	ITGB5	ITGB5	0.9210381	0.484815019	0.145228043	0.448679022	0.190818046	0.572237543	Cardiomyocytes I
726	Cardiomyocytes I	Cardiomyocytes I	FAT4	FAT4	DCHS1	DCHS1	0.270568747	0.101049144	0.02443081	0.070900656	0.268738912	0.779907217	0.00173216	0.008264463	Cardiomyocytes I	Cardiomyocytes I	FAT4	FAT4	DCHS1	DCHS1	0.270568747	0.101049144	1.31E-17	1.37E-15	6.90E-16	Cardiomyocytes I	Cardiomyocytes I	FAT4	FAT4	DCHS1	DCHS1	0.270568747	0.101049144	0	3.05E-16	1.53E-16	Cardiomyocytes I	Cardiomyocytes I	FAT4	FAT4	DCHS1	DCHS1	0.270568747	0.101049144	0.02443081	0.070900656	0.190818046	0.179055754	Cardiomyocytes I
727	Cardiomyocytes I	Cardiomyocytes I	AHSG	AHSG	INSR	INSR	0.705687465	0.10877968	0.03717509	0.245956164	0.408925993	2.705517802	0.009143443	0.008264463	Cardiomyocytes I	Cardiomyocytes I	AHSG	AHSG	INSR	INSR	0.705687465	0.10877968	4.46E-16	2.71E-16	3.59E-16	Cardiomyocytes I	Cardiomyocytes I	AHSG	AHSG	INSR	INSR	0.705687465	0.10877968	0	8.33E-16	4.16E-16	Cardiomyocytes I	Cardiomyocytes I	AHSG	AHSG	INSR	INSR	0.705687465	0.10877968	0.03717509	0.245956164	0.190818046	0.333827509	Cardiomyocytes I
728	Cardiomyocytes I	Cardiomyocytes I	RTN4	RTN4	RTN4RL1	RTN4RL1	0.284373274	0.800662617	0.325231556	0.07363285	3.577547111	0.809961349	0.023947726	0.008264463	Cardiomyocytes I	Cardiomyocytes I	RTN4	RTN4	RTN4RL1	RTN4RL1	0.284373274	0.800662617	-3.48E-17	3.11E-15	1.54E-15	Cardiomyocytes I	Cardiomyocytes I	RTN4	RTN4	RTN4RL1	RTN4RL1	0.284373274	0.800662617	-2.78E-16	0	-1.39E-16	Cardiomyocytes I	Cardiomyocytes I	RTN4	RTN4	RTN4RL1	RTN4RL1	0.284373274	0.800662617	0.325231556	0.07363285	0.190818046	0.447814242	Cardiomyocytes I
729	Cardiomyocytes I	Cardiomyocytes I	COL5A1	COL5A1	SDC3	SDC3	0.662617338	0.641634456	0.220827769	0.246493073	2.42910546	2.711423808	0.054432516	0.008264463	Cardiomyocytes I	Cardiomyocytes I	COL5A1	COL5A1	SDC3	SDC3	0.662617338	0.641634456	-1.18E-15	-6.26E-16	-9.04E-16	Cardiomyocytes I	Cardiomyocytes I	COL5A1	COL5A1	SDC3	SDC3	0.662617338	0.641634456	1.39E-15	2.16E-15	1.78E-15	Cardiomyocytes I	Cardiomyocytes I	COL5A1	COL5A1	SDC3	SDC3	0.662617338	0.641634456	0.220827769	0.246493073	0.190818046	0.550090943	Cardiomyocytes I
730	Cardiomyocytes I	Cardiomyocytes I	MDK	MDK	SDC4	SDC4	0.294312535	0.313086692	0.102453453	0.079895442	1.126987981	0.878849863	0.008185564	0.008264463	Cardiomyocytes I	Cardiomyocytes I	MDK	MDK	SDC4	SDC4	0.294312535	0.313086692	2.88E-15	2.87E-15	2.88E-15	Cardiomyocytes I	Cardiomyocytes I	MDK	MDK	SDC4	SDC4	0.294312535	0.313086692	5.97E-16	-5.97E-16	0	Cardiomyocytes I	Cardiomyocytes I	MDK	MDK	SDC4	SDC4	0.294312535	0.313086692	0.102453453	0.079895442	0.190818046	0.321637506	Cardiomyocytes I
731	Cardiomyocytes I	Cardiomyocytes I	CCL5	CCL5	SDC4	SDC4	0.294312535	0.104914412	0.031598937	0.079895442	0.347588302	0.878849863	0.002524611	0.008264463	Cardiomyocytes I	Cardiomyocytes I	CCL5	CCL5	SDC4	SDC4	0.294312535	0.104914412	-4.23E-16	2.87E-15	1.22E-15	Cardiomyocytes I	Cardiomyocytes I	CCL5	CCL5	SDC4	SDC4	0.294312535	0.104914412	0	-5.97E-16	-2.98E-16	Cardiomyocytes I	Cardiomyocytes I	CCL5	CCL5	SDC4	SDC4	0.294312535	0.104914412	0.031598937	0.079895442	0.190818046	0.208432617	Cardiomyocytes I
732	Cardiomyocytes I	Cardiomyocytes I	PLTP	PLTP	ABCA1	ABCA1	0.197680839	0.761457758	0.295243181	0.049564311	3.247674994	0.545207425	0.014633525	0.008264463	Cardiomyocytes I	Cardiomyocytes I	PLTP	PLTP	ABCA1	ABCA1	0.197680839	0.761457758	-6.49E-16	-2.86E-15	-1.75E-15	Cardiomyocytes I	Cardiomyocytes I	PLTP	PLTP	ABCA1	ABCA1	0.197680839	0.761457758	3.11E-15	-3.12E-16	1.40E-15	Cardiomyocytes I	Cardiomyocytes I	PLTP	PLTP	ABCA1	ABCA1	0.197680839	0.761457758	0.295243181	0.049564311	0.190818046	0.387986183	Cardiomyocytes I
733	Cardiomyocytes I	Cardiomyocytes I	LRPAP1	LRPAP1	VLDLR	VLDLR	0.980673661	0.877967973	0.38383767	0.665281487	4.22221437	7.318096354	0.255360096	0.008264463	Cardiomyocytes I	Cardiomyocytes I	LRPAP1	LRPAP1	VLDLR	VLDLR	0.980673661	0.877967973	-9.34E-16	3.41E-14	1.66E-14	Cardiomyocytes I	Cardiomyocytes I	LRPAP1	LRPAP1	VLDLR	VLDLR	0.980673661	0.877967973	-5.00E-16	4.66E-15	2.08E-15	Cardiomyocytes I	Cardiomyocytes I	LRPAP1	LRPAP1	VLDLR	VLDLR	0.980673661	0.877967973	0.38383767	0.665281487	0.190818046	0.725895103	Cardiomyocytes I
734	Cardiomyocytes I	Cardiomyocytes I	VIM	VIM	CD44	CD44	0.167310878	0.986747653	0.992084494	0.041036544	10.91292943	0.451401979	0.040711719	0.008264463	Cardiomyocytes I	Cardiomyocytes I	VIM	VIM	CD44	CD44	0.167310878	0.986747653	1.87E-15	-1.53E-15	1.72E-16	Cardiomyocytes I	Cardiomyocytes I	VIM	VIM	CD44	CD44	0.167310878	0.986747653	-2.44E-15	0	-1.22E-15	Cardiomyocytes I	Cardiomyocytes I	VIM	VIM	CD44	CD44	0.167310878	0.986747653	0.992084494	0.041036544	0.190818046	0.513950202	Cardiomyocytes I
735	Cardiomyocytes I	Cardiomyocytes I	NAMPT	NAMPT	INSR	INSR	0.705687465	0.952512424	0.51909381	0.245956164	5.710031912	2.705517802	0.127674322	0.008264463	Cardiomyocytes I	Cardiomyocytes I	NAMPT	NAMPT	INSR	INSR	0.705687465	0.952512424	-5.96E-15	2.71E-16	-2.84E-15	Cardiomyocytes I	Cardiomyocytes I	NAMPT	NAMPT	INSR	INSR	0.705687465	0.952512424	-6.22E-15	8.33E-16	-2.69E-15	Cardiomyocytes I	Cardiomyocytes I	NAMPT	NAMPT	INSR	INSR	0.705687465	0.952512424	0.51909381	0.245956164	0.190818046	0.651876685	Cardiomyocytes I
736	Cardiomyocytes I	Cardiomyocytes I	BMP4	BMP4	RGMB	RGMB	0.415240199	0.175041414	0.042910116	0.115144431	0.472011276	1.266588744	0.004940861	0.008264463	Cardiomyocytes I	Cardiomyocytes I	BMP4	BMP4	RGMB	RGMB	0.415240199	0.175041414	-2.64E-16	3.95E-15	1.84E-15	Cardiomyocytes I	Cardiomyocytes I	BMP4	BMP4	RGMB	RGMB	0.415240199	0.175041414	0	0	0	Cardiomyocytes I	Cardiomyocytes I	BMP4	BMP4	RGMB	RGMB	0.415240199	0.175041414	0.042910116	0.115144431	0.190818046	0.269202425	Cardiomyocytes I
737	Cardiomyocytes I	Cardiomyocytes I	BSG	BSG	SLC16A1	SLC16A1	0.971286582	1	2.369827001	0.61598844	26.06809701	6.775872835	1.459786036	0.008264463	Cardiomyocytes I	Cardiomyocytes I	BSG	BSG	SLC16A1	SLC16A1	0.971286582	1	-1.77E-14	1.34E-14	-2.15E-15	Cardiomyocytes I	Cardiomyocytes I	BSG	BSG	SLC16A1	SLC16A1	0.971286582	1	1.78E-15	-2.33E-15	-2.78E-16	Cardiomyocytes I	Cardiomyocytes I	BSG	BSG	SLC16A1	SLC16A1	0.971286582	1	2.369827001	0.61598844	0.190818046	0.863607295	Cardiomyocytes I
738	Cardiomyocytes I	Cardiomyocytes I	BSG	BSG	SLC16A7	SLC16A7	0.129210381	1	2.369827001	0.030102318	26.06809701	0.331125493	0.071337285	0.008264463	Cardiomyocytes I	Cardiomyocytes I	BSG	BSG	SLC16A7	SLC16A7	0.129210381	1	-1.77E-14	-9.14E-16	-9.31E-15	Cardiomyocytes I	Cardiomyocytes I	BSG	BSG	SLC16A7	SLC16A7	0.129210381	1	1.78E-15	0	8.88E-16	Cardiomyocytes I	Cardiomyocytes I	BSG	BSG	SLC16A7	SLC16A7	0.129210381	1	2.369827001	0.030102318	0.190818046	0.583283416	Cardiomyocytes I
739	Cardiomyocytes I	Cardiomyocytes I	C3	C3	NRP1	NRP1	0.546107123	0.842628382	0.551834723	0.168623668	6.070181957	1.854860352	0.093052395	0.008264463	Cardiomyocytes I	Cardiomyocytes I	C3	C3	NRP1	NRP1	0.546107123	0.842628382	-1.09E-14	6.03E-16	-5.17E-15	Cardiomyocytes I	Cardiomyocytes I	C3	C3	NRP1	NRP1	0.546107123	0.842628382	-6.77E-15	1.69E-15	-2.54E-15	Cardiomyocytes I	Cardiomyocytes I	C3	C3	NRP1	NRP1	0.546107123	0.842628382	0.551834723	0.168623668	0.190818046	0.615179871	Cardiomyocytes I
740	Cardiomyocytes I	Cardiomyocytes I	COL18A1	COL18A1	PTPRS	PTPRS	0.636112645	0.30204307	0.085244983	0.201692226	0.937694813	2.218614486	0.01719325	0.008264463	Cardiomyocytes I	Cardiomyocytes I	COL18A1	COL18A1	PTPRS	PTPRS	0.636112645	0.30204307	1.57E-15	5.14E-15	3.36E-15	Cardiomyocytes I	Cardiomyocytes I	COL18A1	COL18A1	PTPRS	PTPRS	0.636112645	0.30204307	-3.05E-16	0	-1.53E-16	Cardiomyocytes I	Cardiomyocytes I	COL18A1	COL18A1	PTPRS	PTPRS	0.636112645	0.30204307	0.085244983	0.201692226	0.190818046	0.407288921	Cardiomyocytes I
741	Cardiomyocytes I	Cardiomyocytes I	COL5A3	COL5A3	SDC3	SDC3	0.662617338	0.519050248	0.155455441	0.246493073	1.710009849	2.711423808	0.038318689	0.008264463	Cardiomyocytes I	Cardiomyocytes I	COL5A3	COL5A3	SDC3	SDC3	0.662617338	0.519050248	-2.02E-15	-6.26E-16	-1.32E-15	Cardiomyocytes I	Cardiomyocytes I	COL5A3	COL5A3	SDC3	SDC3	0.662617338	0.519050248	2.78E-16	2.16E-15	1.22E-15	Cardiomyocytes I	Cardiomyocytes I	COL5A3	COL5A3	SDC3	SDC3	0.662617338	0.519050248	0.155455441	0.246493073	0.190818046	0.506381199	Cardiomyocytes I
742	Cardiomyocytes I	Cardiomyocytes I	LGI4	LGI4	ADAM22	ADAM22	0.10877968	0.140254003	0.033347369	0.024349487	0.36682106	0.267844355	0.000811991	0.008264463	Cardiomyocytes I	Cardiomyocytes I	LGI4	LGI4	ADAM22	ADAM22	0.10877968	0.140254003	1.70E-16	-4.41E-16	-1.35E-16	Cardiomyocytes I	Cardiomyocytes I	LGI4	LGI4	ADAM22	ADAM22	0.10877968	0.140254003	0	0	0	Cardiomyocytes I	Cardiomyocytes I	LGI4	LGI4	ADAM22	ADAM22	0.10877968	0.140254003	0.033347369	0.024349487	0.190818046	0.129930262	Cardiomyocytes I
743	Cardiomyocytes I	Cardiomyocytes I	MYOC	MYOC	FZD1	FZD1	0.256764219	0.114853672	0.033566387	0.068981008	0.369230259	0.758791085	0.002315443	0.008264463	Cardiomyocytes I	Cardiomyocytes I	MYOC	MYOC	FZD1	FZD1	0.256764219	0.114853672	2.87E-16	1.45E-15	8.69E-16	Cardiomyocytes I	Cardiomyocytes I	MYOC	MYOC	FZD1	FZD1	0.256764219	0.114853672	0	3.05E-16	1.53E-16	Cardiomyocytes I	Cardiomyocytes I	MYOC	MYOC	FZD1	FZD1	0.256764219	0.114853672	0.033566387	0.068981008	0.190818046	0.201387951	Cardiomyocytes I
744	Cardiomyocytes I	Cardiomyocytes I	PTDSS1	PTDSS1	JMJD6	JMJD6	0.45057979	0.501932634	0.142751115	0.124217304	1.570262261	1.366390346	0.017732159	0.008264463	Cardiomyocytes I	Cardiomyocytes I	PTDSS1	PTDSS1	JMJD6	JMJD6	0.45057979	0.501932634	7.91E-16	2.47E-15	1.63E-15	Cardiomyocytes I	Cardiomyocytes I	PTDSS1	PTDSS1	JMJD6	JMJD6	0.45057979	0.501932634	1.72E-15	2.78E-16	9.99E-16	Cardiomyocytes I	Cardiomyocytes I	PTDSS1	PTDSS1	JMJD6	JMJD6	0.45057979	0.501932634	0.142751115	0.124217304	0.190818046	0.411019417	Cardiomyocytes I
745	Cardiomyocytes I	Cardiomyocytes I	PTDSS1	PTDSS1	SCARB1	SCARB1	0.452236334	0.501932634	0.142751115	0.12640505	1.570262261	1.390455549	0.018044462	0.008264463	Cardiomyocytes I	Cardiomyocytes I	PTDSS1	PTDSS1	SCARB1	SCARB1	0.452236334	0.501932634	7.91E-16	-3.50E-16	2.21E-16	Cardiomyocytes I	Cardiomyocytes I	PTDSS1	PTDSS1	SCARB1	SCARB1	0.452236334	0.501932634	1.72E-15	0	8.60E-16	Cardiomyocytes I	Cardiomyocytes I	PTDSS1	PTDSS1	SCARB1	SCARB1	0.452236334	0.501932634	0.142751115	0.12640505	0.190818046	0.413134298	Cardiomyocytes I
746	Cardiomyocytes I	Cardiomyocytes I	RTN4	RTN4	S1PR2	S1PR2	0.260077305	0.800662617	0.325231556	0.065995148	3.577547111	0.72594663	0.021463705	0.008264463	Cardiomyocytes I	Cardiomyocytes I	RTN4	RTN4	S1PR2	S1PR2	0.260077305	0.800662617	-3.48E-17	2.57E-15	1.27E-15	Cardiomyocytes I	Cardiomyocytes I	RTN4	RTN4	S1PR2	S1PR2	0.260077305	0.800662617	-2.78E-16	0	-1.39E-16	Cardiomyocytes I	Cardiomyocytes I	RTN4	RTN4	S1PR2	S1PR2	0.260077305	0.800662617	0.325231556	0.065995148	0.190818046	0.434316546	Cardiomyocytes I
747	Cardiomyocytes I	Cardiomyocytes I	SERPINF1	SERPINF1	PLXDC1	PLXDC1	0.294312535	0.74765323	0.323485891	0.082699424	3.558344804	0.909693662	0.026752097	0.008264463	Cardiomyocytes I	Cardiomyocytes I	SERPINF1	SERPINF1	PLXDC1	PLXDC1	0.294312535	0.74765323	6.15E-15	-9.27E-16	2.61E-15	Cardiomyocytes I	Cardiomyocytes I	SERPINF1	SERPINF1	PLXDC1	PLXDC1	0.294312535	0.74765323	7.22E-16	3.05E-16	5.13E-16	Cardiomyocytes I	Cardiomyocytes I	SERPINF1	SERPINF1	PLXDC1	PLXDC1	0.294312535	0.74765323	0.323485891	0.082699424	0.190818046	0.461542044	Cardiomyocytes I
748	Cardiomyocytes I	Cardiomyocytes I	SERPING1	SERPING1	LRP1	LRP1	0.953616786	0.97515185	0.813635113	0.640991577	8.949986248	7.050907342	0.521533254	0.008264463	Cardiomyocytes I	Cardiomyocytes I	SERPING1	SERPING1	LRP1	LRP1	0.953616786	0.97515185	-9.91E-15	-8.57E-15	-9.24E-15	Cardiomyocytes I	Cardiomyocytes I	SERPING1	SERPING1	LRP1	LRP1	0.953616786	0.97515185	-7.77E-16	6.55E-15	2.89E-15	Cardiomyocytes I	Cardiomyocytes I	SERPING1	SERPING1	LRP1	LRP1	0.953616786	0.97515185	0.813635113	0.640991577	0.190818046	0.790996712	Cardiomyocytes I
749	Cardiomyocytes I	Cardiomyocytes I	FADD	FADD	FAS	FAS	0.249033683	0.300386527	0.077096605	0.062264829	0.84806265	0.684913117	0.004800407	0.008264463	Cardiomyocytes I	Cardiomyocytes I	FADD	FADD	FAS	FAS	0.249033683	0.300386527	-1.19E-15	-1.77E-15	-1.48E-15	Cardiomyocytes I	Cardiomyocytes I	FADD	FADD	FAS	FAS	0.249033683	0.300386527	-3.05E-16	3.05E-16	0	Cardiomyocytes I	Cardiomyocytes I	FADD	FADD	FAS	FAS	0.249033683	0.300386527	0.077096605	0.062264829	0.190818046	0.266375109	Cardiomyocytes I
750	Cardiomyocytes I	Cardiomyocytes I	FADD	FADD	TRADD	TRADD	0.15350635	0.300386527	0.077096605	0.035072223	0.84806265	0.385794455	0.002703949	0.008264463	Cardiomyocytes I	Cardiomyocytes I	FADD	FADD	TRADD	TRADD	0.15350635	0.300386527	-1.19E-15	3.87E-16	-4.00E-16	Cardiomyocytes I	Cardiomyocytes I	FADD	FADD	TRADD	TRADD	0.15350635	0.300386527	-3.05E-16	-3.12E-16	-3.09E-16	Cardiomyocytes I	Cardiomyocytes I	FADD	FADD	TRADD	TRADD	0.15350635	0.300386527	0.077096605	0.035072223	0.190818046	0.214150546	Cardiomyocytes I
751	Cardiomyocytes I	Cardiomyocytes I	MFAP5	MFAP5	NOTCH1	NOTCH1	0.454997239	0.778023192	0.354010479	0.130697137	3.89411527	1.437668512	0.046268156	0.008264463	Cardiomyocytes I	Cardiomyocytes I	MFAP5	MFAP5	NOTCH1	NOTCH1	0.454997239	0.778023192	-4.46E-15	5.61E-16	-1.95E-15	Cardiomyocytes I	Cardiomyocytes I	MFAP5	MFAP5	NOTCH1	NOTCH1	0.454997239	0.778023192	2.44E-15	8.60E-16	1.65E-15	Cardiomyocytes I	Cardiomyocytes I	MFAP5	MFAP5	NOTCH1	NOTCH1	0.454997239	0.778023192	0.354010479	0.130697137	0.190818046	0.529910316	Cardiomyocytes I
752	Cardiomyocytes I	Cardiomyocytes I	MTMR4	MTMR4	SMAD3	SMAD3	0.281612369	0.193815572	0.044972841	0.071424395	0.494701248	0.785668346	0.003212158	0.008264463	Cardiomyocytes I	Cardiomyocytes I	MTMR4	MTMR4	SMAD3	SMAD3	0.281612369	0.193815572	6.06E-16	6.84E-16	6.45E-16	Cardiomyocytes I	Cardiomyocytes I	MTMR4	MTMR4	SMAD3	SMAD3	0.281612369	0.193815572	0	-5.97E-16	-2.98E-16	Cardiomyocytes I	Cardiomyocytes I	MTMR4	MTMR4	SMAD3	SMAD3	0.281612369	0.193815572	0.044972841	0.071424395	0.190818046	0.228999146	Cardiomyocytes I
753	Cardiomyocytes I	Cardiomyocytes I	TLN1	TLN1	ITGB5	ITGB5	0.9210381	0.933186085	0.46876896	0.448679022	5.156458562	4.935469247	0.210326799	0.008264463	Cardiomyocytes I	Cardiomyocytes I	TLN1	TLN1	ITGB5	ITGB5	0.9210381	0.933186085	4.62E-15	-5.72E-15	-5.53E-16	Cardiomyocytes I	Cardiomyocytes I	TLN1	TLN1	ITGB5	ITGB5	0.9210381	0.933186085	-2.78E-15	3.94E-15	5.83E-16	Cardiomyocytes I	Cardiomyocytes I	TLN1	TLN1	ITGB5	ITGB5	0.9210381	0.933186085	0.46876896	0.448679022	0.190818046	0.70617704	Cardiomyocytes I
754	Cardiomyocytes I	Cardiomyocytes I	C1QB	C1QB	C1QBP	C1QBP	0.992269464	0.869133076	0.456435094	0.772515318	5.020786039	8.497668495	0.352603102	0.008264463	Cardiomyocytes I	Cardiomyocytes I	C1QB	C1QB	C1QBP	C1QBP	0.992269464	0.869133076	8.15E-16	1.76E-14	9.19E-15	Cardiomyocytes I	Cardiomyocytes I	C1QB	C1QB	C1QBP	C1QBP	0.992269464	0.869133076	2.05E-15	-3.89E-15	-9.16E-16	Cardiomyocytes I	Cardiomyocytes I	C1QB	C1QB	C1QBP	C1QBP	0.992269464	0.869133076	0.456435094	0.772515318	0.190818046	0.756802572	Cardiomyocytes I
755	Cardiomyocytes I	Cardiomyocytes I	GSTP1	GSTP1	EGFR	EGFR	0.145223633	0.905577029	0.392170393	0.033588432	4.313874324	0.369472752	0.013172389	0.008264463	Cardiomyocytes I	Cardiomyocytes I	GSTP1	GSTP1	EGFR	EGFR	0.145223633	0.905577029	2.74E-15	1.40E-15	2.07E-15	Cardiomyocytes I	Cardiomyocytes I	GSTP1	GSTP1	EGFR	EGFR	0.145223633	0.905577029	1.89E-15	0	9.44E-16	Cardiomyocytes I	Cardiomyocytes I	GSTP1	GSTP1	EGFR	EGFR	0.145223633	0.905577029	0.392170393	0.033588432	0.190818046	0.375573072	Cardiomyocytes I
756	Cardiomyocytes I	Cardiomyocytes I	SORBS1	SORBS1	INSR	INSR	0.705687465	0.327995583	0.086393114	0.245956164	0.950324255	2.705517802	0.021248919	0.008264463	Cardiomyocytes I	Cardiomyocytes I	SORBS1	SORBS1	INSR	INSR	0.705687465	0.327995583	-2.32E-16	2.71E-16	1.97E-17	Cardiomyocytes I	Cardiomyocytes I	SORBS1	SORBS1	INSR	INSR	0.705687465	0.327995583	0	8.33E-16	4.16E-16	Cardiomyocytes I	Cardiomyocytes I	SORBS1	SORBS1	INSR	INSR	0.705687465	0.327995583	0.086393114	0.245956164	0.190818046	0.433081485	Cardiomyocytes I
757	Cardiomyocytes I	Cardiomyocytes I	ITGB3BP	ITGB3BP	ITGB5	ITGB5	0.9210381	0.343456654	0.093945857	0.448679022	1.033404429	4.935469247	0.042151535	0.008264463	Cardiomyocytes I	Cardiomyocytes I	ITGB3BP	ITGB3BP	ITGB5	ITGB5	0.9210381	0.343456654	3.07E-15	-5.72E-15	-1.32E-15	Cardiomyocytes I	Cardiomyocytes I	ITGB3BP	ITGB3BP	ITGB5	ITGB5	0.9210381	0.343456654	0	3.94E-15	1.97E-15	Cardiomyocytes I	Cardiomyocytes I	ITGB3BP	ITGB3BP	ITGB5	ITGB5	0.9210381	0.343456654	0.093945857	0.448679022	0.190818046	0.518290051	Cardiomyocytes I
758	Cardiomyocytes I	Cardiomyocytes I	VCL	VCL	ITGB5	ITGB5	0.9210381	0.929320817	0.446745181	0.448679022	4.91419699	4.935469247	0.200445191	0.008264463	Cardiomyocytes I	Cardiomyocytes I	VCL	VCL	ITGB5	ITGB5	0.9210381	0.929320817	-6.08E-15	-5.72E-15	-5.90E-15	Cardiomyocytes I	Cardiomyocytes I	VCL	VCL	ITGB5	ITGB5	0.9210381	0.929320817	-1.17E-15	3.94E-15	1.39E-15	Cardiomyocytes I	Cardiomyocytes I	VCL	VCL	ITGB5	ITGB5	0.9210381	0.929320817	0.446745181	0.448679022	0.190818046	0.701159987	Cardiomyocytes I
759	Cardiomyocytes I	Cardiomyocytes I	MMP2	MMP2	PECAM1	PECAM1	0.890115958	0.892324682	0.477411853	0.409687988	5.251530379	4.506567873	0.195589902	0.008264463	Cardiomyocytes I	Cardiomyocytes I	MMP2	MMP2	PECAM1	PECAM1	0.890115958	0.892324682	4.01E-15	-4.17E-15	-7.74E-17	Cardiomyocytes I	Cardiomyocytes I	MMP2	MMP2	PECAM1	PECAM1	0.890115958	0.892324682	1.11E-15	3.33E-15	2.22E-15	Cardiomyocytes I	Cardiomyocytes I	MMP2	MMP2	PECAM1	PECAM1	0.890115958	0.892324682	0.477411853	0.409687988	0.190818046	0.698584697	Cardiomyocytes I
760	Cardiomyocytes I	Cardiomyocytes I	MMP2	MMP2	FGFR1	FGFR1	0.483158476	0.892324682	0.477411853	0.142667079	5.251530379	1.569337872	0.068110955	0.008264463	Cardiomyocytes I	Cardiomyocytes I	MMP2	MMP2	FGFR1	FGFR1	0.483158476	0.892324682	4.01E-15	1.52E-15	2.76E-15	Cardiomyocytes I	Cardiomyocytes I	MMP2	MMP2	FGFR1	FGFR1	0.483158476	0.892324682	1.11E-15	1.44E-15	1.28E-15	Cardiomyocytes I	Cardiomyocytes I	MMP2	MMP2	FGFR1	FGFR1	0.483158476	0.892324682	0.477411853	0.142667079	0.190818046	0.577648181	Cardiomyocytes I
761	Cardiomyocytes I	Cardiomyocytes I	TGFB1	TGFB1	SMAD3	SMAD3	0.281612369	0.648812811	0.213614309	0.071424395	2.349757394	0.785668346	0.015257273	0.008264463	Cardiomyocytes I	Cardiomyocytes I	TGFB1	TGFB1	SMAD3	SMAD3	0.281612369	0.648812811	7.71E-15	6.84E-16	4.20E-15	Cardiomyocytes I	Cardiomyocytes I	TGFB1	TGFB1	SMAD3	SMAD3	0.281612369	0.648812811	1.64E-15	-5.97E-16	5.20E-16	Cardiomyocytes I	Cardiomyocytes I	TGFB1	TGFB1	SMAD3	SMAD3	0.281612369	0.648812811	0.213614309	0.071424395	0.190818046	0.392953396	Cardiomyocytes I
762	Cardiomyocytes I	Cardiomyocytes I	TGFB1	TGFB1	CAV1	CAV1	0.988404197	0.648812811	0.213614309	0.725770072	2.349757394	7.983470787	0.155034872	0.008264463	Cardiomyocytes I	Cardiomyocytes I	TGFB1	TGFB1	CAV1	CAV1	0.988404197	0.648812811	7.71E-15	-2.74E-14	-9.87E-15	Cardiomyocytes I	Cardiomyocytes I	TGFB1	TGFB1	CAV1	CAV1	0.988404197	0.648812811	1.64E-15	6.99E-15	4.32E-15	Cardiomyocytes I	Cardiomyocytes I	TGFB1	TGFB1	CAV1	CAV1	0.988404197	0.648812811	0.213614309	0.725770072	0.190818046	0.673571308	Cardiomyocytes I
763	Cardiomyocytes I	Cardiomyocytes I	NAMPT	NAMPT	ADORA2A	ADORA2A	0.144119271	0.952512424	0.51909381	0.032363199	5.710031912	0.355995192	0.016799536	0.008264463	Cardiomyocytes I	Cardiomyocytes I	NAMPT	NAMPT	ADORA2A	ADORA2A	0.144119271	0.952512424	-5.96E-15	9.32E-16	-2.51E-15	Cardiomyocytes I	Cardiomyocytes I	NAMPT	NAMPT	ADORA2A	ADORA2A	0.144119271	0.952512424	-6.22E-15	0	-3.11E-15	Cardiomyocytes I	Cardiomyocytes I	NAMPT	NAMPT	ADORA2A	ADORA2A	0.144119271	0.952512424	0.51909381	0.032363199	0.190818046	0.40449581	Cardiomyocytes I
764	Cardiomyocytes I	Cardiomyocytes I	SERPINE1	SERPINE1	ITGB5	ITGB5	0.9210381	0.376587521	0.101795639	0.448679022	1.119752033	4.935469247	0.045673568	0.008264463	Cardiomyocytes I	Cardiomyocytes I	SERPINE1	SERPINE1	ITGB5	ITGB5	0.9210381	0.376587521	2.66E-15	-5.72E-15	-1.53E-15	Cardiomyocytes I	Cardiomyocytes I	SERPINE1	SERPINE1	ITGB5	ITGB5	0.9210381	0.376587521	0	3.94E-15	1.97E-15	Cardiomyocytes I	Cardiomyocytes I	SERPINE1	SERPINE1	ITGB5	ITGB5	0.9210381	0.376587521	0.101795639	0.448679022	0.190818046	0.52829902	Cardiomyocytes I
[truncated: 106,200 more rows]
[truncated: 11 more columns]
